# Supplementary material for: Wild-type bone marrow cells repopulate tissue resident macrophages and reverse the impacts of homozygous CSF1R mutation
Source: PLoS Genet. 2025 Jan 27;21(1):e1011525. doi: 10.1371/journal.pgen.1011525 (PMC11785368; doi:10.1371/journal.pgen.1011525)
Supplement: S1 Table — (XLSX) [file pgen.1011525.s008.xlsx]

## Sheet: Global Network Analysis
unique_gene_id	gene_name	description	Coefficient of Variation	MCL Cluster	MCL Cluster Size
AABR07000534.1	AABR07000534.1	yippee-like 5	0.932246	Cluster 1	7524
AABR07000902.1	AABR07000902.1	chromatin accessibility complex subunit 1	1.03291	Cluster 1	7524
AABR07000989.1	AABR07000989.1	RAS protein activator like 3	1.83944	Cluster 1	7524
AABR07001099.2	AABR07001099.2	solute carrier family 32 member 1	0.748279	Cluster 1	7524
AABR07001519.1	AABR07001519.1	SSU72 homolog, RNA polymerase II CTD phosphatase	1.00901	Cluster 1	7524
AABR07001592.2	AABR07001592.2	ADP-ribosylation factor like GTPase 5B	2.17019	Cluster 1	7524
AABR07001905.2	AABR07001905.2	similar to Zinc finger protein 208	0.800814	Cluster 1	7524
AABR07002065.2	AABR07002065.2	phosphoglycolate phosphatase	0.733529	Cluster 1	7524
AABR07002068.1	AABR07002068.1	tetraspanin 11	0.730364	Cluster 1	7524
AABR07002247.1	AABR07002247.1	ribonuclease H1	0.88151	Cluster 1	7524
AABR07002774.2	AABR07002774.2	zinc finger protein 780B	0.888646	Cluster 1	7524
AABR07002774.3	AABR07002774.3	similar to RIKEN cDNA 2810408A11	1.66443	Cluster 1	7524
AABR07002784.1	AABR07002784.1	murinoglobulin 2	1.17691	Cluster 1	7524
AABR07002868.1	AABR07002868.1	scavenger receptor cysteine rich family member with 5 domains	0.857756	Cluster 1	7524
AABR07003056.1	AABR07003056.1	transmembrane p24 trafficking protein 2	1.55451	Cluster 1	7524
AABR07003933.1	AABR07003933.1	LKAAEAR motif containing 1	1.42676	Cluster 1	7524
AABR07004232.1	AABR07004232.1	arginine vasopressin receptor 1A	0.787369	Cluster 1	7524
AABR07004437.1	AABR07004437.1	phosphatidylinositol-5-phosphate 4-kinase type 2 beta	1.00536	Cluster 1	7524
AABR07005588.1	AABR07005588.1	zinc finger protein 763	0.517894	Cluster 1	7524
AABR07005618.1	AABR07005618.1	acetylserotonin O-methyltransferase-like	0.858326	Cluster 1	7524
AABR07005633.1	AABR07005633.1	striatin 4	0.979718	Cluster 1	7524
AABR07005779.1	AABR07005779.1	TNF superfamily member 13	0.64994	Cluster 1	7524
AABR07005985.1	AABR07005985.1	recombination activating 1	3.00919	Cluster 1	7524
AABR07006458.1	AABR07006458.1	RAN, member RAS oncogene family	0.885432	Cluster 1	7524
AABR07006672.1	AABR07006672.1	coenzyme Q5, methyltransferase	0.51455	Cluster 1	7524
AABR07007023.1	AABR07007023.1	transmembrane protein 201	0.825769	Cluster 1	7524
AABR07007032.1	AABR07007032.1	platelet-activating factor acetylhydrolase 1b, regulatory subunit 1	0.894413	Cluster 1	7524
AABR07007642.1	AABR07007642.1	lysophosphatidic acid receptor 6	2.15835	Cluster 1	7524
AABR07007839.1	AABR07007839.1	olfactory receptor 1271	0.684284	Cluster 1	7524
AABR07007905.2	AABR07007905.2	glutamate-rich 3	0.599668	Cluster 1	7524
AABR07008293.3	AABR07008293.3	sodium voltage-gated channel alpha subunit 7	1.16827	Cluster 1	7524
AABR07009221.1	AABR07009221.1	DENN domain containing 4C	0.912277	Cluster 1	7524
AABR07009834.1	AABR07009834.1	similar to Urinary protein 2 precursor (RUP-2)	1.01307	Cluster 1	7524
AABR07010944.1	AABR07010944.1	neural cell adhesion molecule 2	5.32508	Cluster 1	7524
AABR07011700.1	AABR07011700.1	tubulin, gamma complex associated protein 4	0.882784	Cluster 1	7524
AABR07011733.1	AABR07011733.1	RAS protein activator like 3	1.23947	Cluster 1	7524
AABR07011857.2	AABR07011857.2	transmembrane protein 30A	2.00768	Cluster 1	7524
AABR07011951.1	AABR07011951.1	hypothetical LOC100361087	0.497959	Cluster 1	7524
AABR07012054.1	AABR07012054.1	SURP and G patch domain containing 1	1.10144	Cluster 1	7524
AABR07012129.1	AABR07012129.1	similar to elongation	0.490902	Cluster 1	7524
AABR07012826.1	AABR07012826.1	von Willebrand factor A domain-containing protein 5A	1.70986	Cluster 1	7524
AABR07013065.1	AABR07013065.1	complement component 4 binding protein, alpha	0.680672	Cluster 1	7524
AABR07013154.2	AABR07013154.2	YME1-like 1 ATPase	0.606263	Cluster 1	7524
AABR07013425.1	AABR07013425.1	UDP-GlcNAc:betaGal beta-1,3-N-acetylglucosaminyltransferase 2	1.30392	Cluster 1	7524
AABR07013776.1	AABR07013776.1	olfactory receptor 383	1.05874	Cluster 1	7524
AABR07013843.1	AABR07013843.1	proteasome 20S subunit beta 4	1.79961	Cluster 1	7524
AABR07014739.1	AABR07014739.1	beta-carotene oxygenase 2	2.04494	Cluster 1	7524
AABR07014974.1	AABR07014974.1	olfactory receptor 563	2.11578	Cluster 1	7524
AABR07015559.1	AABR07015559.1	olfactory receptor 418	0.883411	Cluster 1	7524
AABR07016841.1	AABR07016841.1	tetratricopeptide repeat domain 8	1.57022	Cluster 1	7524
AABR07017624.2	AABR07017624.2	prostaglandin-endoperoxide synthase 2	1.9476	Cluster 1	7524
AABR07017647.1	AABR07017647.1	Tp53rk binding protein	2.20682	Cluster 1	7524
AABR07017773.1	AABR07017773.1	ataxin 7-like 3B	2.20682	Cluster 1	7524
AABR07017786.1	AABR07017786.1	endothelial cell-specific molecule 1	3.97866	Cluster 1	7524
AABR07017849.1	AABR07017849.1	vomeronasal 1 receptor 53	2.20682	Cluster 1	7524
AABR07018038.3	AABR07018038.3	small nuclear ribonucleoprotein D3 polypeptide	0.55731	Cluster 1	7524
AABR07018132.1	AABR07018132.1	chromosome alignment maintaining phosphoprotein 1	1.23334	Cluster 1	7524
AABR07018556.1	AABR07018556.1	calcium homeostasis modulator family member 5	1.25275	Cluster 1	7524
AABR07018857.1	AABR07018857.1	glycine receptor, alpha 2	1.65353	Cluster 1	7524
AABR07020537.1	AABR07020537.1	DEAD-box helicase 6	0.872769	Cluster 1	7524
AABR07020786.1	AABR07020786.1	pyruvate dehydrogenase complex, component X	1.82128	Cluster 1	7524
AABR07021204.1	AABR07021204.1	intercellular adhesion molecule 1	0.733068	Cluster 1	7524
AABR07021704.1	AABR07021704.1	macrophage scavenger receptor 1	1.11829	Cluster 1	7524
AABR07021812.1	AABR07021812.1	programmed cell death 6 interacting protein	1.56239	Cluster 1	7524
AABR07021988.1	AABR07021988.1	MIA SH3 domain ER export factor 3	0.484464	Cluster 1	7524
AABR07022022.1	AABR07022022.1	exosome component 1	2.16242	Cluster 1	7524
AABR07024131.1	AABR07024131.1	terminal uridylyl transferase 4	1.42405	Cluster 1	7524
AABR07025089.1	AABR07025089.1	phosphodiesterase 7A	0.668018	Cluster 1	7524
AABR07025316.1	AABR07025316.1	BMP-2 inducible kinase	1.07812	Cluster 1	7524
AABR07026137.2	AABR07026137.2	olfactory receptor 213	1.01078	Cluster 1	7524
AABR07026271.1	AABR07026271.1	similar to ubiquitin specific protease 12	0.87611	Cluster 1	7524
AABR07026294.1	AABR07026294.1	zinc finger, C2HC-type containing 1A	0.699674	Cluster 1	7524
AABR07026654.1	AABR07026654.1	pyruvate dehydrogenase (lipoamide) alpha 1-like 1	0.619862	Cluster 1	7524
AABR07026805.1	AABR07026805.1	USH1 protein network component harmonin binding protein 1	2.12442	Cluster 1	7524
AABR07027235.1	AABR07027235.1	ring finger protein 170	0.809748	Cluster 1	7524
AABR07027267.1	AABR07027267.1	CDK5 regulatory subunit associated protein 1	0.713156	Cluster 1	7524
AABR07027306.1	AABR07027306.1	inhibitory synaptic factor 2A	1.70585	Cluster 1	7524
AABR07027870.1	AABR07027870.1	amphiphysin-like	1.29388	Cluster 1	7524
AABR07027902.1	AABR07027902.1	IQ motif containing GTPase activating protein 2	0.546745	Cluster 1	7524
AABR07028615.1	AABR07028615.1	histone cluster 1 H2a family member I like 1	1.23376	Cluster 1	7524
AABR07028769.1	AABR07028769.1	matrix metallopeptidase 8	0.783073	Cluster 1	7524
AABR07028795.1	AABR07028795.1	TAM41 mitochondrial translocator assembly and maintenance homolog	1.0396	Cluster 1	7524
AABR07028805.1	AABR07028805.1	SWI/SNF related, matrix associated, actin dependent regulator of chromatin, subfamily a, member 4	0.753304	Cluster 1	7524
AABR07028887.1	AABR07028887.1	G-rich RNA sequence binding factor 1	0.998616	Cluster 1	7524
AABR07028902.1	AABR07028902.1	collagen type XXVI alpha 1 chain	1.69406	Cluster 1	7524
AABR07028997.1	AABR07028997.1	lysophosphatidylglycerol acyltransferase 1	0.914396	Cluster 1	7524
AABR07029269.1	AABR07029269.1	elongator complex protein 1	2.27199	Cluster 1	7524
AABR07029467.2	AABR07029467.2	Jupiter microtubule associated homolog 2	0.556144	Cluster 1	7524
AABR07029605.1	AABR07029605.1	olfactory receptor 10A3-like	0.874124	Cluster 1	7524
AABR07029651.1	AABR07029651.1	transmembrane protein 102	0.415145	Cluster 1	7524
AABR07029809.1	AABR07029809.1	eosinophil-associated, ribonuclease A family, member 1	1.02851	Cluster 1	7524
AABR07030435.1	AABR07030435.1	SEC14-like lipid binding 2	1.8332	Cluster 1	7524
AABR07030521.1	AABR07030521.1	proline rich protein 2-like 1	1.5207	Cluster 1	7524
AABR07030603.1	AABR07030603.1	tubulin tyrosine ligase	1.07497	Cluster 1	7524
AABR07031445.1	AABR07031445.1	cytochrome b5 type B	1.18433	Cluster 1	7524
AABR07031491.2	AABR07031491.2	engrailed homeobox 2	0.934717	Cluster 1	7524
AABR07031494.1	AABR07031494.1	hypothetical protein LOC691254	0.823876	Cluster 1	7524
AABR07031533.1	AABR07031533.1	homer scaffold protein 3	1.57166	Cluster 1	7524
AABR07031756.1	AABR07031756.1	carbohydrate sulfotransferase 4	0.9986	Cluster 1	7524
AABR07032904.1	AABR07032904.1	nucleosome assembly protein 1-like 1	0.80971	Cluster 1	7524
AABR07033318.1	AABR07033318.1	olfactory receptor 1328	0.831602	Cluster 1	7524
AABR07033882.1	AABR07033882.1	REST corepressor 1	2.68305	Cluster 1	7524
AABR07034438.1	AABR07034438.1	olfactory receptor 1687	0.933662	Cluster 1	7524
AABR07034980.1	AABR07034980.1	ribonucleoprotein, PTB-binding 1	1.11171	Cluster 1	7524
AABR07035218.1	AABR07035218.1	tetratricopeptide repeat domain 24	0.435343	Cluster 1	7524
AABR07035357.1	AABR07035357.1	ubiquitin carboxyl-terminal hydrolase 12-like	0.87611	Cluster 1	7524
AABR07035428.1	AABR07035428.1	kinesin family member 2C	0.750795	Cluster 1	7524
AABR07035428.2	AABR07035428.2	BOC cell adhesion associated, oncogene regulated	0.535075	Cluster 1	7524
AABR07035832.1	AABR07035832.1	similar to family with sequence similarity 55, member C	0.788759	Cluster 1	7524
AABR07036513.1	AABR07036513.1	SWI/SNF related, matrix associated, actin dependent regulator of chromatin, subfamily a, member 2	0.894708	Cluster 1	7524
AABR07037343.1	AABR07037343.1	mitogen activated protein kinase 3	1.32918	Cluster 1	7524
AABR07037451.2	AABR07037451.2	family with sequence similarity 120C	1.14706	Cluster 1	7524
AABR07037489.1	AABR07037489.1	putative keratin-associated protein 10-like ENSP00000375147 homolog	1.24165	Cluster 1	7524
AABR07037520.1	AABR07037520.1	inverted formin, FH2 and WH2 domain containing	1.48404	Cluster 1	7524
AABR07037536.1	AABR07037536.1	similar to Phosphatidylinositol-4,5-bisphosphate 3-kinase catalytic subunit alpha isoform (PI3-kinase p110 subunit alpha) (PtdIns-3-kinase p110) (PI3K)	0.678548	Cluster 1	7524
AABR07038567.1	AABR07038567.1	basic transcription factor 3	0.848938	Cluster 1	7524
AABR07039694.1	AABR07039694.1	G protein-coupled receptor 39	0.751556	Cluster 1	7524
AABR07039936.1	AABR07039936.1	thymosin-like 8-like	0.819798	Cluster 1	7524
AABR07040936.1	AABR07040936.1	GRIP and coiled-coil domain containing 2	1.00107	Cluster 1	7524
AABR07041724.1	AABR07041724.1	similar to transthyretin (4L369)	2.46686	Cluster 1	7524
AABR07042361.1	AABR07042361.1	olfactory receptor 1243	1.04173	Cluster 1	7524
AABR07042542.1	AABR07042542.1	5'-nucleotidase domain containing 2	0.740738	Cluster 1	7524
AABR07042611.1	AABR07042611.1	keratin associated protein 13-1	1.55893	Cluster 1	7524
AABR07043115.1	AABR07043115.1	receptor-interacting serine-threonine kinase 4	0.987871	Cluster 1	7524
AABR07043347.1	AABR07043347.1	lectin, galactose binding, soluble 5	0.946605	Cluster 1	7524
AABR07043395.1	AABR07043395.1	RB binding protein 5, histone lysine methyltransferase complex subunit	2.95728	Cluster 1	7524
AABR07043429.1	AABR07043429.1	clavesin 1	1.90922	Cluster 1	7524
AABR07043564.1	AABR07043564.1	zinc finger protein 873	1.36322	Cluster 1	7524
AABR07043711.2	AABR07043711.2	transmembrane p24 trafficking protein 3	2.29541	Cluster 1	7524
AABR07043861.1	AABR07043861.1	metallo-beta-lactamase domain containing 2	1.16537	Cluster 1	7524
AABR07043892.1	AABR07043892.1	solute carrier family 51, beta subunit	3.55105	Cluster 1	7524
AABR07043951.1	AABR07043951.1	olfactory receptor 282	0.816494	Cluster 1	7524
AABR07044362.3	AABR07044362.3	potassium voltage-gated channel subfamily A member regulatory beta subunit 1	1.16377	Cluster 1	7524
AABR07044914.1	AABR07044914.1	catenin alpha 3	0.538534	Cluster 1	7524
AABR07044925.1	AABR07044925.1	sirtuin 1	0.816064	Cluster 1	7524
AABR07045047.1	AABR07045047.1	sarcoglycan, gamma	1.0595	Cluster 1	7524
AABR07045405.1	AABR07045405.1	transmembrane protease, serine 11G	1.08606	Cluster 1	7524
AABR07045621.1	AABR07045621.1	similar to CG15432-PA	2.04641	Cluster 1	7524
AABR07046707.1	AABR07046707.1	NUMB-like, endocytic adaptor protein	1.06154	Cluster 1	7524
AABR07046866.1	AABR07046866.1	syntaxin 1B	1.90432	Cluster 1	7524
AABR07047036.1	AABR07047036.1	agouti signaling protein	0.813102	Cluster 1	7524
AABR07047089.1	AABR07047089.1	CCR4-NOT transcription complex, subunit 8	3.74366	Cluster 1	7524
AABR07047872.1	AABR07047872.1	IQ motif containing E	1.65979	Cluster 1	7524
AABR07048211.1	AABR07048211.1	heat shock protein 90 beta family member 1	2.02701	Cluster 1	7524
AABR07048397.1	AABR07048397.1	transgelin 3	0.556213	Cluster 1	7524
AABR07048419.2	AABR07048419.2	Zfp37 pseudo	0.903315	Cluster 1	7524
AABR07049768.1	AABR07049768.1	REST corepressor 3	0.653365	Cluster 1	7524
AABR07050222.1	AABR07050222.1	R-spondin 4	1.79719	Cluster 1	7524
AABR07050321.2	AABR07050321.2	tetratricopeptide repeat domain 33	1.52322	Cluster 1	7524
AABR07050879.1	AABR07050879.1	integrin subunit alpha X	1.05941	Cluster 1	7524
AABR07051241.1	AABR07051241.1	ankyrin repeat domain 53	1.69004	Cluster 1	7524
AABR07051376.1	AABR07051376.1	phospholipase D family, member 4	1.36537	Cluster 1	7524
AABR07051518.1	AABR07051518.1	tubulin tyrosine ligase like11	1.48288	Cluster 1	7524
AABR07051878.1	AABR07051878.1	proteasome 26S subunit, non-ATPase 10	1.57639	Cluster 1	7524
AABR07051892.1	AABR07051892.1	BCL2-associated athanogene 5-like 1	1.6699	Cluster 1	7524
AABR07052744.1	AABR07052744.1	LRRG00114	0.574478	Cluster 1	7524
AABR07053179.1	AABR07053179.1	SEC63 homolog, protein translocation regulator	0.87536	Cluster 1	7524
AABR07053185.1	AABR07053185.1	Rho GTPase activating protein 33	0.656441	Cluster 1	7524
AABR07053681.1	AABR07053681.1	STE20-like kinase	0.641751	Cluster 1	7524
AABR07054000.1	AABR07054000.1	MAF bZIP transcription factor G	0.856456	Cluster 1	7524
AABR07054368.1	AABR07054368.1	oligodendrocytic myelin paranodal and inner loop protein	0.570704	Cluster 1	7524
AABR07054400.1	AABR07054400.1	cyclic nucleotide binding domain containing 2	1.04289	Cluster 1	7524
AABR07054456.1	AABR07054456.1	cytochrome P450, family 2, subfamily c, polypeptide 12	1.29521	Cluster 1	7524
AABR07054578.1	AABR07054578.1	phosphoglucomutase 2-like 1	1.14232	Cluster 1	7524
AABR07055826.1	AABR07055826.1	secretogranin III	0.823783	Cluster 1	7524
AABR07055917.1	AABR07055917.1	glypican 3	1.09944	Cluster 1	7524
AABR07055919.1	AABR07055919.1	DENN domain containing 2A	0.7636	Cluster 1	7524
AABR07056636.1	AABR07056636.1	mitochondrial ribosomal protein L22	2.38257	Cluster 1	7524
AABR07057423.1	AABR07057423.1	N-acetyltransferase 3	0.897263	Cluster 1	7524
AABR07057495.1	AABR07057495.1	Fas binding factor 1	2.07537	Cluster 1	7524
AABR07057530.1	AABR07057530.1	tubulin, epsilon 1	0.974943	Cluster 1	7524
AABR07057675.1	AABR07057675.1	WAP four-disulfide core domain 16	2.07195	Cluster 1	7524
AABR07057961.1	AABR07057961.1	WD repeat domain 76	1.08017	Cluster 1	7524
AABR07058091.2	AABR07058091.2	heart and neural crest derivatives expressed 2	0.640514	Cluster 1	7524
AABR07058412.1	AABR07058412.1	napsin A aspartic peptidase	2.01238	Cluster 1	7524
AABR07058886.1	AABR07058886.1	olfactory receptor 1-like	0.659293	Cluster 1	7524
AABR07059232.1	AABR07059232.1	fructosamine 3 kinase	0.497598	Cluster 1	7524
AABR07061755.1	AABR07061755.1	hypoxanthine-guanine phosphoribosyltransferase	1.86634	Cluster 1	7524
AABR07062799.2	AABR07062799.2	RNA binding motif protein 34	1.66873	Cluster 1	7524
AABR07063197.1	AABR07063197.1	tyrosylprotein sulfotransferase 2	0.538385	Cluster 1	7524
AABR07063248.1	AABR07063248.1	EGF containing fibulin extracellular matrix protein 2	0.849848	Cluster 1	7524
AABR07063279.1	AABR07063279.1	coiled-coil domain containing 170	1.37973	Cluster 1	7524
AABR07063893.1	AABR07063893.1	DNA ligase 1	0.857638	Cluster 1	7524
AABR07064590.1	AABR07064590.1	hyaluronan and proteoglycan link protein 1	0.811885	Cluster 1	7524
AABR07064716.1	AABR07064716.1	TATA-box binding protein associated factor 4	1.37387	Cluster 1	7524
AABR07064719.2	AABR07064719.2	spermatogenesis associated 20	0.950129	Cluster 1	7524
AABR07064804.1	AABR07064804.1	olfactory receptor 754	1.02839	Cluster 1	7524
AABR07065078.1	AABR07065078.1	Meis homeobox 2	0.656789	Cluster 1	7524
AABR07065265.1	AABR07065265.1	kinase insert domain receptor	0.555178	Cluster 1	7524
AABR07065498.1	AABR07065498.1	microtubule associated serine/threonine kinase-like	1.16813	Cluster 1	7524
AABR07065897.1	AABR07065897.1	ribosomal protein S20-like	1.12677	Cluster 1	7524
AABR07066416.1	AABR07066416.1	serine peptidase inhibitor, Kazal type 14	1.80538	Cluster 1	7524
AABR07066522.1	AABR07066522.1	scaffold attachment factor B2	0.604091	Cluster 1	7524
AABR07066792.1	AABR07066792.1	huntingtin-associated protein 1	1.28344	Cluster 1	7524
AABR07066871.3	AABR07066871.3	zinc finger protein 335	0.60894	Cluster 1	7524
AABR07067387.1	AABR07067387.1	growth differentiation factor 10	1.13526	Cluster 1	7524
AABR07068351.1	AABR07068351.1	thymosin beta 15B2	0.748448	Cluster 1	7524
AABR07069219.1	AABR07069219.1	similar to vitamin A-deficient testicular protein 11-like	0.924095	Cluster 1	7524
AABR07070046.1	AABR07070046.1	protein tyrosine phosphatase, receptor type, G	1.2882	Cluster 1	7524
AABR07070278.1	AABR07070278.1	cAMP responsive element binding protein-like 2	1.37289	Cluster 1	7524
AABR07070416.2	AABR07070416.2	RIKEN cDNA 4930544D05 gene	1.01702	Cluster 1	7524
AABR07071244.1	AABR07071244.1	defensin beta 15	0.555399	Cluster 1	7524
AABR07071598.1	AABR07071598.1	ubiquitin-conjugating enzyme E2E 3	0.865298	Cluster 1	7524
AABR07071891.2	AABR07071891.2	nuclear receptor coactivator 6	1.42065	Cluster 1	7524
AABR07072108.1	AABR07072108.1	tubulin tyrosine ligase like 3	0.470996	Cluster 1	7524
AABR07072264.1	AABR07072264.1	coiled-coil domain containing 188	2.27654	Cluster 1	7524
AABR07072639.2	AABR07072639.2	chloride intracellular channel 5	1.11075	Cluster 1	7524
AABR07072671.2	AABR07072671.2	PR/SET domain 14	0.798082	Cluster 1	7524
Aagab	Aagab	alpha- and gamma-adaptin binding protein	0.69753	Cluster 1	7524
Aak1	Aak1	AP2 associated kinase 1	1.56917	Cluster 1	7524
Aar2	Aar2	AAR2 splicing factor	0.517275	Cluster 1	7524
Aars	Aars	alanyl-tRNA synthetase	0.589113	Cluster 1	7524
Aars2	Aars2	alanyl-tRNA synthetase 2, mitochondrial	0.33915	Cluster 1	7524
Aarsd1	Aarsd1	alanyl-tRNA synthetase domain containing 1	0.389742	Cluster 1	7524
Aatk	Aatk	apoptosis-associated tyrosine kinase	1.48461	Cluster 1	7524
Abat	Abat	4-aminobutyrate aminotransferase	1.31729	Cluster 1	7524
Abca2	Abca2	ATP binding cassette subfamily A member 2	1.25661	Cluster 1	7524
Abca5	Abca5	ATP binding cassette subfamily A member 5	1.4259	Cluster 1	7524
Abca7	Abca7	ATP binding cassette subfamily A member 7	0.855996	Cluster 1	7524
Abcb10	Abcb10	ATP binding cassette subfamily B member 10	0.631235	Cluster 1	7524
Abcb1a	Abcb1a	ATP binding cassette subfamily B member 1A	1.7509	Cluster 1	7524
Abcb6	Abcb6	ATP binding cassette subfamily B member 6	0.445421	Cluster 1	7524
Abcb7	Abcb7	ATP binding cassette subfamily B member 7	0.672049	Cluster 1	7524
Abcb8	Abcb8	ATP binding cassette subfamily B member 8	0.479061	Cluster 1	7524
Abcb9	Abcb9	ATP binding cassette subfamily B member 9	0.870676	Cluster 1	7524
Abcc1	Abcc1	ATP binding cassette subfamily C member 1	1.4948	Cluster 1	7524
Abcc10	Abcc10	ATP binding cassette subfamily C member 10	0.65694	Cluster 1	7524
Abcc8	Abcc8	ATP binding cassette subfamily C member 8	1.48343	Cluster 1	7524
Abce1	Abce1	ATP binding cassette subfamily E member 1	0.370038	Cluster 1	7524
Abcf1	Abcf1	ATP binding cassette subfamily F member 1	0.34454	Cluster 1	7524
Abcf3	Abcf3	ATP binding cassette subfamily F member 3	0.42554	Cluster 1	7524
Abcg1	Abcg1	ATP binding cassette subfamily G member 1	0.935774	Cluster 1	7524
Abcg4	Abcg4	ATP binding cassette subfamily G member 4	1.25694	Cluster 1	7524
Abhd10	Abhd10	abhydrolase domain containing 10	0.958863	Cluster 1	7524
Abhd12	Abhd12	abhydrolase domain containing 12	0.77877	Cluster 1	7524
Abhd13	Abhd13	abhydrolase domain containing 13	0.483707	Cluster 1	7524
Abhd16a	Abhd16a	abhydrolase domain containing 16A	0.59577	Cluster 1	7524
Abhd17a	Abhd17a	abhydrolase domain containing 17A	0.385858	Cluster 1	7524
Abhd17b	Abhd17b	abhydrolase domain containing 17B	0.871891	Cluster 1	7524
Abhd3	Abhd3	abhydrolase domain containing 3	1.21513	Cluster 1	7524
Abhd8	Abhd8	abhydrolase domain containing 8	1.14167	Cluster 1	7524
Abi1	Abi1	abl-interactor 1	0.816608	Cluster 1	7524
Abi2	Abi2	abl-interactor 2	1.40069	Cluster 1	7524
Abitram	Abitram	actin binding transcription modulator	0.688846	Cluster 1	7524
Abl1	Abl1	ABL proto-oncogene 1, non-receptor tyrosine kinase	1.21788	Cluster 1	7524
Abl2	Abl2	ABL proto-oncogene 2, non-receptor tyrosine kinase	1.8327	Cluster 1	7524
Ablim1	Ablim1	actin-binding LIM protein 1	2.1873	Cluster 1	7524
Ablim3	Ablim3	actin binding LIM protein family, member 3	1.16421	Cluster 1	7524
Abr	Abr	ABR activator of RhoGEF and GTPase	1.36853	Cluster 1	7524
Abraxas2	Abraxas2	abraxas 2, BRISC complex subunit	0.366208	Cluster 1	7524
Abt1	Abt1	activator of basal transcription 1	0.475975	Cluster 1	7524
Abtb1	Abtb1	ankyrin repeat and BTB domain containing 1	0.485596	Cluster 1	7524
AC080157.1	AC080157.1	olfactory receptor 1279	0.815939	Cluster 1	7524
AC095693.1	AC095693.1	ferritin heavy chain 1	1.40743	Cluster 1	7524
AC096239.3	AC096239.3	beta-secretase 2	0.964762	Cluster 1	7524
AC096601.1	AC096601.1	olfactory receptor 1229	0.847345	Cluster 1	7524
AC099384.2	AC099384.2	rCG55159-like	0.650444	Cluster 1	7524
AC099444.1	AC099444.1	olfactory receptor 349	1.30228	Cluster 1	7524
AC102976.1	AC102976.1	collagen type XXV alpha 1 chain	1.02142	Cluster 1	7524
AC105531.1	AC105531.1	complement C4B (Chido blood group)	0.612678	Cluster 1	7524
AC105645.5	AC105645.5	EvC ciliary complex subunit 2	1.30954	Cluster 1	7524
AC107531.3	AC107531.3	elongator acetyltransferase complex subunit 5	0.542214	Cluster 1	7524
AC109048.1	AC109048.1	olfactory receptor 1230	0.629553	Cluster 1	7524
AC109844.1	AC109844.1	rhomboid like 2	1.01467	Cluster 1	7524
AC111632.2	AC111632.2	BCL2-associated athanogene 5-like 1	0.9029	Cluster 1	7524
AC111831.2	AC111831.2	complement C8 gamma chain	0.901961	Cluster 1	7524
AC112624.1	AC112624.1	presequence translocase associated motor 16	0.796762	Cluster 1	7524
AC115181.1	AC115181.1	killer cell lectin-like receptor, family E, member 1	0.663237	Cluster 1	7524
AC115420.1	AC115420.1	purinergic receptor P2X 2	0.97989	Cluster 1	7524
AC115420.2	AC115420.2	Kruppel-like factor 16	2.54072	Cluster 1	7524
AC115420.4	AC115420.4	olfactory receptor 832	0.881649	Cluster 1	7524
AC115666.1	AC115666.1	zinc finger protein 454	1.00368	Cluster 1	7524
AC117889.1	AC117889.1	erythrocyte membrane protein band 4.1 like 5	0.946066	Cluster 1	7524
AC118957.1	AC118957.1	NOP2/Sun RNA methyltransferase 3	1.6646	Cluster 1	7524
AC119462.3	AC119462.3	dual specificity phosphatase 8	2.0679	Cluster 1	7524
AC119762.4	AC119762.4	mex-3 RNA binding family member A	1.73688	Cluster 1	7524
AC120291.4	AC120291.4	transaldolase 1	0.903299	Cluster 1	7524
AC121415.1	AC121415.1	acyl-CoA synthetase long-chain family member 1	1.9906	Cluster 1	7524
AC123293.2	AC123293.2	transmembrane protein 185A	0.641974	Cluster 1	7524
AC123427.1	AC123427.1	sushi domain containing 3	0.84891	Cluster 1	7524
AC123494.1	AC123494.1	tubulin tyrosine ligase-like family, member 13	2.31135	Cluster 1	7524
AC124874.1	AC124874.1	EPS8-like 1	0.731541	Cluster 1	7524
AC126572.1	AC126572.1	N-glycanase 1	0.809679	Cluster 1	7524
AC126572.2	AC126572.2	zinc finger protein 853	1.46763	Cluster 1	7524
AC127076.1	AC127076.1	zinc finger protein 428	0.9002	Cluster 1	7524
AC127963.1	AC127963.1	actin filament associated protein 1	1.36032	Cluster 1	7524
AC128967.1	AC128967.1	ring finger protein 38	0.738722	Cluster 1	7524
AC130162.1	AC130162.1	haloacid dehalogenase like hydrolase domain containing 5	0.773002	Cluster 1	7524
AC132740.1	AC132740.1	oogenesin 1	0.805689	Cluster 1	7524
AC132752.1	AC132752.1	T-cell leukemia, homeobox 1	0.938303	Cluster 1	7524
AC133265.2	AC133265.2	heat shock protein family B (small) member 2	0.945622	Cluster 1	7524
AC133270.1	AC133270.1	mitochondrial ribosomal protein L27	1.69062	Cluster 1	7524
AC134204.1	AC134204.1	A-kinase anchoring protein 2	1.56655	Cluster 1	7524
AC135026.1	AC135026.1	potassium calcium-activated channel subfamily M regulatory beta subunit 1	1.06222	Cluster 1	7524
AC141220.4	AC141220.4	synemin	2.03986	Cluster 1	7524
AC229945.1	AC229945.1	transmembrane protein 115	0.979311	Cluster 1	7524
Acad9	Acad9	acyl-CoA dehydrogenase family, member 9	0.382011	Cluster 1	7524
Acadsb	Acadsb	acyl-CoA dehydrogenase, short/branched chain	0.952826	Cluster 1	7524
Acan	Acan	aggrecan	2.26317	Cluster 1	7524
Acap2	Acap2	ArfGAP with coiled-coil, ankyrin repeat and PH domains 2	0.86095	Cluster 1	7524
Acap3	Acap3	ArfGAP with coiled-coil, ankyrin repeat and PH domains 3	1.0617	Cluster 1	7524
Acbd3	Acbd3	acyl-CoA binding domain containing 3	0.546878	Cluster 1	7524
Acbd5	Acbd5	acyl-CoA binding domain containing 5	0.655332	Cluster 1	7524
Acd	Acd	ACD, shelterin complex subunit and telomerase recruitment factor	0.585467	Cluster 1	7524
Acer3	Acer3	alkaline ceramidase 3	0.724812	Cluster 1	7524
Ache	Ache	acetylcholinesterase	1.40844	Cluster 1	7524
Acin1	Acin1	apoptotic chromatin condensation inducer 1	0.511719	Cluster 1	7524
Ackr1	Ackr1	atypical chemokine receptor 1	1.68619	Cluster 1	7524
Acot6	Acot6	acyl-CoA thioesterase 6	1.27445	Cluster 1	7524
Acot7	Acot7	acyl-CoA thioesterase 7	0.964532	Cluster 1	7524
Acsbg1	Acsbg1	acyl-CoA synthetase bubblegum family member 1	1.50632	Cluster 1	7524
Acsl3	Acsl3	acyl-CoA synthetase long-chain family member 3	1.12456	Cluster 1	7524
Acsl6	Acsl6	acyl-CoA synthetase long-chain family member 6	1.24819	Cluster 1	7524
Actg1	Actg1	actin, gamma 1	1.10911	Cluster 1	7524
Actl6b	Actl6b	actin-like 6B	1.42238	Cluster 1	7524
Actr1a	Actr1a	actin related protein 1A	0.607228	Cluster 1	7524
Actr1b	Actr1b	actin related protein 1B	0.612585	Cluster 1	7524
Actr2	Actr2	actin related protein 2	1.05786	Cluster 1	7524
Actr3b	Actr3b	actin related protein 3B	1.63629	Cluster 1	7524
Actr6	Actr6	actin related protein 6	0.720855	Cluster 1	7524
Actr8	Actr8	actin related protein 8	0.555312	Cluster 1	7524
Acvr1	Acvr1	activin A receptor type 1	0.664672	Cluster 1	7524
Acvr1b	Acvr1b	activin A receptor type 1B	0.765521	Cluster 1	7524
Acvr1c	Acvr1c	activin A receptor type 1C	3.34609	Cluster 1	7524
Acvr2a	Acvr2a	activin A receptor type 2A	0.63538	Cluster 1	7524
Acvr2b	Acvr2b	activin A receptor type 2B	0.955094	Cluster 1	7524
Adal	Adal	adenosine deaminase-like	0.5852	Cluster 1	7524
Adam10	Adam10	ADAM metallopeptidase domain 10	0.715336	Cluster 1	7524
Adam11	Adam11	ADAM metallopeptidase domain 11	1.47262	Cluster 1	7524
Adam12	Adam12	ADAM metallopeptidase domain 12	1.79735	Cluster 1	7524
Adam22	Adam22	ADAM metallopeptidase domain 22	2.9892	Cluster 1	7524
Adam23	Adam23	ADAM metallopeptidase domain 23	1.62488	Cluster 1	7524
Adamts18	Adamts18	ADAM metallopeptidase with thrombospondin type 1 motif, 18	3.58147	Cluster 1	7524
Adamts3	Adamts3	ADAM metallopeptidase with thrombospondin type 1, motif 3	1.72347	Cluster 1	7524
Adamts4	Adamts4	ADAM metallopeptidase with thrombospondin type 1 motif, 4	1.99585	Cluster 1	7524
Adamts6	Adamts6	ADAM metallopeptidase with thrombospondin type 1 motif, 6	0.947404	Cluster 1	7524
Adap1	Adap1	ArfGAP with dual PH domains 1	1.26208	Cluster 1	7524
Adar	Adar	adenosine deaminase, RNA-specific	0.95593	Cluster 1	7524
Adarb1	Adarb1	adenosine deaminase, RNA-specific, B1	1.29791	Cluster 1	7524
Adarb2	Adarb2	adenosine deaminase, RNA-specific, B2	2.58243	Cluster 1	7524
Adat1	Adat1	adenosine deaminase, tRNA-specific 1	0.682488	Cluster 1	7524
Adat2	Adat2	adenosine deaminase, tRNA-specific 2	0.890696	Cluster 1	7524
Adck1	Adck1	aarF domain containing kinase 1	0.537876	Cluster 1	7524
Adck2	Adck2	aarF domain containing kinase 2	0.507047	Cluster 1	7524
Adcy1	Adcy1	adenylate cyclase 1	3.93249	Cluster 1	7524
Adcy2	Adcy2	adenylate cyclase 2	1.14157	Cluster 1	7524
Adcy3	Adcy3	adenylate cyclase 3	1.12069	Cluster 1	7524
Adcy5	Adcy5	adenylate cyclase 5	1.00994	Cluster 1	7524
Adcy8	Adcy8	adenylate cyclase 8	1.79868	Cluster 1	7524
Adcy9	Adcy9	adenylate cyclase 9	1.14718	Cluster 1	7524
Adcyap1	Adcyap1	adenylate cyclase activating polypeptide 1	2.41531	Cluster 1	7524
Adcyap1r1	Adcyap1r1	ADCYAP receptor type I	1.51562	Cluster 1	7524
Add1	Add1	adducin 1	0.63923	Cluster 1	7524
Add2	Add2	adducin 2	1.79394	Cluster 1	7524
Add3	Add3	adducin 3	0.713206	Cluster 1	7524
Adgb	Adgb	androglobin	0.68957	Cluster 1	7524
Adgra1	Adgra1	adhesion G protein-coupled receptor A1	1.65203	Cluster 1	7524
Adgrb2	Adgrb2	adhesion G protein-coupled receptor B2	1.54945	Cluster 1	7524
Adgrb3	Adgrb3	adhesion G protein-coupled receptor B3	1.48504	Cluster 1	7524
Adgrf2	Adgrf2	adhesion G protein-coupled receptor F2	0.893251	Cluster 1	7524
Adgrl1	Adgrl1	adhesion G protein-coupled receptor L1	1.23572	Cluster 1	7524
Adgrl3	Adgrl3	adhesion G protein-coupled receptor L3	1.27308	Cluster 1	7524
Adnp	Adnp	activity-dependent neuroprotector homeobox	0.626781	Cluster 1	7524
Adnp2	Adnp2	ADNP homeobox 2	0.654377	Cluster 1	7524
Adora1	Adora1	adenosine A1 receptor	1.44916	Cluster 1	7524
Adpgk	Adpgk	ADP-dependent glucokinase	0.727513	Cluster 1	7524
Adprh	Adprh	ADP-ribosylarginine hydrolase	0.488716	Cluster 1	7524
Adprhl2	Adprhl2	ADP-ribosylhydrolase like 2	0.360687	Cluster 1	7524
Adprm	Adprm	ADP-ribose/CDP-alcohol diphosphatase, manganese-dependent	0.40077	Cluster 1	7524
Adra1d	Adra1d	adrenoceptor alpha 1D	1.5078	Cluster 1	7524
Adra2c	Adra2c	adrenoceptor alpha 2C	1.59337	Cluster 1	7524
Aebp2	Aebp2	AE binding protein 2	0.575219	Cluster 1	7524
Aen	Aen	apoptosis enhancing nuclease	0.446834	Cluster 1	7524
Afap1	Afap1	actin filament associated protein 1	1.00731	Cluster 1	7524
Afap1l2	Afap1l2	actin filament associated protein 1-like 2	1.18852	Cluster 1	7524
Afdn	Afdn	afadin, adherens junction formation factor	1.01214	Cluster 1	7524
Aff1	Aff1	AF4/FMR2 family, member 1	0.827107	Cluster 1	7524
Aff2	Aff2	AF4/FMR2 family, member 2	1.67547	Cluster 1	7524
Aff3	Aff3	AF4/FMR2 family, member 3	1.32043	Cluster 1	7524
Aff4	Aff4	AF4/FMR2 family, member 4	0.946617	Cluster 1	7524
Aftph	Aftph	aftiphilin	0.681604	Cluster 1	7524
Agap1	Agap1	ArfGAP with GTPase domain, ankyrin repeat and PH domain 1	0.909213	Cluster 1	7524
Agap2	Agap2	ArfGAP with GTPase domain, ankyrin repeat and PH domain 2	1.80398	Cluster 1	7524
Agap3	Agap3	ArfGAP with GTPase domain, ankyrin repeat and PH domain 3	1.08555	Cluster 1	7524
Agfg1	Agfg1	ArfGAP with FG repeats 1	0.714327	Cluster 1	7524
Aggf1	Aggf1	angiogenic factor with G patch and FHA domains 1	0.563432	Cluster 1	7524
Agk	Agk	acylglycerol kinase	0.612574	Cluster 1	7524
Ago1	Ago1	argonaute RISC component 1	1.26412	Cluster 1	7524
Ago2	Ago2	argonaute RISC catalytic component 2	1.02019	Cluster 1	7524
Agpat3	Agpat3	1-acylglycerol-3-phosphate O-acyltransferase 3	0.631625	Cluster 1	7524
Agpat5	Agpat5	1-acylglycerol-3-phosphate O-acyltransferase 5	0.636495	Cluster 1	7524
Agps	Agps	alkylglycerone phosphate synthase	1.27074	Cluster 1	7524
Agtpbp1	Agtpbp1	ATP/GTP binding protein 1	1.10113	Cluster 1	7524
Ahcyl1	Ahcyl1	adenosylhomocysteinase-like 1	0.838827	Cluster 1	7524
Ahdc1	Ahdc1	AT hook, DNA binding motif, containing 1	0.729171	Cluster 1	7524
Ahi1	Ahi1	Abelson helper integration site 1	1.9809	Cluster 1	7524
Ahsa2	Ahsa2	activator of HSP90 ATPase homolog 2	0.452501	Cluster 1	7524
Aida	Aida	axin interactor, dorsalization associated	0.578094	Cluster 1	7524
Aig1	Aig1	androgen-induced 1	0.750654	Cluster 1	7524
Aim2	Aim2	absent in melanoma 2	1.25675	Cluster 1	7524
Aip	Aip	aryl-hydrocarbon receptor-interacting protein	0.385488	Cluster 1	7524
Ajap1	Ajap1	adherens junctions associated protein 1	1.69004	Cluster 1	7524
Ajm1	Ajm1	apical junction component 1 homolog	2.00262	Cluster 1	7524
Ak5/ENSRNOG00000046947	Ak5	adenylate kinase 5	1.95384	Cluster 1	7524
Ak6/ENSRNOG00000039848	Ak6	adenylate kinase 6	0.374917	Cluster 1	7524
Akain1	Akain1	A-kinase anchor inhibitor 1	1.95075	Cluster 1	7524
Akap10	Akap10	A-kinase anchoring protein 10	0.621362	Cluster 1	7524
Akap11	Akap11	A-kinase anchoring protein 11	1.02437	Cluster 1	7524
Akap17a	Akap17a	A-kinase anchoring protein 17A	0.424483	Cluster 1	7524
Akap17b	Akap17b	A kinase (PRKA) anchor protein 17B	1.14488	Cluster 1	7524
Akap6	Akap6	A-kinase anchoring protein 6	1.48246	Cluster 1	7524
Akap7	Akap7	A-kinase anchoring protein 7	0.826662	Cluster 1	7524
Akap8	Akap8	A-kinase anchoring protein 8	0.742195	Cluster 1	7524
Akap8l	Akap8l	A-kinase anchoring protein 8 like	0.699627	Cluster 1	7524
Akap9	Akap9	A-kinase anchoring protein 9	0.634069	Cluster 1	7524
Akirin1	Akirin1	akirin 1	0.585878	Cluster 1	7524
Akna	Akna	AT-hook transcription factor	0.95815	Cluster 1	7524
Akt3	Akt3	AKT serine/threonine kinase 3	1.26594	Cluster 1	7524
Aktip	Aktip	AKT interacting protein	0.542452	Cluster 1	7524
Alcam	Alcam	activated leukocyte cell adhesion molecule	1.00636	Cluster 1	7524
Aldh3b2	Aldh3b2	aldehyde dehydrogenase 3 family, member B2	2.09968	Cluster 1	7524
Aldh5a1	Aldh5a1	aldehyde dehydrogenase 5 family, member A1	1.02304	Cluster 1	7524
Aldoc	Aldoc	aldolase, fructose-bisphosphate C	1.79606	Cluster 1	7524
Alg1	Alg1	ALG1, chitobiosyldiphosphodolichol beta-mannosyltransferase	0.521697	Cluster 1	7524
Alg10	Alg10	ALG10, alpha-1,2-glucosyltransferase	1.54964	Cluster 1	7524
Alg2	Alg2	ALG2, alpha-1,3/1,6-mannosyltransferase	0.980516	Cluster 1	7524
Alg3	Alg3	ALG3, alpha-1,3- mannosyltransferase	0.276375	Cluster 1	7524
Alg6	Alg6	ALG6, alpha-1,3-glucosyltransferase	0.567087	Cluster 1	7524
Alkbh1	Alkbh1	alkB homolog 1, histone H2A dioxygenase	0.43564	Cluster 1	7524
Alkbh4	Alkbh4	alkB homolog 4, lysine demethylase	0.483413	Cluster 1	7524
Alkbh5	Alkbh5	alkB homolog 5, RNA demethylase	0.400994	Cluster 1	7524
Alkbh8	Alkbh8	alkB homolog 8, tRNA methyltransferase	1.10918	Cluster 1	7524
Aloxe3	Aloxe3	arachidonate lipoxygenase 3	2.29237	Cluster 1	7524
Als2	Als2	alsin Rho guanine nucleotide exchange factor ALS2	1.46763	Cluster 1	7524
Alx3	Alx3	ALX homeobox 3	3.12952	Cluster 1	7524
Alx4	Alx4	ALX homeobox 4	2.79542	Cluster 1	7524
Ambra1	Ambra1	autophagy and beclin 1 regulator 1	0.597298	Cluster 1	7524
Amd1	Amd1	adenosylmethionine decarboxylase 1	0.549864	Cluster 1	7524
Amer1	Amer1	APC membrane recruitment protein 1	1.95428	Cluster 1	7524
Amer2	Amer2	APC membrane recruitment protein 2	2.38196	Cluster 1	7524
Amer3	Amer3	APC membrane recruitment protein 3	2.36074	Cluster 1	7524
Amfr	Amfr	autocrine motility factor receptor	0.537518	Cluster 1	7524
Amigo1	Amigo1	adhesion molecule with Ig like domain 1	1.05456	Cluster 1	7524
Ammecr1	Ammecr1	AMMECR nuclear protein 1	1.00085	Cluster 1	7524
Ammecr1l	Ammecr1l	AMMECR1 like	0.556744	Cluster 1	7524
Amn1	Amn1	antagonist of mitotic exit network 1 homolog	0.745702	Cluster 1	7524
Ampd2	Ampd2	adenosine monophosphate deaminase 2	0.919935	Cluster 1	7524
Ampd3	Ampd3	adenosine monophosphate deaminase 3	0.994373	Cluster 1	7524
Amph	Amph	amphiphysin	1.46562	Cluster 1	7524
Amz1	Amz1	archaelysin family metallopeptidase 1	1.74308	Cluster 1	7524
Amz2	Amz2	archaelysin family metallopeptidase 2	0.704997	Cluster 1	7524
Anapc1	Anapc1	anaphase promoting complex subunit 1	0.764957	Cluster 1	7524
Anapc10	Anapc10	anaphase promoting complex subunit 10	0.520751	Cluster 1	7524
Anapc11	Anapc11	anaphase promoting complex subunit 11	0.306373	Cluster 1	7524
Anapc16	Anapc16	anaphase promoting complex subunit 16	0.41328	Cluster 1	7524
Anapc2	Anapc2	anaphase promoting complex subunit 2	0.509816	Cluster 1	7524
Anapc4	Anapc4	anaphase promoting complex subunit 4	0.558694	Cluster 1	7524
Anapc5	Anapc5	anaphase-promoting complex subunit 5	0.364239	Cluster 1	7524
Anapc7	Anapc7	anaphase promoting complex subunit 7	0.534198	Cluster 1	7524
Angel2	Angel2	angel homolog 2	0.62709	Cluster 1	7524
Ank1	Ank1	ankyrin 1	1.91269	Cluster 1	7524
Ank2	Ank2	ankyrin 2	1.69647	Cluster 1	7524
Ank3	Ank3	ankyrin 3	1.02307	Cluster 1	7524
Ankdd1a	Ankdd1a	ankyrin repeat and death domain containing 1A	1.57064	Cluster 1	7524
Ankfy1	Ankfy1	ankyrin repeat and FYVE domain containing 1	0.59599	Cluster 1	7524
Ankh	Ankh	ANKH inorganic pyrophosphate transport regulator	0.739806	Cluster 1	7524
Ankib1	Ankib1	ankyrin repeat and IBR domain containing 1	0.828298	Cluster 1	7524
Ankle2	Ankle2	ankyrin repeat and LEM domain containing 2	0.821634	Cluster 1	7524
Ankmy2	Ankmy2	ankyrin repeat and MYND domain containing 2	0.65362	Cluster 1	7524
Ankrd10	Ankrd10	ankyrin repeat domain 10	0.540835	Cluster 1	7524
Ankrd11	Ankrd11	ankyrin repeat domain 11	0.595579	Cluster 1	7524
Ankrd12	Ankrd12	ankyrin repeat domain 12	0.828094	Cluster 1	7524
Ankrd13b	Ankrd13b	ankyrin repeat domain 13B	1.15596	Cluster 1	7524
Ankrd13c	Ankrd13c	ankyrin repeat domain 13C	0.685945	Cluster 1	7524
Ankrd13d	Ankrd13d	ankyrin repeat domain 13D	1.36447	Cluster 1	7524
Ankrd16	Ankrd16	ankyrin repeat domain 16	0.636264	Cluster 1	7524
Ankrd17	Ankrd17	ankyrin repeat domain 17	0.696892	Cluster 1	7524
Ankrd26	Ankrd26	ankyrin repeat domain 26	0.902332	Cluster 1	7524
Ankrd28	Ankrd28	ankyrin repeat domain 28	1.12584	Cluster 1	7524
Ankrd29	Ankrd29	ankyrin repeat domain 29	1.36015	Cluster 1	7524
Ankrd34a	Ankrd34a	ankyrin repeat domain 34A	1.49871	Cluster 1	7524
Ankrd34b	Ankrd34b	ankyrin repeat domain 34B	1.7626	Cluster 1	7524
Ankrd34c	Ankrd34c	ankyrin repeat domain 34C	2.58567	Cluster 1	7524
Ankrd37	Ankrd37	ankyrin repeat domain 37	0.776477	Cluster 1	7524
Ankrd39	Ankrd39	ankyrin repeat domain 39	0.486298	Cluster 1	7524
Ankrd44	Ankrd44	ankyrin repeat domain 44	1.38747	Cluster 1	7524
Ankrd45	Ankrd45	ankyrin repeat domain 45	1.38657	Cluster 1	7524
Ankrd46	Ankrd46	ankyrin repeat domain 46	0.873874	Cluster 1	7524
Ankrd49	Ankrd49	ankyrin repeat domain 49	0.419895	Cluster 1	7524
Ankrd50	Ankrd50	ankyrin repeat domain 50	0.716778	Cluster 1	7524
Ankrd52	Ankrd52	ankyrin repeat domain 52	0.726571	Cluster 1	7524
Ankrd53	Ankrd53	ankyrin repeat domain 53	1.04609	Cluster 1	7524
Ankrd55	Ankrd55	ankyrin repeat domain 55	1.47389	Cluster 1	7524
Ankrd6	Ankrd6	ankyrin repeat domain 6	1.24548	Cluster 1	7524
Anks1b	Anks1b	ankyrin repeat and sterile alpha motif domain containing 1B	1.64203	Cluster 1	7524
Anks3	Anks3	ankyrin repeat and sterile alpha motif domain containing 3	0.671215	Cluster 1	7524
Ankzf1	Ankzf1	ankyrin repeat and zinc finger peptidyl tRNA hydrolase 1	0.622725	Cluster 1	7524
Anln	Anln	anillin, actin binding protein	1.27789	Cluster 1	7524
Anlnl1	Anlnl1	anillin, actin binding protein-like 1	1.24917	Cluster 1	7524
Ano3	Ano3	anoctamin 3	2.04608	Cluster 1	7524
Ano4	Ano4	anoctamin 4	1.53968	Cluster 1	7524
Ano8	Ano8	anoctamin 8	0.806208	Cluster 1	7524
Anp32e	Anp32e	acidic nuclear phosphoprotein 32 family member E	0.621139	Cluster 1	7524
Antkmt	Antkmt	adenine nucleotide translocase lysine methyltransferase	0.555757	Cluster 1	7524
Ap1ar	Ap1ar	adaptor-related protein complex 1 associated regulatory protein	0.73222	Cluster 1	7524
Ap1b1	Ap1b1	adaptor related protein complex 1 subunit beta 1	0.692555	Cluster 1	7524
Ap1s2	Ap1s2	adaptor related protein complex 1 subunit sigma 2	1.28521	Cluster 1	7524
Ap2a1	Ap2a1	adaptor related protein complex 2 subunit alpha 1	0.787868	Cluster 1	7524
Ap2a2	Ap2a2	adaptor related protein complex 2 subunit alpha 2	0.738065	Cluster 1	7524
Ap2b1	Ap2b1	adaptor related protein complex 2 subunit beta 1	0.795547	Cluster 1	7524
Ap2m1	Ap2m1	adaptor related protein complex 2 subunit mu 1	0.647235	Cluster 1	7524
Ap3b2	Ap3b2	adaptor related protein complex 3 subunit beta 2	1.40998	Cluster 1	7524
Ap3d1	Ap3d1	adaptor related protein complex 3 subunit delta 1	0.68299	Cluster 1	7524
Ap3m1	Ap3m1	adaptor related protein complex 3 subunit mu 1	0.494661	Cluster 1	7524
Ap3m2	Ap3m2	adaptor related protein complex 3 subunit mu 2	1.27098	Cluster 1	7524
Ap3s1	Ap3s1	adaptor related protein complex 3 subunit sigma 1	0.758653	Cluster 1	7524
Ap3s2	Ap3s2	adaptor related protein complex 3 subunit sigma 2	0.401019	Cluster 1	7524
Ap4b1	Ap4b1	adaptor related protein complex 4 subunit beta 1	0.39664	Cluster 1	7524
Ap4e1	Ap4e1	adaptor related protein complex 4 subunit epsilon 1	1.04655	Cluster 1	7524
Ap4m1	Ap4m1	adaptor related protein complex 4 subunit mu 1	0.639339	Cluster 1	7524
Ap5m1	Ap5m1	adaptor related protein complex 5 subunit mu 1	0.615479	Cluster 1	7524
Ap5s1	Ap5s1	adaptor related protein complex 5 subunit sigma 1	0.460621	Cluster 1	7524
Apaf1	Apaf1	apoptotic peptidase activating factor 1	0.728782	Cluster 1	7524
Apba1	Apba1	amyloid beta precursor protein binding family A member 1	1.52548	Cluster 1	7524
Apba2	Apba2	amyloid beta precursor protein binding family A member 2	1.59059	Cluster 1	7524
Apbb1	Apbb1	amyloid beta precursor protein binding family B member 1	1.35512	Cluster 1	7524
Apbb2	Apbb2	amyloid beta precursor protein binding family B member 2	0.515671	Cluster 1	7524
Apbb3	Apbb3	amyloid beta precursor protein binding family B member 3	0.816283	Cluster 1	7524
Apc	Apc	APC regulator of WNT signaling pathway	1.50893	Cluster 1	7524
Apc2	Apc2	APC regulator of WNT signaling pathway 2	1.47009	Cluster 1	7524
Apex1	Apex1	apurinic/apyrimidinic endodeoxyribonuclease 1	0.503185	Cluster 1	7524
Aph1b	Aph1b	aph-1 homolog B, gamma secretase subunit	0.655763	Cluster 1	7524
Api5	Api5	apoptosis inhibitor 5	0.450022	Cluster 1	7524
Aplp1	Aplp1	amyloid beta precursor like protein 1	1.3589	Cluster 1	7524
Aplp2	Aplp2	amyloid beta precursor like protein 2	0.660836	Cluster 1	7524
Apod	Apod	apolipoprotein D	1.63466	Cluster 1	7524
App	App	amyloid beta precursor protein	0.816	Cluster 1	7524
Appbp2	Appbp2	amyloid beta precursor protein binding protein 2	0.775709	Cluster 1	7524
Appl1	Appl1	adaptor protein, phosphotyrosine interacting with PH domain and leucine zipper 1	0.842971	Cluster 1	7524
Appl2	Appl2	adaptor protein, phosphotyrosine interacting with PH domain and leucine zipper 2	0.899574	Cluster 1	7524
Aptx	Aptx	aprataxin	0.537074	Cluster 1	7524
Aqp4	Aqp4	aquaporin 4	1.48323	Cluster 1	7524
Aqr	Aqr	aquarius intron-binding spliceosomal factor	0.607293	Cluster 1	7524
Araf	Araf	A-Raf proto-oncogene, serine/threonine kinase	0.541039	Cluster 1	7524
Arap2	Arap2	ArfGAP with RhoGAP domain, ankyrin repeat and PH domain 2	1.47061	Cluster 1	7524
Arc	Arc	activity-regulated cytoskeleton-associated protein	1.94631	Cluster 1	7524
Arcn1	Arcn1	archain 1	0.416128	Cluster 1	7524
Arel1	Arel1	apoptosis resistant E3 ubiquitin protein ligase 1	0.978306	Cluster 1	7524
Arf1	Arf1	ADP-ribosylation factor 1	0.356331	Cluster 1	7524
Arf2	Arf2	ADP-ribosylation factor 2	0.556936	Cluster 1	7524
Arfgap1	Arfgap1	ADP-ribosylation factor GTPase activating protein 1	0.715358	Cluster 1	7524
Arfgef1	Arfgef1	ADP ribosylation factor guanine nucleotide exchange factor 1	0.671482	Cluster 1	7524
Arfgef2	Arfgef2	ADP ribosylation factor guanine nucleotide exchange factor 2	0.682994	Cluster 1	7524
Arfgef3	Arfgef3	ARFGEF family member 3	2.46132	Cluster 1	7524
Arfip2	Arfip2	ADP-ribosylation factor interacting protein 2	0.460373	Cluster 1	7524
Arfrp1	Arfrp1	ADP-ribosylation factor related protein 1	0.408291	Cluster 1	7524
Arglu1	Arglu1	arginine and glutamate rich 1	0.479544	Cluster 1	7524
Arhgap12	Arhgap12	Rho GTPase activating protein 12	0.841424	Cluster 1	7524
Arhgap20	Arhgap20	Rho GTPase activating protein 20	1.31837	Cluster 1	7524
Arhgap21	Arhgap21	Rho GTPase activating protein 21	1.00737	Cluster 1	7524
Arhgap23	Arhgap23	Rho GTPase activating protein 23	1.0124	Cluster 1	7524
Arhgap26	Arhgap26	Rho GTPase activating protein 26	2.54974	Cluster 1	7524
Arhgap32	Arhgap32	Rho GTPase activating protein 32	1.34319	Cluster 1	7524
Arhgap33	Arhgap33	Rho GTPase activating protein 33	1.30797	Cluster 1	7524
Arhgap35	Arhgap35	Rho GTPase activating protein 35	0.77556	Cluster 1	7524
Arhgap39	Arhgap39	Rho GTPase activating protein 39	1.05124	Cluster 1	7524
Arhgap4	Arhgap4	Rho GTPase activating protein 4	0.791147	Cluster 1	7524
Arhgap44	Arhgap44	Rho GTPase activating protein 44	1.22145	Cluster 1	7524
Arhgap5	Arhgap5	Rho GTPase activating protein 5	1.10901	Cluster 1	7524
Arhgef10	Arhgef10	Rho guanine nucleotide exchange factor 10	0.737437	Cluster 1	7524
Arhgef10l	Arhgef10l	Rho guanine nucleotide exchange factor 10 like	0.775371	Cluster 1	7524
Arhgef11	Arhgef11	Rho guanine nucleotide exchange factor 11	0.790849	Cluster 1	7524
Arhgef12	Arhgef12	Rho guanine nucleotide exchange factor 12	0.999136	Cluster 1	7524
Arhgef17	Arhgef17	Rho guanine nucleotide exchange factor 17	1.01202	Cluster 1	7524
Arhgef2	Arhgef2	Rho/Rac guanine nucleotide exchange factor 2	0.740198	Cluster 1	7524
Arhgef25	Arhgef25	Rho guanine nucleotide exchange factor 25	0.861683	Cluster 1	7524
Arhgef3	Arhgef3	Rho guanine nucleotide exchange factor 3	0.858707	Cluster 1	7524
Arhgef33	Arhgef33	Rho guanine nucleotide exchange factor 33	3.4433	Cluster 1	7524
Arhgef37	Arhgef37	Rho guanine nucleotide exchange factor 37	1.23077	Cluster 1	7524
Arhgef4	Arhgef4	Rho guanine nucleotide exchange factor 4	1.56596	Cluster 1	7524
Arhgef7	Arhgef7	Rho guanine nucleotide exchange factor 7	0.714789	Cluster 1	7524
Arid1a	Arid1a	AT-rich interaction domain 1A	0.664034	Cluster 1	7524
Arid1b	Arid1b	AT-rich interaction domain 1B	0.798616	Cluster 1	7524
Arid2	Arid2	AT-rich interaction domain 2	1.30738	Cluster 1	7524
Arid3a	Arid3a	AT-rich interaction domain 3A	0.777041	Cluster 1	7524
Arid4a	Arid4a	AT-rich interaction domain 4A	0.793144	Cluster 1	7524
Arid4b/84481	Arid4b	AT-rich interaction domain 4B	1.74952	Cluster 1	7524
Arid4b/ENSRNOG00000016391	Arid4b	AT-rich interaction domain 4B	0.735623	Cluster 1	7524
Arih1	Arih1	ariadne RBR E3 ubiquitin protein ligase 1	0.508771	Cluster 1	7524
Arl10	Arl10	ADP-ribosylation factor like GTPase 10	1.1547	Cluster 1	7524
Arl13b	Arl13b	ADP-ribosylation factor like GTPase 13B	0.759897	Cluster 1	7524
Arl14ep	Arl14ep	ADP-ribosylation factor like GTPase 14 effector protein	0.630987	Cluster 1	7524
Arl16	Arl16	ADP-ribosylation factor like GTPase 16	0.671437	Cluster 1	7524
Arl2	Arl2	ADP-ribosylation factor like GTPase 2	0.642539	Cluster 1	7524
Arl2bp	Arl2bp	ADP-ribosylation factor like GTPase 2 binding protein	0.689544	Cluster 1	7524
Arl5a	Arl5a	ADP-ribosylation factor like GTPase 5A	0.591352	Cluster 1	7524
Arl5b	Arl5b	ADP-ribosylation factor like GTPase 5B	0.809554	Cluster 1	7524
Arl6	Arl6	ADP-ribosylation factor like GTPase 6	0.961469	Cluster 1	7524
Arl6ip1	Arl6ip1	ADP-ribosylation factor like GTPase 6 interacting protein 1	0.760309	Cluster 1	7524
Arl8a	Arl8a	ADP-ribosylation factor like GTPase 8A	0.877845	Cluster 1	7524
Arl8b	Arl8b	ADP-ribosylation factor like GTPase 8B	0.641294	Cluster 1	7524
Armc1	Armc1	armadillo repeat containing 1	0.481506	Cluster 1	7524
Armc10	Armc10	armadillo repeat containing 10	0.482719	Cluster 1	7524
Armc5	Armc5	armadillo repeat containing 5	0.509449	Cluster 1	7524
Armc6	Armc6	armadillo repeat containing 6	0.589475	Cluster 1	7524
Armc7	Armc7	armadillo repeat containing 7	0.552068	Cluster 1	7524
Armc8	Armc8	armadillo repeat containing 8	0.645835	Cluster 1	7524
Armc9	Armc9	armadillo repeat containing 9	0.930666	Cluster 1	7524
Armcx3	Armcx3	armadillo repeat containing, X-linked 3	0.852648	Cluster 1	7524
Armcx4	Armcx4	armadillo repeat containing, X-linked 4	0.945897	Cluster 1	7524
Armcx5	Armcx5	armadillo repeat containing, X-linked 5	1.09952	Cluster 1	7524
Armh3	Armh3	armadillo-like helical domain containing 3	0.514489	Cluster 1	7524
Armh4	Armh4	armadillo-like helical domain containing 4	1.55034	Cluster 1	7524
Arnt	Arnt	aryl hydrocarbon receptor nuclear translocator	0.596768	Cluster 1	7524
Arnt2	Arnt2	aryl hydrocarbon receptor nuclear translocator 2	1.51868	Cluster 1	7524
Arntl	Arntl	aryl hydrocarbon receptor nuclear translocator-like	0.71453	Cluster 1	7524
Arpc5l	Arpc5l	actin related protein 2/3 complex, subunit 5-like	0.397391	Cluster 1	7524
Arpp21	Arpp21	cAMP regulated phosphoprotein 21	1.85543	Cluster 1	7524
Arr3	Arr3	arrestin 3	0.759016	Cluster 1	7524
Arrb1	Arrb1	arrestin, beta 1	1.49634	Cluster 1	7524
Arrb2	Arrb2	arrestin, beta 2	0.754211	Cluster 1	7524
Arsb	Arsb	arylsulfatase B	0.757932	Cluster 1	7524
Arse	Arse	arylsulfatase E	0.651417	Cluster 1	7524
Arsk	Arsk	arylsulfatase family, member K	0.516682	Cluster 1	7524
Arv1	Arv1	ARV1 homolog, fatty acid homeostasis modulator	0.464049	Cluster 1	7524
Arvcf	Arvcf	ARVCF, delta catenin family member	0.651997	Cluster 1	7524
Arx	Arx	aristaless related homeobox	2.22809	Cluster 1	7524
Arxes2/100360464	Arxes2	adipocyte-related X-chromosome expressed sequence 2	1.59194	Cluster 1	7524
Arxes2/ENSRNOG00000046858	Arxes2	adipocyte-related X-chromosome expressed sequence 2	1.31633	Cluster 1	7524
Asah1	Asah1	N-acylsphingosine amidohydrolase 1	0.512672	Cluster 1	7524
Asap1	Asap1	ArfGAP with SH3 domain, ankyrin repeat and PH domain 1	1.18087	Cluster 1	7524
Asap2	Asap2	ArfGAP with SH3 domain, ankyrin repeat and PH domain 2	1.20406	Cluster 1	7524
Asb1	Asb1	ankyrin repeat and SOCS box-containing 1	1.39268	Cluster 1	7524
Asb13	Asb13	ankyrin repeat and SOCS box-containing 13	0.898493	Cluster 1	7524
Asb6	Asb6	ankyrin repeat and SOCS box-containing 6	0.519978	Cluster 1	7524
Asb7	Asb7	ankyrin repeat and SOCS box-containing 7	0.64583	Cluster 1	7524
Asb8	Asb8	ankyrin repeat and SOCS box-containing 8	0.408658	Cluster 1	7524
Ascc3	Ascc3	activating signal cointegrator 1 complex subunit 3	0.561362	Cluster 1	7524
Ash1l	Ash1l	ASH1 like histone lysine methyltransferase	0.771814	Cluster 1	7524
Asic1	Asic1	acid sensing ion channel subunit 1	1.37817	Cluster 1	7524
Asic2	Asic2	acid sensing ion channel subunit 2	1.49246	Cluster 1	7524
Asic3	Asic3	acid sensing ion channel subunit 3	1.36432	Cluster 1	7524
Asmt	Asmt	acetylserotonin O-methyltransferase	1.24873	Cluster 1	7524
Asna1	Asna1	arsA arsenite transporter, ATP-binding, homolog 1 (bacterial)	0.783096	Cluster 1	7524
Asphd1	Asphd1	aspartate beta-hydroxylase domain containing 1	1.45138	Cluster 1	7524
Asphd2	Asphd2	aspartate beta-hydroxylase domain containing 2	1.63569	Cluster 1	7524
Aste1	Aste1	asteroid homolog 1	0.647838	Cluster 1	7524
Astn1	Astn1	astrotactin 1	1.66968	Cluster 1	7524
Astn2	Astn2	astrotactin 2	1.58417	Cluster 1	7524
Asxl1	Asxl1	ASXL transcriptional regulator 1	0.654763	Cluster 1	7524
Asxl2	Asxl2	ASXL transcriptional regulator 2	1.48536	Cluster 1	7524
Asxl3	Asxl3	ASXL transcriptional regulator 3	1.90899	Cluster 1	7524
Atad1	Atad1	ATPase family, AAA domain containing 1	0.512663	Cluster 1	7524
Atad2b	Atad2b	ATPase family, AAA domain containing 2B	0.755332	Cluster 1	7524
Atad5	Atad5	ATPase family, AAA domain containing 5	1.07475	Cluster 1	7524
Atat1	Atat1	alpha tubulin acetyltransferase 1	0.783194	Cluster 1	7524
Atcay	Atcay	ATCAY kinesin light chain interacting caytaxin	1.4987	Cluster 1	7524
Ate1	Ate1	arginyltransferase 1	0.723908	Cluster 1	7524
Atf2	Atf2	activating transcription factor 2	1.03524	Cluster 1	7524
Atf6	Atf6	activating transcription factor 6	0.813882	Cluster 1	7524
Atf6b	Atf6b	activating transcription factor 6 beta	0.502668	Cluster 1	7524
Atf7	Atf7	activating transcription factor 7	1.39858	Cluster 1	7524
Atf7ip	Atf7ip	activating transcription factor 7 interacting protein	0.75289	Cluster 1	7524
Atg12	Atg12	autophagy related 12	0.603276	Cluster 1	7524
Atg13	Atg13	autophagy related 13	0.742607	Cluster 1	7524
Atg14	Atg14	autophagy related 14	0.581178	Cluster 1	7524
Atg16l1	Atg16l1	autophagy related 16-like 1	0.520454	Cluster 1	7524
Atg2a	Atg2a	autophagy related 2A	0.570944	Cluster 1	7524
Atg2b	Atg2b	autophagy related 2B	0.724668	Cluster 1	7524
Atg3	Atg3	autophagy related 3	0.41303	Cluster 1	7524
Atg4b	Atg4b	autophagy related 4B, cysteine peptidase	0.497443	Cluster 1	7524
Atg4c	Atg4c	autophagy related 4C, cysteine peptidase	0.862792	Cluster 1	7524
Atg7	Atg7	autophagy related 7	0.626495	Cluster 1	7524
Atg9a	Atg9a	autophagy related 9A	0.534561	Cluster 1	7524
Atic	Atic	5-aminoimidazole-4-carboxamide ribonucleotide formyltransferase/IMP cyclohydrolase	0.331856	Cluster 1	7524
Atl1	Atl1	atlastin GTPase 1	1.41552	Cluster 1	7524
Atl2	Atl2	atlastin GTPase 2	0.693126	Cluster 1	7524
Atm	Atm	ATM serine/threonine kinase	0.770184	Cluster 1	7524
Atn1/29515	Atn1	atrophin 1	1.54271	Cluster 1	7524
Atn1/ENSRNOG00000049575	Atn1	atrophin 1	0.614965	Cluster 1	7524
Atp11b	Atp11b	ATPase phospholipid transporting 11B (putative)	0.772252	Cluster 1	7524
Atp13a1	Atp13a1	ATPase 13A1	0.441433	Cluster 1	7524
Atp13a2	Atp13a2	ATPase cation transporting 13A2	1.03565	Cluster 1	7524
Atp13a3	Atp13a3	ATPase 13A3	2.08335	Cluster 1	7524
Atp13a5	Atp13a5	ATPase 13A5	1.58996	Cluster 1	7524
Atp1a3	Atp1a3	ATPase Na+/K+ transporting subunit alpha 3	1.60411	Cluster 1	7524
Atp1b2	Atp1b2	ATPase Na+/K+ transporting subunit beta 2	1.29383	Cluster 1	7524
Atp2b1	Atp2b1	ATPase plasma membrane Ca2+ transporting 1	1.28061	Cluster 1	7524
Atp2b2	Atp2b2	ATPase plasma membrane Ca2+ transporting 2	1.80873	Cluster 1	7524
Atp2b3	Atp2b3	ATPase plasma membrane Ca2+ transporting 3	2.40945	Cluster 1	7524
Atp2c1	Atp2c1	ATPase secretory pathway Ca2+ transporting 1	0.771359	Cluster 1	7524
Atp5sl	Atp5sl	ATP5S-like	0.667501	Cluster 1	7524
Atp6ap1	Atp6ap1	ATPase H+ transporting accessory protein 1	0.707847	Cluster 1	7524
Atp6ap1l	Atp6ap1l	ATPase H+ transporting accessory protein 1 like	1.97955	Cluster 1	7524
Atp6ap2	Atp6ap2	ATPase H+ transporting accessory protein 2	0.873906	Cluster 1	7524
Atp6v0a1	Atp6v0a1	ATPase H+ transporting V0 subunit a1	0.964943	Cluster 1	7524
Atp6v0a2	Atp6v0a2	ATPase H+ transporting V0 subunit a2	0.638176	Cluster 1	7524
Atp6v0b	Atp6v0b	ATPase, H+ transporting, lysosomal V0 subunit B	0.665158	Cluster 1	7524
Atp6v0c	Atp6v0c	ATPase H+ transporting V0 subunit C	0.680602	Cluster 1	7524
Atp6v0d1	Atp6v0d1	ATPase H+ transporting V0 subunit D1	0.64105	Cluster 1	7524
Atp6v0e2	Atp6v0e2	ATPase, H+ transporting V0 subunit e2	1.05721	Cluster 1	7524
Atp6v1a	Atp6v1a	ATPase H+ transporting V1 subunit A	1.18927	Cluster 1	7524
Atp6v1b2	Atp6v1b2	ATPase H+ transporting V1 subunit B2	0.994214	Cluster 1	7524
Atp6v1c1	Atp6v1c1	ATPase H+ transporting V1 subunit C1	0.760125	Cluster 1	7524
Atp6v1d	Atp6v1d	ATPase H+ transporting V1 subunit D	0.732266	Cluster 1	7524
Atp6v1f	Atp6v1f	ATPase H+ transporting V1 subunit F	0.439473	Cluster 1	7524
Atp6v1fnb	Atp6v1fnb	ATP6V1F neighbor	0.825884	Cluster 1	7524
Atp6v1g2	Atp6v1g2	ATPase H+ transporting V1 subunit G2	1.57243	Cluster 1	7524
Atp6v1h	Atp6v1h	ATPase H+ transporting V1 subunit H	0.745692	Cluster 1	7524
Atp7a	Atp7a	ATPase copper transporting alpha	0.710271	Cluster 1	7524
Atp8a1	Atp8a1	ATPase phospholipid transporting 8A1	1.60664	Cluster 1	7524
Atp8a2	Atp8a2	ATPase phospholipid transporting 8A2	2.19574	Cluster 1	7524
Atp8b2/361984	Atp8b2	Atpase, class I, type 8B, member 2	0.546756	Cluster 1	7524
Atp8b2/ENSRNOG00000020822	Atp8b2	ATPase phospholipid transporting 8B2	0.920439	Cluster 1	7524
Atp9a	Atp9a	ATPase phospholipid transporting 9A (putative)	0.962821	Cluster 1	7524
Atpsckmt	Atpsckmt	ATP synthase c subunit lysine N-methyltransferase	0.432941	Cluster 1	7524
Atraid	Atraid	all-trans retinoic acid-induced differentiation factor	0.39131	Cluster 1	7524
Atrip	Atrip	ATR interacting protein	0.658848	Cluster 1	7524
Atrn	Atrn	attractin	0.990712	Cluster 1	7524
Atrnl1	Atrnl1	attractin like 1	1.45518	Cluster 1	7524
Atrx/ENSRNOG00000056703	Atrx	ATRX, chromatin remodeler	1.16069	Cluster 1	7524
Atxn1	Atxn1	ataxin 1	1.53093	Cluster 1	7524
Atxn10	Atxn10	ataxin 10	0.632155	Cluster 1	7524
Atxn2	Atxn2	ataxin 2	0.531593	Cluster 1	7524
Atxn7	Atxn7	ataxin 7	1.21367	Cluster 1	7524
Atxn7l2	Atxn7l2	ataxin 7-like 2	0.894421	Cluster 1	7524
Atxn7l3	Atxn7l3	ataxin 7-like 3	0.900384	Cluster 1	7524
Atxn7l3b	Atxn7l3b	ataxin 7-like 3B	0.870532	Cluster 1	7524
Aurkaip1	Aurkaip1	aurora kinase A interacting protein 1	0.301194	Cluster 1	7524
Aurkc	Aurkc	aurora kinase C	0.720192	Cluster 1	7524
Avl9	Avl9	AVL9 cell migration associated	1.51965	Cluster 1	7524
Avp	Avp	arginine vasopressin	4.28526	Cluster 1	7524
Axl	Axl	Axl receptor tyrosine kinase	0.668647	Cluster 1	7524
Azi2	Azi2	5-azacytidine induced 2	0.382305	Cluster 1	7524
Azin1	Azin1	antizyme inhibitor 1	0.67942	Cluster 1	7524
Azin2	Azin2	antizyme inhibitor 2	1.07991	Cluster 1	7524
B3galnt1	B3galnt1	beta-1,3-N-acetylgalactosaminyltransferase 1 (globoside blood group)	0.887353	Cluster 1	7524
B3galt2	B3galt2	Beta-1,3-galactosyltransferase 2	1.3144	Cluster 1	7524
B3galt6	B3galt6	Beta-1,3-galactosyltransferase 6	0.75611	Cluster 1	7524
B3gat1	B3gat1	beta-1,3-glucuronyltransferase 1	1.89085	Cluster 1	7524
B3gat2	B3gat2	beta-1,3-glucuronyltransferase 2	1.57767	Cluster 1	7524
B3gat3	B3gat3	beta-1,3-glucuronyltransferase 3	0.617236	Cluster 1	7524
B3glct	B3glct	beta 3-glucosyltransferase	0.733188	Cluster 1	7524
B3gnt4	B3gnt4	UDP-GlcNAc:betaGal beta-1,3-N-acetylglucosaminyltransferase 4	2.07887	Cluster 1	7524
B3gntl1	B3gntl1	UDP-GlcNAc:betaGal beta-1,3-N-acetylglucosaminyltransferase-like 1	0.766175	Cluster 1	7524
B4galnt4	B4galnt4	beta-1,4-N-acetyl-galactosaminyl transferase 4	1.2546	Cluster 1	7524
B4galt2	B4galt2	beta-1,4-galactosyltransferase 2	1.18708	Cluster 1	7524
B4galt6	B4galt6	beta-1,4-galactosyltransferase 6	0.811367	Cluster 1	7524
B4gat1	B4gat1	beta-1,4-glucuronyltransferase 1	0.929821	Cluster 1	7524
B9d1/287383	B9d1	B9 protein domain 1	1.00252	Cluster 1	7524
B9d2	B9d2	B9 domain containing 2	0.636749	Cluster 1	7524
Baalc	Baalc	BAALC binder of MAP3K1 and KLF4	1.31263	Cluster 1	7524
Babam1	Babam1	BRISC and BRCA1 A complex member 1	0.281313	Cluster 1	7524
Bace1	Bace1	beta-secretase 1	1.01859	Cluster 1	7524
Bach2	Bach2	BTB domain and CNC homolog 2	1.14817	Cluster 1	7524
Bad	Bad	BCL2-associated agonist of cell death	0.518068	Cluster 1	7524
Bag4	Bag4	BCL2-associated athanogene 4	1.13862	Cluster 1	7524
Bahcc1	Bahcc1	BAH domain and coiled-coil containing 1	1.09011	Cluster 1	7524
Bahd1	Bahd1	bromo adjacent homology domain containing 1	0.729799	Cluster 1	7524
Baiap2	Baiap2	BAR/IMD domain containing adaptor protein 2	1.10939	Cluster 1	7524
Baiap3	Baiap3	BAI1-associated protein 3	2.62952	Cluster 1	7524
Banp	Banp	Btg3 associated nuclear protein	0.610888	Cluster 1	7524
Bap1	Bap1	Brca1 associated protein 1	0.737749	Cluster 1	7524
Barhl1	Barhl1	BarH-like homeobox 1	2.85937	Cluster 1	7524
Barhl2	Barhl2	BarH-like homeobox 2	3.71092	Cluster 1	7524
Basp1	Basp1	brain abundant, membrane attached signal protein 1	1.44094	Cluster 1	7524
Baz1b	Baz1b	bromodomain adjacent to zinc finger domain, 1B	0.619115	Cluster 1	7524
Baz2a	Baz2a	bromodomain adjacent to zinc finger domain, 2A	1.00653	Cluster 1	7524
Baz2b	Baz2b	bromodomain adjacent to zinc finger domain, 2B	0.796672	Cluster 1	7524
Bbs10	Bbs10	Bardet-Biedl syndrome 10	0.63688	Cluster 1	7524
Bbs2	Bbs2	Bardet-Biedl syndrome 2	0.894965	Cluster 1	7524
Bbs4	Bbs4	Bardet-Biedl syndrome 4	0.80614	Cluster 1	7524
Bbs5	Bbs5	Bardet-Biedl syndrome 5	0.734731	Cluster 1	7524
Bbs7	Bbs7	Bardet-Biedl syndrome 7	0.781853	Cluster 1	7524
Bcan	Bcan	brevican	1.67152	Cluster 1	7524
Bcas1	Bcas1	breast carcinoma amplified sequence 1	1.80729	Cluster 1	7524
Bcas2	Bcas2	BCAS2, pre-mRNA processing factor	0.457777	Cluster 1	7524
Bcas3	Bcas3	BCAS3, microtubule associated cell migration factor	0.96423	Cluster 1	7524
Bcat1	Bcat1	branched chain amino acid transaminase 1	1.53166	Cluster 1	7524
Bccip	Bccip	BRCA2 and CDKN1A interacting protein	0.277583	Cluster 1	7524
Bcdin3d	Bcdin3d	BCDIN3 domain containing RNA methyltransferase	0.454844	Cluster 1	7524
Bcl11a	Bcl11a	BAF chromatin remodeling complex subunit BCL11A	1.67242	Cluster 1	7524
Bcl11b	Bcl11b	BAF chromatin remodeling complex subunit BCL11B	2.18779	Cluster 1	7524
Bcl2	Bcl2	BCL2, apoptosis regulator	0.957116	Cluster 1	7524
Bcl2l10	Bcl2l10	BCL2 like 10	1.18868	Cluster 1	7524
Bcl2l11	Bcl2l11	BCL2 like 11	0.759353	Cluster 1	7524
Bcl2l13	Bcl2l13	BCL2 like 13	0.584383	Cluster 1	7524
Bcl2l2	Bcl2l2	Bcl2-like 2	0.78311	Cluster 1	7524
Bcl7a	Bcl7a	BAF chromatin remodeling complex subunit BCL7A	1.13751	Cluster 1	7524
Bcl7b	Bcl7b	BAF chromatin remodeling complex subunit BCL7B	0.425799	Cluster 1	7524
Bcl9	Bcl9	BCL9, transcription coactivator	0.806437	Cluster 1	7524
Bcl9l	Bcl9l	BCL9 like	0.699138	Cluster 1	7524
Bclaf1	Bclaf1	BCL2-associated transcription factor 1	0.726006	Cluster 1	7524
Bclaf3	Bclaf3	BCLAF1 and THRAP3 family member 3	0.810548	Cluster 1	7524
Bco1	Bco1	beta-carotene oxygenase 1	0.992585	Cluster 1	7524
Bcr	Bcr	BCR activator of RhoGEF and GTPase	0.789577	Cluster 1	7524
Bdnf	Bdnf	brain-derived neurotrophic factor	1.3641	Cluster 1	7524
Bdp1	Bdp1	B double prime 1, subunit of RNA polymerase III transcription initiation factor IIIB	1.10251	Cluster 1	7524
Becn1	Becn1	beclin 1	0.46432	Cluster 1	7524
Begain	Begain	brain-enriched guanylate kinase-associated	1.49011	Cluster 1	7524
Bend4	Bend4	BEN domain containing 4	1.40298	Cluster 1	7524
Bend6	Bend6	BEN domain containing 6	1.74856	Cluster 1	7524
Bet1l	Bet1l	Bet1 golgi vesicular membrane trafficking protein-like	0.470444	Cluster 1	7524
Bex2	Bex2	brain expressed X-linked 2	1.35854	Cluster 1	7524
Bex4	Bex4	brain expressed, X-linked 4	1.20552	Cluster 1	7524
Bfar	Bfar	bifunctional apoptosis regulator	0.386386	Cluster 1	7524
Bhlha9	Bhlha9	basic helix-loop-helix family, member a9	1.79836	Cluster 1	7524
Bhlhb9	Bhlhb9	basic helix-loop-helix family member B9	0.932615	Cluster 1	7524
Bhlhe22	Bhlhe22	basic helix-loop-helix family, member e22	2.6657	Cluster 1	7524
Bhlhe41	Bhlhe41	basic helix-loop-helix family, member e41	1.1895	Cluster 1	7524
Bicd1	Bicd1	BICD cargo adaptor 1	2.23977	Cluster 1	7524
Bicdl1	Bicdl1	BICD family like cargo adaptor 1	0.985253	Cluster 1	7524
Bicra	Bicra	BRD4 interacting chromatin remodeling complex associated protein	0.497779	Cluster 1	7524
Bicral	Bicral	BRD4 interacting chromatin remodeling complex associated protein like	1.06162	Cluster 1	7524
Bin3	Bin3	bridging integrator 3	0.498729	Cluster 1	7524
Birc6	Birc6	baculoviral IAP repeat-containing 6	1.52723	Cluster 1	7524
Birc7	Birc7	baculoviral IAP repeat-containing 7	1.57547	Cluster 1	7524
Bivm	Bivm	basic, immunoglobulin-like variable motif containing	0.693538	Cluster 1	7524
Blcap	Blcap	BLCAP, apoptosis inducing factor	0.664514	Cluster 1	7524
Bles03	Bles03	basophilic leukemia expressed protein BLES03	0.420381	Cluster 1	7524
Blmh	Blmh	bleomycin hydrolase	0.400848	Cluster 1	7524
Bloc1s2	Bloc1s2	biogenesis of lysosomal organelles complex-1, subunit 2	0.490257	Cluster 1	7524
Bloc1s5	Bloc1s5	biogenesis of lysosomal organelles complex 1 subunit 5	0.358381	Cluster 1	7524
Bloc1s6	Bloc1s6	biogenesis of lysosomal organelles complex 1 subunit 6	0.451061	Cluster 1	7524
Blzf1	Blzf1	basic leucine zipper nuclear factor 1	0.498213	Cluster 1	7524
Bmerb1	Bmerb1	bMERB domain containing 1	1.61137	Cluster 1	7524
Bmi1	Bmi1	BMI1 proto-oncogene, polycomb ring finger	0.867451	Cluster 1	7524
Bmp2k	Bmp2k	BMP-2 inducible kinase	0.749744	Cluster 1	7524
Bmpr1a	Bmpr1a	bone morphogenetic protein receptor type 1A	0.600825	Cluster 1	7524
Bms1	Bms1	BMS1 ribosome biogenesis factor	0.525617	Cluster 1	7524
Bmt2	Bmt2	base methyltransferase of 25S rRNA 2 homolog	0.855723	Cluster 1	7524
Bmyc	Bmyc	brain expressed myelocytomatosis oncogene	0.636895	Cluster 1	7524
Bnip3l	Bnip3l	BCL2 interacting protein 3 like	0.53854	Cluster 1	7524
Boc	Boc	BOC cell adhesion associated, oncogene regulated	1.20112	Cluster 1	7524
Bod1l1	Bod1l1	biorientation of chromosomes in cell division 1-like 1	1.03661	Cluster 1	7524
Borcs5	Borcs5	BLOC-1 related complex subunit 5	0.685639	Cluster 1	7524
Borcs7	Borcs7	BLOC-1 related complex subunit 7	0.554211	Cluster 1	7524
Bptf	Bptf	bromodomain PHD finger transcription factor	0.707307	Cluster 1	7524
Braf	Braf	B-Raf proto-oncogene, serine/threonine kinase	1.27013	Cluster 1	7524
Brat1	Brat1	BRCA1-associated ATM activator 1	0.626606	Cluster 1	7524
Brd1	Brd1	bromodomain containing 1	0.603003	Cluster 1	7524
Brd2	Brd2	bromodomain containing 2	0.725467	Cluster 1	7524
Brd4	Brd4	bromodomain containing 4	0.551884	Cluster 1	7524
Brd9	Brd9	bromodomain containing 9	0.563773	Cluster 1	7524
Brf1	Brf1	BRF1, RNA polymerase III transcription initiation factor subunit	0.61084	Cluster 1	7524
Brf2	Brf2	BRF2, RNA polymerase III transcription initiation factor subunit	0.511931	Cluster 1	7524
Brinp1	Brinp1	BMP/retinoic acid inducible neural specific 1	1.62759	Cluster 1	7524
Brinp2	Brinp2	BMP/retinoic acid inducible neural specific 2	1.6262	Cluster 1	7524
Brinp3	Brinp3	BMP/retinoic acid inducible neural specific 3	1.77483	Cluster 1	7524
Brix1	Brix1	biogenesis of ribosomes BRX1	0.45899	Cluster 1	7524
Brk1	Brk1	BRICK1 subunit of SCAR/WAVE actin nucleating complex	0.567824	Cluster 1	7524
Brox	Brox	BRO1 domain and CAAX motif containing	0.519235	Cluster 1	7524
Brpf1	Brpf1	bromodomain and PHD finger containing, 1	1.01113	Cluster 1	7524
Brpf3	Brpf3	bromodomain and PHD finger containing, 3	0.821879	Cluster 1	7524
Brs3	Brs3	bombesin receptor subtype 3	3.37552	Cluster 1	7524
Brsk1	Brsk1	BR serine/threonine kinase 1	1.49062	Cluster 1	7524
Brsk2	Brsk2	BR serine/threonine kinase 2	1.60678	Cluster 1	7524
Brwd1	Brwd1	bromodomain and WD repeat domain containing 1	0.843874	Cluster 1	7524
Brwd3	Brwd3	bromodomain and WD repeat domain containing 3	1.33187	Cluster 1	7524
Bsdc1	Bsdc1	BSD domain containing 1	0.4173	Cluster 1	7524
Bsn	Bsn	bassoon (presynaptic cytomatrix protein)	1.93696	Cluster 1	7524
Bsx	Bsx	brain specific homeobox	3.93382	Cluster 1	7524
Btaf1	Btaf1	B-TFIID TATA-box binding protein associated factor 1	0.870556	Cluster 1	7524
Btbd1	Btbd1	BTB domain containing 1	0.595601	Cluster 1	7524
Btbd10	Btbd10	BTB domain containing 10	0.920373	Cluster 1	7524
Btbd11	Btbd11	BTB domain containing 11	1.36684	Cluster 1	7524
Btbd17	Btbd17	BTB domain containing 17	1.57248	Cluster 1	7524
Btbd2	Btbd2	BTB domain containing 2	0.649848	Cluster 1	7524
Btbd3	Btbd3	BTB domain containing 3	2.22416	Cluster 1	7524
Btbd6	Btbd6	BTB domain containing 6	0.67323	Cluster 1	7524
Btbd7	Btbd7	BTB domain containing 7	0.975941	Cluster 1	7524
Btbd8	Btbd8	BTB domain containing 8	1.52266	Cluster 1	7524
Btbd9	Btbd9	BTB domain containing 9	0.927681	Cluster 1	7524
Btf3l4	Btf3l4	basic transcription factor 3-like 4	0.470153	Cluster 1	7524
Btn2a2	Btn2a2	butyrophilin, subfamily 2, member A2	0.555713	Cluster 1	7524
Btrc	Btrc	beta-transducin repeat containing E3 ubiquitin protein ligase	0.98688	Cluster 1	7524
Bub3	Bub3	BUB3 mitotic checkpoint protein	0.425875	Cluster 1	7524
Bzw1	Bzw1	basic leucine zipper and W2 domains 1	0.474166	Cluster 1	7524
C10H10orf95	C10H10orf95	chromosome 10 open reading frame, human C10orf95	1.51553	Cluster 1	7524
C1d	C1d	C1D nuclear receptor corepressor	0.459345	Cluster 1	7524
C1ql1	C1ql1	complement C1q like 1	1.6636	Cluster 1	7524
C1ql2	C1ql2	complement C1q like 2	2.52586	Cluster 1	7524
C1ql3	C1ql3	complement C1q like 3	2.46585	Cluster 1	7524
C1qtnf4	C1qtnf4	C1q and TNF related 4	1.70143	Cluster 1	7524
C2cd2l	C2cd2l	C2CD2-like	0.992464	Cluster 1	7524
C2cd3	C2cd3	C2 domain containing 3 centriole elongation regulator	0.790036	Cluster 1	7524
C2cd4c	C2cd4c	C2 calcium-dependent domain containing 4C	1.70519	Cluster 1	7524
C2cd5	C2cd5	C2 calcium-dependent domain containing 5	0.847102	Cluster 1	7524
Ca11	Ca11	carbonic anhydrase 11	1.20447	Cluster 1	7524
Ca8	Ca8	carbonic anhydrase 8	3.30833	Cluster 1	7524
Caap1	Caap1	caspase activity and apoptosis inhibitor 1	0.546826	Cluster 1	7524
Cab39	Cab39	calcium binding protein 39	0.44387	Cluster 1	7524
Cabin1	Cabin1	calcineurin binding protein 1	0.720907	Cluster 1	7524
Cables1	Cables1	Cdk5 and Abl enzyme substrate 1	0.663719	Cluster 1	7524
Cables2	Cables2	Cdk5 and Abl enzyme substrate 2	0.614016	Cluster 1	7524
Cabp1	Cabp1	calcium binding protein 1	1.82592	Cluster 1	7524
Cabp4	Cabp4	calcium binding protein 4	0.929712	Cluster 1	7524
Cacfd1	Cacfd1	calcium channel flower domain containing 1	0.492884	Cluster 1	7524
Cachd1	Cachd1	cache domain containing 1	0.842616	Cluster 1	7524
Cacna1a	Cacna1a	calcium voltage-gated channel subunit alpha1 A	2.17468	Cluster 1	7524
Cacna1b	Cacna1b	calcium voltage-gated channel subunit alpha1 B	1.62984	Cluster 1	7524
Cacna1d	Cacna1d	calcium voltage-gated channel subunit alpha1 D	1.29601	Cluster 1	7524
Cacna1e	Cacna1e	calcium voltage-gated channel subunit alpha1 E	3.34572	Cluster 1	7524
Cacna1g	Cacna1g	calcium voltage-gated channel subunit alpha1 G	2.11307	Cluster 1	7524
Cacna1h	Cacna1h	calcium voltage-gated channel subunit alpha1 H	1.20022	Cluster 1	7524
Cacna2d1	Cacna2d1	calcium voltage-gated channel auxiliary subunit alpha2delta 1	1.45507	Cluster 1	7524
Cacna2d3	Cacna2d3	calcium voltage-gated channel auxiliary subunit alpha2delta 3	1.89993	Cluster 1	7524
Cacnb2	Cacnb2	calcium voltage-gated channel auxiliary subunit beta 2	1.00269	Cluster 1	7524
Cacnb3	Cacnb3	calcium voltage-gated channel auxiliary subunit beta 3	1.26902	Cluster 1	7524
Cacnb4	Cacnb4	calcium voltage-gated channel auxiliary subunit beta 4	2.73333	Cluster 1	7524
Cacng2	Cacng2	calcium voltage-gated channel auxiliary subunit gamma 2	1.82161	Cluster 1	7524
Cacng3	Cacng3	calcium voltage-gated channel auxiliary subunit gamma 3	2.42372	Cluster 1	7524
Cacng4	Cacng4	calcium voltage-gated channel auxiliary subunit gamma 4	1.59761	Cluster 1	7524
Cacng5	Cacng5	calcium voltage-gated channel auxiliary subunit gamma 5	2.37958	Cluster 1	7524
Cacng7	Cacng7	calcium voltage-gated channel auxiliary subunit gamma 7	1.65411	Cluster 1	7524
Cacng8	Cacng8	calcium voltage-gated channel auxiliary subunit gamma 8	2.13431	Cluster 1	7524
Cactin	Cactin	cactin, spliceosome C complex subunit	0.480255	Cluster 1	7524
Cacul1	Cacul1	CDK2-associated, cullin domain 1	0.536328	Cluster 1	7524
Cacybp	Cacybp	calcyclin binding protein	0.520845	Cluster 1	7524
Cad	Cad	carbamoyl-phosphate synthetase 2, aspartate transcarbamylase, and dihydroorotase	0.705363	Cluster 1	7524
Cadm1	Cadm1	cell adhesion molecule 1	1.13376	Cluster 1	7524
Cadm2	Cadm2	cell adhesion molecule 2	1.68066	Cluster 1	7524
Cadm3	Cadm3	cell adhesion molecule 3	1.80961	Cluster 1	7524
Cadm4	Cadm4	cell adhesion molecule 4	1.49221	Cluster 1	7524
Cadps	Cadps	calcium dependent secretion activator	1.50787	Cluster 1	7524
Cadps2	Cadps2	calcium dependent secretion activator 2	2.40889	Cluster 1	7524
Calb2	Calb2	calbindin 2	1.92839	Cluster 1	7524
Calcoco1	Calcoco1	calcium binding and coiled coil domain 1	0.643949	Cluster 1	7524
Calcr	Calcr	calcitonin receptor	4.02688	Cluster 1	7524
Calhm3	Calhm3	calcium homeostasis modulator 3	1.8029	Cluster 1	7524
Calhm4	Calhm4	calcium homeostasis modulator family member 4	1.26719	Cluster 1	7524
Calm1	Calm1	calmodulin 1	0.873072	Cluster 1	7524
Calm2/ENSRNOG00000016770	Calm2	calmodulin 2	0.981735	Cluster 1	7524
Calm2/ENSRNOG00000030871	Calm2	calmodulin 2	0.876539	Cluster 1	7524
Caln1	Caln1	calneuron 1	2.48734	Cluster 1	7524
Caly	Caly	calcyon neuron-specific vesicular protein	1.6675	Cluster 1	7524
Camk1	Camk1	calcium/calmodulin-dependent protein kinase I	0.718315	Cluster 1	7524
Camk1d	Camk1d	calcium/calmodulin-dependent protein kinase ID	1.52223	Cluster 1	7524
Camk1g	Camk1g	calcium/calmodulin-dependent protein kinase IG	1.57617	Cluster 1	7524
Camk2a	Camk2a	calcium/calmodulin-dependent protein kinase II alpha	2.25618	Cluster 1	7524
Camk2b	Camk2b	calcium/calmodulin-dependent protein kinase II beta	1.52243	Cluster 1	7524
Camk2d	Camk2d	calcium/calmodulin-dependent protein kinase II delta	1.45886	Cluster 1	7524
Camk2g	Camk2g	calcium/calmodulin-dependent protein kinase II gamma	1.12585	Cluster 1	7524
Camk2n1	Camk2n1	calcium/calmodulin-dependent protein kinase II inhibitor 1	1.92813	Cluster 1	7524
Camk2n2	Camk2n2	calcium/calmodulin-dependent protein kinase II inhibitor 2	1.55192	Cluster 1	7524
Camk4	Camk4	calcium/calmodulin-dependent protein kinase IV	2.755	Cluster 1	7524
Camkk1	Camkk1	calcium/calmodulin-dependent protein kinase kinase 1	1.45075	Cluster 1	7524
Camkk2	Camkk2	calcium/calmodulin-dependent protein kinase kinase 2	1.83369	Cluster 1	7524
Camkmt	Camkmt	calmodulin-lysine N-methyltransferase	0.735642	Cluster 1	7524
Camkv	Camkv	CaM kinase-like vesicle-associated	1.83133	Cluster 1	7524
Camlg	Camlg	calcium modulating ligand	0.55579	Cluster 1	7524
Camsap1	Camsap1	calmodulin regulated spectrin-associated protein 1	1.04313	Cluster 1	7524
Camsap2	Camsap2	calmodulin regulated spectrin-associated protein family, member 2	1.13808	Cluster 1	7524
Camta1	Camta1	calmodulin binding transcription activator 1	0.649367	Cluster 1	7524
Camta2	Camta2	calmodulin binding transcription activator 2	0.873872	Cluster 1	7524
Canx	Canx	calnexin	0.692339	Cluster 1	7524
Cap2	Cap2	cyclase associated actin cytoskeleton regulatory protein 2	1.29309	Cluster 1	7524
Capn10	Capn10	calpain 10	0.793878	Cluster 1	7524
Capn15	Capn15	calpain 15	0.939502	Cluster 1	7524
Capn7	Capn7	calpain 7	0.632901	Cluster 1	7524
Caprin1	Caprin1	cell cycle associated protein 1	0.567404	Cluster 1	7524
Capza2	Capza2	capping actin protein of muscle Z-line subunit alpha 2	0.466315	Cluster 1	7524
Car10	Car10	carbonic anhydrase 10	2.02584	Cluster 1	7524
Car11	Car11	carbonic anhydrase 11	1.01262	Cluster 1	7524
Car7	Car7	carbonic anhydrase 7	2.28534	Cluster 1	7524
Carf	Carf	calcium responsive transcription factor	0.915479	Cluster 1	7524
Carm1	Carm1	coactivator-associated arginine methyltransferase 1	0.441821	Cluster 1	7524
Carmil1	Carmil1	capping protein regulator and myosin 1 linker 1	0.841994	Cluster 1	7524
Carmil2	Carmil2	capping protein regulator and myosin 1 linker 2	1.121	Cluster 1	7524
Carmil3	Carmil3	capping protein regulator and myosin 1 linker 3	1.38335	Cluster 1	7524
Cars	Cars	cysteinyl-tRNA synthetase	0.539297	Cluster 1	7524
Casc3	Casc3	CASC3 exon junction complex subunit	0.627472	Cluster 1	7524
Casc4	Casc4	cancer susceptibility 4	1.01771	Cluster 1	7524
Casd1	Casd1	CAS1 domain containing 1	1.00224	Cluster 1	7524
Cask	Cask	calcium/calmodulin dependent serine protein kinase	0.937626	Cluster 1	7524
Caskin1	Caskin1	CASK interacting protein 1	1.32008	Cluster 1	7524
Casp2	Casp2	caspase 2	0.933256	Cluster 1	7524
Casp8ap2	Casp8ap2	caspase 8 associated protein 2	0.819205	Cluster 1	7524
Casp9	Casp9	caspase 9	0.737639	Cluster 1	7524
Castor2	Castor2	cytosolic arginine sensor for mTORC1 subunit 2	1.37268	Cluster 1	7524
Cbarp	Cbarp	CACN subunit beta associated regulatory protein	1.58261	Cluster 1	7524
Cbfa2t2	Cbfa2t2	CBFA2/RUNX1 partner transcriptional co-repressor 2	1.04203	Cluster 1	7524
Cbfa2t3	Cbfa2t3	CBFA2/RUNX1 partner transcriptional co-repressor 3	0.999805	Cluster 1	7524
Cbl	Cbl	Cbl proto-oncogene	2.15196	Cluster 1	7524
Cblb	Cblb	Cbl proto-oncogene B	0.702143	Cluster 1	7524
Cbll1	Cbll1	Cbl proto-oncogene like 1	0.98802	Cluster 1	7524
Cbln1	Cbln1	cerebellin 1 precursor	3.74354	Cluster 1	7524
Cbln2	Cbln2	cerebellin 2 precursor	1.75658	Cluster 1	7524
Cbln3	Cbln3	cerebellin 3 precursor	4.3536	Cluster 1	7524
Cbln4	Cbln4	cerebellin 4 precursor	2.30685	Cluster 1	7524
Cbx1	Cbx1	chromobox 1	0.459687	Cluster 1	7524
Cbx3	Cbx3	chromobox 3	0.511245	Cluster 1	7524
Cbx6	Cbx6	chromobox 6	1.083	Cluster 1	7524
Cbx7	Cbx7	chromobox 7	0.970066	Cluster 1	7524
Cbx8	Cbx8	chromobox 8	0.59086	Cluster 1	7524
Cby1	Cby1	chibby family member 1, beta catenin antagonist	0.672908	Cluster 1	7524
Cc2d1a	Cc2d1a	coiled-coil and C2 domain containing 1A	0.678893	Cluster 1	7524
Cc2d1b	Cc2d1b	coiled-coil and C2 domain containing 1B	0.536027	Cluster 1	7524
Cc2d2a	Cc2d2a	coiled-coil and C2 domain containing 2A	0.807879	Cluster 1	7524
Ccar1	Ccar1	cell division cycle and apoptosis regulator 1	0.579771	Cluster 1	7524
Ccar2	Ccar2	cell cycle and apoptosis regulator 2	0.652963	Cluster 1	7524
Ccdc106	Ccdc106	coiled-coil domain containing 106	1.13605	Cluster 1	7524
Ccdc115	Ccdc115	coiled-coil domain containing 115	0.562205	Cluster 1	7524
Ccdc120	Ccdc120	coiled-coil domain containing 120	0.881064	Cluster 1	7524
Ccdc126	Ccdc126	coiled-coil domain containing 126	0.616958	Cluster 1	7524
Ccdc127	Ccdc127	coiled-coil domain containing 127	0.596037	Cluster 1	7524
Ccdc134	Ccdc134	coiled-coil domain containing 134	0.633987	Cluster 1	7524
Ccdc137	Ccdc137	coiled-coil domain containing 137	0.447462	Cluster 1	7524
Ccdc142	Ccdc142	coiled-coil domain containing 142	0.660982	Cluster 1	7524
Ccdc149	Ccdc149	coiled-coil domain containing 149	0.877356	Cluster 1	7524
Ccdc15	Ccdc15	coiled-coil domain containing 15	1.74903	Cluster 1	7524
Ccdc157	Ccdc157	coiled-coil domain containing 157	1.10765	Cluster 1	7524
Ccdc159	Ccdc159	coiled-coil domain containing 159	0.582652	Cluster 1	7524
Ccdc174	Ccdc174	coiled-coil domain containing 174	0.471591	Cluster 1	7524
Ccdc177	Ccdc177	coiled-coil domain containing 177	1.39326	Cluster 1	7524
Ccdc184	Ccdc184	coiled-coil domain containing 184	1.5937	Cluster 1	7524
Ccdc186	Ccdc186	coiled-coil domain containing 186	0.995198	Cluster 1	7524
Ccdc188	Ccdc188	coiled-coil domain containing 188	2.13619	Cluster 1	7524
Ccdc25	Ccdc25	coiled-coil domain containing 25	0.481133	Cluster 1	7524
Ccdc28a	Ccdc28a	coiled-coil domain containing 28A	0.421086	Cluster 1	7524
Ccdc28b	Ccdc28b	coiled coil domain containing 28B	1.02203	Cluster 1	7524
Ccdc30	Ccdc30	coiled-coil domain containing 30	1.1308	Cluster 1	7524
Ccdc32	Ccdc32	coiled-coil domain containing 32	0.802442	Cluster 1	7524
Ccdc39	Ccdc39	coiled-coil domain containing 39	1.01458	Cluster 1	7524
Ccdc47	Ccdc47	coiled-coil domain containing 47	0.489454	Cluster 1	7524
Ccdc50	Ccdc50	coiled-coil domain containing 50	0.917309	Cluster 1	7524
Ccdc57	Ccdc57	coiled-coil domain containing 57	0.783826	Cluster 1	7524
Ccdc59	Ccdc59	coiled-coil domain containing 59	0.313657	Cluster 1	7524
Ccdc6	Ccdc6	coiled-coil domain containing 6	0.908683	Cluster 1	7524
Ccdc66	Ccdc66	coiled-coil domain containing 66	0.663637	Cluster 1	7524
Ccdc71	Ccdc71	coiled-coil domain containing 71	0.574035	Cluster 1	7524
Ccdc82	Ccdc82	coiled-coil domain containing 82	0.942307	Cluster 1	7524
Ccdc84	Ccdc84	coiled-coil domain containing 84	0.452311	Cluster 1	7524
Ccdc85a	Ccdc85a	coiled-coil domain containing 85A	1.48985	Cluster 1	7524
Ccdc85b	Ccdc85b	coiled-coil domain containing 85B	0.740562	Cluster 1	7524
Ccdc85c	Ccdc85c	coiled-coil domain containing 85C	0.971188	Cluster 1	7524
Ccdc9	Ccdc9	coiled-coil domain containing 9	0.512323	Cluster 1	7524
Ccdc92b	Ccdc92b	coiled-coil domain containing 92B	1.23521	Cluster 1	7524
Ccdc94	Ccdc94	coiled-coil domain containing 94	0.855563	Cluster 1	7524
Ccdc97	Ccdc97	coiled-coil domain containing 97	0.466112	Cluster 1	7524
Ccer2	Ccer2	coiled-coil glutamate-rich protein 2	1.22914	Cluster 1	7524
Cck	Cck	cholecystokinin	2.73899	Cluster 1	7524
Cckar	Cckar	cholecystokinin A receptor	2.636	Cluster 1	7524
Cckbr	Cckbr	cholecystokinin B receptor	2.28533	Cluster 1	7524
Ccl27	Ccl27	C-C motif chemokine ligand 27	1.19652	Cluster 1	7524
Ccm2	Ccm2	CCM2 scaffold protein	0.41277	Cluster 1	7524
Ccn3	Ccn3	cellular communication network factor 3	1.81609	Cluster 1	7524
Ccnc	Ccnc	cyclin C	0.739821	Cluster 1	7524
Ccndbp1	Ccndbp1	cyclin D1 binding protein 1	0.599028	Cluster 1	7524
Ccne1	Ccne1	cyclin E1	0.803697	Cluster 1	7524
Ccne2	Ccne2	cyclin E2	1.14103	Cluster 1	7524
Ccng2	Ccng2	cyclin G2	1.11304	Cluster 1	7524
Ccnh	Ccnh	cyclin H	0.376593	Cluster 1	7524
Ccni	Ccni	cyclin I	0.646494	Cluster 1	7524
Ccnl2	Ccnl2	cyclin L2	0.471372	Cluster 1	7524
Ccnq	Ccnq	cyclin Q	0.417027	Cluster 1	7524
Ccnt1	Ccnt1	cyclin T1	1.60233	Cluster 1	7524
Ccnt2	Ccnt2	cyclin T2	0.727573	Cluster 1	7524
Ccny	Ccny	cyclin Y	0.421634	Cluster 1	7524
Ccsap	Ccsap	centriole, cilia and spindle-associated protein	1.61575	Cluster 1	7524
Ccser2	Ccser2	coiled-coil serine-rich protein 2	0.913941	Cluster 1	7524
Cct6a	Cct6a	chaperonin containing TCP1 subunit 6A	0.41552	Cluster 1	7524
Ccz1b	Ccz1b	CCZ1 homolog B, vacuolar protein trafficking and biogenesis associated	0.349634	Cluster 1	7524
Cd200	Cd200	Cd200 molecule	1.08387	Cluster 1	7524
Cd274	Cd274	CD274 molecule	0.869943	Cluster 1	7524
Cd276	Cd276	Cd276 molecule	0.623311	Cluster 1	7524
Cd2ap	Cd2ap	CD2-associated protein	0.662139	Cluster 1	7524
Cd2bp2	Cd2bp2	Cd2 (cytoplasmic tail) binding protein 2	0.637456	Cluster 1	7524
Cd47	Cd47	Cd47 molecule	0.706589	Cluster 1	7524
Cd70	Cd70	Cd70 molecule	1.95291	Cluster 1	7524
Cd80	Cd80	Cd80 molecule	0.652903	Cluster 1	7524
Cd83	Cd83	CD83 molecule	1.69415	Cluster 1	7524
Cd99l2	Cd99l2	CD99 molecule-like 2	1.12706	Cluster 1	7524
Cdan1	Cdan1	codanin 1	0.760341	Cluster 1	7524
Cdc123	Cdc123	cell division cycle 123	0.410256	Cluster 1	7524
Cdc14b	Cdc14b	cell division cycle 14B	0.840368	Cluster 1	7524
Cdc16	Cdc16	cell division cycle 16	0.569004	Cluster 1	7524
Cdc23	Cdc23	cell division cycle 23	0.755139	Cluster 1	7524
Cdc25c	Cdc25c	cell division cycle 25C	0.567454	Cluster 1	7524
Cdc26	Cdc26	cell division cycle 26	0.44513	Cluster 1	7524
Cdc27	Cdc27	cell division cycle 27	0.884677	Cluster 1	7524
Cdc37l1	Cdc37l1	cell division cycle 37-like 1	0.575532	Cluster 1	7524
Cdc42	Cdc42	cell division cycle 42	0.475308	Cluster 1	7524
Cdc42bpa	Cdc42bpa	CDC42 binding protein kinase alpha	1.48553	Cluster 1	7524
Cdc42bpb	Cdc42bpb	CDC42 binding protein kinase beta	0.555287	Cluster 1	7524
Cdc42se2	Cdc42se2	CDC42 small effector 2	0.847763	Cluster 1	7524
Cdc7	Cdc7	cell division cycle 7	1.141	Cluster 1	7524
Cdh10	Cdh10	cadherin 10	1.65587	Cluster 1	7524
Cdh11	Cdh11	cadherin 11	1.04619	Cluster 1	7524
Cdh12	Cdh12	cadherin 12	1.9128	Cluster 1	7524
Cdh15	Cdh15	cadherin 15	2.63898	Cluster 1	7524
Cdh18	Cdh18	cadherin 18	1.81331	Cluster 1	7524
Cdh19	Cdh19	cadherin 19	1.73201	Cluster 1	7524
Cdh2	Cdh2	cadherin 2	0.994737	Cluster 1	7524
Cdh20	Cdh20	cadherin 20	1.47763	Cluster 1	7524
Cdh22	Cdh22	cadherin 22	1.48722	Cluster 1	7524
Cdh24	Cdh24	cadherin 24	0.928461	Cluster 1	7524
Cdh4	Cdh4	cadherin 4	1.78677	Cluster 1	7524
Cdh6	Cdh6	cadherin 6	1.51698	Cluster 1	7524
Cdh7	Cdh7	cadherin 7	2.31312	Cluster 1	7524
Cdh8	Cdh8	cadherin 8	1.65809	Cluster 1	7524
Cdh9	Cdh9	cadherin 9	1.85222	Cluster 1	7524
Cdhr1	Cdhr1	cadherin-related family member 1	3.97543	Cluster 1	7524
Cdip1	Cdip1	cell death-inducing p53 target 1	0.744031	Cluster 1	7524
Cdipt	Cdipt	CDP-diacylglycerol--inositol 3-phosphatidyltransferase	0.630025	Cluster 1	7524
Cdk10	Cdk10	cyclin-dependent kinase 10	0.396512	Cluster 1	7524
Cdk11b	Cdk11b	cyclin-dependent kinase 11B	0.383555	Cluster 1	7524
Cdk12	Cdk12	cyclin-dependent kinase 12	0.762672	Cluster 1	7524
Cdk13	Cdk13	cyclin-dependent kinase 13	0.610042	Cluster 1	7524
Cdk14	Cdk14	cyclin-dependent kinase 14	1.43071	Cluster 1	7524
Cdk16	Cdk16	cyclin-dependent kinase 16	0.754602	Cluster 1	7524
Cdk17	Cdk17	cyclin-dependent kinase 17	1.35595	Cluster 1	7524
Cdk19	Cdk19	cyclin-dependent kinase 19	0.956445	Cluster 1	7524
Cdk20	Cdk20	cyclin-dependent kinase 20	0.515812	Cluster 1	7524
Cdk5	Cdk5	cyclin-dependent kinase 5	0.861816	Cluster 1	7524
Cdk5r1	Cdk5r1	cyclin-dependent kinase 5 regulatory subunit 1	1.61182	Cluster 1	7524
Cdk5r2	Cdk5r2	cyclin-dependent kinase 5 regulatory subunit 2	1.81887	Cluster 1	7524
Cdk5rap1	Cdk5rap1	CDK5 regulatory subunit associated protein 1	0.387075	Cluster 1	7524
Cdk5rap3	Cdk5rap3	CDK5 regulatory subunit associated protein 3	0.483438	Cluster 1	7524
Cdk9	Cdk9	cyclin-dependent kinase 9	0.477218	Cluster 1	7524
Cdkl2	Cdkl2	cyclin dependent kinase like 2	1.40235	Cluster 1	7524
Cdkl4	Cdkl4	cyclin-dependent kinase-like 4	1.34485	Cluster 1	7524
Cdkl5	Cdkl5	cyclin-dependent kinase-like 5	1.93569	Cluster 1	7524
Cdkn1b	Cdkn1b	cyclin-dependent kinase inhibitor 1B	0.762545	Cluster 1	7524
Cdkn2aip	Cdkn2aip	CDKN2A interacting protein	0.691337	Cluster 1	7524
Cdon	Cdon	cell adhesion associated, oncogene regulated	1.40691	Cluster 1	7524
Cdr1	Cdr1	cerebellar degeneration related protein 1	2.59406	Cluster 1	7524
Cds2	Cds2	CDP-diacylglycerol synthase 2	1.68938	Cluster 1	7524
Cdyl	Cdyl	chromodomain Y-like	0.699956	Cluster 1	7524
Cdyl2	Cdyl2	chromodomain Y-like 2	1.29636	Cluster 1	7524
Ceacam9	Ceacam9	carcinoembryonic antigen-related cell adhesion molecule 9	0.631724	Cluster 1	7524
Cebpz	Cebpz	CCAAT/enhancer binding protein zeta	0.531932	Cluster 1	7524
Cecr2	Cecr2	CECR2, histone acetyl-lysine reader	1.75032	Cluster 1	7524
Cecr5	Cecr5	cat eye syndrome chromosome region, candidate 5	0.72793	Cluster 1	7524
Cecr6	Cecr6	cat eye syndrome chromosome region, candidate 6	1.90063	Cluster 1	7524
Celf1	Celf1	CUGBP, Elav-like family member 1	1.04677	Cluster 1	7524
Celf2	Celf2	CUGBP, Elav-like family member 2	1.42476	Cluster 1	7524
Celf3	Celf3	CUGBP, Elav-like family member 3	1.42075	Cluster 1	7524
Celf4	Celf4	CUGBP, Elav-like family member 4	1.53515	Cluster 1	7524
Celf5	Celf5	CUGBP, Elav-like family member 5	1.64021	Cluster 1	7524
Celf6	Celf6	CUGBP, Elav-like family member 6	2.18297	Cluster 1	7524
Celsr2	Celsr2	cadherin, EGF LAG seven-pass G-type receptor 2	1.48464	Cluster 1	7524
Celsr3	Celsr3	cadherin, EGF LAG seven-pass G-type receptor 3	1.62361	Cluster 1	7524
Cemip	Cemip	cell migration inducing hyaluronidase	2.33483	Cluster 1	7524
Cend1	Cend1	cell cycle exit and neuronal differentiation 1	1.57568	Cluster 1	7524
Cenpc	Cenpc	centromere protein C	0.750111	Cluster 1	7524
Cenpj	Cenpj	centromere protein J	0.807089	Cluster 1	7524
Cep104	Cep104	centrosomal protein 104	0.752432	Cluster 1	7524
Cep120	Cep120	centrosomal protein 120	0.854236	Cluster 1	7524
Cep126	Cep126	centrosomal protein 126	1.45877	Cluster 1	7524
Cep131	Cep131	centrosomal protein 131	0.977084	Cluster 1	7524
Cep135	Cep135	centrosomal protein 135	0.718435	Cluster 1	7524
Cep162	Cep162	centrosomal protein 162	0.915976	Cluster 1	7524
Cep170	Cep170	centrosomal protein 170	1.24728	Cluster 1	7524
Cep170b	Cep170b	centrosomal protein 170B	0.963252	Cluster 1	7524
Cep19	Cep19	centrosomal protein 19	0.518141	Cluster 1	7524
Cep250	Cep250	centrosomal protein 250	0.741676	Cluster 1	7524
Cep295	Cep295	centrosomal protein 295	0.927851	Cluster 1	7524
Cep350	Cep350	centrosomal protein 350	1.40321	Cluster 1	7524
Cep44	Cep44	centrosomal protein 44	0.606519	Cluster 1	7524
Cep57	Cep57	centrosomal protein 57	0.672685	Cluster 1	7524
Cep68	Cep68	centrosomal protein 68	0.586838	Cluster 1	7524
Cep76	Cep76	centrosomal protein 76	2.61203	Cluster 1	7524
Cep83	Cep83	centrosomal protein 83	0.67505	Cluster 1	7524
Cep95	Cep95	centrosomal protein 95	0.684382	Cluster 1	7524
Cep97	Cep97	centrosomal protein 97	0.870268	Cluster 1	7524
Cerk	Cerk	ceramide kinase	0.970756	Cluster 1	7524
Cerkl	Cerkl	ceramide kinase-like	1.61093	Cluster 1	7524
Cers1	Cers1	ceramide synthase 1	1.21829	Cluster 1	7524
Cers4	Cers4	ceramide synthase 4	0.940238	Cluster 1	7524
Cers5	Cers5	ceramide synthase 5	0.595315	Cluster 1	7524
Cers6	Cers6	ceramide synthase 6	1.39048	Cluster 1	7524
Cert1	Cert1	ceramide transporter 1	0.55502	Cluster 1	7524
Cetn2	Cetn2	centrin 2	0.460987	Cluster 1	7524
Cfap20	Cfap20	cilia and flagella associated protein 20	0.649221	Cluster 1	7524
Cfap410	Cfap410	cilia and flagella associated protein 410	0.693729	Cluster 1	7524
Cfdp1	Cfdp1	craniofacial development protein 1	0.441901	Cluster 1	7524
Cfl1	Cfl1	cofilin 1	0.633233	Cluster 1	7524
Cflar	Cflar	CASP8 and FADD-like apoptosis regulator	0.526782	Cluster 1	7524
Cggbp1	Cggbp1	CGG triplet repeat binding protein 1	0.551636	Cluster 1	7524
Chadl	Chadl	chondroadherin-like	1.37954	Cluster 1	7524
Champ1	Champ1	chromosome alignment maintaining phosphoprotein 1	0.589973	Cluster 1	7524
Chd1	Chd1	chromodomain helicase DNA binding protein 1	0.648432	Cluster 1	7524
Chd2	Chd2	chromodomain helicase DNA binding protein 2	0.722989	Cluster 1	7524
Chd3	Chd3	chromodomain helicase DNA binding protein 3	1.12778	Cluster 1	7524
Chd4	Chd4	chromodomain helicase DNA binding protein 4	0.500218	Cluster 1	7524
Chd5	Chd5	chromodomain helicase DNA binding protein 5	1.61673	Cluster 1	7524
Chd6	Chd6	chromodomain helicase DNA binding protein 6	0.904288	Cluster 1	7524
Chd7	Chd7	chromodomain helicase DNA binding protein 7	2.4462	Cluster 1	7524
Chd8	Chd8	chromodomain helicase DNA binding protein 8	0.694572	Cluster 1	7524
Chd9	Chd9	chromodomain helicase DNA binding protein 9	1.17526	Cluster 1	7524
Cherp	Cherp	calcium homeostasis endoplasmic reticulum protein	0.634086	Cluster 1	7524
Chid1/293628	Chid1	chitinase domain containing 1	1.19206	Cluster 1	7524
Chka	Chka	choline kinase alpha	0.786864	Cluster 1	7524
Chkb	Chkb	choline kinase beta	0.371079	Cluster 1	7524
Chl1	Chl1	cell adhesion molecule L1-like	2.52036	Cluster 1	7524
Chm	Chm	CHM Rab escort protein	1.03477	Cluster 1	7524
Chmp1a	Chmp1a	charged multivesicular body protein 1A	0.419898	Cluster 1	7524
Chmp2b	Chmp2b	charged multivesicular body protein 2B	0.506022	Cluster 1	7524
Chmp7	Chmp7	charged multivesicular body protein 7	0.542579	Cluster 1	7524
Chn1	Chn1	chimerin 1	1.87208	Cluster 1	7524
Chn2	Chn2	chimerin 2	1.95694	Cluster 1	7524
Chpf	Chpf	chondroitin polymerizing factor	0.729592	Cluster 1	7524
Chpf2	Chpf2	chondroitin polymerizing factor 2	0.738492	Cluster 1	7524
Chrm1	Chrm1	cholinergic receptor, muscarinic 1	2.38616	Cluster 1	7524
Chrm2	Chrm2	cholinergic receptor, muscarinic 2	1.64017	Cluster 1	7524
Chrm3	Chrm3	cholinergic receptor, muscarinic 3	1.56848	Cluster 1	7524
Chrm4	Chrm4	cholinergic receptor, muscarinic 4	2.00261	Cluster 1	7524
Chrm5	Chrm5	cholinergic receptor, muscarinic 5	2.47282	Cluster 1	7524
Chrna2	Chrna2	cholinergic receptor nicotinic alpha 2 subunit	1.44466	Cluster 1	7524
Chrna4	Chrna4	cholinergic receptor nicotinic alpha 4 subunit	1.53381	Cluster 1	7524
Chrna5	Chrna5	cholinergic receptor nicotinic alpha 5 subunit	0.875426	Cluster 1	7524
Chrna7	Chrna7	cholinergic receptor nicotinic alpha 7 subunit	1.09252	Cluster 1	7524
Chrnb2	Chrnb2	cholinergic receptor nicotinic beta 2 subunit	1.52515	Cluster 1	7524
Chst1	Chst1	carbohydrate sulfotransferase 1	1.38079	Cluster 1	7524
Chst10	Chst10	carbohydrate sulfotransferase 10	1.34333	Cluster 1	7524
Chst11	Chst11	carbohydrate sulfotransferase 11	1.23612	Cluster 1	7524
Chst2	Chst2	carbohydrate sulfotransferase 2	1.34121	Cluster 1	7524
Chst5	Chst5	carbohydrate sulfotransferase 5	1.39	Cluster 1	7524
Chst7	Chst7	carbohydrate sulfotransferase 7	1.42245	Cluster 1	7524
Chsy1	Chsy1	chondroitin sulfate synthase 1	0.723288	Cluster 1	7524
Chsy3	Chsy3	chondroitin sulfate synthase 3	1.52016	Cluster 1	7524
Chtop/500378	Chtop	chromatin target of PRMT1	0.484453	Cluster 1	7524
Chtop/ENSRNOG00000012760	Chtop	chromatin target of PRMT1	0.430528	Cluster 1	7524
Chtopl1	Chtopl1	chromatin target of PRMT1-like 1	0.983824	Cluster 1	7524
Chuk	Chuk	component of inhibitor of nuclear factor kappa B kinase complex	0.602836	Cluster 1	7524
Ciao1	Ciao1	cytosolic iron-sulfur assembly component 1	0.436506	Cluster 1	7524
Ciart	Ciart	circadian associated repressor of transcription	1.29116	Cluster 1	7524
Cib2	Cib2	calcium and integrin binding family member 2	0.973128	Cluster 1	7524
Cic	Cic	capicua transcriptional repressor	0.709093	Cluster 1	7524
Cinp	Cinp	cyclin-dependent kinase 2-interacting protein	0.517889	Cluster 1	7524
Cipc	Cipc	CLOCK-interacting pacemaker	0.701854	Cluster 1	7524
Cir1	Cir1	corepressor interacting with RBPJ, 1	0.559415	Cluster 1	7524
Cirbp	Cirbp	cold inducible RNA binding protein	0.75593	Cluster 1	7524
Cisd2	Cisd2	CDGSH iron sulfur domain 2	0.55597	Cluster 1	7524
Cit	Cit	citron rho-interacting serine/threonine kinase	1.46429	Cluster 1	7524
Ciz1	Ciz1	CDKN1A interacting zinc finger protein 1	0.480175	Cluster 1	7524
Ckap5	Ckap5	cytoskeleton associated protein 5	0.946054	Cluster 1	7524
Ckb	Ckb	creatine kinase B	1.10566	Cluster 1	7524
Clasp1	Clasp1	cytoplasmic linker associated protein 1	0.856232	Cluster 1	7524
Clasp2	Clasp2	cytoplasmic linker associated protein 2	1.31933	Cluster 1	7524
Clasrp	Clasrp	CLK4-associating serine/arginine rich protein	0.557079	Cluster 1	7524
Clcc1	Clcc1	chloride channel CLIC-like 1	0.561822	Cluster 1	7524
Clcn3	Clcn3	chloride voltage-gated channel 3	1.1096	Cluster 1	7524
Clcn4	Clcn4	chloride voltage-gated channel 4	1.37148	Cluster 1	7524
Clcn5	Clcn5	chloride voltage-gated channel 5	2.25625	Cluster 1	7524
Clcn6	Clcn6	chloride voltage-gated channel 6	1.00693	Cluster 1	7524
Clcn7	Clcn7	chloride voltage-gated channel 7	0.754778	Cluster 1	7524
Cldn11	Cldn11	claudin 11	1.81716	Cluster 1	7524
Cldn12	Cldn12	claudin 12	0.796122	Cluster 1	7524
Cldn20	Cldn20	claudin 20	2.6383	Cluster 1	7524
Clec16a	Clec16a	C-type lectin domain containing 16A	0.965588	Cluster 1	7524
Clec2l	Clec2l	C-type lectin domain family 2, member L	1.42908	Cluster 1	7524
Clip1	Clip1	CAP-GLY domain containing linker protein 1	0.87857	Cluster 1	7524
Clip2	Clip2	CAP-GLY domain containing linker protein 2	1.05746	Cluster 1	7524
Clip3/ENSRNOG00000050104	Clip3	CAP-GLY domain containing linker protein 3	1.55707	Cluster 1	7524
Clk2	Clk2	CDC-like kinase 2	0.586818	Cluster 1	7524
Clk3	Clk3	CDC-like kinase 3	0.358629	Cluster 1	7524
Clk4	Clk4	CDC-like kinase 4	0.448164	Cluster 1	7524
Clmn	Clmn	calmin	1.6137	Cluster 1	7524
Clns1a	Clns1a	chloride nucleotide-sensitive channel 1A	0.415112	Cluster 1	7524
Clock	Clock	clock circadian regulator	0.820564	Cluster 1	7524
Clptm1	Clptm1	CLPTM1 regulator of GABA type A receptor forward trafficking	0.40371	Cluster 1	7524
Clptm1l	Clptm1l	CLPTM1-like	0.430249	Cluster 1	7524
Clstn1	Clstn1	calsyntenin 1	1.25227	Cluster 1	7524
Clstn2	Clstn2	calsyntenin 2	1.461	Cluster 1	7524
Clstn3	Clstn3	calsyntenin 3	1.44705	Cluster 1	7524
Cltc	Cltc	clathrin heavy chain	0.773116	Cluster 1	7524
Cluap1	Cluap1	clusterin associated protein 1	0.675963	Cluster 1	7524
Clvs1	Clvs1	clavesin 1	1.88415	Cluster 1	7524
Clvs2	Clvs2	clavesin 2	1.73034	Cluster 1	7524
Cmip	Cmip	c-Maf-inducing protein	1.12175	Cluster 1	7524
Cmpk2	Cmpk2	cytidine/uridine monophosphate kinase 2	0.827258	Cluster 1	7524
Cmss1	Cmss1	cms1 ribosomal small subunit homolog	0.590328	Cluster 1	7524
Cmtm4	Cmtm4	CKLF-like MARVEL transmembrane domain containing 4	1.66002	Cluster 1	7524
Cmtm5	Cmtm5	CKLF-like MARVEL transmembrane domain containing 5	1.60194	Cluster 1	7524
Cmtr1	Cmtr1	cap methyltransferase 1	0.631971	Cluster 1	7524
Cmtr2	Cmtr2	cap methyltransferase 2	0.719852	Cluster 1	7524
Cnbp	Cnbp	CCHC-type zinc finger, nucleic acid binding protein	0.299227	Cluster 1	7524
Cnep1r1	Cnep1r1	CTD nuclear envelope phosphatase 1 regulatory subunit 1	0.584509	Cluster 1	7524
Cnih2	Cnih2	cornichon family AMPA receptor auxiliary protein 2	1.87585	Cluster 1	7524
Cnih3	Cnih3	cornichon family AMPA receptor auxiliary protein 3	2.01242	Cluster 1	7524
Cnksr2	Cnksr2	connector enhancer of kinase suppressor of Ras 2	2.0967	Cluster 1	7524
Cnksr3	Cnksr3	Cnksr family member 3	1.3793	Cluster 1	7524
Cnnm1	Cnnm1	cyclin and CBS domain divalent metal cation transport mediator 1	1.6454	Cluster 1	7524
Cnnm2	Cnnm2	cyclin and CBS domain divalent metal cation transport mediator 2	0.869116	Cluster 1	7524
Cnnm3	Cnnm3	cyclin and CBS domain divalent metal cation transport mediator 3	0.597349	Cluster 1	7524
Cnot2	Cnot2	CCR4-NOT transcription complex, subunit 2	0.582284	Cluster 1	7524
Cnot3	Cnot3	CCR4-NOT transcription complex, subunit 3	0.527363	Cluster 1	7524
Cnot6	Cnot6	CCR4-NOT transcription complex, subunit 6	0.813452	Cluster 1	7524
Cnot6l	Cnot6l	CCR4-NOT transcription complex, subunit 6-like	0.67758	Cluster 1	7524
Cnot7	Cnot7	CCR4-NOT transcription complex, subunit 7	0.577923	Cluster 1	7524
Cnot8	Cnot8	CCR4-NOT transcription complex, subunit 8	0.491577	Cluster 1	7524
Cnot9	Cnot9	CCR4-NOT transcription complex subunit 9	0.527906	Cluster 1	7524
Cnp	Cnp	2',3'-cyclic nucleotide 3' phosphodiesterase	1.82955	Cluster 1	7524
Cnpy1	Cnpy1	canopy FGF signaling regulator 1	3.48708	Cluster 1	7524
Cnr1	Cnr1	cannabinoid receptor 1	2.31333	Cluster 1	7524
Cnrip1	Cnrip1	cannabinoid receptor interacting protein 1	1.27941	Cluster 1	7524
Cnst	Cnst	consortin, connexin sorting protein	1.01869	Cluster 1	7524
Cntfr	Cntfr	ciliary neurotrophic factor receptor	1.09333	Cluster 1	7524
Cntn1	Cntn1	contactin 1	1.62159	Cluster 1	7524
Cntn2	Cntn2	contactin 2	2.667	Cluster 1	7524
Cntn3	Cntn3	contactin 3	1.4593	Cluster 1	7524
Cntn4	Cntn4	contactin 4	1.60318	Cluster 1	7524
Cntn5	Cntn5	contactin 5	1.71191	Cluster 1	7524
Cntn6	Cntn6	contactin 6	1.96405	Cluster 1	7524
Cntnap1	Cntnap1	contactin associated protein 1	1.45773	Cluster 1	7524
Cntnap2	Cntnap2	contactin associated protein-like 2	1.45449	Cluster 1	7524
Cntnap4	Cntnap4	contactin associated protein-like 4	1.89912	Cluster 1	7524
Cntnap5b	Cntnap5b	contactin associated protein-like 5B	2.35108	Cluster 1	7524
Cntnap5c	Cntnap5c	contactin associated protein-like 5C	1.95324	Cluster 1	7524
Cog1	Cog1	component of oligomeric golgi complex 1	0.491764	Cluster 1	7524
Cog2	Cog2	component of oligomeric golgi complex 2	0.449945	Cluster 1	7524
Cog3	Cog3	component of oligomeric golgi complex 3	0.701531	Cluster 1	7524
Cog4	Cog4	component of oligomeric golgi complex 4	0.390674	Cluster 1	7524
Cog7	Cog7	component of oligomeric golgi complex 7	0.545187	Cluster 1	7524
Cog8	Cog8	component of oligomeric golgi complex 8	0.441001	Cluster 1	7524
Col11a2	Col11a2	collagen type XI alpha 2 chain	1.48897	Cluster 1	7524
Col19a1	Col19a1	collagen type XIX alpha 1 chain	2.644	Cluster 1	7524
Col20a1	Col20a1	collagen type XX alpha 1 chain	1.13402	Cluster 1	7524
Col25a1	Col25a1	collagen type XXV alpha 1 chain	1.77917	Cluster 1	7524
Col28a1	Col28a1	collagen type XXVIII alpha 1 chain	1.8232	Cluster 1	7524
Col4a3bp	Col4a3bp	collagen type IV alpha 3 binding protein	1.58333	Cluster 1	7524
Col9a2	Col9a2	collagen type IX alpha 2 chain	1.53128	Cluster 1	7524
Commd10	Commd10	COMM domain containing 10	0.397671	Cluster 1	7524
Commd2	Commd2	COMM domain containing 2	0.441549	Cluster 1	7524
Commd3	Commd3	COMM domain containing 3	0.350911	Cluster 1	7524
Commd4	Commd4	COMM domain containing 4	0.604285	Cluster 1	7524
Commd6	Commd6	COMM domain containing 6	0.382571	Cluster 1	7524
Commd7	Commd7	COMM domain containing 7	0.394366	Cluster 1	7524
Commd9	Commd9	COMM domain containing 9	0.297854	Cluster 1	7524
Cop1	Cop1	COP1, E3 ubiquitin ligase	0.271856	Cluster 1	7524
Copa	Copa	coatomer protein complex subunit alpha	0.554674	Cluster 1	7524
Copb1	Copb1	coatomer protein complex, subunit beta 1	0.509259	Cluster 1	7524
Copg1	Copg1	coatomer protein complex, subunit gamma 1	1.00906	Cluster 1	7524
Copg2	Copg2	coatomer protein complex, subunit gamma 2	0.87926	Cluster 1	7524
Cops2	Cops2	COP9 signalosome subunit 2	0.452859	Cluster 1	7524
Cops6	Cops6	COP9 signalosome subunit 6	0.389514	Cluster 1	7524
Cops7a	Cops7a	COP9 signalosome subunit 7A	0.331339	Cluster 1	7524
Cops7b	Cops7b	COP9 signalosome subunit 7B	0.553091	Cluster 1	7524
Cops8	Cops8	COP9 signalosome subunit 8	0.428265	Cluster 1	7524
Coq4	Coq4	coenzyme Q4	0.716058	Cluster 1	7524
Coro2b	Coro2b	coronin 2B	1.40118	Cluster 1	7524
Coro7	Coro7	coronin 7	0.88627	Cluster 1	7524
Cox11	Cox11	cytochrome c oxidase copper chaperone COX11	0.596528	Cluster 1	7524
Cox15	Cox15	cytochrome c oxidase assembly homolog COX15	0.376304	Cluster 1	7524
Cox18	Cox18	cytochrome c oxidase assembly factor COX18	0.285458	Cluster 1	7524
Cox20	Cox20	cytochrome c oxidase assembly factor COX20	0.384379	Cluster 1	7524
Cox7a2l	Cox7a2l	cytochrome c oxidase subunit 7A2 like	0.290625	Cluster 1	7524
Cpa6	Cpa6	carboxypeptidase A6	2.67019	Cluster 1	7524
Cpd	Cpd	carboxypeptidase D	0.844516	Cluster 1	7524
Cpe	Cpe	carboxypeptidase E	1.38134	Cluster 1	7524
Cpeb1	Cpeb1	cytoplasmic polyadenylation element binding protein 1	1.4438	Cluster 1	7524
Cpeb3	Cpeb3	cytoplasmic polyadenylation element binding protein 3	1.36631	Cluster 1	7524
Cpeb4	Cpeb4	cytoplasmic polyadenylation element binding protein 4	1.81084	Cluster 1	7524
Cpg1	Cpg1	candidate plasticity gene 1	0.553781	Cluster 1	7524
Cplane1	Cplane1	ciliogenesis and planar polarity effector 1	1.51851	Cluster 1	7524
Cplx1	Cplx1	complexin 1	1.7793	Cluster 1	7524
Cplx2	Cplx2	complexin 2	1.80285	Cluster 1	7524
Cplx3	Cplx3	complexin 3	1.453	Cluster 1	7524
Cpne4	Cpne4	copine 4	2.58291	Cluster 1	7524
Cpne5	Cpne5	copine 5	1.44234	Cluster 1	7524
Cpne6	Cpne6	copine 6	2.43963	Cluster 1	7524
Cpne7	Cpne7	copine 7	1.2917	Cluster 1	7524
Cpne8	Cpne8	copine 8	0.872212	Cluster 1	7524
Cpne9	Cpne9	copine family member 9	2.16956	Cluster 1	7524
Cpsf1	Cpsf1	cleavage and polyadenylation specific factor 1	0.601443	Cluster 1	7524
Cpsf2	Cpsf2	cleavage and polyadenylation specific factor 2	0.60283	Cluster 1	7524
Cpsf3l	Cpsf3l	cleavage and polyadenylation specific factor 3-like	0.596828	Cluster 1	7524
Cpsf6	Cpsf6	cleavage and polyadenylation specific factor 6	0.660873	Cluster 1	7524
Cpsf7	Cpsf7	cleavage and polyadenylation specific factor 7	0.55557	Cluster 1	7524
Cpt1c	Cpt1c	carnitine palmitoyltransferase 1c	1.1567	Cluster 1	7524
Cracd	Cracd	capping protein inhibiting regulator of actin dynamics	1.18144	Cluster 1	7524
Cramp1	Cramp1	cramped chromatin regulator homolog 1	0.924296	Cluster 1	7524
Crb1	Crb1	crumbs cell polarity complex component 1	1.53673	Cluster 1	7524
Crbn	Crbn	cereblon	0.730955	Cluster 1	7524
Crcp	Crcp	CGRP receptor component	0.626979	Cluster 1	7524
Creb1	Creb1	cAMP responsive element binding protein 1	1.15944	Cluster 1	7524
Creb3	Creb3	cAMP responsive element binding protein 3	0.405403	Cluster 1	7524
Creb5	Creb5	cAMP responsive element binding protein 5	1.09984	Cluster 1	7524
Crebbp	Crebbp	CREB binding protein	0.615023	Cluster 1	7524
Crebl2	Crebl2	cAMP responsive element binding protein-like 2	0.735029	Cluster 1	7524
Crebrf	Crebrf	CREB3 regulatory factor	0.970314	Cluster 1	7524
Crebzf	Crebzf	CREB/ATF bZIP transcription factor	0.732467	Cluster 1	7524
Creg2	Creg2	cellular repressor of E1A-stimulated genes 2	2.04929	Cluster 1	7524
Creld1	Creld1	cysteine-rich with EGF-like domains 1	0.529309	Cluster 1	7524
Crh	Crh	corticotropin releasing hormone	2.45538	Cluster 1	7524
Crhbp	Crhbp	corticotropin releasing hormone binding protein	1.69977	Cluster 1	7524
Crhr1	Crhr1	corticotropin releasing hormone receptor 1	1.97693	Cluster 1	7524
Crim1	Crim1	cysteine rich transmembrane BMP regulator 1	0.855448	Cluster 1	7524
Cript	Cript	CXXC repeat containing interactor of PDZ3 domain	0.400723	Cluster 1	7524
Crk	Crk	CRK proto-oncogene, adaptor protein	0.716985	Cluster 1	7524
Crlf3	Crlf3	cytokine receptor-like factor 3	0.746452	Cluster 1	7524
Crmp1	Crmp1	collapsin response mediator protein 1	1.65357	Cluster 1	7524
Crnkl1/ENSRNOG00000010587	Crnkl1	crooked neck pre-mRNA splicing factor 1	0.544255	Cluster 1	7524
Crocc	Crocc	ciliary rootlet coiled-coil, rootletin	0.874244	Cluster 1	7524
Crtac1	Crtac1	cartilage acidic protein 1	1.66408	Cluster 1	7524
Crtam	Crtam	cytotoxic and regulatory T cell molecule	4.30302	Cluster 1	7524
Crtc1	Crtc1	CREB regulated transcription coactivator 1	1.18229	Cluster 1	7524
Crtc2	Crtc2	CREB regulated transcription coactivator 2	0.593899	Cluster 1	7524
Crtc3	Crtc3	CREB regulated transcription coactivator 3	0.693806	Cluster 1	7524
Cry2	Cry2	cryptochrome circadian regulator 2	0.862932	Cluster 1	7524
Crybb3	Crybb3	crystallin, beta B3	3.32359	Cluster 1	7524
Cryga/ENSRNOG00000014790	Cryga	crystallin, gamma A	1.59194	Cluster 1	7524
Cryga/ENSRNOG00000046343	Cryga	crystallin, gamma A	1.8291	Cluster 1	7524
Cryzl1	Cryzl1	crystallin zeta like 1	0.711461	Cluster 1	7524
Csdc2	Csdc2	cold shock domain containing C2	1.79516	Cluster 1	7524
Csgalnact1	Csgalnact1	chondroitin sulfate N-acetylgalactosaminyltransferase 1	0.994569	Cluster 1	7524
Csmd1	Csmd1	CUB and Sushi multiple domains 1	1.67969	Cluster 1	7524
Csmd2	Csmd2	CUB and Sushi multiple domains 2	1.91166	Cluster 1	7524
Csmd3	Csmd3	CUB and Sushi multiple domains 3	1.91734	Cluster 1	7524
Csnk1a1	Csnk1a1	casein kinase 1, alpha 1	0.54958	Cluster 1	7524
Csnk1d	Csnk1d	casein kinase 1, delta	0.522488	Cluster 1	7524
Csnk1e	Csnk1e	casein kinase 1, epsilon	0.716204	Cluster 1	7524
Csnk1g1	Csnk1g1	casein kinase 1, gamma 1	1.09522	Cluster 1	7524
Csnk1g2	Csnk1g2	casein kinase 1, gamma 2	0.412409	Cluster 1	7524
Csnk1g3	Csnk1g3	casein kinase 1, gamma 3	0.728734	Cluster 1	7524
Csnk2a1	Csnk2a1	casein kinase 2 alpha 1	0.712697	Cluster 1	7524
Cspg5	Cspg5	chondroitin sulfate proteoglycan 5	1.54736	Cluster 1	7524
Cspp1	Cspp1	centrosome and spindle pole associated protein 1	0.770245	Cluster 1	7524
Csrnp2	Csrnp2	cysteine and serine rich nuclear protein 2	0.92293	Cluster 1	7524
Cst3	Cst3	cystatin C	0.941017	Cluster 1	7524
Cstf2	Cstf2	cleavage stimulation factor subunit 2	1.25947	Cluster 1	7524
Cstf2t	Cstf2t	cleavage stimulation factor subunit 2, tau variant	0.696607	Cluster 1	7524
Cstf3	Cstf3	cleavage stimulation factor subunit 3	0.785599	Cluster 1	7524
Cstl1	Cstl1	cystatin-like 1	2.13883	Cluster 1	7524
Ctbp1	Ctbp1	C-terminal binding protein 1	0.386001	Cluster 1	7524
Ctbp2	Ctbp2	C-terminal binding protein 2	0.946077	Cluster 1	7524
Ctc1	Ctc1	CST telomere replication complex component 1	0.690012	Cluster 1	7524
Ctcf	Ctcf	CCCTC-binding factor	0.547734	Cluster 1	7524
Ctdsp2	Ctdsp2	CTD small phosphatase 2	0.648236	Cluster 1	7524
Ctdspl2	Ctdspl2	CTD small phosphatase like 2	0.877511	Cluster 1	7524
Ctif	Ctif	cap binding complex dependent translation initiation factor	0.813713	Cluster 1	7524
Ctnna2	Ctnna2	catenin alpha 2	1.36349	Cluster 1	7524
Ctnnal1	Ctnnal1	catenin alpha-like 1	0.646397	Cluster 1	7524
Ctnnb1	Ctnnb1	catenin beta 1	0.569191	Cluster 1	7524
Ctnnbip1	Ctnnbip1	catenin, beta-interacting protein 1	0.644179	Cluster 1	7524
Ctnnbl1	Ctnnbl1	catenin, beta like 1	0.482398	Cluster 1	7524
Ctnnd2	Ctnnd2	catenin delta 2	1.49666	Cluster 1	7524
Ctns	Ctns	cystinosin, lysosomal cystine transporter	0.489594	Cluster 1	7524
Ctps1	Ctps1	CTP synthase 1	0.571076	Cluster 1	7524
Ctr9	Ctr9	CTR9 homolog, Paf1/RNA polymerase II complex component	0.505963	Cluster 1	7524
Ctsf	Ctsf	cathepsin F	0.684107	Cluster 1	7524
Cttnbp2	Cttnbp2	cortactin binding protein 2	1.56316	Cluster 1	7524
Ctxn1	Ctxn1	cortexin 1	1.91094	Cluster 1	7524
Ctxn2	Ctxn2	cortexin 2	2.20274	Cluster 1	7524
Ctxn3	Ctxn3	cortexin 3	1.56016	Cluster 1	7524
Cuedc1	Cuedc1	CUE domain containing 1	0.612191	Cluster 1	7524
Cul1	Cul1	cullin 1	0.529406	Cluster 1	7524
Cul2	Cul2	cullin 2	0.538171	Cluster 1	7524
Cul4b	Cul4b	cullin 4B	0.796383	Cluster 1	7524
Cul5	Cul5	cullin 5	0.999576	Cluster 1	7524
Cul9	Cul9	cullin 9	0.858624	Cluster 1	7524
Cux1	Cux1	cut-like homeobox 1	0.693027	Cluster 1	7524
Cux2	Cux2	cut-like homeobox 2	1.3804	Cluster 1	7524
Cwc22	Cwc22	CWC22 spliceosome associated protein homolog	0.519514	Cluster 1	7524
Cwf19l1	Cwf19l1	CWF19 like cell cycle control factor 1	0.662783	Cluster 1	7524
Cwf19l2	Cwf19l2	CWF19 like cell cycle control factor 2	0.675312	Cluster 1	7524
Cx3cl1	Cx3cl1	C-X3-C motif chemokine ligand 1	1.61784	Cluster 1	7524
Cxadr	Cxadr	CXADR, Ig-like cell adhesion molecule	1.15775	Cluster 1	7524
Cxxc1	Cxxc1	CXXC finger protein 1	0.533768	Cluster 1	7524
Cxxc4	Cxxc4	CXXC finger protein 4	1.26322	Cluster 1	7524
Cxxc5	Cxxc5	CXXC finger protein 5	0.773318	Cluster 1	7524
Cyb561d1	Cyb561d1	cytochrome b561 family, member D1	0.759698	Cluster 1	7524
Cyb5d1	Cyb5d1	cytochrome b5 domain containing 1	0.766515	Cluster 1	7524
Cyb5d2	Cyb5d2	cytochrome b5 domain containing 2	0.737596	Cluster 1	7524
Cyb5r4	Cyb5r4	cytochrome b5 reductase 4	0.530915	Cluster 1	7524
Cyfip1	Cyfip1	cytoplasmic FMR1 interacting protein 1	0.459128	Cluster 1	7524
Cyfip2	Cyfip2	cytoplasmic FMR1 interacting protein 2	1.56055	Cluster 1	7524
Cyhr1	Cyhr1	cysteine and histidine rich 1	0.400013	Cluster 1	7524
Cyp26b1	Cyp26b1	cytochrome P450, family 26, subfamily b, polypeptide 1	1.71731	Cluster 1	7524
Cyp2u1	Cyp2u1	cytochrome P450, family 2, subfamily u, polypeptide 1	0.66278	Cluster 1	7524
Cyp46a1	Cyp46a1	cytochrome P450, family 46, subfamily a, polypeptide 1	1.6638	Cluster 1	7524
Cyp4x1	Cyp4x1	cytochrome P450, family 4, subfamily x, polypeptide 1	1.66781	Cluster 1	7524
Cyp51	Cyp51	cytochrome P450, family 51	0.910702	Cluster 1	7524
Cyp7b1	Cyp7b1	cytochrome P450 family 7 subfamily B member 1	1.2064	Cluster 1	7524
Cysrt1	Cysrt1	cysteine rich tail 1	0.975673	Cluster 1	7524
Cyth1	Cyth1	cytohesin 1	0.504219	Cluster 1	7524
Cyth2	Cyth2	cytohesin 2	0.662849	Cluster 1	7524
Czib	Czib	CXXC motif containing zinc binding protein	0.294299	Cluster 1	7524
D430019H16Rik	D430019H16Rik	RIKEN cDNA D430019H16 gene	1.77063	Cluster 1	7524
Daam1	Daam1	dishevelled associated activator of morphogenesis 1	0.787054	Cluster 1	7524
Daam2	Daam2	dishevelled associated activator of morphogenesis 2	1.18244	Cluster 1	7524
Dab1	Dab1	DAB adaptor protein 1	1.45007	Cluster 1	7524
Dab2ip	Dab2ip	DAB2 interacting protein	0.833744	Cluster 1	7524
Dact1	Dact1	dishevelled-binding antagonist of beta-catenin 1	1.11742	Cluster 1	7524
Dact2	Dact2	dishevelled-binding antagonist of beta-catenin 2	1.16592	Cluster 1	7524
Dact3	Dact3	dishevelled-binding antagonist of beta-catenin 3	1.12337	Cluster 1	7524
Dagla	Dagla	diacylglycerol lipase, alpha	1.58741	Cluster 1	7524
Daglb	Daglb	diacylglycerol lipase, beta	0.511895	Cluster 1	7524
Dalrd3	Dalrd3	DALR anticodon binding domain containing 3	0.663345	Cluster 1	7524
Dap3	Dap3	death associated protein 3	0.423508	Cluster 1	7524
Dapk1	Dapk1	death associated protein kinase 1	0.954607	Cluster 1	7524
Dars	Dars	aspartyl-tRNA synthetase	0.396054	Cluster 1	7524
Daxx	Daxx	death-domain associated protein	0.579705	Cluster 1	7524
Dazap2	Dazap2	DAZ associated protein 2	0.422635	Cluster 1	7524
Dbn1	Dbn1	drebrin 1	1.28603	Cluster 1	7524
Dbndd1	Dbndd1	dysbindin domain containing 1	1.44371	Cluster 1	7524
Dbndd2	Dbndd2	dysbindin domain containing 2	0.935587	Cluster 1	7524
Dbr1	Dbr1	debranching RNA lariats 1	0.414321	Cluster 1	7524
Dbx2	Dbx2	developing brain homeobox 2	1.75451	Cluster 1	7524
Dcaf1	Dcaf1	DDB1 and CUL4 associated factor 1	0.7183	Cluster 1	7524
Dcaf10	Dcaf10	DDB1 and CUL4 associated factor 10	0.60813	Cluster 1	7524
Dcaf12l1	Dcaf12l1	DDB1 and CUL4 associated factor 12-like 1	1.41344	Cluster 1	7524
Dcaf17	Dcaf17	DDB1 and CUL4 associated factor 17	1.43757	Cluster 1	7524
Dcaf4	Dcaf4	DDB1 and CUL4 associated factor 4	0.544607	Cluster 1	7524
Dcaf5	Dcaf5	DDB1 and CUL4 associated factor 5	0.664172	Cluster 1	7524
Dcaf7	Dcaf7	DDB1 and CUL4 associated factor 7	0.979851	Cluster 1	7524
Dcaf8	Dcaf8	DDB1 and CUL4 associated factor 8	0.537748	Cluster 1	7524
Dcakd	Dcakd	dephospho-CoA kinase domain containing	0.560432	Cluster 1	7524
Dcbld2	Dcbld2	discoidin, CUB and LCCL domain containing 2	1.14205	Cluster 1	7524
Dcc	Dcc	DCC netrin 1 receptor	1.54546	Cluster 1	7524
Dchs1	Dchs1	dachsous cadherin-related 1	0.752818	Cluster 1	7524
Dchs2	Dchs2	dachsous cadherin-related 2	1.73763	Cluster 1	7524
Dck	Dck	deoxycytidine kinase	1.02244	Cluster 1	7524
Dclk1	Dclk1	doublecortin-like kinase 1	1.91814	Cluster 1	7524
Dclk2	Dclk2	doublecortin-like kinase 2	1.25181	Cluster 1	7524
Dclre1b	Dclre1b	DNA cross-link repair 1B	0.569865	Cluster 1	7524
Dclre1c	Dclre1c	DNA cross-link repair 1C	0.58153	Cluster 1	7524
Dcp1a	Dcp1a	decapping mRNA 1A	0.586784	Cluster 1	7524
Dcp2	Dcp2	decapping mRNA 2	2.91188	Cluster 1	7524
Dcps	Dcps	decapping enzyme, scavenger	0.416328	Cluster 1	7524
Dct	Dct	dopachrome tautomerase	3.11376	Cluster 1	7524
Dctn1	Dctn1	dynactin subunit 1	0.873518	Cluster 1	7524
Dctn2	Dctn2	dynactin subunit 2	0.548774	Cluster 1	7524
Dctn3	Dctn3	dynactin subunit 3	0.471513	Cluster 1	7524
Dctn4	Dctn4	dynactin subunit 4	0.839626	Cluster 1	7524
Dctn5	Dctn5	dynactin subunit 5	0.412077	Cluster 1	7524
Dcun1d1	Dcun1d1	defective in cullin neddylation 1 domain containing 1	0.491135	Cluster 1	7524
Dcun1d3	Dcun1d3	defective in cullin neddylation 1 domain containing 3	0.738046	Cluster 1	7524
Dcun1d4	Dcun1d4	defective in cullin neddylation 1 domain containing 4	1.0014	Cluster 1	7524
Dcx	Dcx	doublecortin	2.44242	Cluster 1	7524
Dda1	Dda1	DET1 and DDB1 associated 1	0.415392	Cluster 1	7524
Ddb1	Ddb1	damage-specific DNA binding protein 1	0.472983	Cluster 1	7524
Ddhd1	Ddhd1	DDHD domain containing 1	0.951364	Cluster 1	7524
Ddhd2	Ddhd2	DDHD domain containing 2	1.08616	Cluster 1	7524
Ddn	Ddn	dendrin	2.2619	Cluster 1	7524
Ddr1	Ddr1	discoidin domain receptor tyrosine kinase 1	0.832658	Cluster 1	7524
Ddx1	Ddx1	DEAD-box helicase 1	0.527442	Cluster 1	7524
Ddx17	Ddx17	DEAD-box helicase 17	0.835334	Cluster 1	7524
Ddx19a	Ddx19a	DEAD-box helicase 19A	1.10059	Cluster 1	7524
Ddx23	Ddx23	DEAD-box helicase 23	0.440794	Cluster 1	7524
Ddx24	Ddx24	DEAD-box helicase 24	0.597073	Cluster 1	7524
Ddx28	Ddx28	DEAD-box helicase 28	0.336195	Cluster 1	7524
Ddx31	Ddx31	DEAD-box helicase 31	0.676703	Cluster 1	7524
Ddx39b	Ddx39b	DExD-box helicase 39B	0.482982	Cluster 1	7524
Ddx3x	Ddx3x	DEAD-box helicase 3, X-linked	0.689217	Cluster 1	7524
Ddx41	Ddx41	DEAD-box helicase 41	0.560658	Cluster 1	7524
Ddx42	Ddx42	DEAD-box helicase 42	0.636209	Cluster 1	7524
Ddx47	Ddx47	DEAD-box helicase 47	0.384537	Cluster 1	7524
Ddx49	Ddx49	DEAD-box helicase 49	0.558051	Cluster 1	7524
Ddx5	Ddx5	DEAD-box helicase 5	0.592137	Cluster 1	7524
Ddx50	Ddx50	DExD-box helicase 50	0.527569	Cluster 1	7524
Ddx51	Ddx51	DEAD-box helicase 51	0.571112	Cluster 1	7524
Ddx52	Ddx52	DExD-box helicase 52	0.503912	Cluster 1	7524
Ddx54	Ddx54	DEAD-box helicase 54	0.4906	Cluster 1	7524
Ddx55	Ddx55	DEAD-box helicase 55	0.439832	Cluster 1	7524
Ddx59	Ddx59	DEAD-box helicase 59	0.67923	Cluster 1	7524
Ddx6	Ddx6	DEAD-box helicase 6	0.961698	Cluster 1	7524
Deaf1	Deaf1	DEAF1 transcription factor	0.59402	Cluster 1	7524
Dear	Dear	dual endothelin 1, angiotensin II receptor	0.796951	Cluster 1	7524
Dedd2	Dedd2	death effector domain containing 2	0.611757	Cluster 1	7524
Dek	Dek	DEK proto-oncogene	0.423981	Cluster 1	7524
Dennd10	Dennd10	DENN domain containing 10	0.765642	Cluster 1	7524
Dennd11	Dennd11	DENN domain containing 11	2.51277	Cluster 1	7524
Dennd1a	Dennd1a	DENN domain containing 1A	0.742646	Cluster 1	7524
Dennd1b	Dennd1b	DENN domain containing 1B	1.68102	Cluster 1	7524
Dennd1c	Dennd1c	DENN domain containing 1C	1.35795	Cluster 1	7524
Dennd2a	Dennd2a	DENN domain containing 2A	0.741549	Cluster 1	7524
Dennd4a	Dennd4a	DENN domain containing 4A	1.03573	Cluster 1	7524
Dennd4b	Dennd4b	DENN domain containing 4B	0.645362	Cluster 1	7524
Dennd4c	Dennd4c	DENN domain containing 4C	0.766859	Cluster 1	7524
Dennd5a	Dennd5a	DENN domain containing 5A	1.00586	Cluster 1	7524
Dennd5b	Dennd5b	DENN domain containing 5B	1.11161	Cluster 1	7524
Dennd6a	Dennd6a	DENN domain containing 6A	0.56961	Cluster 1	7524
Dennd6b	Dennd6b	DENN domain containing 6B	0.90142	Cluster 1	7524
Denr	Denr	density regulated reinitiation and release factor	0.479547	Cluster 1	7524
Depdc5	Depdc5	DEP domain containing 5, GATOR1 subcomplex subunit	0.808243	Cluster 1	7524
Derl3	Derl3	derlin 3	1.24985	Cluster 1	7524
Desi1	Desi1	desumoylating isopeptidase 1	0.77892	Cluster 1	7524
Desi2	Desi2	desumoylating isopeptidase 2	0.611292	Cluster 1	7524
Dgcr14	Dgcr14	DiGeorge syndrome critical region gene 14	0.744665	Cluster 1	7524
Dgcr2	Dgcr2	DiGeorge syndrome critical region gene 2	0.600838	Cluster 1	7524
Dgcr6	Dgcr6	DiGeorge syndrome critical region gene 6	0.607709	Cluster 1	7524
Dgcr8	Dgcr8	DGCR8 microprocessor complex subunit	0.677449	Cluster 1	7524
Dgkb	Dgkb	diacylglycerol kinase, beta	1.60015	Cluster 1	7524
Dgkd	Dgkd	diacylglycerol kinase, delta	1.50033	Cluster 1	7524
Dgke	Dgke	diacylglycerol kinase epsilon	1.14968	Cluster 1	7524
Dgkg	Dgkg	diacylglycerol kinase, gamma	1.76266	Cluster 1	7524
Dgki	Dgki	diacylglycerol kinase, iota	1.65791	Cluster 1	7524
Dgkz	Dgkz	diacylglycerol kinase zeta	1.08628	Cluster 1	7524
Dhdh	Dhdh	dihydrodiol dehydrogenase	0.79798	Cluster 1	7524
Dhps	Dhps	deoxyhypusine synthase	0.447927	Cluster 1	7524
Dhrs13	Dhrs13	dehydrogenase/reductase 13	0.499238	Cluster 1	7524
Dhrsx	Dhrsx	dehydrogenase/reductase X-linked	0.431577	Cluster 1	7524
Dhx15	Dhx15	DEAH-box helicase 15	0.566717	Cluster 1	7524
Dhx16	Dhx16	DEAH-box helicase 16	0.805318	Cluster 1	7524
Dhx29	Dhx29	DExH-box helicase 29	0.510694	Cluster 1	7524
Dhx30	Dhx30	DExH-box helicase 30	0.728346	Cluster 1	7524
Dhx32	Dhx32	DEAH-box helicase 32 (putative)	0.511692	Cluster 1	7524
Dhx33	Dhx33	DEAH-box helicase 33	0.882196	Cluster 1	7524
Dhx35	Dhx35	DEAH-box helicase 35	0.533093	Cluster 1	7524
Dhx36	Dhx36	DEAH-box helicase 36	0.766991	Cluster 1	7524
Dhx37	Dhx37	DEAH-box helicase 37	0.54751	Cluster 1	7524
Dhx38	Dhx38	DEAH-box helicase 38	0.510471	Cluster 1	7524
Dhx40	Dhx40	DEAH-box helicase 40	0.828317	Cluster 1	7524
Dhx57	Dhx57	DExH-box helicase 57	0.81329	Cluster 1	7524
Dhx8	Dhx8	DEAH-box helicase 8	0.56983	Cluster 1	7524
Dhx9	Dhx9	DExH-box helicase 9	0.659911	Cluster 1	7524
Dicer1	Dicer1	dicer 1 ribonuclease III	0.649631	Cluster 1	7524
Dido1	Dido1	death inducer-obliterator 1	0.823743	Cluster 1	7524
Diexf	Diexf	digestive organ expansion factor homolog (zebrafish)	0.643615	Cluster 1	7524
Dimt1	Dimt1	DIMT1 rRNA methyltransferase and ribosome maturation factor	0.593658	Cluster 1	7524
Dio2	Dio2	iodothyronine deiodinase 2	1.34852	Cluster 1	7524
Dip2a	Dip2a	disco-interacting protein 2 homolog A	1.01609	Cluster 1	7524
Dip2b	Dip2b	disco-interacting protein 2 homolog B	1.31011	Cluster 1	7524
Dip2c	Dip2c	disco-interacting protein 2 homolog C	1.04266	Cluster 1	7524
Dipk1a	Dipk1a	divergent protein kinase domain 1A	0.71771	Cluster 1	7524
Dipk1b	Dipk1b	divergent protein kinase domain 1B	0.95562	Cluster 1	7524
Dipk1c	Dipk1c	divergent protein kinase domain 1C	1.48834	Cluster 1	7524
Dipk2a	Dipk2a	divergent protein kinase domain 2A	1.12813	Cluster 1	7524
Diras1	Diras1	DIRAS family GTPase 1	1.54117	Cluster 1	7524
Diras2	Diras2	DIRAS family GTPase 2	2.0293	Cluster 1	7524
Dis3	Dis3	DIS3 homolog, exosome endoribonuclease and 3'-5' exoribonuclease	0.872962	Cluster 1	7524
Dis3l2	Dis3l2	DIS3-like 3'-5' exoribonuclease 2	0.522584	Cluster 1	7524
Disc1	Disc1	DISC1 scaffold protein	1.09973	Cluster 1	7524
Disp2	Disp2	dispatched RND transporter family member 2	1.46317	Cluster 1	7524
Disp3	Disp3	dispatched RND transporter family member 3	1.73373	Cluster 1	7524
Dixdc1	Dixdc1	DIX domain containing 1	1.31625	Cluster 1	7524
Dkk3	Dkk3	dickkopf WNT signaling pathway inhibitor 3	1.48865	Cluster 1	7524
Dkk4	Dkk4	dickkopf WNT signaling pathway inhibitor 4	0.606974	Cluster 1	7524
Dleu7	Dleu7	deleted in lymphocytic leukemia, 7	1.52639	Cluster 1	7524
Dlg1	Dlg1	discs large MAGUK scaffold protein 1	0.814538	Cluster 1	7524
Dlg2	Dlg2	discs large MAGUK scaffold protein 2	1.78574	Cluster 1	7524
Dlg3	Dlg3	discs large MAGUK scaffold protein 3	1.09622	Cluster 1	7524
Dlg4	Dlg4	discs large MAGUK scaffold protein 4	1.48271	Cluster 1	7524
Dlg5	Dlg5	discs large MAGUK scaffold protein 5	0.919292	Cluster 1	7524
Dlgap1	Dlgap1	DLG associated protein 1	1.6928	Cluster 1	7524
Dlgap2	Dlgap2	DLG associated protein 2	2.50671	Cluster 1	7524
Dlgap3	Dlgap3	DLG associated protein 3	1.6441	Cluster 1	7524
Dlgap4	Dlgap4	DLG associated protein 4	0.863543	Cluster 1	7524
Dlk2	Dlk2	delta like non-canonical Notch ligand 2	1.62189	Cluster 1	7524
Dlx1	Dlx1	distal-less homeobox 1	2.89422	Cluster 1	7524
Dlx2	Dlx2	distal-less homeobox 2	3.05397	Cluster 1	7524
Dlx4	Dlx4	distal-less homeobox 4	1.20264	Cluster 1	7524
Dlx5	Dlx5	distal-less homeobox 5	2.4385	Cluster 1	7524
Dmac2	Dmac2	distal membrane arm assembly complex 2	0.332028	Cluster 1	7524
Dmap1	Dmap1	DNA methyltransferase 1-associated protein 1	0.456517	Cluster 1	7524
Dmbx1	Dmbx1	diencephalon/mesencephalon homeobox 1	0.87095	Cluster 1	7524
Dmd	Dmd	dystrophin	0.869938	Cluster 1	7524
Dmrtc1b	Dmrtc1b	DMRT-like family C1b	1.40029	Cluster 1	7524
Dmtf1	Dmtf1	cyclin D binding myb-like transcription factor 1	0.746638	Cluster 1	7524
Dmtn	Dmtn	dematin actin binding protein	1.27106	Cluster 1	7524
Dmwd	Dmwd	DM1 locus, WD repeat containing	0.827989	Cluster 1	7524
Dmxl1	Dmxl1	Dmx-like 1	1.11476	Cluster 1	7524
Dmxl2	Dmxl2	Dmx-like 2	1.27195	Cluster 1	7524
Dnaja1	Dnaja1	DnaJ heat shock protein family (Hsp40) member A1	0.515339	Cluster 1	7524
Dnaja2	Dnaja2	DnaJ heat shock protein family (Hsp40) member A2	0.469229	Cluster 1	7524
Dnajb14	Dnajb14	DnaJ heat shock protein family (Hsp40) member B14	0.985654	Cluster 1	7524
Dnajb2	Dnajb2	DnaJ heat shock protein family (Hsp40) member B2	0.66925	Cluster 1	7524
Dnajb5	Dnajb5	DnaJ heat shock protein family (Hsp40) member B5	0.939027	Cluster 1	7524
Dnajc12	Dnajc12	DnaJ heat shock protein family (Hsp40) member C12	0.802342	Cluster 1	7524
Dnajc14	Dnajc14	DnaJ heat shock protein family (Hsp40) member C14	0.489195	Cluster 1	7524
Dnajc16	Dnajc16	DnaJ heat shock protein family (Hsp40) member C16	0.860938	Cluster 1	7524
Dnajc17	Dnajc17	DnaJ heat shock protein family (Hsp40) member C17	0.433131	Cluster 1	7524
Dnajc18	Dnajc18	DnaJ heat shock protein family (Hsp40) member C18	0.916126	Cluster 1	7524
Dnajc24	Dnajc24	DnaJ heat shock protein family (Hsp40) member C24	0.636669	Cluster 1	7524
Dnajc27	Dnajc27	DnaJ heat shock protein family (Hsp40) member C27	1.14368	Cluster 1	7524
Dnajc5	Dnajc5	DnaJ heat shock protein family (Hsp40) member C5	1.13065	Cluster 1	7524
Dnajc6	Dnajc6	DnaJ heat shock protein family (Hsp40) member C6	1.51488	Cluster 1	7524
Dnajc7	Dnajc7	DnaJ heat shock protein family (Hsp40) member C7	0.386378	Cluster 1	7524
Dnajc8	Dnajc8	DnaJ heat shock protein family (Hsp40) member C8	0.341371	Cluster 1	7524
Dnal1	Dnal1	dynein, axonemal, light chain 1	1.27543	Cluster 1	7524
Dnal4	Dnal4	dynein, axonemal, light chain 4	0.543301	Cluster 1	7524
Dnase1l2	Dnase1l2	deoxyribonuclease 1 like 2	0.721149	Cluster 1	7524
Dner	Dner	delta/notch-like EGF repeat containing	1.75286	Cluster 1	7524
Dnm1	Dnm1	dynamin 1	1.54194	Cluster 1	7524
Dnm1l	Dnm1l	dynamin 1-like	1.07944	Cluster 1	7524
Dnm2	Dnm2	dynamin 2	0.516082	Cluster 1	7524
Dnm3	Dnm3	dynamin 3	2.01225	Cluster 1	7524
Dnmt1	Dnmt1	DNA methyltransferase 1	0.755769	Cluster 1	7524
Dnmt3a	Dnmt3a	DNA methyltransferase 3 alpha	1.44231	Cluster 1	7524
Dnttip2	Dnttip2	deoxynucleotidyltransferase, terminal, interacting protein 2	0.386166	Cluster 1	7524
Doc2a	Doc2a	double C2 domain alpha	1.7939	Cluster 1	7524
Doc2b	Doc2b	double C2 domain beta	1.5273	Cluster 1	7524
Doc2g	Doc2g	double C2-like domains, gamma	2.36408	Cluster 1	7524
Dock10	Dock10	dedicator of cytokinesis 10	1.37123	Cluster 1	7524
Dock11	Dock11	dedicator of cytokinesis 11	0.764286	Cluster 1	7524
Dock3	Dock3	dedicator of cyto-kinesis 3	1.69148	Cluster 1	7524
Dock4	Dock4	dedicator of cytokinesis 4	1.78621	Cluster 1	7524
Dock7	Dock7	dedicator of cytokinesis 7	0.746761	Cluster 1	7524
Dock9	Dock9	dedicator of cytokinesis 9	1.04342	Cluster 1	7524
Dok5	Dok5	docking protein 5	1.4207	Cluster 1	7524
Dok6	Dok6	docking protein 6	1.99888	Cluster 1	7524
Dop1a	Dop1a	DOP1 leucine zipper like protein A	0.829486	Cluster 1	7524
Dop1b	Dop1b	DOP1 leucine zipper like protein B	1.0147	Cluster 1	7524
Dopey1	Dopey1	dopey family member 1	1.47236	Cluster 1	7524
Dot1l	Dot1l	DOT1 like histone lysine methyltransferase	0.930815	Cluster 1	7524
Dpagt1	Dpagt1	dolichyl-phosphate N-acetylglucosaminephosphotransferase 1	0.364536	Cluster 1	7524
Dpcd	Dpcd	deleted in primary ciliary dyskinesia	0.869729	Cluster 1	7524
Dpf1	Dpf1	double PHD fingers 1	1.58904	Cluster 1	7524
Dpf3	Dpf3	double PHD fingers 3	1.52458	Cluster 1	7524
Dph1	Dph1	diphthamide biosynthesis 1	0.415538	Cluster 1	7524
Dph2	Dph2	diphthamide biosynthesis 2	0.470971	Cluster 1	7524
Dph6	Dph6	diphthamine biosynthesis 6	0.827959	Cluster 1	7524
Dph7	Dph7	diphthamide biosynthesis 7	0.644444	Cluster 1	7524
Dpm2	Dpm2	dolichyl-phosphate mannosyltransferase subunit 2, regulatory	0.457686	Cluster 1	7524
Dpp10	Dpp10	dipeptidyl peptidase like 10	1.7047	Cluster 1	7524
Dpp6	Dpp6	dipeptidyl peptidase like 6	1.48793	Cluster 1	7524
Dpp7	Dpp7	dipeptidylpeptidase 7	0.587935	Cluster 1	7524
Dpp8	Dpp8	dipeptidylpeptidase 8	0.650735	Cluster 1	7524
Dpp9	Dpp9	dipeptidyl peptidase 9	0.436671	Cluster 1	7524
Dpy19l1	Dpy19l1	dpy-19 like C-mannosyltransferase 1	0.673277	Cluster 1	7524
Dpy19l4	Dpy19l4	dpy-19 like 4	0.71719	Cluster 1	7524
Dpysl2	Dpysl2	dihydropyrimidinase-like 2	1.25447	Cluster 1	7524
Dpysl3	Dpysl3	dihydropyrimidinase-like 3	1.17049	Cluster 1	7524
Dpysl4	Dpysl4	dihydropyrimidinase-like 4	1.99858	Cluster 1	7524
Dpysl5	Dpysl5	dihydropyrimidinase-like 5	1.32147	Cluster 1	7524
Draxin	Draxin	dorsal inhibitory axon guidance protein	2.12075	Cluster 1	7524
Drd1	Drd1	dopamine receptor D1	1.99332	Cluster 1	7524
Drg1	Drg1	developmentally regulated GTP binding protein 1	0.436903	Cluster 1	7524
Drg2	Drg2	developmentally regulated GTP binding protein 2	0.498066	Cluster 1	7524
Drosha	Drosha	drosha ribonuclease III	0.733617	Cluster 1	7524
Drp2	Drp2	dystrophin related protein 2	1.48335	Cluster 1	7524
Dscam	Dscam	DS cell adhesion molecule	1.59856	Cluster 1	7524
Dscaml1	Dscaml1	DS cell adhesion molecule-like 1	1.61788	Cluster 1	7524
Dsel	Dsel	dermatan sulfate epimerase-like	0.791425	Cluster 1	7524
Dspp	Dspp	dentin sialophosphoprotein	3.26585	Cluster 1	7524
Dst	Dst	dystonin	0.951489	Cluster 1	7524
Dstyk	Dstyk	dual serine/threonine and tyrosine protein kinase	0.91264	Cluster 1	7524
Dtd1	Dtd1	D-aminoacyl-tRNA deacylase 1	0.836703	Cluster 1	7524
Dtna	Dtna	dystrobrevin, alpha	1.08745	Cluster 1	7524
Dtnb	Dtnb	dystrobrevin, beta	0.909486	Cluster 1	7524
Dtwd1	Dtwd1	DTW domain containing 1	0.519979	Cluster 1	7524
Dtx1	Dtx1	deltex E3 ubiquitin ligase 1	1.22973	Cluster 1	7524
Dtx3	Dtx3	deltex E3 ubiquitin ligase 3	0.893756	Cluster 1	7524
Duox1	Duox1	dual oxidase 1	2.24987	Cluster 1	7524
Dus2	Dus2	dihydrouridine synthase 2	0.507766	Cluster 1	7524
Dus3l	Dus3l	dihydrouridine synthase 3-like	0.51321	Cluster 1	7524
Dusp12	Dusp12	dual specificity phosphatase 12	0.500983	Cluster 1	7524
Dusp16	Dusp16	dual specificity phosphatase 16	0.794524	Cluster 1	7524
Dusp18	Dusp18	dual specificity phosphatase 18	1.0157	Cluster 1	7524
Dusp19	Dusp19	dual specificity phosphatase 19	0.859818	Cluster 1	7524
Dusp26	Dusp26	dual specificity phosphatase 26	1.26993	Cluster 1	7524
Dusp3	Dusp3	dual specificity phosphatase 3	0.84557	Cluster 1	7524
Dusp4	Dusp4	dual specificity phosphatase 4	1.09596	Cluster 1	7524
Dusp5	Dusp5	dual specificity phosphatase 5	1.82352	Cluster 1	7524
Dusp8	Dusp8	dual specificity phosphatase 8	1.23206	Cluster 1	7524
Dvl1	Dvl1	dishevelled segment polarity protein 1	0.473563	Cluster 1	7524
Dvl3	Dvl3	dishevelled segment polarity protein 3	0.656274	Cluster 1	7524
Dync1h1	Dync1h1	dynein cytoplasmic 1 heavy chain 1	0.767168	Cluster 1	7524
Dync1i1	Dync1i1	dynein cytoplasmic 1 intermediate chain 1	1.73271	Cluster 1	7524
Dync1i2	Dync1i2	dynein cytoplasmic 1 intermediate chain 2	0.581222	Cluster 1	7524
Dync1li1	Dync1li1	dynein cytoplasmic 1 light intermediate chain 1	0.65809	Cluster 1	7524
Dync1li2	Dync1li2	dynein, cytoplasmic 1 light intermediate chain 2	0.776396	Cluster 1	7524
Dynll1	Dynll1	dynein light chain LC8-type 1	0.560987	Cluster 1	7524
Dynll2	Dynll2	dynein light chain LC8-type 2	0.853706	Cluster 1	7524
Dynlrb1	Dynlrb1	dynein light chain roadblock-type 1	0.412431	Cluster 1	7524
Dynlt3	Dynlt3	dynein light chain Tctex-type 3	0.699845	Cluster 1	7524
Dyrk1a	Dyrk1a	dual specificity tyrosine phosphorylation regulated kinase 1A	0.604371	Cluster 1	7524
Dzank1	Dzank1	double zinc ribbon and ankyrin repeat domains 1	1.62801	Cluster 1	7524
Dzf17	Dzf17	zinc finger protein 17	0.934591	Cluster 1	7524
Dzip1	Dzip1	DAZ interacting zinc finger protein 1	1.15608	Cluster 1	7524
Dzip1l	Dzip1l	DAZ interacting zinc finger protein 1-like	0.683075	Cluster 1	7524
Dzip3	Dzip3	DAZ interacting zinc finger protein 3	1.25018	Cluster 1	7524
E2f3	E2f3	E2F transcription factor 3	0.902535	Cluster 1	7524
E2f4	E2f4	E2F transcription factor 4	0.446788	Cluster 1	7524
E2f5	E2f5	E2F transcription factor 5	0.805495	Cluster 1	7524
E4f1	E4f1	E4F transcription factor 1	0.514216	Cluster 1	7524
Eaf1	Eaf1	ELL associated factor 1	0.505883	Cluster 1	7524
Eapp	Eapp	E2F-associated phosphoprotein	0.346531	Cluster 1	7524
Ebag9	Ebag9	estrogen receptor binding site associated, antigen, 9	0.47506	Cluster 1	7524
Ebf1	Ebf1	EBF transcription factor 1	1.47864	Cluster 1	7524
Ebi3	Ebi3	Epstein-Barr virus induced 3	0.783565	Cluster 1	7524
Ecd	Ecd	ecdysoneless cell cycle regulator	0.429647	Cluster 1	7524
Ece2	Ece2	endothelin-converting enzyme 2	1.59349	Cluster 1	7524
Ecel1	Ecel1	endothelin converting enzyme-like 1	2.8257	Cluster 1	7524
Eda	Eda	ectodysplasin-A	0.930322	Cluster 1	7524
Edc3	Edc3	enhancer of mRNA decapping 3	0.621899	Cluster 1	7524
Edc4	Edc4	enhancer of mRNA decapping 4	0.745293	Cluster 1	7524
Edem3	Edem3	ER degradation enhancing alpha-mannosidase like protein 3	1.14004	Cluster 1	7524
Edil3	Edil3	EGF like repeats and discoidin domains 3	1.65464	Cluster 1	7524
Ednrb	Ednrb	endothelin receptor type B	1.53213	Cluster 1	7524
Edrf1	Edrf1	erythroid differentiation regulatory factor 1	0.755278	Cluster 1	7524
Eea1	Eea1	early endosome antigen 1	1.26774	Cluster 1	7524
Eef1akmt1	Eef1akmt1	EEF1A lysine methyltransferase 1	0.493739	Cluster 1	7524
Eef1akmt2	Eef1akmt2	EEF1A lysine methyltransferase 2	0.684253	Cluster 1	7524
Eef1e1	Eef1e1	eukaryotic translation elongation factor 1 epsilon 1	0.494409	Cluster 1	7524
Efna2	Efna2	ephrin A2	1.10641	Cluster 1	7524
Efna3	Efna3	ephrin A3	1.45724	Cluster 1	7524
Efna5	Efna5	ephrin A5	1.29178	Cluster 1	7524
Efnb3	Efnb3	ephrin B3	1.51551	Cluster 1	7524
Efr3a	Efr3a	EFR3 homolog A	0.863753	Cluster 1	7524
Efr3b	Efr3b	EFR3 homolog B	1.62745	Cluster 1	7524
Eftud2	Eftud2	elongation factor Tu GTP binding domain containing 2	0.554931	Cluster 1	7524
Egln2	Egln2	egl-9 family hypoxia-inducible factor 2	0.407901	Cluster 1	7524
Egr1	Egr1	early growth response 1	1.48663	Cluster 1	7524
Egr3	Egr3	early growth response 3	2.21902	Cluster 1	7524
Egr4	Egr4	early growth response 4	1.94223	Cluster 1	7524
Ehbp1	Ehbp1	EH domain binding protein 1	0.882089	Cluster 1	7524
Ehmt1	Ehmt1	euchromatic histone lysine methyltransferase 1	0.589704	Cluster 1	7524
Ehmt2	Ehmt2	euchromatic histone lysine methyltransferase 2	0.593047	Cluster 1	7524
Eid1	Eid1	EP300 interacting inhibitor of differentiation 1	0.477999	Cluster 1	7524
Eid2	Eid2	EP300 interacting inhibitor of differentiation 2	0.943588	Cluster 1	7524
Eid2b	Eid2b	EP300 interacting inhibitor of differentiation 2B	0.848149	Cluster 1	7524
Eif1ad	Eif1ad	eukaryotic translation initiation factor 1A domain containing	0.524634	Cluster 1	7524
Eif1b	Eif1b	eukaryotic translation initiation factor 1B	0.675451	Cluster 1	7524
Eif2ak1	Eif2ak1	eukaryotic translation initiation factor 2 alpha kinase 1	0.432086	Cluster 1	7524
Eif2ak3	Eif2ak3	eukaryotic translation initiation factor 2 alpha kinase 3	0.753941	Cluster 1	7524
Eif2b1	Eif2b1	eukaryotic translation initiation factor 2B subunit alpha	0.433564	Cluster 1	7524
Eif2b3	Eif2b3	eukaryotic translation initiation factor 2B subunit gamma	0.528648	Cluster 1	7524
Eif2b5	Eif2b5	eukaryotic translation initiation factor 2B subunit epsilon	0.352552	Cluster 1	7524
Eif2s3	Eif2s3	eukaryotic translation initiation factor 2 subunit gamma	0.470971	Cluster 1	7524
Eif3a	Eif3a	eukaryotic translation initiation factor 3, subunit A	0.394877	Cluster 1	7524
Eif4a2	Eif4a2	eukaryotic translation initiation factor 4A2	0.555788	Cluster 1	7524
Eif4a3	Eif4a3	eukaryotic translation initiation factor 4A3	0.432478	Cluster 1	7524
Eif4e	Eif4e	eukaryotic translation initiation factor 4E	0.500502	Cluster 1	7524
Eif4e3	Eif4e3	eukaryotic translation initiation factor 4E family member 3	0.782839	Cluster 1	7524
Eif4enif1	Eif4enif1	eukaryotic translation initiation factor 4E nuclear import factor 1	0.575342	Cluster 1	7524
Eif4g1	Eif4g1	eukaryotic translation initiation factor 4 gamma, 1	0.504462	Cluster 1	7524
Eif4g2	Eif4g2	eukaryotic translation initiation factor 4, gamma 2	0.408652	Cluster 1	7524
Eif4g3	Eif4g3	eukaryotic translation initiation factor 4 gamma, 3	0.837588	Cluster 1	7524
Eif4h	Eif4h	eukaryotic translation initiation factor 4H	0.472668	Cluster 1	7524
Eif5	Eif5	eukaryotic translation initiation factor 5	0.484106	Cluster 1	7524
Eif5a2	Eif5a2	eukaryotic translation initiation factor 5A2	1.25255	Cluster 1	7524
Eipr1	Eipr1	EARP complex and GARP complex interacting protein 1	0.6795	Cluster 1	7524
Elac1	Elac1	elaC ribonuclease Z 1	0.808239	Cluster 1	7524
Elac2	Elac2	elaC ribonuclease Z 2	0.414251	Cluster 1	7524
Elavl2	Elavl2	ELAV like RNA binding protein 2	1.63585	Cluster 1	7524
Elavl3	Elavl3	ELAV like RNA binding protein 3	1.63014	Cluster 1	7524
Elavl4	Elavl4	ELAV like RNA binding protein 4	1.75393	Cluster 1	7524
Elfn1	Elfn1	extracellular leucine-rich repeat and fibronectin type III domain containing 1	1.69148	Cluster 1	7524
Elfn2	Elfn2	extracellular leucine-rich repeat and fibronectin type III domain containing 2	1.61806	Cluster 1	7524
Elk1	Elk1	ETS transcription factor ELK1	0.559583	Cluster 1	7524
Ell	Ell	elongation factor for RNA polymerase II	0.544004	Cluster 1	7524
Elmo1	Elmo1	engulfment and cell motility 1	1.30271	Cluster 1	7524
Elmo2	Elmo2	engulfment and cell motility 2	1.03308	Cluster 1	7524
Elmod1	Elmod1	ELMO domain containing 1	1.63799	Cluster 1	7524
Elmod2	Elmod2	ELMO domain containing 2	0.833685	Cluster 1	7524
Eloa	Eloa	elongin A	0.467971	Cluster 1	7524
Eloc	Eloc	elongin C	0.429387	Cluster 1	7524
Elovl2	Elovl2	ELOVL fatty acid elongase 2	1.7453	Cluster 1	7524
Elovl4	Elovl4	ELOVL fatty acid elongase 4	1.41532	Cluster 1	7524
Elp1	Elp1	elongator complex protein 1	0.845663	Cluster 1	7524
Elp2	Elp2	elongator acetyltransferase complex subunit 2	0.572505	Cluster 1	7524
Elp3	Elp3	elongator acetyltransferase complex subunit 3	0.555184	Cluster 1	7524
Elp6	Elp6	elongator acetyltransferase complex subunit 6	0.459879	Cluster 1	7524
Emc1	Emc1	ER membrane protein complex subunit 1	0.7202	Cluster 1	7524
Emc10	Emc10	ER membrane protein complex subunit 10	0.379127	Cluster 1	7524
Emc3	Emc3	ER membrane protein complex subunit 3	0.374933	Cluster 1	7524
Emc4	Emc4	ER membrane protein complex subunit 4	0.497352	Cluster 1	7524
Emc7	Emc7	ER membrane protein complex subunit 7	0.407692	Cluster 1	7524
Emd	Emd	emerin	0.501962	Cluster 1	7524
Eme2	Eme2	essential meiotic structure-specific endonuclease subunit 2	0.658733	Cluster 1	7524
Emid1	Emid1	EMI domain containing 1	1.02716	Cluster 1	7524
Eml1	Eml1	EMAP like 1	1.00152	Cluster 1	7524
Eml2	Eml2	EMAP like 2	1.0178	Cluster 1	7524
Eml4	Eml4	EMAP like 4	0.699164	Cluster 1	7524
Eml5	Eml5	EMAP like 5	2.08857	Cluster 1	7524
Eml6	Eml6	EMAP like 6	1.66956	Cluster 1	7524
Emsy	Emsy	EMSY transcriptional repressor, BRCA2 interacting	0.900593	Cluster 1	7524
En2	En2	engrailed homeobox 2	4.0562	Cluster 1	7524
Enc1	Enc1	ectodermal-neural cortex 1	2.00889	Cluster 1	7524
Engase	Engase	endo-beta-N-acetylglucosaminidase	0.57274	Cluster 1	7524
Enho	Enho	energy homeostasis associated	1.32284	Cluster 1	7524
Eno2	Eno2	enolase 2	1.48459	Cluster 1	7524
Enoph1	Enoph1	enolase-phosphatase 1	0.775419	Cluster 1	7524
Enox1	Enox1	ecto-NOX disulfide-thiol exchanger 1	0.91453	Cluster 1	7524
Enpp4	Enpp4	ectonucleotide pyrophosphatase/phosphodiesterase 4	0.747608	Cluster 1	7524
Enpp5	Enpp5	ectonucleotide pyrophosphatase/phosphodiesterase family member 5	1.14768	Cluster 1	7524
Enpp6	Enpp6	ectonucleotide pyrophosphatase/phosphodiesterase 6	1.5859	Cluster 1	7524
Ensa	Ensa	endosulfine alpha	1.04218	Cluster 1	7524
ENSRNOG00000000885	ENSRNOG00000000885	autism susceptibility candidate 2-like	1.13974	Cluster 1	7524
ENSRNOG00000000891	ENSRNOG00000000891	zinc finger protein 958	0.630329	Cluster 1	7524
Entpd3	Entpd3	ectonucleoside triphosphate diphosphohydrolase 3	1.14672	Cluster 1	7524
Entpd4	Entpd4	ectonucleoside triphosphate diphosphohydrolase 4	0.53338	Cluster 1	7524
Entpd6	Entpd6	ectonucleoside triphosphate diphosphohydrolase 6	1.03475	Cluster 1	7524
Entpd7/ENSRNOG00000016883	Entpd7	ectonucleoside triphosphate diphosphohydrolase 7	0.833585	Cluster 1	7524
Entr1	Entr1	endosome associated trafficking regulator 1	0.416864	Cluster 1	7524
Eomes	Eomes	eomesodermin	2.94849	Cluster 1	7524
Ep300	Ep300	E1A binding protein p300	0.861424	Cluster 1	7524
Ep400	Ep400	E1A binding protein p400	0.896141	Cluster 1	7524
Epb41	Epb41	erythrocyte membrane protein band 4.1	1.11377	Cluster 1	7524
Epb41l1/ENSRNOG00000055809	Epb41l1	erythrocyte membrane protein band 4.1-like 1	1.64944	Cluster 1	7524
Epb41l2	Epb41l2	erythrocyte membrane protein band 4.1-like 2	0.908187	Cluster 1	7524
Epb41l3	Epb41l3	erythrocyte membrane protein band 4.1-like 3	1.37151	Cluster 1	7524
Epc1	Epc1	enhancer of polycomb homolog 1	0.792417	Cluster 1	7524
Epc2	Epc2	enhancer of polycomb homolog 2	0.774977	Cluster 1	7524
Epdr1	Epdr1	ependymin related 1	0.948864	Cluster 1	7524
Epg5	Epg5	ectopic P-granules autophagy protein 5 homolog	1.11883	Cluster 1	7524
Epgn	Epgn	epithelial mitogen	2.1394	Cluster 1	7524
Epha10	Epha10	EPH receptor A10	1.56271	Cluster 1	7524
Epha3	Epha3	Eph receptor A3	1.74809	Cluster 1	7524
Epha4	Epha4	Eph receptor A4	2.03539	Cluster 1	7524
Epha5	Epha5	EPH receptor A5	1.82637	Cluster 1	7524
Epha6	Epha6	Eph receptor A6	2.46866	Cluster 1	7524
Epha7	Epha7	Eph receptor A7	1.91714	Cluster 1	7524
Epha8	Epha8	Eph receptor A8	2.13923	Cluster 1	7524
Ephb1	Ephb1	Eph receptor B1	1.41086	Cluster 1	7524
Ephb2	Ephb2	Eph receptor B2	1.08606	Cluster 1	7524
Ephb6	Ephb6	Eph receptor B6	1.61969	Cluster 1	7524
Ephx4	Ephx4	epoxide hydrolase 4	2.80607	Cluster 1	7524
Epm2a	Epm2a	EPM2A glucan phosphatase, laforin	1.18261	Cluster 1	7524
Epm2aip1	Epm2aip1	EPM2A interacting protein 1	0.919164	Cluster 1	7524
Epn1	Epn1	Epsin 1	0.467663	Cluster 1	7524
Epn2	Epn2	epsin 2	0.952422	Cluster 1	7524
Epop	Epop	elongin BC and polycomb repressive complex 2 associated protein	1.76145	Cluster 1	7524
Epor	Epor	erythropoietin receptor	1.73713	Cluster 1	7524
Eps15	Eps15	epidermal growth factor receptor pathway substrate 15	0.908121	Cluster 1	7524
Eps15l1	Eps15l1	epidermal growth factor receptor pathway substrate 15-like 1	0.482133	Cluster 1	7524
Eps8	Eps8	epidermal growth factor receptor pathway substrate 8	1.0676	Cluster 1	7524
Erbb4	Erbb4	erb-b2 receptor tyrosine kinase 4	1.67227	Cluster 1	7524
Erc1	Erc1	ELKS/RAB6-interacting/CAST family member 1	1.6281	Cluster 1	7524
Erc2	Erc2	ELKS/RAB6-interacting/CAST family member 2	1.85429	Cluster 1	7524
Ercc2	Ercc2	ERCC excision repair 2, TFIIH core complex helicase subunit	0.725232	Cluster 1	7524
Ercc3	Ercc3	ERCC excision repair 3, TFIIH core complex helicase subunit	0.45774	Cluster 1	7524
Ercc4	Ercc4	ERCC excision repair 4, endonuclease catalytic subunit	0.645906	Cluster 1	7524
Ercc4l1	Ercc4l1	excision repair cross-complementing rodent repair deficiency, complementation group 4-like 1	1.22738	Cluster 1	7524
Ercc5	Ercc5	ERCC excision repair 5, endonuclease	0.410634	Cluster 1	7524
Ercc6	Ercc6	ERCC excision repair 6, chromatin remodeling factor	0.795495	Cluster 1	7524
Ercc6l2	Ercc6l2	ERCC excision repair 6 like 2	0.472521	Cluster 1	7524
Ercc8	Ercc8	ERCC excision repair 8, CSA ubiquitin ligase complex subunit	0.765166	Cluster 1	7524
Ergic1	Ergic1	endoplasmic reticulum-golgi intermediate compartment 1	0.523611	Cluster 1	7524
Ergic2	Ergic2	ERGIC and golgi 2	0.314442	Cluster 1	7524
Ergic3	Ergic3	ERGIC and golgi 3	0.54737	Cluster 1	7524
Eri1	Eri1	exoribonuclease 1	0.500918	Cluster 1	7524
Eri3	Eri3	ERI1 exoribonuclease family member 3	0.664815	Cluster 1	7524
Erich1	Erich1	glutamate-rich 1	0.653815	Cluster 1	7524
Erich3	Erich3	glutamate-rich 3	1.55965	Cluster 1	7524
Erlec1	Erlec1	endoplasmic reticulum lectin 1	0.539555	Cluster 1	7524
Ermard	Ermard	ER membrane-associated RNA degradation	0.480703	Cluster 1	7524
Ermn	Ermn	ermin	2.04165	Cluster 1	7524
Ermp1	Ermp1	endoplasmic reticulum metallopeptidase 1	0.726557	Cluster 1	7524
Ero1a	Ero1a	endoplasmic reticulum oxidoreductase 1 alpha	0.736069	Cluster 1	7524
Ero1b	Ero1b	endoplasmic reticulum oxidoreductase 1 beta	1.01886	Cluster 1	7524
Erp29	Erp29	endoplasmic reticulum protein 29	0.588422	Cluster 1	7524
Esco1	Esco1	establishment of sister chromatid cohesion N-acetyltransferase 1	0.606516	Cluster 1	7524
Esf1	Esf1	ESF1 nucleolar pre-rRNA processing protein homolog	0.456375	Cluster 1	7524
Esrrg	Esrrg	estrogen-related receptor gamma	1.45164	Cluster 1	7524
Ess2	Ess2	ess-2 splicing factor homolog	0.506634	Cluster 1	7524
Esyt2	Esyt2	extended synaptotagmin 2	0.836409	Cluster 1	7524
Etaa1	Etaa1	ETAA1 activator of ATR kinase	0.646369	Cluster 1	7524
Etl4	Etl4	enhancer trap locus 4	0.815037	Cluster 1	7524
Etv1	Etv1	ETS variant transcription factor 1	2.33102	Cluster 1	7524
Etv4	Etv4	ETS variant transcription factor 4	1.0484	Cluster 1	7524
Etv5	Etv5	ETS variant transcription factor 5	0.935929	Cluster 1	7524
Evi2a	Evi2a	ecotropic viral integration site 2A	1.65464	Cluster 1	7524
Evi5l	Evi5l	ecotropic viral integration site 5-like	0.923627	Cluster 1	7524
Evl	Evl	Enah/Vasp-like	0.873364	Cluster 1	7524
Ewsr1	Ewsr1	EWS RNA-binding protein 1	0.708509	Cluster 1	7524
Exd2	Exd2	exonuclease 3'-5' domain containing 2	0.985188	Cluster 1	7524
Exoc1	Exoc1	exocyst complex component 1	0.575271	Cluster 1	7524
Exoc2	Exoc2	exocyst complex component 2	0.726038	Cluster 1	7524
Exoc3	Exoc3	exocyst complex component 3	0.430643	Cluster 1	7524
Exoc4	Exoc4	exocyst complex component 4	0.740975	Cluster 1	7524
Exoc5	Exoc5	exocyst complex component 5	0.569159	Cluster 1	7524
Exoc6	Exoc6	exocyst complex component 6	0.696716	Cluster 1	7524
Exoc6b	Exoc6b	exocyst complex component 6B	0.802347	Cluster 1	7524
Exoc7	Exoc7	exocyst complex component 7	0.44892	Cluster 1	7524
Exoc8	Exoc8	exocyst complex component 8	0.827441	Cluster 1	7524
Exog	Exog	exo/endonuclease G	0.671438	Cluster 1	7524
Exosc1	Exosc1	exosome component 1	0.558024	Cluster 1	7524
Exosc10	Exosc10	exosome component 10	0.539078	Cluster 1	7524
Exosc2	Exosc2	exosome component 2	0.547538	Cluster 1	7524
Exosc9	Exosc9	exosome component 9	0.420478	Cluster 1	7524
Exph5	Exph5	exophilin 5	2.66793	Cluster 1	7524
Extl1	Extl1	exostosin-like glycosyltransferase 1	1.17503	Cluster 1	7524
Extl2	Extl2	exostosin-like glycosyltransferase 2	1.40895	Cluster 1	7524
Extl3	Extl3	exostosin-like glycosyltransferase 3	0.869963	Cluster 1	7524
Eya3	Eya3	EYA transcriptional coactivator and phosphatase 3	0.578758	Cluster 1	7524
F2rl3	F2rl3	F2R like thrombin or trypsin receptor 3	0.594192	Cluster 1	7524
F8	F8	coagulation factor VIII	0.847328	Cluster 1	7524
F8a1	F8a1	coagulation factor VIII-associated 1	0.319986	Cluster 1	7524
Fa2h	Fa2h	fatty acid 2-hydroxylase	1.72496	Cluster 1	7524
Faahl	Faahl	fatty-acid amide hydrolase-like	1.48089	Cluster 1	7524
Faap100	Faap100	FA core complex associated protein 100	0.779713	Cluster 1	7524
Fabp7	Fabp7	fatty acid binding protein 7	2.10599	Cluster 1	7524
Faf2	Faf2	Fas associated factor family member 2	0.538339	Cluster 1	7524
Faim/ENSRNOG00000030463	Faim	Fas apoptotic inhibitory molecule	0.644457	Cluster 1	7524
Faim2	Faim2	Fas apoptotic inhibitory molecule 2	1.65585	Cluster 1	7524
Fam102b	Fam102b	family with sequence similarity 102, member B	1.65882	Cluster 1	7524
Fam104b	Fam104b	family with sequence similarity 104, member B	0.572216	Cluster 1	7524
Fam107a	Fam107a	family with sequence similarity 107, member A	1.70033	Cluster 1	7524
Fam110a	Fam110a	family with sequence similarity 110, member A	0.755061	Cluster 1	7524
Fam110b	Fam110b	family with sequence similarity 110, member B	0.988839	Cluster 1	7524
Fam117b	Fam117b	family with sequence similarity 117, member B	0.665135	Cluster 1	7524
Fam120a	Fam120a	family with sequence similarity 120A	0.628807	Cluster 1	7524
Fam120b	Fam120b	family with sequence similarity 120B	0.770293	Cluster 1	7524
FAM120C	FAM120C	family with sequence similarity 120C	1.2112	Cluster 1	7524
Fam122a	Fam122a	family with sequence similarity 122A	0.364127	Cluster 1	7524
Fam124a	Fam124a	family with sequence similarity 124 member A	1.04008	Cluster 1	7524
Fam126b	Fam126b	family with sequence similarity 126, member B	1.24726	Cluster 1	7524
Fam127c	Fam127c	family with sequence similarity 127, member C	0.459563	Cluster 1	7524
Fam131b	Fam131b	family with sequence similarity 131, member B	1.69497	Cluster 1	7524
Fam131c	Fam131c	family with sequence similarity 131, member C	1.09133	Cluster 1	7524
Fam133b	Fam133b	family with sequence similarity 133, member B	0.650951	Cluster 1	7524
Fam134a	Fam134a	family with sequence similarity 134, member A	1.07573	Cluster 1	7524
Fam135a	Fam135a	family with sequence similarity 135, member A	1.01636	Cluster 1	7524
Fam135b	Fam135b	family with sequence similarity 135, member B	2.77308	Cluster 1	7524
[truncated: 15,654 more rows]
