# Supplementary material for: Wild-type bone marrow cells repopulate tissue resident macrophages and reverse the impacts of homozygous CSF1R mutation
Source: PLoS Genet. 2025 Jan 27;21(1):e1011525. doi: 10.1371/journal.pgen.1011525 (PMC11785368; doi:10.1371/journal.pgen.1011525)
Supplement: S2 Table — (XLSX) [file pgen.1011525.s009.xlsx]

## Sheet: Lung - Network Analysis
unique_gene_id	gene_name	description	Coefficient of Variation	MCL Cluster	MCL Cluster Size
AABR07000902.1	AABR07000902.1	chromatin accessibility complex subunit 1	0.332159	Cluster 1	1427
AABR07001905.2	AABR07001905.2	similar to Zinc finger protein 208	0.322209	Cluster 1	1427
AABR07001910.1	AABR07001910.1	Meis homeobox 3	0.258911	Cluster 1	1427
AABR07001923.1	AABR07001923.1	rCG55159-like	0.457464	Cluster 1	1427
AABR07002774.2	AABR07002774.2	zinc finger protein 780B	0.280786	Cluster 1	1427
AABR07004232.1	AABR07004232.1	arginine vasopressin receptor 1A	0.213105	Cluster 1	1427
AABR07006774.1	AABR07006774.1	ectonucleotide pyrophosphatase/phosphodiesterase 6	0.496591	Cluster 1	1427
AABR07021955.1	AABR07021955.1	aldo-keto reductase family 1, member C19	0.191583	Cluster 1	1427
AABR07021988.1	AABR07021988.1	MIA SH3 domain ER export factor 3	0.109919	Cluster 1	1427
AABR07025316.1	AABR07025316.1	BMP-2 inducible kinase	0.249305	Cluster 1	1427
AABR07034438.1	AABR07034438.1	olfactory receptor 1687	0.233568	Cluster 1	1427
AABR07039694.1	AABR07039694.1	G protein-coupled receptor 39	0.25155	Cluster 1	1427
AABR07043115.1	AABR07043115.1	receptor-interacting serine-threonine kinase 4	0.281582	Cluster 1	1427
AABR07044925.1	AABR07044925.1	sirtuin 1	0.292468	Cluster 1	1427
AABR07046707.1	AABR07046707.1	NUMB-like, endocytic adaptor protein	0.138416	Cluster 1	1427
AABR07047789.1	AABR07047789.1	midasin AAA ATPase 1	0.186035	Cluster 1	1427
AABR07053516.1	AABR07053516.1	chondroitin sulfate proteoglycan 5	0.166921	Cluster 1	1427
AABR07054578.1	AABR07054578.1	phosphoglucomutase 2-like 1	0.444076	Cluster 1	1427
AABR07058091.2	AABR07058091.2	heart and neural crest derivatives expressed 2	0.161611	Cluster 1	1427
AABR07058886.1	AABR07058886.1	olfactory receptor 1-like	0.431219	Cluster 1	1427
AABR07063893.1	AABR07063893.1	DNA ligase 1	0.234083	Cluster 1	1427
AABR07064719.2	AABR07064719.2	spermatogenesis associated 20	0.207494	Cluster 1	1427
AABR07066180.1	AABR07066180.1	anosmin 1	0.132549	Cluster 1	1427
AABR07066871.3	AABR07066871.3	zinc finger protein 335	0.242224	Cluster 1	1427
AABR07070416.2	AABR07070416.2	RIKEN cDNA 4930544D05 gene	0.303506	Cluster 1	1427
Abca1	Abca1	ATP binding cassette subfamily A member 1	0.244055	Cluster 1	1427
Abca5	Abca5	ATP binding cassette subfamily A member 5	0.206537	Cluster 1	1427
Abcc3	Abcc3	ATP binding cassette subfamily C member 3	0.104715	Cluster 1	1427
Abcc5	Abcc5	ATP binding cassette subfamily C member 5	0.148942	Cluster 1	1427
Abcc9	Abcc9	ATP binding cassette subfamily C member 9	0.208377	Cluster 1	1427
Abhd17b	Abhd17b	abhydrolase domain containing 17B	0.177758	Cluster 1	1427
Abhd2	Abhd2	abhydrolase domain containing 2	0.242605	Cluster 1	1427
Abi1	Abi1	abl-interactor 1	0.137221	Cluster 1	1427
Abi2	Abi2	abl-interactor 2	0.267808	Cluster 1	1427
Abi3bp	Abi3bp	ABI family member 3 binding protein	0.213706	Cluster 1	1427
Abr	Abr	ABR activator of RhoGEF and GTPase	0.235898	Cluster 1	1427
Abraxas2	Abraxas2	abraxas 2, BRISC complex subunit	0.134404	Cluster 1	1427
AC103535.1	AC103535.1	class II, major histocompatibility complex, transactivator	0.147632	Cluster 1	1427
AC106292.2	AC106292.2	galactokinase 2	0.253286	Cluster 1	1427
AC123427.1	AC123427.1	sushi domain containing 3	0.344545	Cluster 1	1427
Acadsb	Acadsb	acyl-CoA dehydrogenase, short/branched chain	0.347156	Cluster 1	1427
Acap2	Acap2	ArfGAP with coiled-coil, ankyrin repeat and PH domains 2	0.265284	Cluster 1	1427
Acbd5	Acbd5	acyl-CoA binding domain containing 5	0.192886	Cluster 1	1427
Ace	Ace	angiotensin I converting enzyme	0.188279	Cluster 1	1427
Acox3	Acox3	acyl-CoA oxidase 3, pristanoyl	0.152518	Cluster 1	1427
Actn1	Actn1	actinin, alpha 1	0.143087	Cluster 1	1427
Actr2	Actr2	actin related protein 2	0.218592	Cluster 1	1427
Acvr2a	Acvr2a	activin A receptor type 2A	0.202168	Cluster 1	1427
Adam10	Adam10	ADAM metallopeptidase domain 10	0.20534	Cluster 1	1427
Adam9	Adam9	ADAM metallopeptidase domain 9	0.217586	Cluster 1	1427
Adcy9	Adcy9	adenylate cyclase 9	0.202518	Cluster 1	1427
Add1	Add1	adducin 1	0.0604046	Cluster 1	1427
Add3	Add3	adducin 3	0.115753	Cluster 1	1427
Adgrl3	Adgrl3	adhesion G protein-coupled receptor L3	0.182573	Cluster 1	1427
Adgrl4	Adgrl4	adhesion G protein-coupled receptor L4	0.192296	Cluster 1	1427
Adipor2	Adipor2	adiponectin receptor 2	0.179931	Cluster 1	1427
Adnp	Adnp	activity-dependent neuroprotector homeobox	0.104827	Cluster 1	1427
Adnp2	Adnp2	ADNP homeobox 2	0.169552	Cluster 1	1427
Aebp2	Aebp2	AE binding protein 2	0.178927	Cluster 1	1427
Afdn	Afdn	afadin, adherens junction formation factor	0.203921	Cluster 1	1427
Aff1	Aff1	AF4/FMR2 family, member 1	0.325519	Cluster 1	1427
Aff4	Aff4	AF4/FMR2 family, member 4	0.144987	Cluster 1	1427
Aftph	Aftph	aftiphilin	0.150838	Cluster 1	1427
Agap1	Agap1	ArfGAP with GTPase domain, ankyrin repeat and PH domain 1	0.134406	Cluster 1	1427
Aggf1	Aggf1	angiogenic factor with G patch and FHA domains 1	0.132006	Cluster 1	1427
Ago1	Ago1	argonaute RISC component 1	0.284078	Cluster 1	1427
Ahctf1	Ahctf1	AT hook containing transcription factor 1	0.144906	Cluster 1	1427
Ahcyl1	Ahcyl1	adenosylhomocysteinase-like 1	0.117957	Cluster 1	1427
Ahi1	Ahi1	Abelson helper integration site 1	0.213976	Cluster 1	1427
Akap10	Akap10	A-kinase anchoring protein 10	0.163871	Cluster 1	1427
Akap11	Akap11	A-kinase anchoring protein 11	0.158508	Cluster 1	1427
Akap13	Akap13	A-kinase anchoring protein 13	0.160386	Cluster 1	1427
Akap2	Akap2	A-kinase anchoring protein 2	0.202835	Cluster 1	1427
Akap5	Akap5	A-kinase anchoring protein 5	0.250142	Cluster 1	1427
Akap9	Akap9	A-kinase anchoring protein 9	0.139145	Cluster 1	1427
Alcam	Alcam	activated leukocyte cell adhesion molecule	0.217703	Cluster 1	1427
Alkbh5	Alkbh5	alkB homolog 5, RNA demethylase	0.115601	Cluster 1	1427
Als2	Als2	alsin Rho guanine nucleotide exchange factor ALS2	0.133051	Cluster 1	1427
Als2cl	Als2cl	ALS2 C-terminal like	0.217552	Cluster 1	1427
Amfr	Amfr	autocrine motility factor receptor	0.11131	Cluster 1	1427
Ammecr1l	Ammecr1l	AMMECR1 like	0.119187	Cluster 1	1427
Angpt1	Angpt1	angiopoietin 1	0.248812	Cluster 1	1427
Ankib1	Ankib1	ankyrin repeat and IBR domain containing 1	0.178583	Cluster 1	1427
Ankle2	Ankle2	ankyrin repeat and LEM domain containing 2	0.256068	Cluster 1	1427
Ankrd12	Ankrd12	ankyrin repeat domain 12	0.182498	Cluster 1	1427
Ankrd13c	Ankrd13c	ankyrin repeat domain 13C	0.169451	Cluster 1	1427
Ankrd17	Ankrd17	ankyrin repeat domain 17	0.172176	Cluster 1	1427
Ankrd26	Ankrd26	ankyrin repeat domain 26	0.235689	Cluster 1	1427
Ankrd28	Ankrd28	ankyrin repeat domain 28	0.233636	Cluster 1	1427
Ankrd44	Ankrd44	ankyrin repeat domain 44	0.3167	Cluster 1	1427
Ano6	Ano6	anoctamin 6	0.121084	Cluster 1	1427
Antxr1	Antxr1	ANTXR cell adhesion molecule 1	0.22942	Cluster 1	1427
Ap3b1	Ap3b1	adaptor related protein complex 3 subunit beta 1	0.10386	Cluster 1	1427
Ap3m1	Ap3m1	adaptor related protein complex 3 subunit mu 1	0.102164	Cluster 1	1427
Apaf1	Apaf1	apoptotic peptidase activating factor 1	0.156268	Cluster 1	1427
Apc	Apc	APC regulator of WNT signaling pathway	0.209846	Cluster 1	1427
App	App	amyloid beta precursor protein	0.101889	Cluster 1	1427
Appbp2	Appbp2	amyloid beta precursor protein binding protein 2	0.126497	Cluster 1	1427
Appl1	Appl1	adaptor protein, phosphotyrosine interacting with PH domain and leucine zipper 1	0.163567	Cluster 1	1427
Arfgef1	Arfgef1	ADP ribosylation factor guanine nucleotide exchange factor 1	0.109918	Cluster 1	1427
Arfip1	Arfip1	ADP-ribosylation factor interacting protein 1	0.135019	Cluster 1	1427
Arhgap1	Arhgap1	Rho GTPase activating protein 1	0.102659	Cluster 1	1427
Arhgap12	Arhgap12	Rho GTPase activating protein 12	0.202467	Cluster 1	1427
Arhgap17	Arhgap17	Rho GTPase activating protein 17	0.0969111	Cluster 1	1427
Arhgap28	Arhgap28	Rho GTPase activating protein 28	0.241081	Cluster 1	1427
Arhgap31	Arhgap31	Rho GTPase activating protein 31	0.172667	Cluster 1	1427
Arhgap32	Arhgap32	Rho GTPase activating protein 32	0.195626	Cluster 1	1427
Arhgap39	Arhgap39	Rho GTPase activating protein 39	0.132857	Cluster 1	1427
Arhgap44	Arhgap44	Rho GTPase activating protein 44	0.162682	Cluster 1	1427
Arhgap5	Arhgap5	Rho GTPase activating protein 5	0.269052	Cluster 1	1427
Arhgap6	Arhgap6	Rho GTPase activating protein 6	0.203239	Cluster 1	1427
Arhgef11	Arhgef11	Rho guanine nucleotide exchange factor 11	0.11216	Cluster 1	1427
Arhgef12	Arhgef12	Rho guanine nucleotide exchange factor 12	0.241682	Cluster 1	1427
Arhgef17	Arhgef17	Rho guanine nucleotide exchange factor 17	0.164881	Cluster 1	1427
Arhgef5	Arhgef5	Rho guanine nucleotide exchange factor 5	0.147348	Cluster 1	1427
Arhgef6	Arhgef6	Rac/Cdc42 guanine nucleotide exchange factor 6	0.218377	Cluster 1	1427
Arid1a	Arid1a	AT-rich interaction domain 1A	0.121002	Cluster 1	1427
Arid1b	Arid1b	AT-rich interaction domain 1B	0.134673	Cluster 1	1427
Arid2	Arid2	AT-rich interaction domain 2	0.250897	Cluster 1	1427
Arid4a	Arid4a	AT-rich interaction domain 4A	0.254429	Cluster 1	1427
Arid4b/ENSRNOG00000016391	Arid4b	AT-rich interaction domain 4B	0.259017	Cluster 1	1427
Arl14ep	Arl14ep	ADP-ribosylation factor like GTPase 14 effector protein	0.202841	Cluster 1	1427
Arl5a	Arl5a	ADP-ribosylation factor like GTPase 5A	0.198852	Cluster 1	1427
Arl5b	Arl5b	ADP-ribosylation factor like GTPase 5B	0.23643	Cluster 1	1427
Arnt	Arnt	aryl hydrocarbon receptor nuclear translocator	0.196296	Cluster 1	1427
Arrb1	Arrb1	arrestin, beta 1	0.251153	Cluster 1	1427
Arsk	Arsk	arylsulfatase family, member K	0.210265	Cluster 1	1427
Asah1	Asah1	N-acylsphingosine amidohydrolase 1	0.145419	Cluster 1	1427
Asap1	Asap1	ArfGAP with SH3 domain, ankyrin repeat and PH domain 1	0.211308	Cluster 1	1427
Ascc3	Ascc3	activating signal cointegrator 1 complex subunit 3	0.196721	Cluster 1	1427
Ash1l	Ash1l	ASH1 like histone lysine methyltransferase	0.14414	Cluster 1	1427
Atad1	Atad1	ATPase family, AAA domain containing 1	0.115518	Cluster 1	1427
Ate1	Ate1	arginyltransferase 1	0.147702	Cluster 1	1427
Atf2	Atf2	activating transcription factor 2	0.20595	Cluster 1	1427
Atf6	Atf6	activating transcription factor 6	0.208014	Cluster 1	1427
Atf7	Atf7	activating transcription factor 7	0.271427	Cluster 1	1427
Atf7ip	Atf7ip	activating transcription factor 7 interacting protein	0.114531	Cluster 1	1427
Atm	Atm	ATM serine/threonine kinase	0.169359	Cluster 1	1427
Atn1/ENSRNOG00000049575	Atn1	atrophin 1	0.12909	Cluster 1	1427
Atp10d	Atp10d	ATPase phospholipid transporting 10D (putative)	0.206633	Cluster 1	1427
Atp11b	Atp11b	ATPase phospholipid transporting 11B (putative)	0.158186	Cluster 1	1427
Atp11c	Atp11c	ATPase phospholipid transporting 11C	0.274634	Cluster 1	1427
Atp2b1	Atp2b1	ATPase plasma membrane Ca2+ transporting 1	0.187151	Cluster 1	1427
Atp2c1	Atp2c1	ATPase secretory pathway Ca2+ transporting 1	0.187477	Cluster 1	1427
Atp6ap2	Atp6ap2	ATPase H+ transporting accessory protein 2	0.12873	Cluster 1	1427
Atp7a	Atp7a	ATPase copper transporting alpha	0.232747	Cluster 1	1427
Atrn	Atrn	attractin	0.109066	Cluster 1	1427
Atrx/ENSRNOG00000056703	Atrx	ATRX, chromatin remodeler	0.233354	Cluster 1	1427
Atxn2	Atxn2	ataxin 2	0.121551	Cluster 1	1427
Atxn3	Atxn3	ataxin 3	0.224303	Cluster 1	1427
Atxn7	Atxn7	ataxin 7	0.306856	Cluster 1	1427
Atxn7l3b	Atxn7l3b	ataxin 7-like 3B	0.0864439	Cluster 1	1427
Axl	Axl	Axl receptor tyrosine kinase	0.164306	Cluster 1	1427
B3gnt2	B3gnt2	UDP-GlcNAc:betaGal beta-1,3-N-acetylglucosaminyltransferase 2	0.148436	Cluster 1	1427
B4galt5	B4galt5	beta-1,4-galactosyltransferase 5	0.13047	Cluster 1	1427
Bace1	Bace1	beta-secretase 1	0.153397	Cluster 1	1427
Bach1	Bach1	BTB domain and CNC homolog 1	0.282791	Cluster 1	1427
Baz2a	Baz2a	bromodomain adjacent to zinc finger domain, 2A	0.240523	Cluster 1	1427
Baz2b	Baz2b	bromodomain adjacent to zinc finger domain, 2B	0.197339	Cluster 1	1427
Bcap29	Bcap29	B-cell receptor-associated protein 29	0.16665	Cluster 1	1427
Bcl2	Bcl2	BCL2, apoptosis regulator	0.366616	Cluster 1	1427
Bcl2l2	Bcl2l2	Bcl2-like 2	0.0988299	Cluster 1	1427
Bclaf1	Bclaf1	BCL2-associated transcription factor 1	0.136116	Cluster 1	1427
Bdp1	Bdp1	B double prime 1, subunit of RNA polymerase III transcription initiation factor IIIB	0.262183	Cluster 1	1427
Bicral	Bicral	BRD4 interacting chromatin remodeling complex associated protein like	0.210843	Cluster 1	1427
Birc6	Birc6	baculoviral IAP repeat-containing 6	0.280296	Cluster 1	1427
Bivm	Bivm	basic, immunoglobulin-like variable motif containing	0.215569	Cluster 1	1427
Bmi1	Bmi1	BMI1 proto-oncogene, polycomb ring finger	0.292575	Cluster 1	1427
Bmpr1a	Bmpr1a	bone morphogenetic protein receptor type 1A	0.209183	Cluster 1	1427
Bod1l1	Bod1l1	biorientation of chromosomes in cell division 1-like 1	0.205178	Cluster 1	1427
Borcs7	Borcs7	BLOC-1 related complex subunit 7	0.141687	Cluster 1	1427
Bptf	Bptf	bromodomain PHD finger transcription factor	0.125273	Cluster 1	1427
Brap	Brap	BRCA1 associated protein	0.139484	Cluster 1	1427
Brd1	Brd1	bromodomain containing 1	0.133552	Cluster 1	1427
Brd3	Brd3	bromodomain containing 3	0.162848	Cluster 1	1427
Brd4	Brd4	bromodomain containing 4	0.118022	Cluster 1	1427
Brwd1	Brwd1	bromodomain and WD repeat domain containing 1	0.161544	Cluster 1	1427
Btaf1	Btaf1	B-TFIID TATA-box binding protein associated factor 1	0.130157	Cluster 1	1427
Btbd1	Btbd1	BTB domain containing 1	0.0956479	Cluster 1	1427
Btbd7	Btbd7	BTB domain containing 7	0.279618	Cluster 1	1427
C1galt1	C1galt1	core 1 synthase, glycoprotein-N-acetylgalactosamine 3-beta-galactosyltransferase, 1	0.259869	Cluster 1	1427
C2cd3	C2cd3	C2 domain containing 3 centriole elongation regulator	0.128154	Cluster 1	1427
Cab39	Cab39	calcium binding protein 39	0.133807	Cluster 1	1427
Cadm1	Cadm1	cell adhesion molecule 1	0.225414	Cluster 1	1427
Cald1	Cald1	caldesmon 1	0.181149	Cluster 1	1427
Camk2d	Camk2d	calcium/calmodulin-dependent protein kinase II delta	0.173884	Cluster 1	1427
Camsap1	Camsap1	calmodulin regulated spectrin-associated protein 1	0.11255	Cluster 1	1427
Camsap2	Camsap2	calmodulin regulated spectrin-associated protein family, member 2	0.140516	Cluster 1	1427
Cap2	Cap2	cyclase associated actin cytoskeleton regulatory protein 2	0.20605	Cluster 1	1427
Capza2	Capza2	capping actin protein of muscle Z-line subunit alpha 2	0.0977808	Cluster 1	1427
Card6	Card6	caspase recruitment domain family, member 6	0.208709	Cluster 1	1427
Carnmt1	Carnmt1	carnosine N-methyltransferase 1	0.329169	Cluster 1	1427
Casc4	Casc4	cancer susceptibility 4	0.163536	Cluster 1	1427
Casd1	Casd1	CAS1 domain containing 1	0.227718	Cluster 1	1427
Cast	Cast	calpastatin	0.144417	Cluster 1	1427
Cav2	Cav2	caveolin 2	0.223094	Cluster 1	1427
Cbfa2t2	Cbfa2t2	CBFA2/RUNX1 partner transcriptional co-repressor 2	0.269568	Cluster 1	1427
Cbfb	Cbfb	core-binding factor subunit beta	0.282702	Cluster 1	1427
Ccar1	Ccar1	cell division cycle and apoptosis regulator 1	0.134995	Cluster 1	1427
Ccdc125	Ccdc125	coiled-coil domain containing 125	0.129931	Cluster 1	1427
Ccdc141	Ccdc141	coiled-coil domain containing 141	0.241146	Cluster 1	1427
Ccdc186	Ccdc186	coiled-coil domain containing 186	0.236224	Cluster 1	1427
Ccdc47	Ccdc47	coiled-coil domain containing 47	0.103682	Cluster 1	1427
Ccdc9b	Ccdc9b	coiled-coil domain containing 9B	0.13193	Cluster 1	1427
Ccnc	Ccnc	cyclin C	0.174012	Cluster 1	1427
Ccni	Ccni	cyclin I	0.121695	Cluster 1	1427
Ccnt2	Ccnt2	cyclin T2	0.139316	Cluster 1	1427
Cd200	Cd200	Cd200 molecule	0.149441	Cluster 1	1427
Cd2ap	Cd2ap	CD2-associated protein	0.295937	Cluster 1	1427
Cdc27	Cdc27	cell division cycle 27	0.24573	Cluster 1	1427
Cdc37l1	Cdc37l1	cell division cycle 37-like 1	0.148215	Cluster 1	1427
Cdc40	Cdc40	cell division cycle 40	0.102693	Cluster 1	1427
Cdc42bpa	Cdc42bpa	CDC42 binding protein kinase alpha	0.202605	Cluster 1	1427
Cdk13	Cdk13	cyclin-dependent kinase 13	0.151493	Cluster 1	1427
Cdk14	Cdk14	cyclin-dependent kinase 14	0.137185	Cluster 1	1427
Cdk17	Cdk17	cyclin-dependent kinase 17	0.162778	Cluster 1	1427
Cds2	Cds2	CDP-diacylglycerol synthase 2	0.227445	Cluster 1	1427
Cdyl	Cdyl	chromodomain Y-like	0.196229	Cluster 1	1427
Celf1	Celf1	CUGBP, Elav-like family member 1	0.172054	Cluster 1	1427
Cenpc	Cenpc	centromere protein C	0.154874	Cluster 1	1427
Cep104	Cep104	centrosomal protein 104	0.112126	Cluster 1	1427
Cep164	Cep164	centrosomal protein 164	0.157668	Cluster 1	1427
Cep170	Cep170	centrosomal protein 170	0.199898	Cluster 1	1427
Cep350	Cep350	centrosomal protein 350	0.28158	Cluster 1	1427
Cep76	Cep76	centrosomal protein 76	0.261877	Cluster 1	1427
Cep83	Cep83	centrosomal protein 83	0.147643	Cluster 1	1427
Cep85l	Cep85l	centrosomal protein 85-like	0.280706	Cluster 1	1427
Cers4	Cers4	ceramide synthase 4	0.191645	Cluster 1	1427
Cfl2	Cfl2	cofilin 2	0.190218	Cluster 1	1427
Cflar	Cflar	CASP8 and FADD-like apoptosis regulator	0.174961	Cluster 1	1427
Chd1	Chd1	chromodomain helicase DNA binding protein 1	0.219016	Cluster 1	1427
Chd6	Chd6	chromodomain helicase DNA binding protein 6	0.183254	Cluster 1	1427
Chd7	Chd7	chromodomain helicase DNA binding protein 7	0.164552	Cluster 1	1427
Chm	Chm	CHM Rab escort protein	0.28641	Cluster 1	1427
Chmp2b	Chmp2b	charged multivesicular body protein 2B	0.106447	Cluster 1	1427
Clasp1	Clasp1	cytoplasmic linker associated protein 1	0.144504	Cluster 1	1427
Clasp2	Clasp2	cytoplasmic linker associated protein 2	0.1171	Cluster 1	1427
Clcc1	Clcc1	chloride channel CLIC-like 1	0.134447	Cluster 1	1427
Clcn3	Clcn3	chloride voltage-gated channel 3	0.243604	Cluster 1	1427
Cldnd1	Cldnd1	claudin domain containing 1	0.10708	Cluster 1	1427
Clec14a	Clec14a	C-type lectin domain containing 14A	0.1995	Cluster 1	1427
Clic4	Clic4	chloride intracellular channel 4	0.207779	Cluster 1	1427
Clint1	Clint1	clathrin interactor 1	0.170623	Cluster 1	1427
Clock	Clock	clock circadian regulator	0.15006	Cluster 1	1427
Clpx	Clpx	caseinolytic mitochondrial matrix peptidase chaperone subunit	0.111703	Cluster 1	1427
Cmtr2	Cmtr2	cap methyltransferase 2	0.259045	Cluster 1	1427
Cnot1	Cnot1	CCR4-NOT transcription complex, subunit 1	0.120595	Cluster 1	1427
Cnot2	Cnot2	CCR4-NOT transcription complex, subunit 2	0.145537	Cluster 1	1427
Cnot6	Cnot6	CCR4-NOT transcription complex, subunit 6	0.188728	Cluster 1	1427
Cnot6l	Cnot6l	CCR4-NOT transcription complex, subunit 6-like	0.199288	Cluster 1	1427
Cnot7	Cnot7	CCR4-NOT transcription complex, subunit 7	0.126721	Cluster 1	1427
Cnst	Cnst	consortin, connexin sorting protein	0.194844	Cluster 1	1427
Cobl	Cobl	cordon-bleu WH2 repeat protein	0.169292	Cluster 1	1427
Cog3	Cog3	component of oligomeric golgi complex 3	0.155567	Cluster 1	1427
Cog6	Cog6	component of oligomeric golgi complex 6	0.102424	Cluster 1	1427
Col4a3	Col4a3	collagen type IV alpha 3 chain	0.265827	Cluster 1	1427
Col4a3bp	Col4a3bp	collagen type IV alpha 3 binding protein	0.543125	Cluster 1	1427
Col4a4	Col4a4	collagen type IV alpha 4 chain	0.127369	Cluster 1	1427
Col4a5	Col4a5	collagen type IV alpha 5 chain	0.244025	Cluster 1	1427
Cops2	Cops2	COP9 signalosome subunit 2	0.15357	Cluster 1	1427
Cpd	Cpd	carboxypeptidase D	0.223412	Cluster 1	1427
Cpeb4	Cpeb4	cytoplasmic polyadenylation element binding protein 4	0.404475	Cluster 1	1427
Cpne3	Cpne3	copine 3	0.327576	Cluster 1	1427
Cracr2a	Cracr2a	calcium release activated channel regulator 2A	0.419869	Cluster 1	1427
Cramp1	Cramp1	cramped chromatin regulator homolog 1	0.275151	Cluster 1	1427
Crebzf	Crebzf	CREB/ATF bZIP transcription factor	0.239825	Cluster 1	1427
Crim1	Crim1	cysteine rich transmembrane BMP regulator 1	0.250731	Cluster 1	1427
Crk	Crk	CRK proto-oncogene, adaptor protein	0.244793	Cluster 1	1427
Crot	Crot	carnitine O-octanoyltransferase	0.174308	Cluster 1	1427
Crtc3	Crtc3	CREB regulated transcription coactivator 3	0.181187	Cluster 1	1427
Crybg3	Crybg3	crystallin beta-gamma domain containing 3	0.225652	Cluster 1	1427
Cs	Cs	citrate synthase	0.107096	Cluster 1	1427
Csgalnact2	Csgalnact2	chondroitin sulfate N-acetylgalactosaminyltransferase 2	0.266952	Cluster 1	1427
Csnk1a1	Csnk1a1	casein kinase 1, alpha 1	0.127925	Cluster 1	1427
Csnk1g3	Csnk1g3	casein kinase 1, gamma 3	0.209677	Cluster 1	1427
Csnk2a1	Csnk2a1	casein kinase 2 alpha 1	0.179131	Cluster 1	1427
Csrnp2	Csrnp2	cysteine and serine rich nuclear protein 2	0.188314	Cluster 1	1427
Ctbp2	Ctbp2	C-terminal binding protein 2	0.131762	Cluster 1	1427
Ctcf	Ctcf	CCCTC-binding factor	0.116388	Cluster 1	1427
Ctdspl2	Ctdspl2	CTD small phosphatase like 2	0.217136	Cluster 1	1427
Ctnna1	Ctnna1	catenin alpha 1	0.0817426	Cluster 1	1427
Ctnnb1	Ctnnb1	catenin beta 1	0.11291	Cluster 1	1427
Ctnnd1	Ctnnd1	catenin delta 1	0.102075	Cluster 1	1427
Ctr9	Ctr9	CTR9 homolog, Paf1/RNA polymerase II complex component	0.0904113	Cluster 1	1427
Cul3	Cul3	cullin 3	0.152168	Cluster 1	1427
Cul4a	Cul4a	cullin 4A	0.0892725	Cluster 1	1427
Cul4b	Cul4b	cullin 4B	0.238636	Cluster 1	1427
Cul5	Cul5	cullin 5	0.269054	Cluster 1	1427
Cux1	Cux1	cut-like homeobox 1	0.10089	Cluster 1	1427
Cwf19l2	Cwf19l2	CWF19 like cell cycle control factor 2	0.199662	Cluster 1	1427
Cyp4v3	Cyp4v3	cytochrome P450, family 4, subfamily v, polypeptide 3	0.122573	Cluster 1	1427
Daam1	Daam1	dishevelled associated activator of morphogenesis 1	0.158039	Cluster 1	1427
Dab2	Dab2	DAB adaptor protein 2	0.257787	Cluster 1	1427
Dazap2	Dazap2	DAZ associated protein 2	0.119337	Cluster 1	1427
Dcaf1	Dcaf1	DDB1 and CUL4 associated factor 1	0.115859	Cluster 1	1427
Dclre1c	Dclre1c	DNA cross-link repair 1C	0.192329	Cluster 1	1427
Dcn	Dcn	decorin	0.228081	Cluster 1	1427
Dcp1a	Dcp1a	decapping mRNA 1A	0.134918	Cluster 1	1427
Dctn4	Dctn4	dynactin subunit 4	0.205441	Cluster 1	1427
Ddx17	Ddx17	DEAD-box helicase 17	0.190357	Cluster 1	1427
Ddx3x	Ddx3x	DEAD-box helicase 3, X-linked	0.267726	Cluster 1	1427
Ddx5	Ddx5	DEAD-box helicase 5	0.0968445	Cluster 1	1427
Ddx58	Ddx58	DEXD/H-box helicase 58	0.299421	Cluster 1	1427
Ddx6	Ddx6	DEAD-box helicase 6	0.2797	Cluster 1	1427
Dek	Dek	DEK proto-oncogene	0.13665	Cluster 1	1427
Dennd3	Dennd3	DENN domain containing 3	0.119789	Cluster 1	1427
Dennd4c	Dennd4c	DENN domain containing 4C	0.230398	Cluster 1	1427
Dgkd	Dgkd	diacylglycerol kinase, delta	0.184808	Cluster 1	1427
Dhx15	Dhx15	DEAH-box helicase 15	0.152653	Cluster 1	1427
Dhx33	Dhx33	DEAH-box helicase 33	0.282668	Cluster 1	1427
Dhx36	Dhx36	DEAH-box helicase 36	0.166132	Cluster 1	1427
Dhx40	Dhx40	DEAH-box helicase 40	0.164112	Cluster 1	1427
Dido1	Dido1	death inducer-obliterator 1	0.141593	Cluster 1	1427
Dip2a	Dip2a	disco-interacting protein 2 homolog A	0.16177	Cluster 1	1427
Dip2b	Dip2b	disco-interacting protein 2 homolog B	0.183135	Cluster 1	1427
Dip2c	Dip2c	disco-interacting protein 2 homolog C	0.236392	Cluster 1	1427
Dlg1	Dlg1	discs large MAGUK scaffold protein 1	0.177202	Cluster 1	1427
Dlg5	Dlg5	discs large MAGUK scaffold protein 5	0.22351	Cluster 1	1427
Dmxl1	Dmxl1	Dmx-like 1	0.258652	Cluster 1	1427
Dmxl2	Dmxl2	Dmx-like 2	0.190477	Cluster 1	1427
Dnajc13	Dnajc13	DnaJ heat shock protein family (Hsp40) member C13	0.141875	Cluster 1	1427
Dnajc5	Dnajc5	DnaJ heat shock protein family (Hsp40) member C5	0.177368	Cluster 1	1427
Dnal1	Dnal1	dynein, axonemal, light chain 1	0.247842	Cluster 1	1427
Dnm1l	Dnm1l	dynamin 1-like	0.231598	Cluster 1	1427
Dock1	Dock1	dedicator of cyto-kinesis 1	0.117321	Cluster 1	1427
Dock4	Dock4	dedicator of cytokinesis 4	0.257831	Cluster 1	1427
Dock5	Dock5	dedicator of cytokinesis 5	0.249463	Cluster 1	1427
Dock7	Dock7	dedicator of cytokinesis 7	0.138789	Cluster 1	1427
Dpp8	Dpp8	dipeptidylpeptidase 8	0.165793	Cluster 1	1427
Dpy19l1	Dpy19l1	dpy-19 like C-mannosyltransferase 1	0.124218	Cluster 1	1427
Dpy19l4	Dpy19l4	dpy-19 like 4	0.218275	Cluster 1	1427
Dpysl2	Dpysl2	dihydropyrimidinase-like 2	0.231432	Cluster 1	1427
Dpysl3	Dpysl3	dihydropyrimidinase-like 3	0.305179	Cluster 1	1427
Dsp	Dsp	desmoplakin	0.133966	Cluster 1	1427
Dst	Dst	dystonin	0.158178	Cluster 1	1427
Dusp18	Dusp18	dual specificity phosphatase 18	0.110226	Cluster 1	1427
Dvl3	Dvl3	dishevelled segment polarity protein 3	0.154721	Cluster 1	1427
Dync1i2	Dync1i2	dynein cytoplasmic 1 intermediate chain 2	0.122496	Cluster 1	1427
Dync1li1	Dync1li1	dynein cytoplasmic 1 light intermediate chain 1	0.114708	Cluster 1	1427
Dync1li2	Dync1li2	dynein, cytoplasmic 1 light intermediate chain 2	0.125288	Cluster 1	1427
Dync2h1	Dync2h1	dynein cytoplasmic 2 heavy chain 1	0.147915	Cluster 1	1427
Dyrk1a	Dyrk1a	dual specificity tyrosine phosphorylation regulated kinase 1A	0.144309	Cluster 1	1427
Ecm2	Ecm2	extracellular matrix protein 2	0.666299	Cluster 1	1427
Edem3	Edem3	ER degradation enhancing alpha-mannosidase like protein 3	0.316427	Cluster 1	1427
Ednrb	Ednrb	endothelin receptor type B	0.299758	Cluster 1	1427
Eea1	Eea1	early endosome antigen 1	0.278189	Cluster 1	1427
Efcab14	Efcab14	EF-hand calcium binding domain 14	0.0902819	Cluster 1	1427
Efr3a	Efr3a	EFR3 homolog A	0.160952	Cluster 1	1427
Eftud2	Eftud2	elongation factor Tu GTP binding domain containing 2	0.101523	Cluster 1	1427
Ehmt1	Ehmt1	euchromatic histone lysine methyltransferase 1	0.112944	Cluster 1	1427
Eif2ak3	Eif2ak3	eukaryotic translation initiation factor 2 alpha kinase 3	0.139441	Cluster 1	1427
Eif2ak4	Eif2ak4	eukaryotic translation initiation factor 2 alpha kinase 4	0.133464	Cluster 1	1427
Eif3a	Eif3a	eukaryotic translation initiation factor 3, subunit A	0.139662	Cluster 1	1427
Eif4enif1	Eif4enif1	eukaryotic translation initiation factor 4E nuclear import factor 1	0.115946	Cluster 1	1427
Eif4g1	Eif4g1	eukaryotic translation initiation factor 4 gamma, 1	0.156939	Cluster 1	1427
Eif4g3	Eif4g3	eukaryotic translation initiation factor 4 gamma, 3	0.14821	Cluster 1	1427
Eif5	Eif5	eukaryotic translation initiation factor 5	0.138807	Cluster 1	1427
Elf1	Elf1	E74 like ETS transcription factor 1	0.169293	Cluster 1	1427
Elf4	Elf4	E74 like ETS transcription factor 4	0.204385	Cluster 1	1427
Ell2	Ell2	elongation factor for RNA polymerase II 2	0.179038	Cluster 1	1427
Elmsan1	Elmsan1	ELM2 and Myb/SANT domain containing 1	0.153891	Cluster 1	1427
Elp1	Elp1	elongator complex protein 1	0.121079	Cluster 1	1427
Eml6	Eml6	EMAP like 6	0.286019	Cluster 1	1427
Emsy	Emsy	EMSY transcriptional repressor, BRCA2 interacting	0.233281	Cluster 1	1427
Enpp4	Enpp4	ectonucleotide pyrophosphatase/phosphodiesterase 4	0.150939	Cluster 1	1427
ENSRNOG00000000891	ENSRNOG00000000891	zinc finger protein 958	0.234992	Cluster 1	1427
Entpd1	Entpd1	ectonucleoside triphosphate diphosphohydrolase 1	0.148797	Cluster 1	1427
Ep300	Ep300	E1A binding protein p300	0.198897	Cluster 1	1427
Ep400	Ep400	E1A binding protein p400	0.118379	Cluster 1	1427
Epb41l4b	Epb41l4b	erythrocyte membrane protein band 4.1 like 4B	0.185845	Cluster 1	1427
Epc2	Epc2	enhancer of polycomb homolog 2	0.223295	Cluster 1	1427
Epg5	Epg5	ectopic P-granules autophagy protein 5 homolog	0.244415	Cluster 1	1427
Epm2aip1	Epm2aip1	EPM2A interacting protein 1	0.139651	Cluster 1	1427
Epn2	Epn2	epsin 2	0.0775956	Cluster 1	1427
Eps15	Eps15	epidermal growth factor receptor pathway substrate 15	0.208606	Cluster 1	1427
Erbin	Erbin	erbb2 interacting protein	0.201782	Cluster 1	1427
Ero1a	Ero1a	endoplasmic reticulum oxidoreductase 1 alpha	0.209276	Cluster 1	1427
Ero1b	Ero1b	endoplasmic reticulum oxidoreductase 1 beta	0.216858	Cluster 1	1427
Esco1	Esco1	establishment of sister chromatid cohesion N-acetyltransferase 1	0.165929	Cluster 1	1427
Esyt2	Esyt2	extended synaptotagmin 2	0.223934	Cluster 1	1427
Etf1	Etf1	eukaryotic translation termination factor 1	0.140906	Cluster 1	1427
Etfdh	Etfdh	electron transfer flavoprotein dehydrogenase	0.108206	Cluster 1	1427
Etl4	Etl4	enhancer trap locus 4	0.195006	Cluster 1	1427
Etv3	Etv3	ETS variant transcription factor 3	0.218703	Cluster 1	1427
Evi5	Evi5	ecotropic viral integration site 5	0.161085	Cluster 1	1427
Exd2	Exd2	exonuclease 3'-5' domain containing 2	0.125178	Cluster 1	1427
Exoc4	Exoc4	exocyst complex component 4	0.192766	Cluster 1	1427
Extl3	Extl3	exostosin-like glycosyltransferase 3	0.194417	Cluster 1	1427
Eya4	Eya4	EYA transcriptional coactivator and phosphatase 4	0.471211	Cluster 1	1427
F8	F8	coagulation factor VIII	0.191307	Cluster 1	1427
Fam102b	Fam102b	family with sequence similarity 102, member B	0.466192	Cluster 1	1427
Fam120a	Fam120a	family with sequence similarity 120A	0.219251	Cluster 1	1427
Fam120b	Fam120b	family with sequence similarity 120B	0.190755	Cluster 1	1427
Fam135a	Fam135a	family with sequence similarity 135, member A	0.200359	Cluster 1	1427
Fam13b	Fam13b	family with sequence similarity 13, member B	0.18873	Cluster 1	1427
Fam160b1	Fam160b1	family with sequence similarity 160, member B1	0.278356	Cluster 1	1427
Fam168a	Fam168a	family with sequence similarity 168, member A	0.218646	Cluster 1	1427
Fam168b	Fam168b	family with sequence similarity 168, member B	0.137783	Cluster 1	1427
Fam171a1	Fam171a1	family with sequence similarity 171, member A1	0.170896	Cluster 1	1427
Fam193a	Fam193a	family with sequence similarity 193, member A	0.107808	Cluster 1	1427
Fam208a	Fam208a	family with sequence similarity 208, member A	0.280138	Cluster 1	1427
Fam210a	Fam210a	family with sequence similarity 210, member A	0.111466	Cluster 1	1427
Fam53c	Fam53c	family with sequence similarity 53, member C	0.175613	Cluster 1	1427
Fam76b	Fam76b	family with sequence similarity 76, member B	0.188101	Cluster 1	1427
Fam8a1	Fam8a1	family with sequence similarity 8, member A1	0.330868	Cluster 1	1427
Fam91a1	Fam91a1	family with sequence similarity 91, member A1	0.14481	Cluster 1	1427
Far1	Far1	fatty acyl CoA reductase 1	0.13346	Cluster 1	1427
Fat1	Fat1	FAT atypical cadherin 1	0.134243	Cluster 1	1427
Fbxl17	Fbxl17	F-box and leucine-rich repeat protein 17	0.224299	Cluster 1	1427
Fbxl7	Fbxl7	F-box and leucine-rich repeat protein 7	0.189597	Cluster 1	1427
Fbxo3	Fbxo3	F-box protein 3	0.172666	Cluster 1	1427
Fbxo38	Fbxo38	F-box protein 38	0.138129	Cluster 1	1427
Fbxo42	Fbxo42	F-box protein 42	0.0891288	Cluster 1	1427
Fbxw11	Fbxw11	F-box and WD repeat domain containing 11	0.12729	Cluster 1	1427
Fcho2	Fcho2	FCH and mu domain containing endocytic adaptor 2	0.174718	Cluster 1	1427
Fchsd2	Fchsd2	FCH and double SH3 domains 2	0.169699	Cluster 1	1427
Fem1c	Fem1c	fem-1 homolog C	0.155934	Cluster 1	1427
Fgfr1	Fgfr1	Fibroblast growth factor receptor 1	0.119494	Cluster 1	1427
Fktn	Fktn	fukutin	0.143637	Cluster 1	1427
Fmnl2	Fmnl2	formin-like 2	0.292638	Cluster 1	1427
Fmr1	Fmr1	FMRP translational regulator 1	0.252965	Cluster 1	1427
Fnbp1	Fnbp1	formin binding protein 1	0.198127	Cluster 1	1427
Fnbp1l	Fnbp1l	formin binding protein 1-like	0.219173	Cluster 1	1427
Fndc3a	Fndc3a	fibronectin type III domain containing 3a	0.240755	Cluster 1	1427
Fndc3b	Fndc3b	fibronectin type III domain containing 3B	0.295456	Cluster 1	1427
Fnip2	Fnip2	folliculin interacting protein 2	0.357914	Cluster 1	1427
Foxa1	Foxa1	forkhead box A1	0.219984	Cluster 1	1427
Foxj2	Foxj2	forkhead box J2	0.0897449	Cluster 1	1427
Foxn2	Foxn2	forkhead box N2	0.182367	Cluster 1	1427
Foxo1	Foxo1	forkhead box O1	0.289582	Cluster 1	1427
Fras1	Fras1	Fraser extracellular matrix complex subunit 1	0.263364	Cluster 1	1427
Frem2	Frem2	FRAS1 related extracellular matrix 2	0.247133	Cluster 1	1427
Frmd4b	Frmd4b	FERM domain containing 4B	0.15502	Cluster 1	1427
Frmd6	Frmd6	FERM domain containing 6	0.148875	Cluster 1	1427
Frs2	Frs2	fibroblast growth factor receptor substrate 2	0.163242	Cluster 1	1427
Fry	Fry	FRY microtubule binding protein	0.199028	Cluster 1	1427
Fryl	Fryl	FRY like transcription coactivator	0.191441	Cluster 1	1427
Fubp3	Fubp3	far upstream element binding protein 3	0.159282	Cluster 1	1427
Fut8	Fut8	fucosyltransferase 8	0.127566	Cluster 1	1427
Fxr1	Fxr1	FMR1 autosomal homolog 1	0.135512	Cluster 1	1427
Fyco1	Fyco1	FYVE and coiled-coil domain containing 1	0.133179	Cluster 1	1427
Fyttd1	Fyttd1	forty-two-three domain containing 1	0.243452	Cluster 1	1427
Fzd4	Fzd4	frizzled class receptor 4	0.189343	Cluster 1	1427
Fzd6	Fzd6	frizzled class receptor 6	0.135192	Cluster 1	1427
G3bp2	G3bp2	G3BP stress granule assembly factor 2	0.235946	Cluster 1	1427
Gab1	Gab1	GRB2-associated binding protein 1	0.203441	Cluster 1	1427
Gab2	Gab2	GRB2-associated binding protein 2	0.322189	Cluster 1	1427
Gabpa	Gabpa	GA binding protein transcription factor subunit alpha	0.176672	Cluster 1	1427
Galc	Galc	galactosylceramidase	0.20315	Cluster 1	1427
Gapvd1	Gapvd1	GTPase activating protein and VPS9 domains 1	0.119049	Cluster 1	1427
Gatad2b	Gatad2b	GATA zinc finger domain containing 2B	0.236218	Cluster 1	1427
Gbe1	Gbe1	1,4-alpha-glucan branching enzyme 1	0.182712	Cluster 1	1427
Gca	Gca	grancalcin	0.233222	Cluster 1	1427
Gcc2	Gcc2	GRIP and coiled-coil domain containing 2	0.160577	Cluster 1	1427
Gcn1	Gcn1	GCN1 activator of EIF2AK4	0.0793356	Cluster 1	1427
Gcnt2	Gcnt2	glucosaminyl (N-acetyl) transferase 2 (I blood group)	0.136049	Cluster 1	1427
Gda	Gda	guanine deaminase	0.331973	Cluster 1	1427
Gdi2	Gdi2	GDP dissociation inhibitor 2	0.108684	Cluster 1	1427
Ghr	Ghr	growth hormone receptor	0.128843	Cluster 1	1427
Gid4	Gid4	GID complex subunit 4	0.12575	Cluster 1	1427
Gimap8	Gimap8	GTPase, IMAP family member 8	0.146519	Cluster 1	1427
Git2	Git2	GIT ArfGAP 2	0.106159	Cluster 1	1427
Glcci1	Glcci1	glucocorticoid induced 1	0.217379	Cluster 1	1427
Glg1	Glg1	golgi glycoprotein 1	0.0978307	Cluster 1	1427
Gli3	Gli3	GLI family zinc finger 3	0.404863	Cluster 1	1427
Glyr1	Glyr1	glyoxylate reductase 1 homolog	0.0977044	Cluster 1	1427
Gmfb	Gmfb	glia maturation factor, beta	0.260093	Cluster 1	1427
Gna13	Gna13	G protein subunit alpha 13	0.116939	Cluster 1	1427
Gnai1	Gnai1	G protein subunit alpha i1	0.242885	Cluster 1	1427
Gnai3	Gnai3	G protein subunit alpha i3	0.130729	Cluster 1	1427
Gnaq	Gnaq	G protein subunit alpha q	0.329009	Cluster 1	1427
Gnb4	Gnb4	G protein subunit beta 4	0.225214	Cluster 1	1427
Gnptab	Gnptab	N-acetylglucosamine-1-phosphate transferase subunits alpha and beta	0.183353	Cluster 1	1427
Golga1	Golga1	golgin A1	0.104288	Cluster 1	1427
Golga4	Golga4	golgin A4	0.114655	Cluster 1	1427
Golim4	Golim4	golgi integral membrane protein 4	0.218645	Cluster 1	1427
Golph3	Golph3	golgi phosphoprotein 3	0.163861	Cluster 1	1427
Golph3l	Golph3l	golgi phosphoprotein 3-like	0.17334	Cluster 1	1427
Gpam	Gpam	glycerol-3-phosphate acyltransferase, mitochondrial	0.240238	Cluster 1	1427
Gpkow	Gpkow	G patch domain and KOW motifs	0.129098	Cluster 1	1427
Grk5	Grk5	G protein-coupled receptor kinase 5	0.139173	Cluster 1	1427
Gsk3b	Gsk3b	glycogen synthase kinase 3 beta	0.176166	Cluster 1	1427
Gtf2a1	Gtf2a1	general transcription factor 2A subunit 1	0.168606	Cluster 1	1427
Gtf2i	Gtf2i	general transcription factor II I	0.122755	Cluster 1	1427
Gtf3c2	Gtf3c2	general transcription factor IIIC subunit 2	0.09864	Cluster 1	1427
Gtf3c3	Gtf3c3	general transcription factor IIIC subunit 3	0.171454	Cluster 1	1427
Gxylt1	Gxylt1	glucoside xylosyltransferase 1	0.119501	Cluster 1	1427
Hace1	Hace1	HECT domain and ankyrin repeat containing, E3 ubiquitin protein ligase 1	0.119143	Cluster 1	1427
Heatr5b	Heatr5b	HEAT repeat containing 5B	0.135653	Cluster 1	1427
Heca	Heca	hdc homolog, cell cycle regulator	0.184495	Cluster 1	1427
Hectd1	Hectd1	HECT domain E3 ubiquitin protein ligase 1	0.169589	Cluster 1	1427
Hectd4	Hectd4	HECT domain E3 ubiquitin protein ligase 4	0.166054	Cluster 1	1427
Helb	Helb	DNA helicase B	0.160683	Cluster 1	1427
Herc1	Herc1	HECT and RLD domain containing E3 ubiquitin protein ligase family member 1	0.124947	Cluster 1	1427
Herc2	Herc2	HECT and RLD domain containing E3 ubiquitin protein ligase 2	0.122039	Cluster 1	1427
Herc4	Herc4	HECT and RLD domain containing E3 ubiquitin protein ligase 4	0.14544	Cluster 1	1427
Herpud2	Herpud2	HERPUD family member 2	0.171212	Cluster 1	1427
Hgs	Hgs	hepatocyte growth factor-regulated tyrosine kinase substrate	0.0869632	Cluster 1	1427
Hif1a	Hif1a	hypoxia inducible factor 1 subunit alpha	0.236303	Cluster 1	1427
Hipk1	Hipk1	homeodomain interacting protein kinase 1	0.155287	Cluster 1	1427
Hipk3	Hipk3	homeodomain interacting protein kinase 3	0.326035	Cluster 1	1427
Hivep1	Hivep1	HIVEP zinc finger 1	0.183258	Cluster 1	1427
Hivep2	Hivep2	human immunodeficiency virus type I enhancer binding protein 2	0.147945	Cluster 1	1427
Hlcs	Hlcs	holocarboxylase synthetase	0.305873	Cluster 1	1427
Hmg20a	Hmg20a	high mobility group 20A	0.112792	Cluster 1	1427
Hnrnph1	Hnrnph1	heterogeneous nuclear ribonucleoprotein H1	0.119305	Cluster 1	1427
Hnrnph2	Hnrnph2	heterogeneous nuclear ribonucleoprotein H2	0.142922	Cluster 1	1427
Hnrnpll	Hnrnpll	heterogeneous nuclear ribonucleoprotein L-like	0.159805	Cluster 1	1427
Hnrnpul2	Hnrnpul2	heterogeneous nuclear ribonucleoprotein U-like 2	0.119645	Cluster 1	1427
Hp1bp3	Hp1bp3	heterochromatin protein 1, binding protein 3	0.124268	Cluster 1	1427
Hps3	Hps3	HPS3, biogenesis of lysosomal organelles complex 2 subunit 1	0.178672	Cluster 1	1427
Hs3st3b1	Hs3st3b1	heparan sulfate-glucosamine 3-sulfotransferase 3B1	0.166631	Cluster 1	1427
Hus1	Hus1	HUS1 checkpoint clamp component	0.146664	Cluster 1	1427
Huwe1	Huwe1	HECT, UBA and WWE domain containing E3 ubiquitin protein ligase 1	0.175232	Cluster 1	1427
Ice1	Ice1	interactor of little elongation complex ELL subunit 1	0.170096	Cluster 1	1427
Ids	Ids	iduronate 2-sulfatase	0.387596	Cluster 1	1427
Ift74	Ift74	intraflagellar transport 74	0.163897	Cluster 1	1427
Ift80	Ift80	intraflagellar transport 80	0.177698	Cluster 1	1427
Ikzf5	Ikzf5	IKAROS family zinc finger 5	0.45802	Cluster 1	1427
Il1r1	Il1r1	interleukin 1 receptor type 1	0.2401	Cluster 1	1427
Il6st	Il6st	interleukin 6 signal transducer	0.268601	Cluster 1	1427
Ing3	Ing3	inhibitor of growth family, member 3	0.181794	Cluster 1	1427
Ino80	Ino80	INO80 complex ATPase subunit	0.173347	Cluster 1	1427
Inppl1	Inppl1	inositol polyphosphate phosphatase-like 1	0.136674	Cluster 1	1427
Ints2	Ints2	integrator complex subunit 2	0.319681	Cluster 1	1427
Ints6l	Ints6l	integrator complex subunit 6 like	0.2173	Cluster 1	1427
Ipo11	Ipo11	importin 11	0.201541	Cluster 1	1427
Iqgap1	Iqgap1	IQ motif containing GTPase activating protein 1	0.170074	Cluster 1	1427
Iqsec1	Iqsec1	IQ motif and Sec7 domain ArfGEF 1	0.178103	Cluster 1	1427
Iqsec2	Iqsec2	IQ motif and Sec7 domain ArfGEF 2	0.0967502	Cluster 1	1427
Ireb2	Ireb2	iron responsive element binding protein 2	0.235826	Cluster 1	1427
Irf2	Irf2	interferon regulatory factor 2	0.127772	Cluster 1	1427
Itch	Itch	itchy E3 ubiquitin protein ligase	0.286159	Cluster 1	1427
Itga9	Itga9	integrin subunit alpha 9	0.182874	Cluster 1	1427
Itgav	Itgav	integrin subunit alpha V	0.229484	Cluster 1	1427
Itprid2	Itprid2	ITPR interacting domain containing 2	0.161342	Cluster 1	1427
Itsn2	Itsn2	intersectin 2	0.130828	Cluster 1	1427
Ivns1abp	Ivns1abp	influenza virus NS1A binding protein	0.226678	Cluster 1	1427
Iws1	Iws1	interacts with SUPT6H, CTD assembly factor 1	0.162445	Cluster 1	1427
Jade1	Jade1	jade family PHD finger 1	0.195626	Cluster 1	1427
Jade2	Jade2	jade family PHD finger 2	0.28689	Cluster 1	1427
Jak1	Jak1	Janus kinase 1	0.155845	Cluster 1	1427
Jak2	Jak2	Janus kinase 2	0.173017	Cluster 1	1427
Jam2	Jam2	junctional adhesion molecule 2	0.188425	Cluster 1	1427
Jcad	Jcad	junctional cadherin 5 associated	0.306067	Cluster 1	1427
Jmjd1c	Jmjd1c	jumonji domain containing 1C	0.171676	Cluster 1	1427
Jrkl	Jrkl	JRK-like	0.266094	Cluster 1	1427
Kansl1	Kansl1	KAT8 regulatory NSL complex subunit 1	0.196176	Cluster 1	1427
Kat2b	Kat2b	lysine acetyltransferase 2B	0.296321	Cluster 1	1427
Kat6a	Kat6a	lysine acetyltransferase 6A	0.20752	Cluster 1	1427
Kat6b	Kat6b	lysine acetyltransferase 6B	0.195449	Cluster 1	1427
Kat7	Kat7	lysine acetyltransferase 7	0.104729	Cluster 1	1427
Kbtbd2	Kbtbd2	kelch repeat and BTB domain containing 2	0.101145	Cluster 1	1427
Kbtbd6/ENSRNOG00000047604	Kbtbd6	kelch repeat and BTB domain containing 6	0.527539	Cluster 1	1427
Kdm4c	Kdm4c	lysine demethylase 4C	0.135096	Cluster 1	1427
Kdm5a	Kdm5a	lysine demethylase 5A	0.14879	Cluster 1	1427
Kdm6a/ENSRNOG00000052721	Kdm6a	lysine demethylase 6A	0.395086	Cluster 1	1427
Khdc4	Khdc4	KH domain containing 4, pre-mRNA splicing factor	0.108112	Cluster 1	1427
Khsrp	Khsrp	KH-type splicing regulatory protein	0.11674	Cluster 1	1427
Kidins220	Kidins220	kinase D-interacting substrate 220	0.108755	Cluster 1	1427
Kif13a	Kif13a	kinesin family member 13A	0.106111	Cluster 1	1427
Kif13b	Kif13b	kinesin family member 13B	0.275255	Cluster 1	1427
Kif16b	Kif16b	kinesin family member 16B	0.210622	Cluster 1	1427
Kif1b	Kif1b	kinesin family member 1B	0.117264	Cluster 1	1427
Kif2a	Kif2a	kinesin family member 2A	0.205914	Cluster 1	1427
Kif3b	Kif3b	kinesin family member 3B	0.0694142	Cluster 1	1427
Kifap3	Kifap3	kinesin-associated protein 3	0.117095	Cluster 1	1427
Klf13	Klf13	Kruppel-like factor 13	0.373738	Cluster 1	1427
Klf3	Klf3	Kruppel like factor 3	0.165898	Cluster 1	1427
Klf6	Klf6	Kruppel-like factor 6	0.286872	Cluster 1	1427
Klf7	Klf7	Kruppel like factor 7	0.270211	Cluster 1	1427
Klhdc10	Klhdc10	kelch domain containing 10	0.124867	Cluster 1	1427
Klhdc2	Klhdc2	kelch domain containing 2	0.110023	Cluster 1	1427
Klhl42	Klhl42	kelch-like family, member 42	0.238853	Cluster 1	1427
Klhl9	Klhl9	kelch-like family member 9	0.137647	Cluster 1	1427
Kmt2c	Kmt2c	lysine methyltransferase 2C	0.248785	Cluster 1	1427
Kmt2e	Kmt2e	lysine methyltransferase 2E	0.223465	Cluster 1	1427
Kmt5b	Kmt5b	lysine methyltransferase 5B	0.200601	Cluster 1	1427
Kndc1	Kndc1	kinase non-catalytic C-lobe domain containing 1	0.220079	Cluster 1	1427
Kpna3	Kpna3	karyopherin subunit alpha 3	0.25377	Cluster 1	1427
Kpna6	Kpna6	karyopherin subunit alpha 6	0.146874	Cluster 1	1427
Krit1	Krit1	KRIT1, ankyrin repeat containing	0.148721	Cluster 1	1427
Ktn1	Ktn1	kinectin 1	0.15075	Cluster 1	1427
L3mbtl3	L3mbtl3	L3MBTL histone methyl-lysine binding protein 3	0.258443	Cluster 1	1427
Lamp2	Lamp2	lysosomal-associated membrane protein 2	0.163772	Cluster 1	1427
Larp4b	Larp4b	La ribonucleoprotein 4B	0.252421	Cluster 1	1427
Lars1	Lars1	leucyl-tRNA synthetase 1	0.107969	Cluster 1	1427
Lats1	Lats1	large tumor suppressor kinase 1	0.148617	Cluster 1	1427
Lats2	Lats2	large tumor suppressor kinase 2	0.161786	Cluster 1	1427
Ldlrap1	Ldlrap1	low density lipoprotein receptor adaptor protein 1	0.170471	Cluster 1	1427
Lemd3	Lemd3	LEM domain containing 3	0.168801	Cluster 1	1427
Lifr	Lifr	LIF receptor subunit alpha	0.347331	Cluster 1	1427
Lims1	Lims1	LIM zinc finger domain containing 1	0.363287	Cluster 1	1427
Lin54	Lin54	lin-54 DREAM MuvB core complex component	0.206477	Cluster 1	1427
Lin7c	Lin7c	lin-7 homolog C, crumbs cell polarity complex component	0.268321	Cluster 1	1427
Lipa	Lipa	lipase A, lysosomal acid type	0.0910733	Cluster 1	1427
Lmbrd1	Lmbrd1	LMBR1 domain containing 1	0.123736	Cluster 1	1427
LOC100302372	LOC100302372	hypothetical protein LOC100302372	0.30917	Cluster 1	1427
LOC100360205	LOC100360205	palladin	0.223404	Cluster 1	1427
LOC100360218	LOC100360218	interleukin 13 receptor, alpha 1-like	0.131041	Cluster 1	1427
LOC100360380	LOC100360380	zinc finger protein 457-like	0.27771	Cluster 1	1427
LOC100364335	LOC100364335	cold shock domain-containing protein E1-like	0.418288	Cluster 1	1427
LOC100365363	LOC100365363	vomeronasal 1 receptor, F4-like	0.217418	Cluster 1	1427
LOC100366044	LOC100366044	rCG41429-like	0.167388	Cluster 1	1427
LOC100911248	LOC100911248	crk-like protein-like	0.113664	Cluster 1	1427
LOC100911256	LOC100911256	ninein-like	0.166553	Cluster 1	1427
LOC100911260	LOC100911260	host cell factor 1-like	0.340172	Cluster 1	1427
LOC102548320	LOC102548320	zinc finger protein 845-like	0.311028	Cluster 1	1427
LOC102548600	LOC102548600	zinc finger protein 235-like	0.153317	Cluster 1	1427
LOC102550397	LOC102550397	zinc finger protein 709-like	0.184843	Cluster 1	1427
LOC102550851	LOC102550851	zinc finger protein 420-like	0.158255	Cluster 1	1427
LOC102551257	LOC102551257	zinc finger protein 709-like	0.317974	Cluster 1	1427
LOC102551838	LOC102551838	uncharacterized LOC102551838	0.336212	Cluster 1	1427
LOC102555183	LOC102555183	zinc finger protein OZF-like	0.137732	Cluster 1	1427
LOC102555377	LOC102555377	zinc finger protein 182-like	0.258038	Cluster 1	1427
LOC102555534	LOC102555534	vacuolar protein sorting-associated protein 13B-like	0.442012	Cluster 1	1427
LOC102555635	LOC102555635	zinc finger protein 39-like	0.233488	Cluster 1	1427
LOC102555942	LOC102555942	igE-binding protein-like	0.318372	Cluster 1	1427
LOC102556092	LOC102556092	uncharacterized LOC102556092	0.187806	Cluster 1	1427
LOC103689945	LOC103689945	zinc finger SWIM domain-containing protein 8-like	0.236953	Cluster 1	1427
LOC103689978/ENSRNOG00000048136	LOC103689978	sentrin-specific protease 5	0.310589	Cluster 1	1427
LOC103690017	LOC103690017	serine/threonine-protein kinase tousled-like 1	0.19661	Cluster 1	1427
LOC103691005	LOC103691005	zinc finger protein 679-like	0.25953	Cluster 1	1427
LOC103691988	LOC103691988	uncharacterized LOC103691988	0.335096	Cluster 1	1427
LOC103692066	LOC103692066	sterile alpha motif domain-containing protein 9-like	0.243549	Cluster 1	1427
LOC103693553	LOC103693553	uncharacterized LOC103693553	0.427261	Cluster 1	1427
LOC103694328	LOC103694328	alanine and glycine-rich protein-like	0.316842	Cluster 1	1427
LOC108348046	LOC108348046	signal recognition particle subunit SRP72-like	0.214252	Cluster 1	1427
LOC108348078	LOC108348078	ATP-dependent zinc metalloprotease YME1L1	0.211235	Cluster 1	1427
LOC108348151	LOC108348151	coronin-7-like	0.259034	Cluster 1	1427
LOC108348175	LOC108348175	protein quaking-like	0.266817	Cluster 1	1427
LOC361646	LOC361646	similar to K04F10.2	0.144817	Cluster 1	1427
LOC680039	LOC680039	DNA segment, Chr 5, ERATO Doi 579, expressed	0.131966	Cluster 1	1427
LOC680254	LOC680254	hypothetical protein LOC680254	0.129774	Cluster 1	1427
LOC681177	LOC681177	rho GTPase-activating protein 20-like	0.298283	Cluster 1	1427
LOC683420	LOC683420	hypothetical protein LOC683420	0.175561	Cluster 1	1427
LOC686087	LOC686087	similar to motile sperm domain containing 1	0.151929	Cluster 1	1427
LOC686774	LOC686774	similar to Importin-8 (Imp8) (Ran-binding protein 8) (RanBP8)	0.149597	Cluster 1	1427
LOC688442	LOC688442	similar to limkain b1	0.544146	Cluster 1	1427
LOC691170	LOC691170	similar to zinc finger protein 84 (HPF2)	0.257954	Cluster 1	1427
LOC691387	LOC691387	similar to HBxAg transactivated protein 2	0.222368	Cluster 1	1427
Lonrf1	Lonrf1	LON peptidase N-terminal domain and ring finger 1	0.218479	Cluster 1	1427
Loxl4	Loxl4	lysyl oxidase-like 4	0.396936	Cluster 1	1427
Lrba	Lrba	LPS responsive beige-like anchor protein	0.158633	Cluster 1	1427
Lrch3	Lrch3	leucine rich repeats and calponin homology domain containing 3	0.226555	Cluster 1	1427
Lrig1	Lrig1	leucine-rich repeats and immunoglobulin-like domains 1	0.185924	Cluster 1	1427
Lrig2	Lrig2	leucine-rich repeats and immunoglobulin-like domains 2	0.219835	Cluster 1	1427
Lrp6	Lrp6	LDL receptor related protein 6	0.245507	Cluster 1	1427
Lrrfip1	Lrrfip1	LRR binding FLII interacting protein 1	0.110856	Cluster 1	1427
Lrrk1	Lrrk1	leucine-rich repeat kinase 1	0.089188	Cluster 1	1427
Lsm14a	Lsm14a	LSM14A mRNA processing body assembly factor	0.0751796	Cluster 1	1427
Ltn1	Ltn1	listerin E3 ubiquitin protein ligase 1	0.125351	Cluster 1	1427
Luc7l3	Luc7l3	LUC7-like 3 pre-mRNA splicing factor	0.16384	Cluster 1	1427
Lypla1	Lypla1	lysophospholipase 1	0.166674	Cluster 1	1427
Lysmd3	Lysmd3	LysM domain containing 3	0.293507	Cluster 1	1427
Maco1	Maco1	macoilin 1	0.135298	Cluster 1	1427
Mafk	Mafk	MAF bZIP transcription factor K	0.122648	Cluster 1	1427
Magi1	Magi1	membrane associated guanylate kinase, WW and PDZ domain containing 1	0.160741	Cluster 1	1427
Magi3	Magi3	membrane associated guanylate kinase, WW and PDZ domain containing 3	0.179485	Cluster 1	1427
Maml2	Maml2	mastermind-like transcriptional coactivator 2	0.252412	Cluster 1	1427
Man1a1	Man1a1	mannosidase, alpha, class 1A, member 1	0.193463	Cluster 1	1427
Man2a1	Man2a1	mannosidase, alpha, class 2A, member 1	0.151424	Cluster 1	1427
Man2a2	Man2a2	mannosidase, alpha, class 2A, member 2	0.142364	Cluster 1	1427
Manea	Manea	mannosidase, endo-alpha	0.20582	Cluster 1	1427
Map1b	Map1b	microtubule-associated protein 1B	0.175316	Cluster 1	1427
Map2k4	Map2k4	mitogen activated protein kinase kinase 4	0.13764	Cluster 1	1427
Map3k20	Map3k20	mitogen-activated protein kinase kinase kinase 20	0.382867	Cluster 1	1427
Map3k5	Map3k5	mitogen-activated protein kinase kinase kinase 5	0.151323	Cluster 1	1427
Map4k3	Map4k3	mitogen-activated protein kinase kinase kinase kinase 3	0.150108	Cluster 1	1427
Map4k5	Map4k5	mitogen-activated protein kinase kinase kinase kinase 5	0.199878	Cluster 1	1427
Mapk1ip1l	Mapk1ip1l	mitogen-activated protein kinase 1 interacting protein 1-like	0.181193	Cluster 1	1427
March7	March7	membrane associated ring-CH-type finger 7	0.284011	Cluster 1	1427
Marchf5	Marchf5	membrane associated ring-CH-type finger 5	0.131036	Cluster 1	1427
Marchf6	Marchf6	membrane associated ring-CH-type finger 6	0.305609	Cluster 1	1427
Marchf7	Marchf7	membrane associated ring-CH-type finger 7	0.362844	Cluster 1	1427
Marf1	Marf1	meiosis regulator and mRNA stability factor 1	0.121225	Cluster 1	1427
Matr3	Matr3	matrin 3	0.211769	Cluster 1	1427
Mbd5	Mbd5	methyl-CpG binding domain protein 5	0.268565	Cluster 1	1427
Mbnl1	Mbnl1	muscleblind-like splicing regulator 1	0.352091	Cluster 1	1427
Mbnl2	Mbnl2	muscleblind-like splicing regulator 2	0.197728	Cluster 1	1427
Mcart1	Mcart1	mitochondrial carrier triple repeat 1	0.105498	Cluster 1	1427
Mcur1	Mcur1	mitochondrial calcium uniporter regulator 1	0.27796	Cluster 1	1427
Mdm2	Mdm2	MDM2 proto-oncogene	0.138007	Cluster 1	1427
Mecom	Mecom	MDS1 and EVI1 complex locus	0.177335	Cluster 1	1427
Med1	Med1	mediator complex subunit 1	0.18258	Cluster 1	1427
Med13	Med13	mediator complex subunit 13	0.254526	Cluster 1	1427
Med23	Med23	mediator complex subunit 23	0.112912	Cluster 1	1427
Mef2a	Mef2a	myocyte enhancer factor 2a	0.252492	Cluster 1	1427
Mef2d	Mef2d	myocyte enhancer factor 2D	0.130966	Cluster 1	1427
Met	Met	MET proto-oncogene, receptor tyrosine kinase	0.359016	Cluster 1	1427
Mex3c	Mex3c	mex-3 RNA binding family member C	0.188797	Cluster 1	1427
Mfap3	Mfap3	microfibril associated protein 3	0.241501	Cluster 1	1427
Mfsd8	Mfsd8	major facilitator superfamily domain containing 8	0.250627	Cluster 1	1427
Mga	Mga	MAX dimerization protein MGA	0.307115	Cluster 1	1427
Mgrn1	Mgrn1	mahogunin ring finger 1	0.117602	Cluster 1	1427
Mib1	Mib1	mindbomb E3 ubiquitin protein ligase 1	0.383876	Cluster 1	1427
Mical2	Mical2	microtubule associated monooxygenase, calponin and LIM domain containing 2	0.142444	Cluster 1	1427
Mical3	Mical3	microtubule associated monooxygenase, calponin and LIM domain containing 3	0.212042	Cluster 1	1427
Mief1	Mief1	mitochondrial elongation factor 1	0.120779	Cluster 1	1427
Mier1	Mier1	MIER1 transcriptional regulator	0.168568	Cluster 1	1427
Mllt10	Mllt10	MLLT10, histone lysine methyltransferase DOT1L cofactor	0.202927	Cluster 1	1427
Mlxip	Mlxip	MLX interacting protein	0.316548	Cluster 1	1427
Mob1a	Mob1a	MOB kinase activator 1A	0.101305	Cluster 1	1427
Mob1b	Mob1b	MOB kinase activator 1B	0.435602	Cluster 1	1427
Mon2	Mon2	MON2 homolog, regulator of endosome-to-Golgi trafficking	0.157651	Cluster 1	1427
Morc3	Morc3	MORC family CW-type zinc finger 3	0.148054	Cluster 1	1427
Morf4l1	Morf4l1	mortality factor 4 like 1	0.0811838	Cluster 1	1427
Mospd2	Mospd2	motile sperm domain containing 2	0.254178	Cluster 1	1427
Mpeg1	Mpeg1	macrophage expressed 1	0.249054	Cluster 1	1427
Mpp7	Mpp7	membrane palmitoylated protein 7	0.276844	Cluster 1	1427
Mrrf	Mrrf	mitochondrial ribosome recycling factor	0.13097	Cluster 1	1427
Msantd2	Msantd2	Myb/SANT DNA binding domain containing 2	0.135089	Cluster 1	1427
Msantd4	Msantd4	Myb/SANT DNA binding domain containing 4 with coiled-coils	0.10367	Cluster 1	1427
Msl2	Msl2	MSL complex subunit 2	0.223005	Cluster 1	1427
Msmp	Msmp	rCG54858-like	0.212045	Cluster 1	1427
Mta3	Mta3	metastasis associated 1 family, member 3	0.122116	Cluster 1	1427
Mtdh	Mtdh	metadherin	0.16451	Cluster 1	1427
Mterf2	Mterf2	mitochondrial transcription termination factor 2	0.197308	Cluster 1	1427
Mtmr10	Mtmr10	myotubularin related protein 10	0.11515	Cluster 1	1427
Mtmr12	Mtmr12	myotubularin related protein 12	0.213653	Cluster 1	1427
Mtmr2	Mtmr2	myotubularin related protein 2	0.13806	Cluster 1	1427
Mtmr6	Mtmr6	myotubularin related protein 6	0.12386	Cluster 1	1427
Mtmr9	Mtmr9	myotubularin related protein 9	0.124725	Cluster 1	1427
Mtor	Mtor	mechanistic target of rapamycin kinase	0.13202	Cluster 1	1427
Mtss1	Mtss1	MTSS I-BAR domain containing 1	0.150501	Cluster 1	1427
Mvb12b	Mvb12b	multivesicular body subunit 12B	0.0881728	Cluster 1	1427
Mycbp2	Mycbp2	MYC binding protein 2	0.131496	Cluster 1	1427
Mylk	Mylk	myosin light chain kinase	0.207655	Cluster 1	1427
Mynn	Mynn	myoneurin	0.226642	Cluster 1	1427
Myo10	Myo10	myosin X	0.192871	Cluster 1	1427
Myo1b	Myo1b	myosin Ib	0.205751	Cluster 1	1427
Myo1e	Myo1e	myosin IE	0.131856	Cluster 1	1427
Myo9a	Myo9a	myosin IXA	0.274097	Cluster 1	1427
Myo9b	Myo9b	myosin IXb	0.081714	Cluster 1	1427
N4bp1	N4bp1	Nedd4 binding protein 1	0.131134	Cluster 1	1427
N4bp2	N4bp2	NEDD4 binding protein 2	0.355796	Cluster 1	1427
Naa15	Naa15	N(alpha)-acetyltransferase 15, NatA auxiliary subunit	0.12819	Cluster 1	1427
Naa25	Naa25	N(alpha)-acetyltransferase 25, NatB auxiliary subunit	0.214376	Cluster 1	1427
Naa30	Naa30	N(alpha)-acetyltransferase 30, NatC catalytic subunit	0.154237	Cluster 1	1427
Nacc2	Nacc2	NACC family member 2	0.173189	Cluster 1	1427
Nampt	Nampt	nicotinamide phosphoribosyltransferase	0.223986	Cluster 1	1427
Napg	Napg	NSF attachment protein gamma	0.157071	Cluster 1	1427
Nav1	Nav1	neuron navigator 1	0.208207	Cluster 1	1427
Nbea	Nbea	neurobeachin	0.261133	Cluster 1	1427
Nckap1	Nckap1	NCK-associated protein 1	0.170857	Cluster 1	1427
Ncoa1	Ncoa1	nuclear receptor coactivator 1	0.167128	Cluster 1	1427
Ncoa2	Ncoa2	nuclear receptor coactivator 2	0.390683	Cluster 1	1427
Ncoa3	Ncoa3	nuclear receptor coactivator 3	0.19225	Cluster 1	1427
Ncoa6	Ncoa6	nuclear receptor coactivator 6	0.116059	Cluster 1	1427
Ncor1	Ncor1	nuclear receptor co-repressor 1	0.152886	Cluster 1	1427
Ncor2	Ncor2	nuclear receptor co-repressor 2	0.105796	Cluster 1	1427
Ndfip1	Ndfip1	Nedd4 family interacting protein 1	0.0974686	Cluster 1	1427
Ndst1	Ndst1	N-deacetylase and N-sulfotransferase 1	0.219616	Cluster 1	1427
Nebl	Nebl	nebulette	0.284584	Cluster 1	1427
Nectin3	Nectin3	nectin cell adhesion molecule 3	0.146331	Cluster 1	1427
Nedd4	Nedd4	NEDD4 E3 ubiquitin protein ligase	0.134041	Cluster 1	1427
Nek7	Nek7	NIMA-related kinase 7	0.279383	Cluster 1	1427
Nek9	Nek9	NIMA-related kinase 9	0.178546	Cluster 1	1427
Neo1	Neo1	neogenin 1	0.158671	Cluster 1	1427
NEWGENE_1310139	NEWGENE_1310139	microtubule associated serine/threonine kinase family member 4	0.263209	Cluster 1	1427
Nf1	Nf1	neurofibromin 1	0.23263	Cluster 1	1427
Nf2	Nf2	neurofibromin 2	0.0819214	Cluster 1	1427
Nfat5	Nfat5	nuclear factor of activated T-cells 5	0.172608	Cluster 1	1427
Nfatc3	Nfatc3	nuclear factor of activated T-cells 3	0.16055	Cluster 1	1427
Nfe2l2	Nfe2l2	nuclear factor, erythroid 2-like 2	0.143162	Cluster 1	1427
Nfia	Nfia	nuclear factor I/A	0.238157	Cluster 1	1427
Nfic	Nfic	nuclear factor I/C	0.199589	Cluster 1	1427
Nfxl1	Nfxl1	nuclear transcription factor, X-box binding-like 1	0.145662	Cluster 1	1427
Ngly1	Ngly1	N-glycanase 1	0.119057	Cluster 1	1427
Nhlrc3	Nhlrc3	NHL repeat containing 3	0.176932	Cluster 1	1427
Niban1	Niban1	niban apoptosis regulator 1	0.261419	Cluster 1	1427
Nipbl	Nipbl	NIPBL, cohesin loading factor	0.152692	Cluster 1	1427
Nisch	Nisch	nischarin	0.0848149	Cluster 1	1427
Nktr	Nktr	natural killer cell triggering receptor	0.231444	Cluster 1	1427
Nlk	Nlk	nemo like kinase	0.170254	Cluster 1	1427
Nlrp1a	Nlrp1a	NLR family, pyrin domain containing 1A	0.154259	Cluster 1	1427
Nono	Nono	non-POU domain containing, octamer-binding	0.0794431	Cluster 1	1427
Notch2	Notch2	notch receptor 2	0.17017	Cluster 1	1427
Npat	Npat	nuclear protein, co-activator of histone transcription	0.204582	Cluster 1	1427
Npepps	Npepps	aminopeptidase puromycin sensitive	0.0595985	Cluster 1	1427
Npnt	Npnt	nephronectin	0.211875	Cluster 1	1427
Nptn	Nptn	neuroplastin	0.157743	Cluster 1	1427
Nr3c1	Nr3c1	nuclear receptor subfamily 3, group C, member 1	0.147019	Cluster 1	1427
Nr3c2	Nr3c2	nuclear receptor subfamily 3, group C, member 2	0.418543	Cluster 1	1427
Nras	Nras	NRAS proto-oncogene, GTPase	0.19089	Cluster 1	1427
Nrip1	Nrip1	nuclear receptor interacting protein 1	0.196396	Cluster 1	1427
Nsd1	Nsd1	nuclear receptor binding SET domain protein 1	0.149111	Cluster 1	1427
Nsrp1	Nsrp1	nuclear speckle splicing regulatory protein 1	0.127511	Cluster 1	1427
Nt5e	Nt5e	5' nucleotidase, ecto	0.264427	Cluster 1	1427
Nufip2	Nufip2	nuclear FMR1 interacting protein 2	0.390528	Cluster 1	1427
Nup153	Nup153	nucleoporin 153	0.15316	Cluster 1	1427
Nup160	Nup160	nucleoporin 160	0.311439	Cluster 1	1427
Nup58	Nup58	nucleoporin 58	0.149796	Cluster 1	1427
Nup98	Nup98	nucleoporin 98	0.128396	Cluster 1	1427
Nwd1	Nwd1	NACHT and WD repeat domain containing 1	0.422069	Cluster 1	1427
Ocrl	Ocrl	OCRL, inositol polyphosphate-5-phosphatase	0.17578	Cluster 1	1427
Odr4	Odr4	odr-4 GPCR localization factor homolog	0.240641	Cluster 1	1427
Oga	Oga	O-GlcNAcase	0.220726	Cluster 1	1427
Ogt	Ogt	O-linked N-acetylglucosamine (GlcNAc) transferase	0.183073	Cluster 1	1427
Opa1	Opa1	OPA1, mitochondrial dynamin like GTPase	0.136891	Cluster 1	1427
Orc4	Orc4	origin recognition complex, subunit 4	0.222799	Cluster 1	1427
Osbpl11	Osbpl11	oxysterol binding protein-like 11	0.195341	Cluster 1	1427
Osbpl1a	Osbpl1a	oxysterol binding protein-like 1A	0.106271	Cluster 1	1427
Osmr	Osmr	oncostatin M receptor	0.267861	Cluster 1	1427
Ostm1	Ostm1	osteoclastogenesis associated transmembrane protein 1	0.182742	Cluster 1	1427
Otud4	Otud4	OTU deubiquitinase 4	0.216077	Cluster 1	1427
Oxr1	Oxr1	oxidation resistance 1	0.20567	Cluster 1	1427
Oxsr1	Oxsr1	oxidative stress responsive kinase 1	0.073808	Cluster 1	1427
Pacsin2	Pacsin2	protein kinase C and casein kinase substrate in neurons 2	0.0931507	Cluster 1	1427
Pafah1b1	Pafah1b1	platelet-activating factor acetylhydrolase 1b, regulatory subunit 1	0.0997941	Cluster 1	1427
Paip2b	Paip2b	poly(A) binding protein interacting protein 2B	0.263927	Cluster 1	1427
Pam	Pam	peptidylglycine alpha-amidating monooxygenase	0.0965803	Cluster 1	1427
Pan3	Pan3	poly(A) specific ribonuclease subunit PAN3	0.26321	Cluster 1	1427
Papd5	Papd5	PAP associated domain containing 5	0.348399	Cluster 1	1427
Papola	Papola	poly (A) polymerase alpha	0.144487	Cluster 1	1427
Pappa2	Pappa2	pappalysin 2	0.323592	Cluster 1	1427
Pard3	Pard3	par-3 family cell polarity regulator	0.13285	Cluster 1	1427
Pard6g	Pard6g	par-6 family cell polarity regulator gamma	0.219953	Cluster 1	1427
Parg	Parg	poly (ADP-ribose) glycohydrolase	0.102618	Cluster 1	1427
Parn	Parn	poly(A)-specific ribonuclease	0.196273	Cluster 1	1427
Parp4	Parp4	poly (ADP-ribose) polymerase family, member 4	0.309606	Cluster 1	1427
Parva	Parva	parvin, alpha	0.0856096	Cluster 1	1427
Pbrm1	Pbrm1	polybromo 1	0.300948	Cluster 1	1427
Pcbp2	Pcbp2	poly(rC) binding protein 2	0.134607	Cluster 1	1427
Pcdhgc3	Pcdhgc3	protocadherin gamma subfamily C, 3	0.156566	Cluster 1	1427
Pcm1	Pcm1	pericentriolar material 1	0.171258	Cluster 1	1427
Pcmtd1	Pcmtd1	protein-L-isoaspartate (D-aspartate) O-methyltransferase domain containing 1	0.153928	Cluster 1	1427
Pcmtd2	Pcmtd2	protein-L-isoaspartate (D-aspartate) O-methyltransferase domain containing 2	0.240335	Cluster 1	1427
Pcnp	Pcnp	PEST proteolytic signal containing nuclear protein	0.104561	Cluster 1	1427
Pcnx1	Pcnx1	pecanex 1	0.144292	Cluster 1	1427
Pcnx3	Pcnx3	pecanex 3	0.110591	Cluster 1	1427
Pcyox1	Pcyox1	prenylcysteine oxidase 1	0.163348	Cluster 1	1427
Pcyt1a	Pcyt1a	phosphate cytidylyltransferase 1, choline, alpha	0.132086	Cluster 1	1427
Pdcd6ip	Pdcd6ip	programmed cell death 6 interacting protein	0.0892753	Cluster 1	1427
Pdcl	Pdcl	phosducin-like	0.13581	Cluster 1	1427
Pde3b	Pde3b	phosphodiesterase 3B	0.185824	Cluster 1	1427
Pde4d	Pde4d	phosphodiesterase 4D	0.410263	Cluster 1	1427
Pde8a	Pde8a	phosphodiesterase 8A	0.115038	Cluster 1	1427
Pdha1	Pdha1	pyruvate dehydrogenase E1 alpha 1 subunit	0.151039	Cluster 1	1427
Pdlim5	Pdlim5	PDZ and LIM domain 5	0.281336	Cluster 1	1427
Pdp1	Pdp1	pyruvate dehyrogenase phosphatase catalytic subunit 1	0.147496	Cluster 1	1427
Pds5a	Pds5a	PDS5 cohesin associated factor A	0.18685	Cluster 1	1427
Pds5b	Pds5b	PDS5 cohesin associated factor B	0.139588	Cluster 1	1427
Pdzd8	Pdzd8	PDZ domain containing 8	0.139033	Cluster 1	1427
Peli1	Peli1	pellino E3 ubiquitin protein ligase 1	0.292739	Cluster 1	1427
Pfas	Pfas	phosphoribosylformylglycinamidine synthase	0.155638	Cluster 1	1427
Pfkfb2	Pfkfb2	6-phosphofructo-2-kinase/fructose-2,6-biphosphatase 2	0.139438	Cluster 1	1427
Pgrmc2	Pgrmc2	progesterone receptor membrane component 2	0.066021	Cluster 1	1427
Phactr2	Phactr2	phosphatase and actin regulator 2	0.180345	Cluster 1	1427
Phactr4	Phactr4	phosphatase and actin regulator 4	0.232563	Cluster 1	1427
Phex	Phex	phosphate regulating endopeptidase homolog, X-linked	0.361619	Cluster 1	1427
Phf10	Phf10	PHD finger protein 10	0.0959401	Cluster 1	1427
Phf12	Phf12	PHD finger protein 12	0.117089	Cluster 1	1427
Phf14	Phf14	PHD finger protein 14	0.114912	Cluster 1	1427
Phf20	Phf20	PHD finger protein 20	0.254946	Cluster 1	1427
Phf20l1/ENSRNOG00000005486	Phf20l1	PHD finger protein 20-like 1	0.276441	Cluster 1	1427
Phf21a	Phf21a	PHD finger protein 21A	0.143997	Cluster 1	1427
Phf3	Phf3	PHD finger protein 3	0.168284	Cluster 1	1427
Phf8	Phf8	PHD finger protein 8	0.13395	Cluster 1	1427
Phka1	Phka1	phosphorylase kinase regulatory subunit alpha 1	0.190795	Cluster 1	1427
Phkb	Phkb	phosphorylase kinase regulatory subunit beta	0.185386	Cluster 1	1427
Phldb2/ENSRNOG00000002171	Phldb2	pleckstrin homology-like domain, family B, member 2	0.254595	Cluster 1	1427
Pi4k2a	Pi4k2a	phosphatidylinositol 4-kinase type 2 alpha	0.172008	Cluster 1	1427
Pi4ka	Pi4ka	phosphatidylinositol 4-kinase alpha	0.112324	Cluster 1	1427
Pias1	Pias1	protein inhibitor of activated STAT, 1	0.142165	Cluster 1	1427
Pias2	Pias2	protein inhibitor of activated STAT, 2	0.190723	Cluster 1	1427
Picalm	Picalm	phosphatidylinositol binding clathrin assembly protein	0.169183	Cluster 1	1427
Pigh	Pigh	phosphatidylinositol glycan anchor biosynthesis, class H	0.151961	Cluster 1	1427
Pigo	Pigo	phosphatidylinositol glycan anchor biosynthesis, class O	0.100973	Cluster 1	1427
Pik3ap1	Pik3ap1	phosphoinositide-3-kinase adaptor protein 1	0.24125	Cluster 1	1427
Pik3c2a	Pik3c2a	phosphatidylinositol-4-phosphate 3-kinase, catalytic subunit type 2 alpha	0.212286	Cluster 1	1427
Pik3ca	Pik3ca	phosphatidylinositol-4,5-bisphosphate 3-kinase, catalytic subunit alpha	0.113979	Cluster 1	1427
Pik3r3	Pik3r3	phosphoinositide-3-kinase regulatory subunit 3	0.304987	Cluster 1	1427
Pik3r4	Pik3r4	phosphoinositide-3-kinase, regulatory subunit 4	0.0930029	Cluster 1	1427
Pikfyve	Pikfyve	phosphoinositide kinase, FYVE-type zinc finger containing	0.171313	Cluster 1	1427
Pip4k2b	Pip4k2b	phosphatidylinositol-5-phosphate 4-kinase type 2 beta	0.25341	Cluster 1	1427
Pitpnb	Pitpnb	phosphatidylinositol transfer protein, beta	0.137049	Cluster 1	1427
Pja1	Pja1	praja ring finger ubiquitin ligase 1	0.158423	Cluster 1	1427
Pja2	Pja2	praja ring finger ubiquitin ligase 2	0.144739	Cluster 1	1427
Pkd2	Pkd2	polycystin 2, transient receptor potential cation channel	0.228	Cluster 1	1427
Pkn2	Pkn2	protein kinase N2	0.177263	Cluster 1	1427
Pkp4	Pkp4	plakophilin 4	0.133787	Cluster 1	1427
Plagl1	Plagl1	PLAG1 like zinc finger 1	0.220531	Cluster 1	1427
Plcl1	Plcl1	phospholipase C-like 1	0.329416	Cluster 1	1427
Plekha3	Plekha3	pleckstrin homology domain containing A3	0.150117	Cluster 1	1427
Plekhg1	Plekhg1	pleckstrin homology and RhoGEF domain containing G1	0.273268	Cluster 1	1427
Plekhh2	Plekhh2	pleckstrin homology, MyTH4 and FERM domain containing H2	0.257883	Cluster 1	1427
Plscr4	Plscr4	phospholipid scramblase 4	0.226077	Cluster 1	1427
Plxnb1	Plxnb1	plexin B1	0.161571	Cluster 1	1427
Pml	Pml	promyelocytic leukemia	0.1708	Cluster 1	1427
Pnisr	Pnisr	PNN interacting serine and arginine rich protein	0.170453	Cluster 1	1427
Pnpla8	Pnpla8	patatin-like phospholipase domain containing 8	0.168668	Cluster 1	1427
Pofut1	Pofut1	protein O-fucosyltransferase 1	0.165125	Cluster 1	1427
Polr2a	Polr2a	RNA polymerase II subunit A	0.1119	Cluster 1	1427
Polr3f	Polr3f	RNA polymerase III subunit F	0.153282	Cluster 1	1427
Ppfibp1	Ppfibp1	PPFIA binding protein 1	0.164362	Cluster 1	1427
Pphln1	Pphln1	periphilin 1	0.139062	Cluster 1	1427
Ppip5k1	Ppip5k1	diphosphoinositol pentakisphosphate kinase 1	0.121582	Cluster 1	1427
Ppm1b	Ppm1b	protein phosphatase, Mg2+/Mn2+ dependent, 1B	0.163676	Cluster 1	1427
Ppm1l	Ppm1l	protein phosphatase, Mg2+/Mn2+ dependent, 1L	0.180115	Cluster 1	1427
Ppp1r12a	Ppp1r12a	protein phosphatase 1, regulatory subunit 12A	0.156819	Cluster 1	1427
Ppp1r12b	Ppp1r12b	protein phosphatase 1, regulatory subunit 12B	0.258633	Cluster 1	1427
Ppp1r15b	Ppp1r15b	protein phosphatase 1, regulatory subunit 15B	0.0986379	Cluster 1	1427
Ppp1r21	Ppp1r21	protein phosphatase 1, regulatory subunit 21	0.11545	Cluster 1	1427
Ppp2r2a	Ppp2r2a	protein phosphatase 2, regulatory subunit B, alpha	0.0863655	Cluster 1	1427
Ppp2r5c	Ppp2r5c	protein phosphatase 2, regulatory subunit B', gamma	0.172343	Cluster 1	1427
Ppp3ca	Ppp3ca	protein phosphatase 3 catalytic subunit alpha	0.224573	Cluster 1	1427
Ppp3cb	Ppp3cb	protein phosphatase 3 catalytic subunit beta	0.146832	Cluster 1	1427
Ppp4r2	Ppp4r2	protein phosphatase 4, regulatory subunit 2	0.170191	Cluster 1	1427
Ppp4r3b	Ppp4r3b	protein phosphatase 4, regulatory subunit 3B	0.149422	Cluster 1	1427
Ppp6r3	Ppp6r3	protein phosphatase 6, regulatory subunit 3	0.0962949	Cluster 1	1427
Prdm10	Prdm10	PR/SET domain 10	0.185529	Cluster 1	1427
Prdm16	Prdm16	PR/SET domain 16	0.158275	Cluster 1	1427
Prdm2	Prdm2	PR/SET domain 2	0.13721	Cluster 1	1427
Prex2	Prex2	phosphatidylinositol-3,4,5-trisphosphate-dependent Rac exchange factor 2	0.181287	Cluster 1	1427
Prkaa1	Prkaa1	protein kinase AMP-activated catalytic subunit alpha 1	0.170472	Cluster 1	1427
Prkacb	Prkacb	protein kinase cAMP-activated catalytic subunit beta	0.280811	Cluster 1	1427
Prkag2	Prkag2	protein kinase AMP-activated non-catalytic subunit gamma 2	0.134056	Cluster 1	1427
Prkar2a	Prkar2a	protein kinase cAMP-dependent type II regulatory subunit alpha	0.267452	Cluster 1	1427
Prkci	Prkci	protein kinase C, iota	0.156328	Cluster 1	1427
Prkd3	Prkd3	protein kinase D3	0.24043	Cluster 1	1427
Prkx	Prkx	protein kinase, X-linked	0.11483	Cluster 1	1427
Pros1	Pros1	protein S	0.098925	Cluster 1	1427
Proser1	Proser1	proline and serine rich 1	0.169066	Cluster 1	1427
Prpf39	Prpf39	pre-mRNA processing factor 39	0.242246	Cluster 1	1427
Prpf40a	Prpf40a	pre-mRNA processing factor 40 homolog A	0.202098	Cluster 1	1427
Prpf4b	Prpf4b	pre-mRNA processing factor 4B	0.173716	Cluster 1	1427
Prrc2b	Prrc2b	proline-rich coiled-coil 2B	0.205184	Cluster 1	1427
Psip1	Psip1	PC4 and SFRS1 interacting protein 1	0.16152	Cluster 1	1427
Psmd11	Psmd11	proteasome 26S subunit, non-ATPase 11	0.102968	Cluster 1	1427
Psme4	Psme4	proteasome activator subunit 4	0.120323	Cluster 1	1427
Ptbp3	Ptbp3	polypyrimidine tract binding protein 3	0.345252	Cluster 1	1427
Ptdss1	Ptdss1	phosphatidylserine synthase 1	0.119971	Cluster 1	1427
Pten	Pten	phosphatase and tensin homolog	0.22283	Cluster 1	1427
Ptger4	Ptger4	prostaglandin E receptor 4	0.273642	Cluster 1	1427
Ptpn11	Ptpn11	protein tyrosine phosphatase, non-receptor type 11	0.0920117	Cluster 1	1427
Ptpn12	Ptpn12	protein tyrosine phosphatase, non-receptor type 12	0.138093	Cluster 1	1427
Ptpn3	Ptpn3	protein tyrosine phosphatase, non-receptor type 3	0.151777	Cluster 1	1427
Ptprb	Ptprb	protein tyrosine phosphatase, receptor type, B	0.223504	Cluster 1	1427
Ptprj	Ptprj	protein tyrosine phosphatase, receptor type, J	0.148826	Cluster 1	1427
Pum1	Pum1	pumilio RNA-binding family member 1	0.150245	Cluster 1	1427
Pum2	Pum2	pumilio RNA-binding family member 2	0.114971	Cluster 1	1427
Pura	Pura	purine rich element binding protein A	0.195051	Cluster 1	1427
Pus10	Pus10	pseudouridine synthase 10	0.146002	Cluster 1	1427
Pygb	Pygb	glycogen phosphorylase B	0.141772	Cluster 1	1427
Qrich1	Qrich1	glutamine-rich 1	0.125474	Cluster 1	1427
Qser1	Qser1	glutamine and serine rich 1	0.167642	Cluster 1	1427
R3hdm1	R3hdm1	R3H domain containing 1	0.151604	Cluster 1	1427
R3hdm2	R3hdm2	R3H domain containing 2	0.142805	Cluster 1	1427
Rab14	Rab14	RAB14, member RAS oncogene family	0.13821	Cluster 1	1427
Rab3gap1	Rab3gap1	RAB3 GTPase activating protein catalytic subunit 1	0.132457	Cluster 1	1427
Rab5a	Rab5a	RAB5A, member RAS oncogene family	0.142154	Cluster 1	1427
Rab5al1	Rab5al1	Rab5a, member RAS oncogene family-like 1	0.22075	Cluster 1	1427
Rab5b	Rab5b	RAB5B, member RAS oncogene family	0.0850114	Cluster 1	1427
Rab8b	Rab8b	RAB8B, member RAS oncogene family	0.143591	Cluster 1	1427
Rad21	Rad21	RAD21 cohesin complex component	0.130253	Cluster 1	1427
Ralbp1	Ralbp1	ralA binding protein 1	0.122636	Cluster 1	1427
Ralgapa2	Ralgapa2	Ral GTPase activating protein catalytic alpha subunit 2	0.327969	Cluster 1	1427
Ralgapb	Ralgapb	Ral GTPase activating protein non-catalytic beta subunit	0.107614	Cluster 1	1427
Ranbp2/294429	Ranbp2	RAN binding protein 2	0.138197	Cluster 1	1427
Ranbp2/ENSRNOG00000000796	Ranbp2	RAN binding protein 2	0.223034	Cluster 1	1427
Rap1b	Rap1b	RAP1B, member of RAS oncogene family	0.163003	Cluster 1	1427
Rap2c	Rap2c	RAP2C, member of RAS oncogene family	0.148352	Cluster 1	1427
Rapgef2	Rapgef2	Rap guanine nucleotide exchange factor 2	0.135262	Cluster 1	1427
Rapgef4	Rapgef4	Rap guanine nucleotide exchange factor 4	0.265059	Cluster 1	1427
Rapgef6	Rapgef6	Rap guanine nucleotide exchange factor 6	0.292729	Cluster 1	1427
Rasa1	Rasa1	RAS p21 protein activator 1	0.211885	Cluster 1	1427
Rasa2	Rasa2	RAS p21 protein activator 2	0.186157	Cluster 1	1427
Rasgrp1	Rasgrp1	RAS guanyl releasing protein 1	0.330171	Cluster 1	1427
Rb1	Rb1	RB transcriptional corepressor 1	0.247639	Cluster 1	1427
Rb1cc1	Rb1cc1	RB1-inducible coiled-coil 1	0.19498	Cluster 1	1427
Rbbp6	Rbbp6	RB binding protein 6, ubiquitin ligase	0.176353	Cluster 1	1427
Rbbp9	Rbbp9	RB binding protein 9, serine hydrolase	0.127682	Cluster 1	1427
Rbm25l1	Rbm25l1	RNA binding motif protein 25-like 1	0.182452	Cluster 1	1427
Rbm27	Rbm27	RNA binding motif protein 27	0.24704	Cluster 1	1427
Rbm33	Rbm33	RNA binding motif protein 33	0.320211	Cluster 1	1427
Rbms1	Rbms1	RNA binding motif, single stranded interacting protein 1	0.224602	Cluster 1	1427
Rbmx	Rbmx	RNA binding motif protein, X-linked	0.162917	Cluster 1	1427
Rbpj	Rbpj	recombination signal binding protein for immunoglobulin kappa J region	0.177881	Cluster 1	1427
Rc3h2	Rc3h2	ring finger and CCCH-type domains 2	0.16775	Cluster 1	1427
Rcor3	Rcor3	REST corepressor 3	0.188115	Cluster 1	1427
Rdx	Rdx	radixin	0.228452	Cluster 1	1427
Reep3	Reep3	receptor accessory protein 3	0.127623	Cluster 1	1427
Relch	Relch	RAB11 binding and LisH domain, coiled-coil and HEAT repeat containing	0.156924	Cluster 1	1427
Rest	Rest	RE1-silencing transcription factor	0.346988	Cluster 1	1427
Rev3l	Rev3l	REV3 like, DNA directed polymerase zeta catalytic subunit	0.169783	Cluster 1	1427
Rfx5	Rfx5	regulatory factor X5	0.118634	Cluster 1	1427
RGD1304728	RGD1304728	similar to 4933427D14Rik protein	0.157038	Cluster 1	1427
RGD1305110	RGD1305110	similar to KIAA1841 protein	0.243793	Cluster 1	1427
RGD1305938	RGD1305938	similar to expressed sequence AW549877	0.21451	Cluster 1	1427
RGD1307100	RGD1307100	similar to RIKEN cDNA D630029K19	0.128359	Cluster 1	1427
RGD1307830	RGD1307830	similar to cDNA sequence BC003331	0.264981	Cluster 1	1427
RGD1308601	RGD1308601	RIKEN cDNA 8030462N17 gene	0.18045	Cluster 1	1427
RGD1310553	RGD1310553	similar to expressed sequence AI597479	0.159117	Cluster 1	1427
RGD1560341	RGD1560341	similar to Methionine aminopeptidase 2 (MetAP 2)	0.209549	Cluster 1	1427
RGD1562310	RGD1562310	RIKEN cDNA 2410131K14 gene	0.124099	Cluster 1	1427
RGD1565622	RGD1565622	RGD1565622	0.276749	Cluster 1	1427
RGD1566359	RGD1566359	similar to RIKEN cDNA B230219D22	0.395159	Cluster 1	1427
Rheb	Rheb	Ras homolog, mTORC1 binding	0.0813581	Cluster 1	1427
Rhot1	Rhot1	ras homolog family member T1	0.0922029	Cluster 1	1427
Ric1	Ric1	RIC1 homolog, RAB6A GEF complex partner 1	0.261708	Cluster 1	1427
Rif1	Rif1	replication timing regulatory factor 1	0.239336	Cluster 1	1427
Rin2	Rin2	Ras and Rab interactor 2	0.191975	Cluster 1	1427
Rnf103	Rnf103	ring finger protein 103	0.119643	Cluster 1	1427
Rnf111	Rnf111	ring finger protein 111	0.158719	Cluster 1	1427
Rnf13	Rnf13	ring finger protein 13	0.162179	Cluster 1	1427
Rnf139	Rnf139	ring finger protein 139	0.179599	Cluster 1	1427
rnf141	rnf141	ring finger protein 141	0.188591	Cluster 1	1427
Rnf168	Rnf168	ring finger protein 168	0.128865	Cluster 1	1427
Rnf170	Rnf170	ring finger protein 170	0.333231	Cluster 1	1427
Rnf19a	Rnf19a	ring finger protein 19A, RBR E3 ubiquitin protein ligase	0.126797	Cluster 1	1427
Rnf2	Rnf2	ring finger protein 2	0.183226	Cluster 1	1427
Rnf20	Rnf20	ring finger protein 20	0.146439	Cluster 1	1427
Rnf38	Rnf38	ring finger protein 38	0.313313	Cluster 1	1427
Rnf4	Rnf4	ring finger protein 4	0.137156	Cluster 1	1427
Rnf44	Rnf44	ring finger protein 44	0.13147	Cluster 1	1427
Rnf6	Rnf6	ring finger protein 6	0.142639	Cluster 1	1427
Rnft1	Rnft1	ring finger protein, transmembrane 1	0.265596	Cluster 1	1427
Rock1	Rock1	Rho-associated coiled-coil containing protein kinase 1	0.184582	Cluster 1	1427
Rock2	Rock2	Rho-associated coiled-coil containing protein kinase 2	0.12888	Cluster 1	1427
Ror1	Ror1	receptor tyrosine kinase-like orphan receptor 1	0.21339	Cluster 1	1427
Rp2	Rp2	RP2 activator of ARL3 GTPase	0.36694	Cluster 1	1427
Rpgrip1l	Rpgrip1l	Rpgrip1-like	0.158651	Cluster 1	1427
Rprd1a	Rprd1a	regulation of nuclear pre-mRNA domain containing 1A	0.196305	Cluster 1	1427
Rprd2	Rprd2	regulation of nuclear pre-mRNA domain containing 2	0.144889	Cluster 1	1427
Rrm2b	Rrm2b	ribonucleotide reductase regulatory TP53 inducible subunit M2B	0.358613	Cluster 1	1427
Rsbn1	Rsbn1	round spermatid basic protein 1	0.200732	Cluster 1	1427
Rsf1	Rsf1	remodeling and spacing factor 1	0.13784	Cluster 1	1427
Rsl1	Rsl1	regulator of sex limited protein 1	0.301765	Cluster 1	1427
Rspry1	Rspry1	ring finger and SPRY domain containing 1	0.187154	Cluster 1	1427
Rtkn2	Rtkn2	rhotekin 2	0.264455	Cluster 1	1427
Rubcn	Rubcn	rubicon autophagy regulator	0.148223	Cluster 1	1427
Rxra	Rxra	retinoid X receptor alpha	0.182343	Cluster 1	1427
Ryk	Ryk	receptor-like tyrosine kinase	0.0940832	Cluster 1	1427
S100pbp	S100pbp	S100P binding protein	0.18953	Cluster 1	1427
Sacm1l	Sacm1l	SAC1 like phosphatidylinositide phosphatase	0.130499	Cluster 1	1427
Sacs	Sacs	sacsin molecular chaperone	0.159584	Cluster 1	1427
Sash1	Sash1	SAM and SH3 domain containing 1	0.202646	Cluster 1	1427
Satb1	Satb1	SATB homeobox 1	0.253683	Cluster 1	1427
Sbf2	Sbf2	SET binding factor 2	0.178228	Cluster 1	1427
Sbno1	Sbno1	strawberry notch homolog 1	0.161492	Cluster 1	1427
Scaf11	Scaf11	SR-related CTD-associated factor 11	0.132493	Cluster 1	1427
Scaf8	Scaf8	SR-related CTD-associated factor 8	0.127794	Cluster 1	1427
Scarb2	Scarb2	scavenger receptor class B, member 2	0.196263	Cluster 1	1427
Scyl2	Scyl2	SCY1 like pseudokinase 2	0.167	Cluster 1	1427
Sec16a	Sec16a	SEC16 homolog A, endoplasmic reticulum export factor	0.114803	Cluster 1	1427
Sec23a	Sec23a	Sec23 homolog A, coat complex II component	0.226506	Cluster 1	1427
Sec24b	Sec24b	SEC24 homolog B, COPII coat complex component	0.12606	Cluster 1	1427
Sec63	Sec63	SEC63 homolog, protein translocation regulator	0.124328	Cluster 1	1427
Secisbp2l	Secisbp2l	SECIS binding protein 2-like	0.228725	Cluster 1	1427
Sel1l	Sel1l	SEL1L adaptor subunit of ERAD E3 ubiquitin ligase	0.105483	Cluster 1	1427
Sema3a	Sema3a	semaphorin 3A	0.264087	Cluster 1	1427
Sema6d	Sema6d	semaphorin 6D	0.182398	Cluster 1	1427
Senp2	Senp2	SUMO specific peptidase 2	0.170351	Cluster 1	1427
Senp5/ENSRNOG00000024794	Senp5	SUMO specific peptidase 5	0.310589	Cluster 1	1427
Senp6	Senp6	SUMO specific peptidase 6	0.140167	Cluster 1	1427
Senp7	Senp7	SUMO specific peptidase 7	0.238028	Cluster 1	1427
Septin11	Septin11	septin 11	0.160479	Cluster 1	1427
Serinc1	Serinc1	serine incorporator 1	0.199159	Cluster 1	1427
Serinc5	Serinc5	serine incorporator 5	0.126786	Cluster 1	1427
Sestd1	Sestd1	SEC14 and spectrin domain containing 1	0.197505	Cluster 1	1427
Setd5	Setd5	SET domain containing 5	0.119789	Cluster 1	1427
Setx	Setx	senataxin	0.172375	Cluster 1	1427
Sft2d2	Sft2d2	SFT2 domain containing 2	0.119569	Cluster 1	1427
Sfxn2/ENSRNOG00000059312	Sfxn2	sideroflexin 2	0.239466	Cluster 1	1427
Sh3bgrl	Sh3bgrl	SH3 domain binding glutamate-rich protein like	0.358926	Cluster 1	1427
Sh3d19	Sh3d19	SH3 domain containing 19	0.185696	Cluster 1	1427
Shoc2	Shoc2	SHOC2 leucine-rich repeat scaffold protein	0.209241	Cluster 1	1427
Shprh	Shprh	SNF2 histone linker PHD RING helicase	0.178472	Cluster 1	1427
Sik2	Sik2	salt-inducible kinase 2	0.169424	Cluster 1	1427
Sipa1l3	Sipa1l3	signal-induced proliferation-associated 1 like 3	0.155061	Cluster 1	1427
Sirt1	Sirt1	sirtuin 1	0.296063	Cluster 1	1427
Six4	Six4	SIX homeobox 4	0.191289	Cluster 1	1427
Ski	Ski	SKI proto-oncogene	0.203446	Cluster 1	1427
Skil	Skil	SKI-like proto-oncogene	0.348272	Cluster 1	1427
Slain2	Slain2	SLAIN motif family, member 2	0.165	Cluster 1	1427
Slc10a1	Slc10a1	solute carrier family 10 member 1	0.319046	Cluster 1	1427
Slc10a7	Slc10a7	solute carrier family 10, member 7	0.124592	Cluster 1	1427
Slc12a2	Slc12a2	solute carrier family 12 member 2	0.186833	Cluster 1	1427
Slc12a6	Slc12a6	solute carrier family 12, member 6	0.208181	Cluster 1	1427
Slc16a2	Slc16a2	solute carrier family 16 member 2	0.191185	Cluster 1	1427
Slc23a2	Slc23a2	solute carrier family 23 member 2	0.186915	Cluster 1	1427
Slc25a12	Slc25a12	solute carrier family 25 member 12	0.124819	Cluster 1	1427
Slc25a16	Slc25a16	solute carrier family 25 member 16	0.153876	Cluster 1	1427
Slc25a36	Slc25a36	solute carrier family 25 member 36	0.28584	Cluster 1	1427
Slc30a1	Slc30a1	solute carrier family 30 member 1	0.222917	Cluster 1	1427
Slc30a9	Slc30a9	solute carrier family 30 member 9	0.119923	Cluster 1	1427
Slc33a1	Slc33a1	solute carrier family 33 member 1	0.127552	Cluster 1	1427
Slc35a5	Slc35a5	solute carrier family 35, member A5	0.191305	Cluster 1	1427
Slc36a4	Slc36a4	solute carrier family 36 member 4	0.232422	Cluster 1	1427
Slc38a2	Slc38a2	solute carrier family 38, member 2	0.212628	Cluster 1	1427
Slc4a5	Slc4a5	solute carrier family 4 member 5	0.258901	Cluster 1	1427
Slc6a6	Slc6a6	solute carrier family 6 member 6	0.306756	Cluster 1	1427
Slco2b1	Slco2b1	solute carrier organic anion transporter family, member 2b1	0.207743	Cluster 1	1427
Slf1	Slf1	SMC5-SMC6 complex localization factor 1	0.229532	Cluster 1	1427
Slf2	Slf2	SMC5-SMC6 complex localization factor 2	0.163954	Cluster 1	1427
Slfn5	Slfn5	schlafen family member 5	0.145574	Cluster 1	1427
Slk	Slk	STE20-like kinase	0.277685	Cluster 1	1427
Slmap	Slmap	sarcolemma associated protein	0.155894	Cluster 1	1427
Smad1	Smad1	SMAD family member 1	0.110033	Cluster 1	1427
Smad4	Smad4	SMAD family member 4	0.163944	Cluster 1	1427
Smad5	Smad5	SMAD family member 5	0.17372	Cluster 1	1427
Smad9/ENSRNOG00000000091	Smad9	SMAD family member 9	0.173383	Cluster 1	1427
Smarcad1	Smarcad1	SWI/SNF-related, matrix-associated actin-dependent regulator of chromatin, subfamily a, containing DEAD/H box 1`	0.150762	Cluster 1	1427
Smarcc2	Smarcc2	SWI/SNF related, matrix associated, actin dependent regulator of chromatin, subfamily c, member 2	0.103203	Cluster 1	1427
Smc3	Smc3	structural maintenance of chromosomes 3	0.102256	Cluster 1	1427
Smc5	Smc5	structural maintenance of chromosomes 5	0.159904	Cluster 1	1427
Smchd1	Smchd1	structural maintenance of chromosomes flexible hinge domain containing 1	0.174808	Cluster 1	1427
Smg1	Smg1	SMG1, nonsense mediated mRNA decay associated PI3K related kinase	0.227874	Cluster 1	1427
Smndc1	Smndc1	survival motor neuron domain containing 1	0.114053	Cluster 1	1427
Smug1	Smug1	single-strand-selective monofunctional uracil-DNA glycosylase 1	0.153702	Cluster 1	1427
Smurf2	Smurf2	SMAD specific E3 ubiquitin protein ligase 2	0.133128	Cluster 1	1427
Sned1	Sned1	sushi, nidogen and EGF-like domains 1	0.238674	Cluster 1	1427
Snrk	Snrk	SNF related kinase	0.18169	Cluster 1	1427
Snrnp200	Snrnp200	small nuclear ribonucleoprotein U5 subunit 200	0.0889086	Cluster 1	1427
Sntb1	Sntb1	syntrophin, beta 1	0.343234	Cluster 1	1427
Snx13	Snx13	sorting nexin 13	0.228452	Cluster 1	1427
Snx2	Snx2	sorting nexin 2	0.132889	Cluster 1	1427
Snx24	Snx24	sorting nexin 24	0.126458	Cluster 1	1427
Snx27	Snx27	sorting nexin 27	0.0928186	Cluster 1	1427
Snx29	Snx29	sorting nexin 29	0.223996	Cluster 1	1427
Son	Son	Son DNA binding protein	0.156924	Cluster 1	1427
Sorbs1	Sorbs1	sorbin and SH3 domain containing 1	0.303909	Cluster 1	1427
Sos1	Sos1	SOS Ras/Rac guanine nucleotide exchange factor 1	0.169712	Cluster 1	1427
Sos2	Sos2	SOS Ras/Rho guanine nucleotide exchange factor 2	0.169174	Cluster 1	1427
Sp2	Sp2	Sp2 transcription factor	0.125979	Cluster 1	1427
Sp3	Sp3	Sp3 transcription factor	0.212045	Cluster 1	1427
Sp4	Sp4	Sp4 transcription factor	0.342347	Cluster 1	1427
Spag9	Spag9	sperm associated antigen 9	0.137599	Cluster 1	1427
Spast	Spast	spastin	0.121969	Cluster 1	1427
Spen	Spen	spen family transcriptional repressor	0.157489	Cluster 1	1427
Spg11	Spg11	SPG11 vesicle trafficking associated, spatacsin	0.112955	Cluster 1	1427
Spire1	Spire1	spire-type actin nucleation factor 1	0.137341	Cluster 1	1427
Spock2	Spock2	SPARC/osteonectin, cwcv and kazal like domains proteoglycan 2	0.168296	Cluster 1	1427
Spred2	Spred2	sprouty-related, EVH1 domain containing 2	0.268051	Cluster 1	1427
Sptbn1	Sptbn1	spectrin, beta, non-erythrocytic 1	0.173641	Cluster 1	1427
Srek1	Srek1	splicing regulatory glutamic acid and lysine rich protein 1	0.185955	Cluster 1	1427
Srgap2	Srgap2	SLIT-ROBO Rho GTPase activating protein 2	0.115216	Cluster 1	1427
Srpk2	Srpk2	SRSF protein kinase 2	0.159941	Cluster 1	1427
Srpra	Srpra	SRP receptor subunit alpha	0.0860587	Cluster 1	1427
Srr	Srr	serine racemase	0.185055	Cluster 1	1427
Srrt	Srrt	serrate, RNA effector molecule	0.124075	Cluster 1	1427
Srsf11	Srsf11	serine and arginine rich splicing factor 11	0.164826	Cluster 1	1427
Ssh1	Ssh1	slingshot protein phosphatase 1	0.234257	Cluster 1	1427
Ssh2	Ssh2	slingshot protein phosphatase 2	0.378971	Cluster 1	1427
St5	St5	suppression of tumorigenicity 5	0.279769	Cluster 1	1427
Stag1	Stag1	stromal antigen 1	0.158734	Cluster 1	1427
Stag2	Stag2	stromal antigen 2	0.194462	Cluster 1	1427
Stam	Stam	signal transducing adaptor molecule	0.143176	Cluster 1	1427
Stam2	Stam2	signal transducing adaptor molecule 2	0.272399	Cluster 1	1427
Stard13	Stard13	StAR-related lipid transfer domain containing 13	0.139188	Cluster 1	1427
Stard7	Stard7	StAR-related lipid transfer domain containing 7	0.0964188	Cluster 1	1427
Stau1	Stau1	staufen double-stranded RNA binding protein 1	0.093025	Cluster 1	1427
Stim1	Stim1	stromal interaction molecule 1	0.107414	Cluster 1	1427
Stk3	Stk3	serine/threonine kinase 3	0.119451	Cluster 1	1427
Stk38l	Stk38l	serine/threonine kinase 38 like	0.108271	Cluster 1	1427
Strn3	Strn3	striatin 3	0.18726	Cluster 1	1427
Stt3b	Stt3b	STT3 oligosaccharyltransferase complex catalytic subunit B	0.154619	Cluster 1	1427
Stx7	Stx7	syntaxin 7	0.148901	Cluster 1	1427
Stxbp5	Stxbp5	syntaxin binding protein 5	0.137245	Cluster 1	1427
Sun1	Sun1	Sad1 and UNC84 domain containing 1	0.106274	Cluster 1	1427
Supt16h	Supt16h	SPT16 homolog, facilitates chromatin remodeling subunit	0.102853	Cluster 1	1427
Supt6h	Supt6h	SPT6 homolog, histone chaperone and transcription elongation factor	0.0799694	Cluster 1	1427
Susd6	Susd6	sushi domain containing 6	0.268023	Cluster 1	1427
Suz12	Suz12	SUZ12 polycomb repressive complex 2 subunit	0.271218	Cluster 1	1427
Svil	Svil	supervillin	0.162229	Cluster 1	1427
Syde2	Syde2	synapse defective Rho GTPase homolog 2	0.303529	Cluster 1	1427
Syne2	Syne2	spectrin repeat containing nuclear envelope protein 2	0.180995	Cluster 1	1427
Syngap1	Syngap1	synaptic Ras GTPase activating protein 1	0.152606	Cluster 1	1427
Synj1	Synj1	synaptojanin 1	0.130147	Cluster 1	1427
Synpo	Synpo	synaptopodin	0.128349	Cluster 1	1427
Sypl1	Sypl1	synaptophysin-like 1	0.17791	Cluster 1	1427
Tab2	Tab2	TGF-beta activated kinase 1/MAP3K7 binding protein 2	0.142462	Cluster 1	1427
Tada2b	Tada2b	transcriptional adaptor 2B	0.152841	Cluster 1	1427
Taf2	Taf2	TATA-box binding protein associated factor 2	0.128413	Cluster 1	1427
Tanc1	Tanc1	tetratricopeptide repeat, ankyrin repeat and coiled-coil containing 1	0.185665	Cluster 1	1427
Taok3	Taok3	TAO kinase 3	0.188811	Cluster 1	1427
Tardbp	Tardbp	TAR DNA binding protein	0.148788	Cluster 1	1427
Tasor	Tasor	transcription activation suppressor	0.305717	Cluster 1	1427
Tax1bp1	Tax1bp1	Tax1 binding protein 1	0.105365	Cluster 1	1427
Tbc1d15	Tbc1d15	TBC1 domain family, member 15	0.251361	Cluster 1	1427
Tbc1d20	Tbc1d20	TBC1 domain family, member 20	0.112624	Cluster 1	1427
Tbc1d22b	Tbc1d22b	TBC1 domain family, member 22B	0.16589	Cluster 1	1427
Tbc1d24	Tbc1d24	TBC1 domain family, member 24	0.298398	Cluster 1	1427
Tbc1d2b	Tbc1d2b	TBC1 domain family, member 2B	0.104454	Cluster 1	1427
Tbk1	Tbk1	TANK-binding kinase 1	0.200714	Cluster 1	1427
Tbl1x	Tbl1x	transducin (beta)-like 1 X-linked	0.135464	Cluster 1	1427
Tbl1xr1	Tbl1xr1	transducin (beta)-like 1 X-linked receptor 1	0.176552	Cluster 1	1427
Tcea1	Tcea1	transcription elongation factor A1	0.106807	Cluster 1	1427
Tcf12	Tcf12	transcription factor 12	0.28195	Cluster 1	1427
Tcf20	Tcf20	transcription factor 20	0.140309	Cluster 1	1427
Tcf7l1	Tcf7l1	transcription factor 7 like 1	0.128674	Cluster 1	1427
Tecpr2	Tecpr2	tectonin beta-propeller repeat containing 2	0.276632	Cluster 1	1427
Tent4b	Tent4b	terminal nucleotidyltransferase 4B	0.143824	Cluster 1	1427
Tet2	Tet2	tet methylcytosine dioxygenase 2	0.289211	Cluster 1	1427
Tet3	Tet3	tet methylcytosine dioxygenase 3	0.39625	Cluster 1	1427
Tex2	Tex2	testis expressed 2	0.157397	Cluster 1	1427
Tgfbr1	Tgfbr1	transforming growth factor, beta receptor 1	0.194984	Cluster 1	1427
Tgfbr2	Tgfbr2	transforming growth factor, beta receptor 2	0.206599	Cluster 1	1427
Tgfbrap1	Tgfbrap1	transforming growth factor, beta receptor associated protein 1	0.130172	Cluster 1	1427
Thap6	Thap6	THAP domain containing 6	0.287338	Cluster 1	1427
Thoc2	Thoc2	THO complex 2	0.292637	Cluster 1	1427
Thrap3	Thrap3	thyroid hormone receptor associated protein 3	0.120268	Cluster 1	1427
Thrb	Thrb	thyroid hormone receptor beta	0.217373	Cluster 1	1427
Tia1	Tia1	TIA1 cytotoxic granule-associated RNA binding protein	0.161148	Cluster 1	1427
Tiparp	Tiparp	TCDD-inducible poly(ADP-ribose) polymerase	0.250123	Cluster 1	1427
Tjp1	Tjp1	tight junction protein 1	0.182028	Cluster 1	1427
Tle4	Tle4	TLE family member 4, transcriptional corepressor	0.154766	Cluster 1	1427
Tlr5	Tlr5	toll-like receptor 5	0.376622	Cluster 1	1427
Tm9sf2	Tm9sf2	transmembrane 9 superfamily member 2	0.108853	Cluster 1	1427
Tm9sf3	Tm9sf3	transmembrane 9 superfamily member 3	0.189915	Cluster 1	1427
Tmed5	Tmed5	transmembrane p24 trafficking protein 5	0.350498	Cluster 1	1427
Tmem106b	Tmem106b	transmembrane protein 106B	0.205858	Cluster 1	1427
Tmem123	Tmem123	transmembrane protein 123	0.171515	Cluster 1	1427
Tmem131	Tmem131	transmembrane protein 131	0.150655	Cluster 1	1427
Tmem135	Tmem135	transmembrane protein 135	0.161531	Cluster 1	1427
Tmem168	Tmem168	transmembrane protein 168	0.241884	Cluster 1	1427
Tmem170a	Tmem170a	transmembrane protein 170A	0.111087	Cluster 1	1427
Tmem18	Tmem18	transmembrane protein 18	0.109893	Cluster 1	1427
Tmem30a	Tmem30a	transmembrane protein 30A	0.189603	Cluster 1	1427
Tmem33	Tmem33	transmembrane protein 33	0.194485	Cluster 1	1427
Tmem41b	Tmem41b	transmembrane protein 41B	0.148621	Cluster 1	1427
Tmem59	Tmem59	transmembrane protein 59	0.0849198	Cluster 1	1427
Tmem65	Tmem65	transmembrane protein 65	0.205899	Cluster 1	1427
Tmem67	Tmem67	transmembrane protein 67	0.193297	Cluster 1	1427
Tmem87a	Tmem87a	transmembrane protein 87A	0.145527	Cluster 1	1427
Tmem87b	Tmem87b	transmembrane protein 87B	0.135833	Cluster 1	1427
Tmf1	Tmf1	TATA element modulatory factor 1	0.224649	Cluster 1	1427
Tmod3	Tmod3	tropomodulin 3	0.12135	Cluster 1	1427
Tmpo	Tmpo	thymopoietin	0.109071	Cluster 1	1427
Tmx1	Tmx1	thioredoxin-related transmembrane protein 1	0.165517	Cluster 1	1427
Tmx3	Tmx3	thioredoxin-related transmembrane protein 3	0.30524	Cluster 1	1427
Tmx4	Tmx4	thioredoxin-related transmembrane protein 4	0.115533	Cluster 1	1427
Tnks2/ENSRNOG00000052664	Tnks2	tankyrase 2	0.110399	Cluster 1	1427
Tnpo1	Tnpo1	transportin 1	0.164772	Cluster 1	1427
Tnpo2	Tnpo2	transportin 2	0.102973	Cluster 1	1427
Tnrc6a	Tnrc6a	trinucleotide repeat containing adaptor 6A	0.114021	Cluster 1	1427
Tnrc6c	Tnrc6c	trinucleotide repeat containing adaptor 6C	0.22272	Cluster 1	1427
Tns1	Tns1	tensin 1	0.281033	Cluster 1	1427
Tob1	Tob1	transducer of ErbB-2.1	0.167848	Cluster 1	1427
Togaram1	Togaram1	TOG array regulator of axonemal microtubules 1	0.187225	Cluster 1	1427
Tom1l2	Tom1l2	target of myb1 like 2 membrane trafficking protein	0.163017	Cluster 1	1427
Tomm70	Tomm70	translocase of outer mitochondrial membrane 70	0.197903	Cluster 1	1427
Top1	Top1	DNA topoisomerase I	0.189523	Cluster 1	1427
Tp53inp1	Tp53inp1	tumor protein p53 inducible nuclear protein 1	0.528541	Cluster 1	1427
Tpp2	Tpp2	tripeptidyl peptidase 2	0.150557	Cluster 1	1427
Trappc11	Trappc11	trafficking protein particle complex 11	0.124324	Cluster 1	1427
Trappc8	Trappc8	trafficking protein particle complex 8	0.148372	Cluster 1	1427
Trim25	Trim25	tripartite motif-containing 25	0.218637	Cluster 1	1427
Trim33	Trim33	tripartite motif-containing 33	0.270892	Cluster 1	1427
Trim44	Trim44	tripartite motif-containing 44	0.301856	Cluster 1	1427
Trio	Trio	trio Rho guanine nucleotide exchange factor	0.252487	Cluster 1	1427
Trip11	Trip11	thyroid hormone receptor interactor 11	0.166884	Cluster 1	1427
Trip12	Trip12	thyroid hormone receptor interactor 12	0.141217	Cluster 1	1427
Trnt1	Trnt1	tRNA nucleotidyl transferase 1	0.11367	Cluster 1	1427
Trpc1	Trpc1	transient receptor potential cation channel, subfamily C, member 1	0.174378	Cluster 1	1427
Trpm7	Trpm7	transient receptor potential cation channel, subfamily M, member 7	0.257682	Cluster 1	1427
Tshz1	Tshz1	teashirt zinc finger homeobox 1	0.278493	Cluster 1	1427
Tshz2	Tshz2	teashirt zinc finger homeobox 2	0.404131	Cluster 1	1427
Tsnax	Tsnax	translin-associated factor X	0.0747533	Cluster 1	1427
Tspan12	Tspan12	tetraspanin 12	0.147542	Cluster 1	1427
Tspoap1	Tspoap1	TSPO associated protein 1	0.186854	Cluster 1	1427
Tspyl1	Tspyl1	TSPY-like 1	0.135536	Cluster 1	1427
Tstd2	Tstd2	thiosulfate sulfurtransferase like domain containing 2	0.11596	Cluster 1	1427
Ttc17	Ttc17	tetratricopeptide repeat domain 17	0.117144	Cluster 1	1427
Ttc3	Ttc3	tetratricopeptide repeat domain 3	0.191882	Cluster 1	1427
Ttc37	Ttc37	tetratricopeptide repeat domain 37	0.11929	Cluster 1	1427
Ttc9c	Ttc9c	tetratricopeptide repeat domain 9C	0.206193	Cluster 1	1427
Ttf2	Ttf2	transcription termination factor 2	0.155262	Cluster 1	1427
Tubgcp2	Tubgcp2	tubulin, gamma complex associated protein 2	0.0836701	Cluster 1	1427
Tubgcp4	Tubgcp4	tubulin, gamma complex associated protein 4	0.145104	Cluster 1	1427
Tut4	Tut4	terminal uridylyl transferase 4	0.22186	Cluster 1	1427
Twf1	Twf1	twinfilin actin-binding protein 1	0.103304	Cluster 1	1427
Twsg1	Twsg1	twisted gastrulation BMP signaling modulator 1	0.130659	Cluster 1	1427
Txlna	Txlna	taxilin alpha	0.171597	Cluster 1	1427
Txlng	Txlng	taxilin gamma	0.256959	Cluster 1	1427
U2surp	U2surp	U2 snRNP-associated SURP domain containing	0.118312	Cluster 1	1427
Uba3	Uba3	ubiquitin-like modifier activating enzyme 3	0.165617	Cluster 1	1427
Uba6	Uba6	ubiquitin-like modifier activating enzyme 6	0.171933	Cluster 1	1427
Ubap2l	Ubap2l	ubiquitin associated protein 2-like	0.14271	Cluster 1	1427
Ube2d3	Ube2d3	ubiquitin-conjugating enzyme E2D 3	0.133683	Cluster 1	1427
Ube2q2	Ube2q2	ubiquitin conjugating enzyme E2 Q2	0.189913	Cluster 1	1427
Ube3a	Ube3a	ubiquitin protein ligase E3A	0.175588	Cluster 1	1427
Ubl3	Ubl3	ubiquitin-like 3	0.145964	Cluster 1	1427
Ubqln2	Ubqln2	ubiquilin 2	0.149577	Cluster 1	1427
Ubr1	Ubr1	ubiquitin protein ligase E3 component n-recognin 1	0.299106	Cluster 1	1427
Ubr3	Ubr3	ubiquitin protein ligase E3 component n-recognin 3	0.225426	Cluster 1	1427
Ubr4	Ubr4	ubiquitin protein ligase E3 component n-recognin 4	0.0729002	Cluster 1	1427
Ubr5	Ubr5	ubiquitin protein ligase E3 component n-recognin 5	0.138114	Cluster 1	1427
Ugcg	Ugcg	UDP-glucose ceramide glucosyltransferase	0.133104	Cluster 1	1427
Ugp2	Ugp2	UDP-glucose pyrophosphorylase 2	0.12801	Cluster 1	1427
Uhmk1	Uhmk1	U2AF homology motif kinase 1	0.273936	Cluster 1	1427
Uhrf2	Uhrf2	ubiquitin like with PHD and ring finger domains 2	0.10562	Cluster 1	1427
Ulk2	Ulk2	unc-51 like autophagy activating kinase 2	0.167948	Cluster 1	1427
Unkl	Unkl	unk like zinc finger	0.213064	Cluster 1	1427
Upf2	Upf2	UPF2, regulator of nonsense mediated mRNA decay	0.159162	Cluster 1	1427
Urb1	Urb1	URB1 ribosome biogenesis homolog	0.178208	Cluster 1	1427
Usp12	Usp12	ubiquitin specific peptidase 12	0.161096	Cluster 1	1427
Usp22	Usp22	ubiquitin specific peptidase 22	0.155799	Cluster 1	1427
Usp25	Usp25	ubiquitin specific peptidase 25	0.18976	Cluster 1	1427
Usp32	Usp32	ubiquitin specific peptidase 32	0.170543	Cluster 1	1427
Usp33	Usp33	ubiquitin specific peptidase 33	0.175225	Cluster 1	1427
Usp34	Usp34	ubiquitin specific peptidase 34	0.136242	Cluster 1	1427
Usp38	Usp38	ubiquitin specific peptidase 38	0.147531	Cluster 1	1427
Usp46	Usp46	ubiquitin specific peptidase 46	0.119089	Cluster 1	1427
Usp47	Usp47	ubiquitin specific peptidase 47	0.0951811	Cluster 1	1427
Usp48	Usp48	ubiquitin specific peptidase 48	0.114445	Cluster 1	1427
Usp7	Usp7	ubiquitin specific peptidase 7	0.137864	Cluster 1	1427
Usp9x	Usp9x	ubiquitin specific peptidase 9, X-linked	0.133951	Cluster 1	1427
Utrn	Utrn	utrophin	0.256408	Cluster 1	1427
Vcpip1	Vcpip1	valosin containing protein interacting protein 1	0.21519	Cluster 1	1427
Vezf1	Vezf1	vascular endothelial zinc finger 1	0.144493	Cluster 1	1427
Virma	Virma	vir like m6A methyltransferase associated	0.12752	Cluster 1	1427
Vps13c	Vps13c	vacuolar protein sorting 13 homolog C	0.205574	Cluster 1	1427
Vps13d	Vps13d	vacuolar protein sorting 13 homolog D	0.143604	Cluster 1	1427
Vps26a	Vps26a	VPS26 retromer complex component A	0.132493	Cluster 1	1427
Vps35	Vps35	VPS35 retromer complex component	0.149325	Cluster 1	1427
Vps41	Vps41	VPS41 subunit of HOPS complex	0.1399	Cluster 1	1427
Vps4b	Vps4b	vacuolar protein sorting 4 homolog B	0.130361	Cluster 1	1427
Vps50	Vps50	VPS50 subunit of EARP/GARPII complex	0.15664	Cluster 1	1427
Vxn	Vxn	vexin	0.272609	Cluster 1	1427
Wac	Wac	WW domain containing adaptor with coiled-coil	0.189497	Cluster 1	1427
Wapl	Wapl	WAPL cohesin release factor	0.191143	Cluster 1	1427
Washc2c	Washc2c	WASH complex subunit 2C	0.117639	Cluster 1	1427
Washc4	Washc4	WASH complex subunit 4	0.232258	Cluster 1	1427
Washc5	Washc5	WASH complex subunit 5	0.107108	Cluster 1	1427
Wasl	Wasl	WASP like actin nucleation promoting factor	0.15982	Cluster 1	1427
Wbp4	Wbp4	WW domain binding protein 4	0.145877	Cluster 1	1427
Wdfy3	Wdfy3	WD repeat and FYVE domain containing 3	0.242167	Cluster 1	1427
Wdr19	Wdr19	WD repeat domain 19	0.322847	Cluster 1	1427
Wdr26	Wdr26	WD repeat domain 26	0.144687	Cluster 1	1427
Wdr44	Wdr44	WD repeat domain 44	0.167546	Cluster 1	1427
Wdr45b	Wdr45b	WD repeat domain 45B	0.115697	Cluster 1	1427
Wdr47	Wdr47	WD repeat domain 47	0.12812	Cluster 1	1427
Wdr48	Wdr48	WD repeat domain 48	0.101462	Cluster 1	1427
Wdr7	Wdr7	WD repeat domain 7	0.165648	Cluster 1	1427
Wipf1	Wipf1	WAS/WASL interacting protein family, member 1	0.16905	Cluster 1	1427
Wwc2	Wwc2	WW and C2 domain containing 2	0.181299	Cluster 1	1427
Wwc3	Wwc3	WWC family member 3	0.118879	Cluster 1	1427
Wwp1	Wwp1	WW domain containing E3 ubiquitin protein ligase 1	0.241538	Cluster 1	1427
Xpot	Xpot	exportin for tRNA	0.160985	Cluster 1	1427
Xpr1	Xpr1	xenotropic and polytropic retrovirus receptor 1	0.277964	Cluster 1	1427
Yap1	Yap1	yes-associated protein 1	0.202853	Cluster 1	1427
Yeats2	Yeats2	YEATS domain containing 2	0.11289	Cluster 1	1427
Yes1	Yes1	YES proto-oncogene 1, Src family tyrosine kinase	0.266666	Cluster 1	1427
Yipf4	Yipf4	Yip1 domain family, member 4	0.138979	Cluster 1	1427
Yipf6	Yipf6	Yip1 domain family, member 6	0.186017	Cluster 1	1427
Ylpm1	Ylpm1	YLP motif containing 1	0.119054	Cluster 1	1427
Ythdc2	Ythdc2	YTH domain containing 2	0.291212	Cluster 1	1427
Ythdf3	Ythdf3	YTH N(6)-methyladenosine RNA binding protein 3	0.205669	Cluster 1	1427
Yy1	Yy1	YY1 transcription factor	0.135476	Cluster 1	1427
Zak	Zak	sterile alpha motif and leucine zipper containing kinase AZK	0.206774	Cluster 1	1427
Zbtb1	Zbtb1	zinc finger and BTB domain containing 1	0.198752	Cluster 1	1427
Zbtb10	Zbtb10	zinc finger and BTB domain containing 10	0.329911	Cluster 1	1427
Zbtb38	Zbtb38	zinc finger and BTB domain containing 38	0.314103	Cluster 1	1427
Zbtb4	Zbtb4	zinc finger and BTB domain containing 4	0.213976	Cluster 1	1427
Zbtb47	Zbtb47	zinc finger and BTB domain containing 47	0.118088	Cluster 1	1427
Zc3h11a	Zc3h11a	zinc finger CCCH-type containing 11A	0.166433	Cluster 1	1427
Zc3h13	Zc3h13	zinc finger CCCH type containing 13	0.103787	Cluster 1	1427
Zc3h14	Zc3h14	zinc finger CCCH type containing 14	0.123531	Cluster 1	1427
Zc3h4	Zc3h4	zinc finger CCCH-type containing 4	0.14097	Cluster 1	1427
Zc3hav1	Zc3hav1	zinc finger CCCH-type containing, antiviral 1	0.0945536	Cluster 1	1427
Zcchc14	Zcchc14	zinc finger CCHC-type containing 14	0.345511	Cluster 1	1427
Zcchc2	Zcchc2	zinc finger CCHC-type containing 2	0.217487	Cluster 1	1427
Zcchc6	Zcchc6	zinc finger CCHC-type containing 6	0.187748	Cluster 1	1427
Zdhhc17	Zdhhc17	zinc finger, DHHC-type containing 17	0.266507	Cluster 1	1427
Zdhhc5	Zdhhc5	zinc finger, DHHC-type containing 5	0.132024	Cluster 1	1427
Zdhhc6	Zdhhc6	zinc finger, DHHC-type containing 6	0.122873	Cluster 1	1427
Zeb1	Zeb1	zinc finger E-box binding homeobox 1	0.189022	Cluster 1	1427
Zeb2	Zeb2	zinc finger E-box binding homeobox 2	0.290112	Cluster 1	1427
Zfand6	Zfand6	zinc finger AN1-type containing 6	0.13862	Cluster 1	1427
Zfc3h1	Zfc3h1	zinc finger, C3H1-type containing	0.175101	Cluster 1	1427
Zfp106	Zfp106	zinc finger protein 106	0.314556	Cluster 1	1427
Zfp131	Zfp131	zinc finger protein 131	0.166168	Cluster 1	1427
Zfp182	Zfp182	zinc finger protein 182	0.23898	Cluster 1	1427
Zfp236	Zfp236	zinc finger protein 236	0.26843	Cluster 1	1427
Zfp24	Zfp24	zinc finger protein 24	0.166779	Cluster 1	1427
Zfp26	Zfp26	zinc finger protein 26	0.288599	Cluster 1	1427
Zfp266	Zfp266	zinc finger protein 266	0.178898	Cluster 1	1427
Zfp280c	Zfp280c	zinc finger protein 280C	0.272948	Cluster 1	1427
Zfp280d	Zfp280d	zinc finger protein 280D	0.187729	Cluster 1	1427
Zfp281	Zfp281	zinc finger protein 281	0.315697	Cluster 1	1427
Zfp292	Zfp292	zinc finger protein 292	0.176085	Cluster 1	1427
Zfp317	Zfp317	zinc finger protein 317	0.240874	Cluster 1	1427
Zfp40	Zfp40	zinc finger protein 40	0.252396	Cluster 1	1427
Zfp41	Zfp41	zinc finger protein 41	0.179437	Cluster 1	1427
Zfp426	Zfp426	zinc finger protein 426	0.13667	Cluster 1	1427
Zfp445	Zfp445	zinc finger protein 445	0.314927	Cluster 1	1427
Zfp458	Zfp458	zinc finger protein 458	0.293718	Cluster 1	1427
Zfp507	Zfp507	zinc finger protein 507	0.212885	Cluster 1	1427
Zfp512b	Zfp512b	zinc finger protein 512B	0.168698	Cluster 1	1427
Zfp516	Zfp516	zinc finger protein 516	0.26466	Cluster 1	1427
Zfp518a	Zfp518a	zinc finger protein 518A	0.237314	Cluster 1	1427
Zfp560	Zfp560	zinc finger protein 560	0.162352	Cluster 1	1427
Zfp609	Zfp609	zinc finger protein 609	0.141168	Cluster 1	1427
Zfp62	Zfp62	zinc finger protein 62	0.183519	Cluster 1	1427
Zfp638	Zfp638	zinc finger protein 638	0.117943	Cluster 1	1427
Zfp68	Zfp68	zinc finger protein 68	0.168671	Cluster 1	1427
Zfp709	Zfp709	zinc finger protein 709	0.236864	Cluster 1	1427
Zfp748	Zfp748	zinc finger protein 748	0.283552	Cluster 1	1427
Zfp799	Zfp799	zinc finger protein 799	0.293531	Cluster 1	1427
Zfp800	Zfp800	zinc finger protein 800	0.245732	Cluster 1	1427
Zfp810	Zfp810	zinc finger protein 810	0.142514	Cluster 1	1427
Zfp827	Zfp827	zinc finger protein 827	0.183891	Cluster 1	1427
Zfp84/ENSRNOG00000029043	Zfp84	zinc finger protein 84	0.161721	Cluster 1	1427
Zfp846	Zfp846	zinc finger protein 846	0.169879	Cluster 1	1427
Zfp91	Zfp91	zinc finger protein 91	0.128443	Cluster 1	1427
Zfp950	Zfp950	zinc finger protein 950	0.204463	Cluster 1	1427
Zfr	Zfr	zinc finger RNA binding protein	0.142338	Cluster 1	1427
Zfx	Zfx	zinc finger protein X-linked	0.164784	Cluster 1	1427
Zfyve16	Zfyve16	zinc finger FYVE-type containing 16	0.18605	Cluster 1	1427
Zhx1	Zhx1	zinc fingers and homeoboxes 1	0.145284	Cluster 1	1427
Zhx2	Zhx2	zinc fingers and homeoboxes 2	0.171022	Cluster 1	1427
Zkscan1	Zkscan1	zinc finger with KRAB and SCAN domains 1	0.275311	Cluster 1	1427
Zkscan3	Zkscan3	zinc finger with KRAB and SCAN domains 3	0.136841	Cluster 1	1427
Zmiz1	Zmiz1	zinc finger, MIZ-type containing 1	0.170976	Cluster 1	1427
Zmpste24	Zmpste24	zinc metallopeptidase STE24	0.208144	Cluster 1	1427
Zmym2	Zmym2	zinc finger MYM-type containing 2	0.198586	Cluster 1	1427
Zmym4	Zmym4	zinc finger MYM-type containing 4	0.16067	Cluster 1	1427
Zmynd11	Zmynd11	zinc finger, MYND-type containing 11	0.125065	Cluster 1	1427
Zranb2	Zranb2	zinc finger RANBP2-type containing 2	0.156557	Cluster 1	1427
Zrsr1	Zrsr1	zinc finger (CCCH type), RNA binding motif and serine/arginine rich 1	0.262394	Cluster 1	1427
Zscan26	Zscan26	zinc finger and SCAN domain containing 26	0.166409	Cluster 1	1427
Zswim5	Zswim5	zinc finger, SWIM-type containing 5	0.192496	Cluster 1	1427
Zswim6	Zswim6	zinc finger, SWIM-type containing 6	0.217119	Cluster 1	1427
Zzef1	Zzef1	zinc finger ZZ-type and EF-hand domain containing 1	0.235298	Cluster 1	1427
Zzz3	Zzz3	zinc finger, ZZ-type containing 3	0.157181	Cluster 1	1427
AABR07001099.2	AABR07001099.2	solute carrier family 32 member 1	0.239988	Cluster 2	1044
AABR07007032.1	AABR07007032.1	platelet-activating factor acetylhydrolase 1b, regulatory subunit 1	0.205024	Cluster 2	1044
AABR07007121.1	AABR07007121.1	hornerin	0.0874697	Cluster 2	1044
AABR07007905.2	AABR07007905.2	glutamate-rich 3	0.120251	Cluster 2	1044
AABR07013065.1	AABR07013065.1	complement component 4 binding protein, alpha	0.196829	Cluster 2	1044
AABR07026424.1	AABR07026424.1	microtubule-associated protein 1 light chain 3 beta 2	0.273481	Cluster 2	1044
AABR07031480.1	AABR07031480.1	WD repeat domain 43	0.241038	Cluster 2	1044
AABR07038567.1	AABR07038567.1	basic transcription factor 3	0.310875	Cluster 2	1044
AABR07053179.1	AABR07053179.1	SEC63 homolog, protein translocation regulator	0.221799	Cluster 2	1044
AABR07066522.1	AABR07066522.1	scaffold attachment factor B2	0.121492	Cluster 2	1044
Abca7	Abca7	ATP binding cassette subfamily A member 7	0.203989	Cluster 2	1044
Abca8a	Abca8a	ATP-binding cassette, subfamily A (ABC1), member 8a	0.312793	Cluster 2	1044
Abca9	Abca9	ATP binding cassette subfamily A member 9	0.481351	Cluster 2	1044
Abcb1b	Abcb1b	ATP-binding cassette, subfamily B (MDR/TAP), member 1B	0.693117	Cluster 2	1044
Abhd18	Abhd18	abhydrolase domain containing 18	0.357056	Cluster 2	1044
Abhd4	Abhd4	abhydrolase domain containing 4	0.103346	Cluster 2	1044
AC107531.3	AC107531.3	elongator acetyltransferase complex subunit 5	0.160917	Cluster 2	1044
AC109542.1	AC109542.1	olfactory receptor 470	0.705735	Cluster 2	1044
AC123346.1	AC123346.1	class II histocompatibility antigen, M alpha chain	0.296262	Cluster 2	1044
AC128960.1	AC128960.1	sphingosine-1-phosphate receptor 4	0.153458	Cluster 2	1044
Acacb	Acacb	acetyl-CoA carboxylase beta	0.131383	Cluster 2	1044
Acadl	Acadl	acyl-CoA dehydrogenase, long chain	0.238996	Cluster 2	1044
Acadvl	Acadvl	acyl-CoA dehydrogenase, very long chain	0.12172	Cluster 2	1044
Acbd4	Acbd4	acyl-CoA binding domain containing 4	0.189723	Cluster 2	1044
Acd	Acd	ACD, shelterin complex subunit and telomerase recruitment factor	0.113393	Cluster 2	1044
Acin1	Acin1	apoptotic chromatin condensation inducer 1	0.0833679	Cluster 2	1044
Acot1	Acot1	acyl-CoA thioesterase 1	0.852357	Cluster 2	1044
Acr	Acr	acrosin	0.383607	Cluster 2	1044
Acsf2	Acsf2	acyl-CoA synthetase family member 2	0.140491	Cluster 2	1044
Actr8	Actr8	actin related protein 8	0.11478	Cluster 2	1044
Acvr1b	Acvr1b	activin A receptor type 1B	0.215709	Cluster 2	1044
Adamts15	Adamts15	ADAM metallopeptidase with thrombospondin type 1 motif, 15	0.248106	Cluster 2	1044
Adamts2	Adamts2	ADAM metallopeptidase with thrombospondin type 1 motif, 2	0.16301	Cluster 2	1044
Adamtsl4	Adamtsl4	ADAMTS-like 4	0.182653	Cluster 2	1044
Adarb1	Adarb1	adenosine deaminase, RNA-specific, B1	0.242307	Cluster 2	1044
Adat1	Adat1	adenosine deaminase, tRNA-specific 1	0.147244	Cluster 2	1044
Adcy5	Adcy5	adenylate cyclase 5	0.221222	Cluster 2	1044
Adcy6	Adcy6	adenylate cyclase 6	0.128166	Cluster 2	1044
Adgrf5	Adgrf5	adhesion G protein-coupled receptor F5	0.192015	Cluster 2	1044
Adgrv1	Adgrv1	adhesion G protein-coupled receptor V1	0.294259	Cluster 2	1044
Ago4	Ago4	argonaute RISC component 4	0.508431	Cluster 2	1044
Aifm3	Aifm3	apoptosis inducing factor, mitochondria associated 3	0.196304	Cluster 2	1044
Aig1	Aig1	androgen-induced 1	0.145528	Cluster 2	1044
Akap17b	Akap17b	A kinase (PRKA) anchor protein 17B	0.266721	Cluster 2	1044
Akap8	Akap8	A-kinase anchoring protein 8	0.146249	Cluster 2	1044
Akap8l	Akap8l	A-kinase anchoring protein 8 like	0.138213	Cluster 2	1044
Akr1c19	Akr1c19	aldo-keto reductase family 1, member C19	0.294261	Cluster 2	1044
Akr1d1	Akr1d1	aldo-keto reductase family 1, member D1	0.15956	Cluster 2	1044
Akt1s1	Akt1s1	AKT1 substrate 1	0.0929459	Cluster 2	1044
Ambra1	Ambra1	autophagy and beclin 1 regulator 1	0.188441	Cluster 2	1044
Angptl4	Angptl4	angiopoietin-like 4	0.945481	Cluster 2	1044
Ankdd1a	Ankdd1a	ankyrin repeat and death domain containing 1A	0.311817	Cluster 2	1044
Ankfy1	Ankfy1	ankyrin repeat and FYVE domain containing 1	0.115436	Cluster 2	1044
Ankmy2	Ankmy2	ankyrin repeat and MYND domain containing 2	0.133958	Cluster 2	1044
Ankrd10	Ankrd10	ankyrin repeat domain 10	0.162543	Cluster 2	1044
Ankrd11	Ankrd11	ankyrin repeat domain 11	0.165755	Cluster 2	1044
Ankrd42	Ankrd42	ankyrin repeat domain 42	0.170763	Cluster 2	1044
Ankrd53	Ankrd53	ankyrin repeat domain 53	0.272026	Cluster 2	1044
Anks1a	Anks1a	ankyrin repeat and sterile alpha motif domain containing 1A	0.212129	Cluster 2	1044
Ankzf1	Ankzf1	ankyrin repeat and zinc finger peptidyl tRNA hydrolase 1	0.161698	Cluster 2	1044
Anxa8	Anxa8	annexin A8	0.284425	Cluster 2	1044
Aoc3	Aoc3	amine oxidase, copper containing 3	0.214288	Cluster 2	1044
Aox1	Aox1	aldehyde oxidase 1	0.37481	Cluster 2	1044
Aox3	Aox3	aldehyde oxidase 3	0.803405	Cluster 2	1044
Ap3d1	Ap3d1	adaptor related protein complex 3 subunit delta 1	0.0766806	Cluster 2	1044
Apbb3	Apbb3	amyloid beta precursor protein binding family B member 3	0.157193	Cluster 2	1044
Apcdd1	Apcdd1	APC down-regulated 1	0.211657	Cluster 2	1044
Aplf	Aplf	aprataxin and PNKP like factor	0.263914	Cluster 2	1044
Appl2	Appl2	adaptor protein, phosphotyrosine interacting with PH domain and leucine zipper 2	0.237456	Cluster 2	1044
Aqp3	Aqp3	aquaporin 3 (Gill blood group)	0.967433	Cluster 2	1044
Aqp4	Aqp4	aquaporin 4	0.243075	Cluster 2	1044
Araf	Araf	A-Raf proto-oncogene, serine/threonine kinase	0.135106	Cluster 2	1044
Arhgap10	Arhgap10	Rho GTPase activating protein 10	0.352642	Cluster 2	1044
Arhgef2	Arhgef2	Rho/Rac guanine nucleotide exchange factor 2	0.0883374	Cluster 2	1044
Arhgef28	Arhgef28	Rho guanine nucleotide exchange factor 28	0.221754	Cluster 2	1044
Arid5a	Arid5a	AT-rich interaction domain 5A	0.45104	Cluster 2	1044
Arih2	Arih2	ariadne RBR E3 ubiquitin protein ligase 2	0.144607	Cluster 2	1044
Armc10	Armc10	armadillo repeat containing 10	0.113759	Cluster 2	1044
Armh3	Armh3	armadillo-like helical domain containing 3	0.15781	Cluster 2	1044
Arrdc2	Arrdc2	arrestin domain containing 2	0.306006	Cluster 2	1044
Arsg	Arsg	arylsulfatase G	0.142488	Cluster 2	1044
Artn	Artn	artemin	0.263931	Cluster 2	1044
Asic1	Asic1	acid sensing ion channel subunit 1	0.19229	Cluster 2	1044
Asxl1	Asxl1	ASXL transcriptional regulator 1	0.223945	Cluster 2	1044
Atg13	Atg13	autophagy related 13	0.24376	Cluster 2	1044
Atg14	Atg14	autophagy related 14	0.192133	Cluster 2	1044
Atg2a	Atg2a	autophagy related 2A	0.220703	Cluster 2	1044
Atg2b	Atg2b	autophagy related 2B	0.144976	Cluster 2	1044
Atg4d	Atg4d	autophagy related 4D, cysteine peptidase	0.151212	Cluster 2	1044
Atg9a	Atg9a	autophagy related 9A	0.138684	Cluster 2	1044
Atl2	Atl2	atlastin GTPase 2	0.189224	Cluster 2	1044
Atp6v1c2	Atp6v1c2	ATPase H+ transporting V1 subunit C2	0.339622	Cluster 2	1044
Atp6v1e2	Atp6v1e2	ATPase H+ transporting V1 subunit E2	0.788488	Cluster 2	1044
Atraid	Atraid	all-trans retinoic acid-induced differentiation factor	0.135712	Cluster 2	1044
Atxn2l	Atxn2l	ataxin 2-like	0.093632	Cluster 2	1044
Auh	Auh	AU RNA binding methylglutaconyl-CoA hydratase	0.152388	Cluster 2	1044
Aurkc	Aurkc	aurora kinase C	0.274187	Cluster 2	1044
Baiap3	Baiap3	BAI1-associated protein 3	0.326615	Cluster 2	1044
Bbs1	Bbs1	Bardet-Biedl syndrome 1	0.153416	Cluster 2	1044
Bbs2	Bbs2	Bardet-Biedl syndrome 2	0.166327	Cluster 2	1044
Bbs7	Bbs7	Bardet-Biedl syndrome 7	0.206299	Cluster 2	1044
Bcat2	Bcat2	branched chain amino acid transaminase 2	0.155291	Cluster 2	1044
Bckdha	Bckdha	branched chain keto acid dehydrogenase E1 subunit alpha	0.279298	Cluster 2	1044
Bcl2l11	Bcl2l11	BCL2 like 11	0.24238	Cluster 2	1044
Bcl2l14	Bcl2l14	BCL2 like 14	0.47448	Cluster 2	1044
Bicc1	Bicc1	BicC family RNA binding protein 1	0.199214	Cluster 2	1044
Bin3	Bin3	bridging integrator 3	0.135622	Cluster 2	1044
Birc2	Birc2	baculoviral IAP repeat-containing 2	0.109607	Cluster 2	1044
Bmf	Bmf	Bcl2 modifying factor	0.311655	Cluster 2	1044
Bmp1	Bmp1	bone morphogenetic protein 1	0.150776	Cluster 2	1044
Bnip3	Bnip3	BCL2 interacting protein 3	0.372447	Cluster 2	1044
Brat1	Brat1	BRCA1-associated ATM activator 1	0.128132	Cluster 2	1044
Brd8	Brd8	bromodomain containing 8	0.144653	Cluster 2	1044
Brd9	Brd9	bromodomain containing 9	0.0717027	Cluster 2	1044
Brf2	Brf2	BRF2, RNA polymerase III transcription initiation factor subunit	0.236123	Cluster 2	1044
Brox	Brox	BRO1 domain and CAAX motif containing	0.105081	Cluster 2	1044
Brpf1	Brpf1	bromodomain and PHD finger containing, 1	0.228048	Cluster 2	1044
Brpf3	Brpf3	bromodomain and PHD finger containing, 3	0.183491	Cluster 2	1044
Btbd8	Btbd8	BTB domain containing 8	0.281373	Cluster 2	1044
Btg1	Btg1	BTG anti-proliferation factor 1	0.142334	Cluster 2	1044
Btg2	Btg2	BTG anti-proliferation factor 2	0.209931	Cluster 2	1044
Btn2a2	Btn2a2	butyrophilin, subfamily 2, member A2	0.129981	Cluster 2	1044
C10H10orf95	C10H10orf95	chromosome 10 open reading frame, human C10orf95	0.570193	Cluster 2	1044
C1qtnf1	C1qtnf1	C1q and TNF related 1	0.307432	Cluster 2	1044
Ca5a	Ca5a	carbonic anhydrase 5A	0.549405	Cluster 2	1044
Cables1	Cables1	Cdk5 and Abl enzyme substrate 1	0.181794	Cluster 2	1044
Calcoco1	Calcoco1	calcium binding and coiled coil domain 1	0.337844	Cluster 2	1044
Capn10	Capn10	calpain 10	0.100509	Cluster 2	1044
Carm1	Carm1	coactivator-associated arginine methyltransferase 1	0.104307	Cluster 2	1044
Carmil2	Carmil2	capping protein regulator and myosin 1 linker 2	0.15714	Cluster 2	1044
Carmil3	Carmil3	capping protein regulator and myosin 1 linker 3	0.61002	Cluster 2	1044
Cars2	Cars2	cysteinyl-tRNA synthetase 2, mitochondrial	0.146786	Cluster 2	1044
Casp4	Casp4	caspase 4	0.118952	Cluster 2	1044
Castor1	Castor1	cytosolic arginine sensor for mTORC1 subunit 1	0.168869	Cluster 2	1044
Cblb	Cblb	Cbl proto-oncogene B	0.321404	Cluster 2	1044
Cbx7	Cbx7	chromobox 7	0.445794	Cluster 2	1044
Cc2d2a	Cc2d2a	coiled-coil and C2 domain containing 2A	0.136488	Cluster 2	1044
Ccdc107	Ccdc107	coiled-coil domain containing 107	0.129784	Cluster 2	1044
Ccdc116	Ccdc116	coiled-coil domain containing 116	0.766881	Cluster 2	1044
Ccdc18	Ccdc18	coiled-coil domain containing 18	0.188661	Cluster 2	1044
Ccdc22	Ccdc22	coiled-coil domain containing 22	0.104711	Cluster 2	1044
Ccdc32	Ccdc32	coiled-coil domain containing 32	0.115903	Cluster 2	1044
Ccdc61	Ccdc61	coiled-coil domain containing 61	0.119353	Cluster 2	1044
Ccdc62	Ccdc62	coiled-coil domain containing 62	0.166307	Cluster 2	1044
Ccdc9	Ccdc9	coiled-coil domain containing 9	0.157152	Cluster 2	1044
Ccn3	Ccn3	cellular communication network factor 3	0.245066	Cluster 2	1044
Ccng2	Ccng2	cyclin G2	0.291015	Cluster 2	1044
Ccnl2	Ccnl2	cyclin L2	0.218909	Cluster 2	1044
Ccpg1	Ccpg1	cell cycle progression 1	0.21741	Cluster 2	1044
Cd300e	Cd300e	Cd300e molecule	0.242398	Cluster 2	1044
Cdadc1	Cdadc1	cytidine and dCMP deaminase domain containing 1	0.133322	Cluster 2	1044
Cdc14a	Cdc14a	cell division cycle 14A	0.184717	Cluster 2	1044
Cdk11b	Cdk11b	cyclin-dependent kinase 11B	0.147799	Cluster 2	1044
Cdk19	Cdk19	cyclin-dependent kinase 19	0.175948	Cluster 2	1044
Cdk2	Cdk2	cyclin dependent kinase 2	0.170557	Cluster 2	1044
Cdk9	Cdk9	cyclin-dependent kinase 9	0.0915304	Cluster 2	1044
Cdkn1b	Cdkn1b	cyclin-dependent kinase inhibitor 1B	0.24414	Cluster 2	1044
Cdkn2aip	Cdkn2aip	CDKN2A interacting protein	0.168183	Cluster 2	1044
Cecr2	Cecr2	CECR2, histone acetyl-lysine reader	0.575241	Cluster 2	1044
Cel	Cel	carboxyl ester lipase	0.257148	Cluster 2	1044
Cep162	Cep162	centrosomal protein 162	0.285404	Cluster 2	1044
Cep250	Cep250	centrosomal protein 250	0.146043	Cluster 2	1044
Cep295	Cep295	centrosomal protein 295	0.130664	Cluster 2	1044
Cep95	Cep95	centrosomal protein 95	0.225904	Cluster 2	1044
Cercam	Cercam	cerebral endothelial cell adhesion molecule	0.162226	Cluster 2	1044
Cers5	Cers5	ceramide synthase 5	0.129995	Cluster 2	1044
Cfap52	Cfap52	cilia and flagella associated protein 52	0.228889	Cluster 2	1044
Cfap97	Cfap97	cilia and flagella associated protein 97	0.21049	Cluster 2	1044
Chd2	Chd2	chromodomain helicase DNA binding protein 2	0.272758	Cluster 2	1044
Chd8	Chd8	chromodomain helicase DNA binding protein 8	0.108986	Cluster 2	1044
Chic2	Chic2	cysteine-rich hydrophobic domain 2	0.154064	Cluster 2	1044
Chrne	Chrne	cholinergic receptor nicotinic epsilon subunit	0.324219	Cluster 2	1044
Cir1	Cir1	corepressor interacting with RBPJ, 1	0.212809	Cluster 2	1044
Cirbp	Cirbp	cold inducible RNA binding protein	0.269173	Cluster 2	1044
Cited2	Cited2	Cbp/p300-interacting transactivator, with Glu/Asp-rich carboxy-terminal domain, 2	0.201957	Cluster 2	1044
Clasrp	Clasrp	CLK4-associating serine/arginine rich protein	0.128658	Cluster 2	1044
Clec12b	Clec12b	C-type lectin domain family 12, member B	0.560191	Cluster 2	1044
Clip3/ENSRNOG00000050104	Clip3	CAP-GLY domain containing linker protein 3	0.464046	Cluster 2	1044
Clk1	Clk1	CDC-like kinase 1	0.169757	Cluster 2	1044
Cnnm3	Cnnm3	cyclin and CBS domain divalent metal cation transport mediator 3	0.143799	Cluster 2	1044
Cnppd1	Cnppd1	cyclin Pas1/PHO80 domain containing 1	0.181785	Cluster 2	1044
Cog8	Cog8	component of oligomeric golgi complex 8	0.097246	Cluster 2	1044
Col6a1	Col6a1	collagen type VI alpha 1 chain	0.177722	Cluster 2	1044
Col7a1	Col7a1	collagen type VII alpha 1 chain	0.166353	Cluster 2	1044
Coq8a	Coq8a	coenzyme Q8A	0.442724	Cluster 2	1044
Corin	Corin	corin, serine peptidase	0.407473	Cluster 2	1044
Coro6	Coro6	coronin 6	0.557439	Cluster 2	1044
Cox15	Cox15	cytochrome c oxidase assembly homolog COX15	0.161947	Cluster 2	1044
Cox20	Cox20	cytochrome c oxidase assembly factor COX20	0.147807	Cluster 2	1044
Cox7a2l	Cox7a2l	cytochrome c oxidase subunit 7A2 like	0.0980074	Cluster 2	1044
Cp	Cp	ceruloplasmin	0.192689	Cluster 2	1044
Cpe	Cpe	carboxypeptidase E	0.201674	Cluster 2	1044
Cped1	Cped1	cadherin-like and PC-esterase domain containing 1	0.3561	Cluster 2	1044
Cpne7	Cpne7	copine 7	0.53334	Cluster 2	1044
Cpsf3l	Cpsf3l	cleavage and polyadenylation specific factor 3-like	0.173089	Cluster 2	1044
Cpsf7	Cpsf7	cleavage and polyadenylation specific factor 7	0.147313	Cluster 2	1044
Cpt1a	Cpt1a	carnitine palmitoyltransferase 1A	0.418852	Cluster 2	1044
Crabp2/ENSRNOG00000022101	Crabp2	cellular retinoic acid binding protein 2	0.44576	Cluster 2	1044
Crebbp	Crebbp	CREB binding protein	0.158578	Cluster 2	1044
Crebrf	Crebrf	CREB3 regulatory factor	0.377324	Cluster 2	1044
Creg1	Creg1	cellular repressor of E1A-stimulated genes 1	0.185872	Cluster 2	1044
Crtc2	Crtc2	CREB regulated transcription coactivator 2	0.11829	Cluster 2	1044
Cry2	Cry2	cryptochrome circadian regulator 2	0.170477	Cluster 2	1044
Csad	Csad	cysteine sulfinic acid decarboxylase	0.100821	Cluster 2	1044
Csnk1e	Csnk1e	casein kinase 1, epsilon	0.141686	Cluster 2	1044
Csnk2a2	Csnk2a2	casein kinase 2 alpha 2	0.144244	Cluster 2	1044
Cspp1	Cspp1	centrosome and spindle pole associated protein 1	0.141112	Cluster 2	1044
Cst3	Cst3	cystatin C	0.237037	Cluster 2	1044
Ctdp1	Ctdp1	CTD phosphatase subunit 1	0.150128	Cluster 2	1044
Ctdsp2	Ctdsp2	CTD small phosphatase 2	0.186584	Cluster 2	1044
Ctdspl	Ctdspl	CTD small phosphatase like	0.250943	Cluster 2	1044
Ctif	Ctif	cap binding complex dependent translation initiation factor	0.137979	Cluster 2	1044
Ctnnal1	Ctnnal1	catenin alpha-like 1	0.118467	Cluster 2	1044
Ctsf	Ctsf	cathepsin F	0.191478	Cluster 2	1044
Ctsl	Ctsl	cathepsin L	0.220197	Cluster 2	1044
Ctxn3	Ctxn3	cortexin 3	0.905837	Cluster 2	1044
Cuedc1	Cuedc1	CUE domain containing 1	0.154636	Cluster 2	1044
Cul1	Cul1	cullin 1	0.124033	Cluster 2	1044
Cutc	Cutc	cutC copper transporter	0.302727	Cluster 2	1044
Cwc22	Cwc22	CWC22 spliceosome associated protein homolog	0.161777	Cluster 2	1044
Cwf19l1	Cwf19l1	CWF19 like cell cycle control factor 1	0.126947	Cluster 2	1044
Cyb561	Cyb561	cytochrome b-561	0.139868	Cluster 2	1044
Cyb5d1	Cyb5d1	cytochrome b5 domain containing 1	0.290842	Cluster 2	1044
Cyp1b1	Cyp1b1	cytochrome P450, family 1, subfamily b, polypeptide 1	0.329945	Cluster 2	1044
Cyp2j4	Cyp2j4	cytochrome P450, family 2, subfamily j, polypeptide 4	0.216106	Cluster 2	1044
Cyp4b1	Cyp4b1	cytochrome P450, family 4, subfamily b, polypeptide 1	0.254684	Cluster 2	1044
Dab2ip	Dab2ip	DAB2 interacting protein	0.153435	Cluster 2	1044
Dapk1	Dapk1	death associated protein kinase 1	0.220991	Cluster 2	1044
Daxx	Daxx	death-domain associated protein	0.126407	Cluster 2	1044
Dcaf11	Dcaf11	DDB1 and CUL4 associated factor 11	0.135374	Cluster 2	1044
Dcaf6	Dcaf6	DDB1 and CUL4 associated factor 6	0.149304	Cluster 2	1044
Dcaf8	Dcaf8	DDB1 and CUL4 associated factor 8	0.162213	Cluster 2	1044
Dcp1b	Dcp1b	decapping mRNA 1B	0.136917	Cluster 2	1044
Dctn2	Dctn2	dynactin subunit 2	0.0798785	Cluster 2	1044
Ddb2	Ddb2	damage specific DNA binding protein 2	0.243216	Cluster 2	1044
Ddhd2	Ddhd2	DDHD domain containing 2	0.25967	Cluster 2	1044
Ddi2	Ddi2	DNA damage inducible 1 homolog 2	0.171501	Cluster 2	1044
Ddx20	Ddx20	DEAD-box helicase 20	0.114322	Cluster 2	1044
Ddx39b	Ddx39b	DExD-box helicase 39B	0.145622	Cluster 2	1044
Ddx42	Ddx42	DEAD-box helicase 42	0.133445	Cluster 2	1044
Ddx46	Ddx46	DEAD-box helicase 46	0.173905	Cluster 2	1044
Ddx47	Ddx47	DEAD-box helicase 47	0.0802754	Cluster 2	1044
Ddx59	Ddx59	DEAD-box helicase 59	0.171401	Cluster 2	1044
Deaf1	Deaf1	DEAF1 transcription factor	0.243923	Cluster 2	1044
Dedd	Dedd	death effector domain-containing	0.102884	Cluster 2	1044
Dedd2	Dedd2	death effector domain containing 2	0.13675	Cluster 2	1044
Dennd2b	Dennd2b	DENN domain containing 2B	0.114763	Cluster 2	1044
Dennd6a	Dennd6a	DENN domain containing 6A	0.248498	Cluster 2	1044
Depp1	Depp1	DEPP1, autophagy regulator	0.742206	Cluster 2	1044
Dffb	Dffb	DNA fragmentation factor subunit beta	0.126713	Cluster 2	1044
Dgka	Dgka	diacylglycerol kinase, alpha	0.180188	Cluster 2	1044
Dhrs1	Dhrs1	dehydrogenase/reductase 1	0.130958	Cluster 2	1044
Dhx16	Dhx16	DEAH-box helicase 16	0.100069	Cluster 2	1044
Dhx30	Dhx30	DExH-box helicase 30	0.127904	Cluster 2	1044
Dhx57	Dhx57	DExH-box helicase 57	0.166583	Cluster 2	1044
Dixdc1	Dixdc1	DIX domain containing 1	0.308786	Cluster 2	1044
Dlgap4	Dlgap4	DLG associated protein 4	0.144194	Cluster 2	1044
Dlk1	Dlk1	delta like non-canonical Notch ligand 1	1.02599	Cluster 2	1044
Dmac2	Dmac2	distal membrane arm assembly complex 2	0.158077	Cluster 2	1044
Dnajb12	Dnajb12	DnaJ heat shock protein family (Hsp40) member B12	0.146533	Cluster 2	1044
Dnajc7	Dnajc7	DnaJ heat shock protein family (Hsp40) member C7	0.140948	Cluster 2	1044
Dnm2	Dnm2	dynamin 2	0.152288	Cluster 2	1044
Dop1a	Dop1a	DOP1 leucine zipper like protein A	0.196926	Cluster 2	1044
Drosha	Drosha	drosha ribonuclease III	0.0994316	Cluster 2	1044
Dstyk	Dstyk	dual serine/threonine and tyrosine protein kinase	0.147138	Cluster 2	1044
Dtx3	Dtx3	deltex E3 ubiquitin ligase 3	0.14753	Cluster 2	1044
Dus3l	Dus3l	dihydrouridine synthase 3-like	0.147435	Cluster 2	1044
Ech1	Ech1	enoyl-CoA hydratase 1	0.214978	Cluster 2	1044
Ecpas	Ecpas	Ecm29 proteasome adaptor and scaffold	0.184323	Cluster 2	1044
Edc4	Edc4	enhancer of mRNA decapping 4	0.091819	Cluster 2	1044
Edrf1	Edrf1	erythroid differentiation regulatory factor 1	0.155855	Cluster 2	1044
Eef1a1	Eef1a1	eukaryotic translation elongation factor 1 alpha 1	0.129457	Cluster 2	1044
Eef2	Eef2	eukaryotic translation elongation factor 2	0.141227	Cluster 2	1044
Eef2k	Eef2k	eukaryotic elongation factor-2 kinase	0.154609	Cluster 2	1044
Efcab2	Efcab2	EF-hand calcium binding domain 2	0.193607	Cluster 2	1044
Egfl8	Egfl8	EGF-like-domain, multiple 8	0.211755	Cluster 2	1044
Egln2	Egln2	egl-9 family hypoxia-inducible factor 2	0.123007	Cluster 2	1044
Ehbp1	Ehbp1	EH domain binding protein 1	0.263527	Cluster 2	1044
Eif1	Eif1	eukaryotic translation initiation factor 1	0.0932546	Cluster 2	1044
Eif2a	Eif2a	eukaryotic translation initiation factor 2A	0.175359	Cluster 2	1044
Eif2ak1	Eif2ak1	eukaryotic translation initiation factor 2 alpha kinase 1	0.117698	Cluster 2	1044
Eif2ak2	Eif2ak2	eukaryotic translation initiation factor 2-alpha kinase 2	0.155643	Cluster 2	1044
Eif3el1	Eif3el1	eukaryotic translation initiation factor 3, subunit E-like 1	0.212316	Cluster 2	1044
Eif3f	Eif3f	eukaryotic translation initiation factor 3, subunit F	0.164356	Cluster 2	1044
Eif3m	Eif3m	eukaryotic translation initiation factor 3, subunit M	0.129074	Cluster 2	1044
Eif4b	Eif4b	eukaryotic translation initiation factor 4B	0.215324	Cluster 2	1044
Eif4h	Eif4h	eukaryotic translation initiation factor 4H	0.0739699	Cluster 2	1044
Elf2	Elf2	E74 like ETS transcription factor 2	0.124456	Cluster 2	1044
Ell	Ell	elongation factor for RNA polymerase II	0.238381	Cluster 2	1044
Elp3	Elp3	elongator acetyltransferase complex subunit 3	0.124994	Cluster 2	1044
Eml3	Eml3	EMAP like 3	0.151149	Cluster 2	1044
Enc1	Enc1	ectodermal-neural cortex 1	0.14771	Cluster 2	1044
Enpp2	Enpp2	ectonucleotide pyrophosphatase/phosphodiesterase 2	0.201079	Cluster 2	1044
Entpd4	Entpd4	ectonucleoside triphosphate diphosphohydrolase 4	0.127764	Cluster 2	1044
Epas1	Epas1	endothelial PAS domain protein 1	0.162037	Cluster 2	1044
Epc1	Epc1	enhancer of polycomb homolog 1	0.168118	Cluster 2	1044
Eps15l1	Eps15l1	epidermal growth factor receptor pathway substrate 15-like 1	0.126293	Cluster 2	1044
Eps8l2	Eps8l2	EPS8-like 2	0.160789	Cluster 2	1044
Erbb2	Erbb2	erb-b2 receptor tyrosine kinase 2	0.165275	Cluster 2	1044
Erbb3	Erbb3	erb-b2 receptor tyrosine kinase 3	0.323348	Cluster 2	1044
Ercc6	Ercc6	ERCC excision repair 6, chromatin remodeling factor	0.208139	Cluster 2	1044
Erlec1	Erlec1	endoplasmic reticulum lectin 1	0.139921	Cluster 2	1044
Ermard	Ermard	ER membrane-associated RNA degradation	0.155747	Cluster 2	1044
Ern1	Ern1	endoplasmic reticulum to nucleus signaling 1	0.309729	Cluster 2	1044
Exd1	Exd1	exonuclease 3'-5' domain containing 1	0.337848	Cluster 2	1044
Exoc2	Exoc2	exocyst complex component 2	0.177132	Cluster 2	1044
Extl1	Extl1	exostosin-like glycosyltransferase 1	0.439198	Cluster 2	1044
Ezh1	Ezh1	enhancer of zeste 1 polycomb repressive complex 2 subunit	0.171102	Cluster 2	1044
F5	F5	coagulation factor V	0.482225	Cluster 2	1044
Fam115c	Fam115c	family with sequence similarity 115, member C	0.344006	Cluster 2	1044
Fam160b2	Fam160b2	family with sequence similarity 160, member B2	0.14706	Cluster 2	1044
Fam189a2	Fam189a2	family with sequence similarity 189, member A2	0.219751	Cluster 2	1044
Fam193b	Fam193b	family with sequence similarity 193, member B	0.158341	Cluster 2	1044
Fam214a	Fam214a	family with sequence similarity 214, member A	0.435959	Cluster 2	1044
Fam227a	Fam227a	family with sequence similarity 227, member A	0.468672	Cluster 2	1044
Fam229a	Fam229a	family with sequence similarity 229, member A	0.572397	Cluster 2	1044
Fance	Fance	FA complementation group E	0.156297	Cluster 2	1044
Farp1	Farp1	FERM, ARH/RhoGEF and pleckstrin domain protein 1	0.109618	Cluster 2	1044
Fastkd3	Fastkd3	FAST kinase domains 3	0.167241	Cluster 2	1044
Faxc	Faxc	failed axon connections homolog, metaxin like GST domain containing	0.640167	Cluster 2	1044
Fbrsl1/304572	Fbrsl1	fibrosin-like 1	0.198485	Cluster 2	1044
Fbrsl1/ENSRNOG00000030721	Fbrsl1	fibrosin-like 1	0.156174	Cluster 2	1044
Fbxl3	Fbxl3	F-box and leucine-rich repeat protein 3	0.145391	Cluster 2	1044
Fbxl5	Fbxl5	F-box and leucine-rich repeat protein 5	0.146597	Cluster 2	1044
Fbxo21	Fbxo21	F-box protein 21	0.257889	Cluster 2	1044
Fbxo31	Fbxo31	F-box protein 31	0.158738	Cluster 2	1044
Fbxo32	Fbxo32	F-box protein 32	0.361297	Cluster 2	1044
Fcgrt	Fcgrt	Fc fragment of IgG receptor and transporter	0.0929928	Cluster 2	1044
Fhad1	Fhad1	forkhead associated phosphopeptide binding domain 1	0.196305	Cluster 2	1044
Fignl1	Fignl1	fidgetin-like 1	0.522679	Cluster 2	1044
Fkbp15	Fkbp15	FKBP prolyl isomerase 15	0.102502	Cluster 2	1044
Flcn	Flcn	folliculin	0.151167	Cluster 2	1044
Fmo5	Fmo5	flavin containing dimethylaniline monoxygenase 5	0.184414	Cluster 2	1044
Fnbp4	Fnbp4	formin binding protein 4	0.266442	Cluster 2	1044
Fosl2	Fosl2	FOS like 2, AP-1 transcription factor subunit	0.28007	Cluster 2	1044
Foxj3	Foxj3	forkhead box J3	0.160243	Cluster 2	1044
Foxo4	Foxo4	forkhead box O4	0.153155	Cluster 2	1044
Frat1	Frat1	frequently rearranged in advanced T-cell lymphomas 1	0.400266	Cluster 2	1044
Frat2	Frat2	FRAT regulator of WNT signaling pathway 2	0.374255	Cluster 2	1044
Frg1	Frg1	FSHD region gene 1	0.169786	Cluster 2	1044
Frzb	Frzb	frizzled-related protein	0.748907	Cluster 2	1044
Gabarapl1	Gabarapl1	GABA type A receptor associated protein like 1	0.218516	Cluster 2	1044
Gabbr1	Gabbr1	gamma-aminobutyric acid type B receptor subunit 1	0.119422	Cluster 2	1044
Gadd45b	Gadd45b	growth arrest and DNA-damage-inducible, beta	0.360717	Cluster 2	1044
Gak	Gak	cyclin G associated kinase	0.11002	Cluster 2	1044
Gal	Gal	galanin and GMAP prepropeptide	0.67499	Cluster 2	1044
Galnt15	Galnt15	polypeptide N-acetylgalactosaminyltransferase 15	0.947231	Cluster 2	1044
Galnt18	Galnt18	polypeptide N-acetylgalactosaminyltransferase 18	0.159442	Cluster 2	1044
Gata2	Gata2	GATA binding protein 2	0.216945	Cluster 2	1044
Gemin2	Gemin2	gem (nuclear organelle) associated protein 2	0.17679	Cluster 2	1044
Gfra4	Gfra4	GDNF family receptor alpha 4	0.55887	Cluster 2	1044
Ggnbp2	Ggnbp2	gametogenetin binding protein 2	0.161268	Cluster 2	1044
Ggt7	Ggt7	gamma-glutamyltransferase 7	0.309485	Cluster 2	1044
Gigyf1	Gigyf1	GRB10 interacting GYF protein 1	0.186625	Cluster 2	1044
Gjc2	Gjc2	gap junction protein, gamma 2	0.385853	Cluster 2	1044
Gkap1	Gkap1	G kinase anchoring protein 1	0.150907	Cluster 2	1044
Gnl2	Gnl2	G protein nucleolar 2	0.155995	Cluster 2	1044
Gnpda2	Gnpda2	glucosamine-6-phosphate deaminase 2	0.195292	Cluster 2	1044
Golga5	Golga5	golgin A5	0.0955071	Cluster 2	1044
Golgb1	Golgb1	golgin B1	0.171218	Cluster 2	1044
Gpank1	Gpank1	G patch domain and ankyrin repeats 1	0.155372	Cluster 2	1044
Gpatch8	Gpatch8	G patch domain containing 8	0.206526	Cluster 2	1044
Gpbp1l1	Gpbp1l1	GC-rich promoter binding protein 1-like 1	0.145583	Cluster 2	1044
Gpc1	Gpc1	glypican 1	0.341536	Cluster 2	1044
Gpr157	Gpr157	G protein-coupled receptor 157	0.263337	Cluster 2	1044
Grid1	Grid1	glutamate ionotropic receptor delta type subunit 1	0.370099	Cluster 2	1044
Grik4	Grik4	glutamate ionotropic receptor kainate type subunit 4	1.08345	Cluster 2	1044
Grik5	Grik5	glutamate ionotropic receptor kainate type subunit 5	0.220931	Cluster 2	1044
Gsta6	Gsta6	glutathione S-transferase alpha 6	0.569302	Cluster 2	1044
Gstt2	Gstt2	glutathione S-transferase, theta 2	0.150303	Cluster 2	1044
Gtdc1	Gtdc1	glycosyltransferase-like domain containing 1	0.185516	Cluster 2	1044
Gtf3c1	Gtf3c1	general transcription factor IIIC subunit 1	0.12891	Cluster 2	1044
Gtf3c6	Gtf3c6	general transcription factor 3C subunit 6	0.0792089	Cluster 2	1044
Gtpbp6	Gtpbp6	GTP binding protein 6 (putative)	0.245638	Cluster 2	1044
Guca2a	Guca2a	guanylate cyclase activator 2A	0.334327	Cluster 2	1044
Hapln3	Hapln3	hyaluronan and proteoglycan link protein 3	0.377349	Cluster 2	1044
Harbi1	Harbi1	harbinger transposase derived 1	0.374847	Cluster 2	1044
Hars2	Hars2	histidyl-tRNA synthetase 2, mitochondrial	0.13541	Cluster 2	1044
Hbp1	Hbp1	HMG-box transcription factor 1	0.191907	Cluster 2	1044
Hdac11	Hdac11	histone deacetylase 11	0.193236	Cluster 2	1044
Hdac5	Hdac5	histone deacetylase 5	0.146327	Cluster 2	1044
Hdac7	Hdac7	histone deacetylase 7	0.100654	Cluster 2	1044
Hectd3	Hectd3	HECT domain E3 ubiquitin protein ligase 3	0.120352	Cluster 2	1044
Hexd	Hexd	hexosaminidase D	0.12619	Cluster 2	1044
Hif3a	Hif3a	hypoxia inducible factor 3 subunit alpha	0.964929	Cluster 2	1044
Hilpda	Hilpda	hypoxia inducible lipid droplet-associated	0.260304	Cluster 2	1044
Hip1r	Hip1r	huntingtin interacting protein 1 related	0.147012	Cluster 2	1044
Hira	Hira	histone cell cycle regulator	0.0898598	Cluster 2	1044
Hmgcs2	Hmgcs2	3-hydroxy-3-methylglutaryl-CoA synthase 2	0.58709	Cluster 2	1044
Hnrnpdl	Hnrnpdl	heterogeneous nuclear ribonucleoprotein D-like	0.113433	Cluster 2	1044
Hnrnpl	Hnrnpl	heterogeneous nuclear ribonucleoprotein L	0.104033	Cluster 2	1044
Hopx	Hopx	HOP homeobox	0.162901	Cluster 2	1044
Hs3st1	Hs3st1	heparan sulfate-glucosamine 3-sulfotransferase 1	0.386813	Cluster 2	1044
Hsd17b11	Hsd17b11	hydroxysteroid (17-beta) dehydrogenase 11	0.148923	Cluster 2	1044
Hsd17b13	Hsd17b13	hydroxysteroid (17-beta) dehydrogenase 13	0.638711	Cluster 2	1044
Hsdl2	Hsdl2	hydroxysteroid dehydrogenase like 2	0.267989	Cluster 2	1044
Hspbap1	Hspbap1	HSPB1 associated protein 1	0.228874	Cluster 2	1044
Hyal1	Hyal1	hyaluronidase 1	0.448428	Cluster 2	1044
Hyal3	Hyal3	hyaluronidase 3	0.282466	Cluster 2	1044
Ick	Ick	intestinal cell kinase	0.116006	Cluster 2	1044
Idua	Idua	alpha-L-iduronidase	0.162223	Cluster 2	1044
Iffo1	Iffo1	intermediate filament family orphan 1	0.324488	Cluster 2	1044
Ifitm5	Ifitm5	interferon induced transmembrane protein 5	0.685616	Cluster 2	1044
Ifnar1	Ifnar1	interferon alpha and beta receptor subunit 1	0.10745	Cluster 2	1044
Ifnlr1	Ifnlr1	interferon, lambda receptor 1	0.155706	Cluster 2	1044
Ifrd1	Ifrd1	interferon-related developmental regulator 1	0.168852	Cluster 2	1044
Ift46	Ift46	intraflagellar transport 46	0.22453	Cluster 2	1044
Ift88	Ift88	intraflagellar transport 88	0.209741	Cluster 2	1044
Igbp1	Igbp1	immunoglobulin binding protein 1	0.174725	Cluster 2	1044
Igf2bp2	Igf2bp2	insulin-like growth factor 2 mRNA binding protein 2	0.328492	Cluster 2	1044
Ikbkb	Ikbkb	inhibitor of nuclear factor kappa B kinase subunit beta	0.148826	Cluster 2	1044
Il1rl2	Il1rl2	interleukin 1 receptor-like 2	0.394137	Cluster 2	1044
Il22ra1	Il22ra1	interleukin 22 receptor subunit alpha 1	0.331291	Cluster 2	1044
Il6r	Il6r	interleukin 6 receptor	0.270981	Cluster 2	1044
Impact	Impact	impact RWD domain protein	0.23666	Cluster 2	1044
Impdh2	Impdh2	inosine monophosphate dehydrogenase 2	0.116786	Cluster 2	1044
Ing1	Ing1	inhibitor of growth family, member 1	0.206827	Cluster 2	1044
Inmt	Inmt	indolethylamine N-methyltransferase	1.02691	Cluster 2	1044
Inpp5k	Inpp5k	inositol polyphosphate-5-phosphatase K	0.290142	Cluster 2	1044
Insr	Insr	insulin receptor	0.299666	Cluster 2	1044
Ints6	Ints6	integrator complex subunit 6	0.240822	Cluster 2	1044
Ints9	Ints9	integrator complex subunit 9	0.161959	Cluster 2	1044
Ip6k1	Ip6k1	inositol hexakisphosphate kinase 1	0.198186	Cluster 2	1044
Ip6k2	Ip6k2	inositol hexakisphosphate kinase 2	0.192236	Cluster 2	1044
Iqcb1	Iqcb1	IQ motif containing B1	0.220236	Cluster 2	1044
Iqcc	Iqcc	IQ motif containing C	0.116394	Cluster 2	1044
Irak2	Irak2	interleukin-1 receptor-associated kinase 2	0.209609	Cluster 2	1044
Irak3	Irak3	interleukin-1 receptor-associated kinase 3	0.218248	Cluster 2	1044
Irf2bpl	Irf2bpl	interferon regulatory factor 2 binding protein-like	0.167979	Cluster 2	1044
Irs2	Irs2	insulin receptor substrate 2	0.307235	Cluster 2	1044
Ist1	Ist1	IST1 factor associated with ESCRT-III	0.0800902	Cluster 2	1044
Itgb3bp	Itgb3bp	integrin subunit beta 3 binding protein	0.209315	Cluster 2	1044
Itpr1	Itpr1	inositol 1,4,5-trisphosphate receptor, type 1	0.356037	Cluster 2	1044
Itpr3	Itpr3	inositol 1,4,5-trisphosphate receptor, type 3	0.179759	Cluster 2	1044
Itprip/ENSRNOG00000046036	Itprip	inositol 1,4,5-trisphosphate receptor interacting protein	0.135975	Cluster 2	1044
Kank1	Kank1	KN motif and ankyrin repeat domains 1	0.174084	Cluster 2	1044
Kank3	Kank3	KN motif and ankyrin repeat domains 3	0.224307	Cluster 2	1044
Kansl3	Kansl3	KAT8 regulatory NSL complex subunit 3	0.106545	Cluster 2	1044
Kat5	Kat5	lysine acetyltransferase 5	0.16468	Cluster 2	1044
Kcnip3	Kcnip3	potassium voltage-gated channel interacting protein 3	0.471415	Cluster 2	1044
Kctd18	Kctd18	potassium channel tetramerization domain containing 18	0.192333	Cluster 2	1044
Kctd19	Kctd19	potassium channel tetramerization domain containing 19	0.469661	Cluster 2	1044
Kctd20	Kctd20	potassium channel tetramerization domain containing 20	0.215939	Cluster 2	1044
Kdm2a	Kdm2a	lysine demethylase 2A	0.124153	Cluster 2	1044
Kdm3a	Kdm3a	lysine demethylase 3A	0.23266	Cluster 2	1044
Kdm3b	Kdm3b	lysine demethylase 3B	0.179319	Cluster 2	1044
Kdm5b	Kdm5b	lysine demethylase 5B	0.114501	Cluster 2	1044
Kdsr	Kdsr	3-ketodihydrosphingosine reductase	0.218232	Cluster 2	1044
Khdc3	Khdc3	KH domain containing 3, subcortical maternal complex member	0.419741	Cluster 2	1044
Khnyn	Khnyn	KH and NYN domain containing	0.255868	Cluster 2	1044
Kiz	Kiz	kizuna centrosomal protein	0.354159	Cluster 2	1044
Klc4	Klc4	kinesin light chain 4	0.120188	Cluster 2	1044
Klf11	Klf11	Kruppel-like factor 11	0.305113	Cluster 2	1044
Klf5	Klf5	Kruppel-like factor 5	0.288552	Cluster 2	1044
Klhdc3	Klhdc3	kelch domain containing 3	0.117831	Cluster 2	1044
Klhl21	Klhl21	kelch-like family member 21	0.213969	Cluster 2	1044
Klhl26	Klhl26	kelch-like family member 26	0.127897	Cluster 2	1044
Klhl8	Klhl8	kelch-like family member 8	0.19358	Cluster 2	1044
Kmt2b	Kmt2b	lysine methyltransferase 2B	0.140638	Cluster 2	1044
Krba1	Krba1	KRAB-A domain containing 1	0.167986	Cluster 2	1044
Krt80	Krt80	keratin 80	0.270651	Cluster 2	1044
L3mbtl2	L3mbtl2	L3MBTL histone methyl-lysine binding protein 2	0.117237	Cluster 2	1044
Lama2	Lama2	laminin subunit alpha 2	0.215218	Cluster 2	1044
Lama5	Lama5	laminin subunit alpha 5	0.115589	Cluster 2	1044
Lamb2	Lamb2	laminin subunit beta 2	0.0957624	Cluster 2	1044
Las1l/ENSRNOG00000021748	Las1l	LAS1-like, ribosome biogenesis factor	0.195137	Cluster 2	1044
Lcn12	Lcn12	lipocalin 12	0.452328	Cluster 2	1044
Ldb1	Ldb1	LIM domain binding 1	0.235437	Cluster 2	1044
Leng8	Leng8	leukocyte receptor cluster member 8	0.180451	Cluster 2	1044
Letm2	Letm2	leucine zipper and EF-hand containing transmembrane protein 2	0.216456	Cluster 2	1044
Letmd1	Letmd1	LETM1 domain containing 1	0.119024	Cluster 2	1044
Limk2	Limk2	LIM domain kinase 2	0.139296	Cluster 2	1044
Lipt1	Lipt1	lipoyltransferase 1	0.321884	Cluster 2	1044
Llgl2	Llgl2	LLGL scribble cell polarity complex component 2	0.135811	Cluster 2	1044
Lmbr1l	Lmbr1l	limb development membrane protein 1-like	0.261654	Cluster 2	1044
Lmo4	Lmo4	LIM domain only 4	0.200143	Cluster 2	1044
Lnx1	Lnx1	ligand of numb-protein X 1	0.202933	Cluster 2	1044
LOC100359907	LOC100359907	secretory calcium-binding phosphoprotein proline-glutamine rich 1-like	1.61453	Cluster 2	1044
LOC100360413	LOC100360413	eukaryotic translation elongation factor 1 alpha 1-like	0.122115	Cluster 2	1044
LOC100361866/ENSRNOG00000031445	LOC100361866	eosinophil cationic protein-like	0.273753	Cluster 2	1044
LOC100365062	LOC100365062	eukaryotic translation initiation factor 3, subunit 6 48kDa-like	0.238009	Cluster 2	1044
LOC100909712/ENSRNOG00000011586	LOC100909712	cyclin-L1-like	0.134471	Cluster 2	1044
LOC100909860	LOC100909860	uncharacterized LOC100909860	0.333341	Cluster 2	1044
LOC100910882	LOC100910882	RNA-binding protein 39-like	0.19788	Cluster 2	1044
LOC100911196	LOC100911196	zinc finger protein 865-like	0.120444	Cluster 2	1044
LOC100911456/ENSRNOG00000024139	LOC100911456	migration and invasion-inhibitory protein-like	0.167075	Cluster 2	1044
LOC100911692	LOC100911692	EF-hand calcium-binding domain-containing protein 4A-like	0.15723	Cluster 2	1044
LOC100912028	LOC100912028	olfactory receptor 19-like	0.532941	Cluster 2	1044
LOC100912259	LOC100912259	uncharacterized LOC100912259	0.278102	Cluster 2	1044
LOC100912282	LOC100912282	calcium-binding and coiled-coil domain-containing protein 1-like	0.472239	Cluster 2	1044
LOC100912590	LOC100912590	putative GTP-binding protein 6-like	0.245638	Cluster 2	1044
LOC102555457	LOC102555457	engulfment and cell motility protein 2-like	0.121586	Cluster 2	1044
LOC102555474	LOC102555474	uncharacterized LOC102555474	0.495841	Cluster 2	1044
LOC103690114/ENSRNOG00000046305	LOC103690114	zinc finger protein 383-like	0.29176	Cluster 2	1044
LOC103690365	LOC103690365	single-pass membrane and coiled-coil domain-containing protein 3	0.278102	Cluster 2	1044
LOC103690502	LOC103690502	Friend virus susceptibility protein 1-like	0.342367	Cluster 2	1044
LOC103692002	LOC103692002	transcription initiation factor TFIID subunit 4-like	0.192142	Cluster 2	1044
LOC103693776	LOC103693776	zinc finger MIZ domain-containing protein 2	0.0915162	Cluster 2	1044
LOC103694879	LOC103694879	glutathione S-transferase theta-2-like	0.305245	Cluster 2	1044
LOC103694902/ENSRNOG00000005064	LOC103694902	ubiquitin-conjugating enzyme E2 B	0.606449	Cluster 2	1044
LOC108348062/ENSRNOG00000004252	LOC108348062	eukaryotic translation initiation factor 3 subunit H	0.134027	Cluster 2	1044
LOC108348098/ENSRNOG00000020117	LOC108348098	breast cancer metastasis-suppressor 1 homolog	0.124423	Cluster 2	1044
LOC108348112	LOC108348112	bromodomain-containing protein 2	0.0855212	Cluster 2	1044
LOC108348145	LOC108348145	zinc finger protein 7-like	0.204758	Cluster 2	1044
LOC108348150/ENSRNOG00000046844	LOC108348150	single-pass membrane and coiled-coil domain-containing protein 3	0.278102	Cluster 2	1044
LOC108348180	LOC108348180	signal recognition particle subunit SRP72-like	0.108736	Cluster 2	1044
LOC108351974	LOC108351974	uncharacterized LOC108351974	0.811109	Cluster 2	1044
LOC257650	LOC257650	hippyragranin	0.177394	Cluster 2	1044
LOC361985	LOC361985	similar to NICE-3	0.0788817	Cluster 2	1044
LOC501110	LOC501110	similar to Glutathione S-transferase A1 (GTH1) (HA subunit 1) (GST-epsilon) (GSTA1-1) (GST class-alpha)	0.601954	Cluster 2	1044
LOC685699	LOC685699	hypothetical protein LOC685699	0.810469	Cluster 2	1044
LOC687707	LOC687707	RIKEN cDNA 4930544D05 gene	0.362729	Cluster 2	1044
LOC689766	LOC689766	RIKEN cDNA 1700016C15 gene	1.07755	Cluster 2	1044
LOC691143	LOC691143	similar to Serum amyloid A-3 protein precursor	0.142649	Cluster 2	1044
Lox	Lox	lysyl oxidase	0.404873	Cluster 2	1044
Lpin1	Lpin1	lipin 1	0.435349	Cluster 2	1044
Lpin3	Lpin3	lipin 3	0.305827	Cluster 2	1044
Lpl	Lpl	lipoprotein lipase	0.244514	Cluster 2	1044
Lrch4	Lrch4	leucine rich repeats and calponin homology domain containing 4	0.104698	Cluster 2	1044
Lrp1	Lrp1	LDL receptor related protein 1	0.136851	Cluster 2	1044
Lrp5	Lrp5	LDL receptor related protein 5	0.074971	Cluster 2	1044
Luc7l2	Luc7l2	LUC7-like 2 pre-mRNA splicing factor	0.146529	Cluster 2	1044
Lzts2	Lzts2	leucine zipper tumor suppressor 2	0.129184	Cluster 2	1044
Maf1	Maf1	MAF1 homolog, negative regulator of RNA polymerase III	0.170839	Cluster 2	1044
Maml1	Maml1	mastermind-like transcriptional coactivator 1	0.165206	Cluster 2	1044
Man2b1	Man2b1	mannosidase, alpha, class 2B, member 1	0.0968223	Cluster 2	1044
Man2c1	Man2c1	mannosidase, alpha, class 2C, member 1	0.10202	Cluster 2	1044
Map1lc3b	Map1lc3b	microtubule-associated protein 1 light chain 3 beta	0.353245	Cluster 2	1044
Map2k7	Map2k7	mitogen activated protein kinase kinase 7	0.1854	Cluster 2	1044
Map3k12	Map3k12	mitogen activated protein kinase kinase kinase 12	0.138842	Cluster 2	1044
Map3k3	Map3k3	mitogen activated protein kinase kinase kinase 3	0.176708	Cluster 2	1044
Mapk1ip1	Mapk1ip1	mitogen-activated protein kinase 1 interacting protein 1	0.200695	Cluster 2	1044
Mapk8ip3	Mapk8ip3	mitogen-activated protein kinase 8 interacting protein 3	0.16441	Cluster 2	1044
Mapkbp1	Mapkbp1	mitogen activated protein kinase binding protein 1	0.144216	Cluster 2	1044
Mark2	Mark2	microtubule affinity regulating kinase 2	0.113946	Cluster 2	1044
Mark3	Mark3	microtubule affinity regulating kinase 3	0.0783944	Cluster 2	1044
Masp2	Masp2	mannan-binding lectin serine peptidase 2	0.264482	Cluster 2	1044
Mast3	Mast3	microtubule associated serine/threonine kinase 3	0.119144	Cluster 2	1044
Mau2	Mau2	MAU2 sister chromatid cohesion factor	0.206143	Cluster 2	1044
Max	Max	MYC associated factor X	0.182638	Cluster 2	1044
Mbd2	Mbd2	methyl-CpG binding domain protein 2	0.0875504	Cluster 2	1044
Mbtps1	Mbtps1	membrane-bound transcription factor peptidase, site 1	0.140964	Cluster 2	1044
Mcm3ap	Mcm3ap	minichromosome maintenance complex component 3 associated protein	0.14321	Cluster 2	1044
Mctp1	Mctp1	multiple C2 and transmembrane domain containing 1	0.491944	Cluster 2	1044
Mctp2	Mctp2	multiple C2 and transmembrane domain containing 2	0.285467	Cluster 2	1044
Med12	Med12	mediator complex subunit 12	0.181331	Cluster 2	1044
Med13l	Med13l	mediator complex subunit 13-like	0.2966	Cluster 2	1044
Med15	Med15	mediator complex subunit 15	0.131691	Cluster 2	1044
Med18	Med18	mediator complex subunit 18	0.167309	Cluster 2	1044
Med25	Med25	mediator complex subunit 25	0.0961858	Cluster 2	1044
Mertk	Mertk	MER proto-oncogene, tyrosine kinase	0.373869	Cluster 2	1044
Mettl7a	Mettl7a	methyltransferase like 7A	0.230914	Cluster 2	1044
Mfn1	Mfn1	mitofusin 1	0.161832	Cluster 2	1044
Mindy3	Mindy3	MINDY lysine 48 deubiquitinase 3	0.152645	Cluster 2	1044
Mip	Mip	major intrinsic protein of lens fiber	0.205545	Cluster 2	1044
Mknk2	Mknk2	MAPK interacting serine/threonine kinase 2	0.196603	Cluster 2	1044
Mlc1	Mlc1	modulator of VRAC current 1	0.580852	Cluster 2	1044
Mllt6	Mllt6	MLLT6, PHD finger containing	0.18667	Cluster 2	1044
Mmrn1	Mmrn1	multimerin 1	0.333783	Cluster 2	1044
Mnt	Mnt	MAX network transcriptional repressor	0.191051	Cluster 2	1044
Mob2	Mob2	MOB kinase activator 2	0.133445	Cluster 2	1044
Mocs1	Mocs1	molybdenum cofactor synthesis 1	0.176004	Cluster 2	1044
Mpdu1	Mpdu1	mannose-P-dolichol utilization defect 1	0.174343	Cluster 2	1044
Mphosph8	Mphosph8	M-phase phosphoprotein 8	0.201167	Cluster 2	1044
Mroh7	Mroh7	maestro heat-like repeat family member 7	0.381915	Cluster 2	1044
mrpl9	mrpl9	mitochondrial ribosomal protein L9	0.193947	Cluster 2	1044
Mrps5	Mrps5	mitochondrial ribosomal protein S5	0.147741	Cluster 2	1044
Mss51	Mss51	MSS51 mitochondrial translational activator	0.225624	Cluster 2	1044
Mst1r	Mst1r	macrophage stimulating 1 receptor	0.251589	Cluster 2	1044
Mta1	Mta1	metastasis associated 1	0.1215	Cluster 2	1044
Mtfmt	Mtfmt	mitochondrial methionyl-tRNA formyltransferase	0.163099	Cluster 2	1044
Mtg1	Mtg1	mitochondrial ribosome-associated GTPase 1	0.163602	Cluster 2	1044
[truncated: 8,323 more rows]
