# Supplementary material for: Wild-type bone marrow cells repopulate tissue resident macrophages and reverse the impacts of homozygous CSF1R mutation
Source: PLoS Genet. 2025 Jan 27;21(1):e1011525. doi: 10.1371/journal.pgen.1011525 (PMC11785368; doi:10.1371/journal.pgen.1011525)
Supplement: S3 Table — (XLSX) [file pgen.1011525.s010.xlsx]

## Sheet: Lymphoid Organs
unique_gene_id	gene_name	description	Coefficient of Variation	MCL Cluster	MCL Cluster Size
Aaas	Aaas	aladin WD repeat nucleoporin	0.334007	Cluster 1	2799
AABR07000147.1	AABR07000147.1	coronin 1C	1.89131	Cluster 1	2799
AABR07001416.1	AABR07001416.1	FMS-related tyrosine kinase 1	1.96977	Cluster 1	2799
AABR07002068.1	AABR07002068.1	tetraspanin 11	0.472709	Cluster 1	2799
AABR07002784.1	AABR07002784.1	murinoglobulin 2	0.401212	Cluster 1	2799
AABR07004232.1	AABR07004232.1	arginine vasopressin receptor 1A	0.560935	Cluster 1	2799
AABR07005618.1	AABR07005618.1	acetylserotonin O-methyltransferase-like	0.380631	Cluster 1	2799
AABR07007023.1	AABR07007023.1	transmembrane protein 201	0.602476	Cluster 1	2799
AABR07009221.1	AABR07009221.1	DENN domain containing 4C	0.803013	Cluster 1	2799
AABR07011951.1	AABR07011951.1	hypothetical LOC100361087	0.239503	Cluster 1	2799
AABR07012129.1	AABR07012129.1	similar to elongation	0.204043	Cluster 1	2799
AABR07012291.1	AABR07012291.1	homeobox A2	2.34845	Cluster 1	2799
AABR07013288.4	AABR07013288.4	olfactory receptor 1609	0.805843	Cluster 1	2799
AABR07015559.1	AABR07015559.1	olfactory receptor 418	0.550466	Cluster 1	2799
AABR07016623.1	AABR07016623.1	poly (ADP-ribose) polymerase family, member 14	1.92929	Cluster 1	2799
AABR07017597.1	AABR07017597.1	smoothened, frizzled class receptor	0.456868	Cluster 1	2799
AABR07017604.1	AABR07017604.1	similar to RIKEN cDNA 2010106E10	0.906577	Cluster 1	2799
AABR07017733.1	AABR07017733.1	CREB regulated transcription coactivator 3	0.629854	Cluster 1	2799
AABR07017769.1	AABR07017769.1	collagen type XXVI alpha 1 chain	2.00532	Cluster 1	2799
AABR07017868.1	AABR07017868.1	similar to Lung carbonyl reductase [NADPH] (NADPH-dependent carbonyl reductase) (LCR) (Adipocyte P27 protein) (AP27)	0.48879	Cluster 1	2799
AABR07017868.5	AABR07017868.5	olfactory receptor 801	0.591919	Cluster 1	2799
AABR07017892.1	AABR07017892.1	similar to DNA segment, Chr 5, ERATO Doi 577, expressed	2.00532	Cluster 1	2799
AABR07017895.1	AABR07017895.1	dynactin subunit 6	0.591919	Cluster 1	2799
AABR07017902.3	AABR07017902.3	CaM kinase-like vesicle-associated	0.568887	Cluster 1	2799
AABR07018132.1	AABR07018132.1	chromosome alignment maintaining phosphoprotein 1	0.805415	Cluster 1	2799
AABR07018556.1	AABR07018556.1	calcium homeostasis modulator family member 5	0.826866	Cluster 1	2799
AABR07021955.1	AABR07021955.1	aldo-keto reductase family 1, member C19	0.643808	Cluster 1	2799
AABR07025316.1	AABR07025316.1	BMP-2 inducible kinase	0.577856	Cluster 1	2799
AABR07026424.1	AABR07026424.1	microtubule-associated protein 1 light chain 3 beta 2	0.188128	Cluster 1	2799
AABR07027811.2	AABR07027811.2	similar to RIKEN cDNA 5830475I06	1.47135	Cluster 1	2799
AABR07027872.1	AABR07027872.1	olfactory receptor 8D1-like	1.52961	Cluster 1	2799
AABR07029470.2	AABR07029470.2	LRRGT00197	2.23764	Cluster 1	2799
AABR07029605.1	AABR07029605.1	olfactory receptor 10A3-like	0.339921	Cluster 1	2799
AABR07029809.1	AABR07029809.1	eosinophil-associated, ribonuclease A family, member 1	0.859721	Cluster 1	2799
AABR07033318.1	AABR07033318.1	olfactory receptor 1328	0.526467	Cluster 1	2799
AABR07034438.1	AABR07034438.1	olfactory receptor 1687	0.598155	Cluster 1	2799
AABR07035203.1	AABR07035203.1	ADP-ribosylation factor like GTPase 14	1.45993	Cluster 1	2799
AABR07035218.1	AABR07035218.1	tetratricopeptide repeat domain 24	0.919108	Cluster 1	2799
AABR07035818.1	AABR07035818.1	N-acetyltransferase 8B	0.741246	Cluster 1	2799
AABR07037520.1	AABR07037520.1	inverted formin, FH2 and WH2 domain containing	0.870981	Cluster 1	2799
AABR07038567.1	AABR07038567.1	basic transcription factor 3	0.44056	Cluster 1	2799
AABR07042361.1	AABR07042361.1	olfactory receptor 1243	0.700798	Cluster 1	2799
AABR07042611.1	AABR07042611.1	keratin associated protein 13-1	1.99951	Cluster 1	2799
AABR07043115.1	AABR07043115.1	receptor-interacting serine-threonine kinase 4	0.859361	Cluster 1	2799
AABR07043271.1	AABR07043271.1	tryptophan hydroxylase 1	2.08163	Cluster 1	2799
AABR07043347.1	AABR07043347.1	lectin, galactose binding, soluble 5	0.954382	Cluster 1	2799
AABR07043564.1	AABR07043564.1	zinc finger protein 873	1.51429	Cluster 1	2799
AABR07043711.2	AABR07043711.2	transmembrane p24 trafficking protein 3	2.33668	Cluster 1	2799
AABR07044362.3	AABR07044362.3	potassium voltage-gated channel subfamily A member regulatory beta subunit 1	1.73073	Cluster 1	2799
AABR07044397.1	AABR07044397.1	olfactory receptor 1223	1.92197	Cluster 1	2799
AABR07044404.1	AABR07044404.1	RT1 class I, locus CE3	0.501843	Cluster 1	2799
AABR07048397.1	AABR07048397.1	transgelin 3	0.536347	Cluster 1	2799
AABR07049579.2	AABR07049579.2	ankyrin repeat domain 35	0.656385	Cluster 1	2799
AABR07052405.1	AABR07052405.1	regulator of G-protein signaling 3	1.72252	Cluster 1	2799
AABR07052523.1	AABR07052523.1	basic transcription factor 3	0.791685	Cluster 1	2799
AABR07053179.1	AABR07053179.1	SEC63 homolog, protein translocation regulator	0.697238	Cluster 1	2799
AABR07053185.1	AABR07053185.1	Rho GTPase activating protein 33	0.350655	Cluster 1	2799
AABR07053500.2	AABR07053500.2	Rho GTPase activating protein 19	2.44756	Cluster 1	2799
AABR07053509.2	AABR07053509.2	calcium/calmodulin-dependent protein kinase II inhibitor 2	1.83308	Cluster 1	2799
AABR07053635.2	AABR07053635.2	CD3e molecule associated protein	2.05755	Cluster 1	2799
AABR07055919.1	AABR07055919.1	DENN domain containing 2A	0.469725	Cluster 1	2799
AABR07057423.1	AABR07057423.1	N-acetyltransferase 3	0.449117	Cluster 1	2799
AABR07058542.1	AABR07058542.1	mitochondrial ribosome-associated GTPase 2	2.03262	Cluster 1	2799
AABR07060350.1	AABR07060350.1	similar to paired immunoglobin-like type 2 receptor beta	1.06235	Cluster 1	2799
AABR07060352.1	AABR07060352.1	NKD inhibitor of WNT signaling pathway 2	1.19109	Cluster 1	2799
AABR07060352.2	AABR07060352.2	peptidase, mitochondrial processing beta subunit	1.11238	Cluster 1	2799
AABR07060353.2	AABR07060353.2	protein kinase cAMP-dependent type I regulatory subunit alpha	1.30803	Cluster 1	2799
AABR07063704.1	AABR07063704.1	phosphodiesterase 8B	2.22945	Cluster 1	2799
AABR07063893.1	AABR07063893.1	DNA ligase 1	0.532501	Cluster 1	2799
AABR07064590.1	AABR07064590.1	hyaluronan and proteoglycan link protein 1	0.536144	Cluster 1	2799
AABR07064622.1	AABR07064622.1	serine protease 55	1.83354	Cluster 1	2799
AABR07064719.2	AABR07064719.2	spermatogenesis associated 20	0.497413	Cluster 1	2799
AABR07066700.1	AABR07066700.1	NFKB activating protein-like	1.48801	Cluster 1	2799
AABR07066944.1	AABR07066944.1	forkhead box B1	1.03714	Cluster 1	2799
AABR07068351.1	AABR07068351.1	thymosin beta 15B2	0.239972	Cluster 1	2799
AABR07070416.2	AABR07070416.2	RIKEN cDNA 4930544D05 gene	0.649355	Cluster 1	2799
AABR07071244.1	AABR07071244.1	defensin beta 15	0.313799	Cluster 1	2799
AABR07072108.1	AABR07072108.1	tubulin tyrosine ligase like 3	0.34574	Cluster 1	2799
Aarsd1	Aarsd1	alanyl-tRNA synthetase domain containing 1	0.179726	Cluster 1	2799
Aasdh	Aasdh	aminoadipate-semialdehyde dehydrogenase	0.296072	Cluster 1	2799
Aatf	Aatf	apoptosis antagonizing transcription factor	0.257831	Cluster 1	2799
Abat	Abat	4-aminobutyrate aminotransferase	1.33392	Cluster 1	2799
Abcb7	Abcb7	ATP binding cassette subfamily B member 7	0.474409	Cluster 1	2799
Abcc2	Abcc2	ATP binding cassette subfamily C member 2	1.83914	Cluster 1	2799
Abcc5	Abcc5	ATP binding cassette subfamily C member 5	0.451999	Cluster 1	2799
Abhd18	Abhd18	abhydrolase domain containing 18	0.417887	Cluster 1	2799
Abhd8	Abhd8	abhydrolase domain containing 8	0.312464	Cluster 1	2799
Abitram	Abitram	actin binding transcription modulator	0.360533	Cluster 1	2799
Abo	Abo	ABO, alpha 1-3-N-acetylgalactosaminyltransferase and alpha 1-3-galactosyltransferase	0.855593	Cluster 1	2799
Abt1	Abt1	activator of basal transcription 1	0.203496	Cluster 1	2799
Abtb1	Abtb1	ankyrin repeat and BTB domain containing 1	0.286995	Cluster 1	2799
AC097037.1	AC097037.1	armadillo repeat containing 5	0.888893	Cluster 1	2799
AC099384.2	AC099384.2	rCG55159-like	0.315131	Cluster 1	2799
AC102976.1	AC102976.1	collagen type XXV alpha 1 chain	0.549376	Cluster 1	2799
AC109737.1	AC109737.1	lymphoid-restricted membrane protein	1.12842	Cluster 1	2799
AC111632.2	AC111632.2	BCL2-associated athanogene 5-like 1	0.757727	Cluster 1	2799
AC112624.1	AC112624.1	presequence translocase associated motor 16	0.525179	Cluster 1	2799
AC114111.1	AC114111.1	zinc finger protein 679-like	0.756864	Cluster 1	2799
AC120568.1	AC120568.1	RAS like proto-oncogene B	0.840391	Cluster 1	2799
AC120922.1	AC120922.1	CCCTC-binding factor like	1.20161	Cluster 1	2799
AC123427.1	AC123427.1	sushi domain containing 3	0.513811	Cluster 1	2799
AC127076.1	AC127076.1	zinc finger protein 428	0.610832	Cluster 1	2799
AC132752.1	AC132752.1	T-cell leukemia, homeobox 1	0.526225	Cluster 1	2799
AC133265.2	AC133265.2	heat shock protein family B (small) member 2	0.76744	Cluster 1	2799
AC142181.1	AC142181.1	vomeronasal 2 receptor, 71	1.13557	Cluster 1	2799
AC142181.2	AC142181.2	anionic trypsin-2-like	1.87587	Cluster 1	2799
Ac1576	Ac1576	uncharacterized LOC102552783	0.75895	Cluster 1	2799
Acad9	Acad9	acyl-CoA dehydrogenase family, member 9	0.248029	Cluster 1	2799
Acan	Acan	aggrecan	2.13895	Cluster 1	2799
Acbd6	Acbd6	acyl-CoA binding domain containing 6	0.246106	Cluster 1	2799
Acp6	Acp6	acid phosphatase 6, lysophosphatidic	0.248284	Cluster 1	2799
Acrbp	Acrbp	acrosin binding protein	0.334361	Cluster 1	2799
Acsl3	Acsl3	acyl-CoA synthetase long-chain family member 3	0.396268	Cluster 1	2799
Acsm3	Acsm3	acyl-CoA synthetase medium-chain family member 3	0.527128	Cluster 1	2799
Actl6a	Actl6a	actin-like 6A	0.4003	Cluster 1	2799
Actr10	Actr10	actin related protein 10	0.221155	Cluster 1	2799
Actr6	Actr6	actin related protein 6	0.257918	Cluster 1	2799
Actr8	Actr8	actin related protein 8	0.198257	Cluster 1	2799
Actrt3	Actrt3	actin-related protein T3	1.89713	Cluster 1	2799
Acyp1	Acyp1	acylphosphatase 1	0.591867	Cluster 1	2799
Ada	Ada	adenosine deaminase	1.32432	Cluster 1	2799
Adal	Adal	adenosine deaminase-like	0.265358	Cluster 1	2799
Adam12	Adam12	ADAM metallopeptidase domain 12	2.04429	Cluster 1	2799
Adam4	Adam4	a disintegrin and metalloprotease domain 4	0.450288	Cluster 1	2799
Adgrb2	Adgrb2	adhesion G protein-coupled receptor B2	1.48427	Cluster 1	2799
Adh5	Adh5	alcohol dehydrogenase 5 (class III), chi polypeptide	0.27082	Cluster 1	2799
Adprhl2	Adprhl2	ADP-ribosylhydrolase like 2	0.230714	Cluster 1	2799
Agbl3	Agbl3	ATP/GTP binding protein-like 3	0.604078	Cluster 1	2799
Agbl4/ENSRNOG00000033097	Agbl4	ATP/GTP binding protein-like 4	0.710455	Cluster 1	2799
Agbl5	Agbl5	ATP/GTP binding protein-like 5	0.401716	Cluster 1	2799
Ago3	Ago3	argonaute RISC catalytic component 3	0.41209	Cluster 1	2799
Agps	Agps	alkylglycerone phosphate synthase	0.729256	Cluster 1	2799
Ahi1	Ahi1	Abelson helper integration site 1	0.720706	Cluster 1	2799
Ahsa1	Ahsa1	activator of Hsp90 ATPase activity 1	0.339248	Cluster 1	2799
Aim2	Aim2	absent in melanoma 2	0.502859	Cluster 1	2799
Aimp1	Aimp1	aminoacyl tRNA synthetase complex-interacting multifunctional protein 1	0.20138	Cluster 1	2799
Aire	Aire	autoimmune regulator	0.736711	Cluster 1	2799
Ak6/ENSRNOG00000039848	Ak6	adenylate kinase 6	0.322776	Cluster 1	2799
Akap10	Akap10	A-kinase anchoring protein 10	0.253074	Cluster 1	2799
Akap8l	Akap8l	A-kinase anchoring protein 8 like	0.45902	Cluster 1	2799
Akip1	Akip1	A-kinase interacting protein 1	0.211191	Cluster 1	2799
Akirin1	Akirin1	akirin 1	0.281942	Cluster 1	2799
Alg14	Alg14	ALG14, UDP-N-acetylglucosaminyltransferase subunit	0.233067	Cluster 1	2799
Alkbh8	Alkbh8	alkB homolog 8, tRNA methyltransferase	0.432615	Cluster 1	2799
Alms1	Alms1	ALMS1, centrosome and basal body associated protein	0.701116	Cluster 1	2799
Alyref	Alyref	Aly/REF export factor	0.466994	Cluster 1	2799
Amd1	Amd1	adenosylmethionine decarboxylase 1	0.253708	Cluster 1	2799
Ammecr1	Ammecr1	AMMECR nuclear protein 1	0.743307	Cluster 1	2799
Amz2	Amz2	archaelysin family metallopeptidase 2	0.449901	Cluster 1	2799
Anapc10	Anapc10	anaphase promoting complex subunit 10	0.323218	Cluster 1	2799
Anapc11	Anapc11	anaphase promoting complex subunit 11	0.192179	Cluster 1	2799
Anapc15	Anapc15	anaphase promoting complex subunit 15	0.396067	Cluster 1	2799
Anapc16	Anapc16	anaphase promoting complex subunit 16	0.250243	Cluster 1	2799
Anapc4	Anapc4	anaphase promoting complex subunit 4	0.296881	Cluster 1	2799
Anapc5	Anapc5	anaphase-promoting complex subunit 5	0.255445	Cluster 1	2799
Angpt1	Angpt1	angiopoietin 1	1.66517	Cluster 1	2799
Ankle1	Ankle1	ankyrin repeat and LEM domain containing 1	0.986968	Cluster 1	2799
Ankrd12	Ankrd12	ankyrin repeat domain 12	0.42958	Cluster 1	2799
Ankrd13d	Ankrd13d	ankyrin repeat domain 13D	0.706094	Cluster 1	2799
Ankrd26	Ankrd26	ankyrin repeat domain 26	0.351614	Cluster 1	2799
Ankrd28	Ankrd28	ankyrin repeat domain 28	0.737989	Cluster 1	2799
Ankrd37	Ankrd37	ankyrin repeat domain 37	0.551314	Cluster 1	2799
Ankrd42	Ankrd42	ankyrin repeat domain 42	0.411886	Cluster 1	2799
Ankrd53	Ankrd53	ankyrin repeat domain 53	0.46214	Cluster 1	2799
Anln	Anln	anillin, actin binding protein	0.839181	Cluster 1	2799
Anp32a/ENSRNOG00000014846	Anp32a	acidic nuclear phosphoprotein 32 family member A	0.547749	Cluster 1	2799
Anp32a/ENSRNOG00000058484	Anp32a	acidic nuclear phosphoprotein 32 family member A	0.464485	Cluster 1	2799
Anp32e	Anp32e	acidic nuclear phosphoprotein 32 family member E	0.721679	Cluster 1	2799
Antxrl	Antxrl	ANTXR like	1.31991	Cluster 1	2799
Anxa8	Anxa8	annexin A8	1.94605	Cluster 1	2799
Aoc1	Aoc1	amine oxidase, copper containing 1	2.0309	Cluster 1	2799
Ap1s3	Ap1s3	adaptor related protein complex 1 subunit sigma 3	0.491146	Cluster 1	2799
Ap3m1	Ap3m1	adaptor related protein complex 3 subunit mu 1	0.280124	Cluster 1	2799
Ap3s2	Ap3s2	adaptor related protein complex 3 subunit sigma 2	0.289294	Cluster 1	2799
Ap4b1	Ap4b1	adaptor related protein complex 4 subunit beta 1	0.287076	Cluster 1	2799
Ap4e1	Ap4e1	adaptor related protein complex 4 subunit epsilon 1	0.532505	Cluster 1	2799
Ap5m1	Ap5m1	adaptor related protein complex 5 subunit mu 1	0.311767	Cluster 1	2799
Apeh	Apeh	acylaminoacyl-peptide hydrolase	0.152354	Cluster 1	2799
Apex1	Apex1	apurinic/apyrimidinic endodeoxyribonuclease 1	0.214067	Cluster 1	2799
Apex2	Apex2	apurinic/apyrimidinic endodeoxyribonuclease 2	0.334919	Cluster 1	2799
Aplf	Aplf	aprataxin and PNKP like factor	0.489475	Cluster 1	2799
Appbp2	Appbp2	amyloid beta precursor protein binding protein 2	0.267873	Cluster 1	2799
Appl1	Appl1	adaptor protein, phosphotyrosine interacting with PH domain and leucine zipper 1	0.328162	Cluster 1	2799
Aptx	Aptx	aprataxin	0.283543	Cluster 1	2799
Arc	Arc	activity-regulated cytoskeleton-associated protein	1.35408	Cluster 1	2799
Arfgap2	Arfgap2	ADP-ribosylation factor GTPase activating protein 2	0.218904	Cluster 1	2799
Arfrp1	Arfrp1	ADP-ribosylation factor related protein 1	0.231126	Cluster 1	2799
Arg2	Arg2	arginase 2	0.402006	Cluster 1	2799
Arhgap11a	Arhgap11a	Rho GTPase activating protein 11A	0.89855	Cluster 1	2799
Arhgap19	Arhgap19	Rho GTPase activating protein 19	1.01191	Cluster 1	2799
Arhgap33	Arhgap33	Rho GTPase activating protein 33	1.02202	Cluster 1	2799
Arhgef39	Arhgef39	Rho guanine nucleotide exchange factor 39	0.389716	Cluster 1	2799
Arid2	Arid2	AT-rich interaction domain 2	0.906296	Cluster 1	2799
Arid3c	Arid3c	AT-rich interaction domain 3C	1.87652	Cluster 1	2799
Arl16	Arl16	ADP-ribosylation factor like GTPase 16	0.355652	Cluster 1	2799
Arl3	Arl3	ADP ribosylation factor like GTPase 3	0.292914	Cluster 1	2799
Arl5a	Arl5a	ADP-ribosylation factor like GTPase 5A	0.223713	Cluster 1	2799
Arl5c	Arl5c	ADP-ribosylation factor like GTPase 5C	1.09173	Cluster 1	2799
Arl6ip1	Arl6ip1	ADP-ribosylation factor like GTPase 6 interacting protein 1	0.792148	Cluster 1	2799
Arl6ip6	Arl6ip6	ADP ribosylation factor like GTPase 6 interacting protein 6	0.425725	Cluster 1	2799
Armc1	Armc1	armadillo repeat containing 1	0.308703	Cluster 1	2799
Armc2	Armc2	armadillo repeat containing 2	0.51064	Cluster 1	2799
Armc9	Armc9	armadillo repeat containing 9	0.30896	Cluster 1	2799
Armt1	Armt1	acidic residue methyltransferase 1	0.471125	Cluster 1	2799
Arntl	Arntl	aryl hydrocarbon receptor nuclear translocator-like	0.68845	Cluster 1	2799
Arpp21	Arpp21	cAMP regulated phosphoprotein 21	1.13311	Cluster 1	2799
Arvcf	Arvcf	ARVCF, delta catenin family member	0.589287	Cluster 1	2799
Asb16	Asb16	ankyrin repeat and SOCS box-containing 16	0.506548	Cluster 1	2799
Asb3	Asb3	ankyrin repeat and SOCS box-containing 3	0.350459	Cluster 1	2799
Asb6	Asb6	ankyrin repeat and SOCS box-containing 6	0.189259	Cluster 1	2799
Ascc3	Ascc3	activating signal cointegrator 1 complex subunit 3	0.334828	Cluster 1	2799
Asf1a	Asf1a	anti-silencing function 1A histone chaperone	0.523832	Cluster 1	2799
Asf1b	Asf1b	anti-silencing function 1B histone chaperone	1.00028	Cluster 1	2799
Ash2l	Ash2l	ASH2 like histone lysine methyltransferase complex subunit	0.285364	Cluster 1	2799
Asnsd1	Asnsd1	asparagine synthetase domain containing 1	0.17462	Cluster 1	2799
Aspm	Aspm	abnormal spindle microtubule assembly	1.13505	Cluster 1	2799
Asprv1	Asprv1	aspartic peptidase, retroviral-like 1	1.92141	Cluster 1	2799
Aste1	Aste1	asteroid homolog 1	0.328761	Cluster 1	2799
Asun	Asun	asunder, spermatogenesis regulator	0.485018	Cluster 1	2799
Asxl2	Asxl2	ASXL transcriptional regulator 2	0.59456	Cluster 1	2799
Atad1	Atad1	ATPase family, AAA domain containing 1	0.251945	Cluster 1	2799
Atad2	Atad2	ATPase family, AAA domain containing 2	1.02438	Cluster 1	2799
Atad5	Atad5	ATPase family, AAA domain containing 5	1.03718	Cluster 1	2799
Ate1	Ate1	arginyltransferase 1	0.34351	Cluster 1	2799
Atf2	Atf2	activating transcription factor 2	0.49582	Cluster 1	2799
Atg101	Atg101	autophagy related 101	0.202544	Cluster 1	2799
Atg12	Atg12	autophagy related 12	0.361531	Cluster 1	2799
Atg3	Atg3	autophagy related 3	0.203886	Cluster 1	2799
Atg5	Atg5	autophagy related 5	0.246441	Cluster 1	2799
Atl2	Atl2	atlastin GTPase 2	1.62161	Cluster 1	2799
Atp10a	Atp10a	ATPase phospholipid transporting 10A (putative)	0.376435	Cluster 1	2799
Atp11b	Atp11b	ATPase phospholipid transporting 11B (putative)	0.485538	Cluster 1	2799
Atp1b1	Atp1b1	ATPase Na+/K+ transporting subunit beta 1	0.951892	Cluster 1	2799
Atp5f1c	Atp5f1c	ATP synthase F1 subunit gamma	0.522909	Cluster 1	2799
Atp5j	Atp5j	ATP synthase, H+ transporting, mitochondrial Fo complex, subunit F6	0.26277	Cluster 1	2799
Atp6v1d	Atp6v1d	ATPase H+ transporting V1 subunit D	0.271742	Cluster 1	2799
Atp6v1e1	Atp6v1e1	ATPase H+ transporting V1 subunit E1	0.205181	Cluster 1	2799
Atp6v1g1	Atp6v1g1	ATPase H+ transporting V1 subunit G1	0.158499	Cluster 1	2799
Atp8b4	Atp8b4	ATPase phospholipid transporting 8B4 (putative)	0.777353	Cluster 1	2799
Atr	Atr	ATR serine/threonine kinase	0.297823	Cluster 1	2799
Atrx/ENSRNOG00000056703	Atrx	ATRX, chromatin remodeler	0.338262	Cluster 1	2799
Atxn10	Atxn10	ataxin 10	0.245238	Cluster 1	2799
Atxn3	Atxn3	ataxin 3	0.395334	Cluster 1	2799
Aunip	Aunip	aurora kinase A and ninein interacting protein	1.10532	Cluster 1	2799
Aurkaip1	Aurkaip1	aurora kinase A interacting protein 1	0.173529	Cluster 1	2799
Aurkb	Aurkb	aurora kinase B	0.853441	Cluster 1	2799
Azin1	Azin1	antizyme inhibitor 1	0.357344	Cluster 1	2799
B9d2	B9d2	B9 domain containing 2	0.295916	Cluster 1	2799
Bach1	Bach1	BTB domain and CNC homolog 1	1.22821	Cluster 1	2799
Bag5/ENSRNOG00000011527	Bag5	BCL2-associated athanogene 5	0.446386	Cluster 1	2799
Baiap2l2	Baiap2l2	BAI1-associated protein 2-like 2	0.529428	Cluster 1	2799
Banf1	Banf1	barrier to autointegration factor 1	0.27861	Cluster 1	2799
Bard1	Bard1	BRCA1 associated RING domain 1	1.03784	Cluster 1	2799
Bbip1	Bbip1	BBSome interacting protein 1	0.508928	Cluster 1	2799
Bbof1	Bbof1	basal body orientation factor 1	0.724631	Cluster 1	2799
Bbs10	Bbs10	Bardet-Biedl syndrome 10	0.345509	Cluster 1	2799
Bbs12	Bbs12	Bardet-Biedl syndrome 12	0.387629	Cluster 1	2799
Bbs4	Bbs4	Bardet-Biedl syndrome 4	0.294329	Cluster 1	2799
Bcap29	Bcap29	B-cell receptor-associated protein 29	0.325246	Cluster 1	2799
Bccip	Bccip	BRCA2 and CDKN1A interacting protein	0.244861	Cluster 1	2799
Bcdin3d	Bcdin3d	BCDIN3 domain containing RNA methyltransferase	0.241084	Cluster 1	2799
Bcl11b	Bcl11b	BAF chromatin remodeling complex subunit BCL11B	0.57959	Cluster 1	2799
Bcl2l1	Bcl2l1	Bcl2-like 1	0.585243	Cluster 1	2799
Bcl6	Bcl6	BCL6, transcription repressor	0.769638	Cluster 1	2799
Bcl7c	Bcl7c	BAF chromatin remodeling complex subunit BCL7C	0.28178	Cluster 1	2799
Bclaf1	Bclaf1	BCL2-associated transcription factor 1	0.556068	Cluster 1	2799
Bclaf3	Bclaf3	BCLAF1 and THRAP3 family member 3	0.462408	Cluster 1	2799
Bco1	Bco1	beta-carotene oxygenase 1	0.391593	Cluster 1	2799
Bex2	Bex2	brain expressed X-linked 2	1.46042	Cluster 1	2799
Bex3	Bex3	brain expressed X-linked 3	0.626065	Cluster 1	2799
Bfsp2	Bfsp2	beaded filament structural protein 2	0.973022	Cluster 1	2799
Bid	Bid	BH3 interacting domain death agonist	0.392936	Cluster 1	2799
Bik	Bik	BCL2-interacting killer	0.539442	Cluster 1	2799
Birc2	Birc2	baculoviral IAP repeat-containing 2	0.314102	Cluster 1	2799
Birc5	Birc5	baculoviral IAP repeat-containing 5	1.0694	Cluster 1	2799
Blm	Blm	BLM RecQ like helicase	0.526576	Cluster 1	2799
Blmh	Blmh	bleomycin hydrolase	0.252825	Cluster 1	2799
Blzf1	Blzf1	basic leucine zipper nuclear factor 1	0.287217	Cluster 1	2799
Bmf	Bmf	Bcl2 modifying factor	0.784587	Cluster 1	2799
Bnc1/ENSRNOG00000019770	Bnc1	basonuclin 1	0.942214	Cluster 1	2799
Bnip1	Bnip1	BCL2 interacting protein 1	0.287017	Cluster 1	2799
Bora	Bora	bora, aurora kinase A activator	0.698694	Cluster 1	2799
Brca1	Brca1	BRCA1, DNA repair associated	1.0008	Cluster 1	2799
Brca2	Brca2	BRCA2, DNA repair associated	0.335575	Cluster 1	2799
Brcc3	Brcc3	BRCA1/BRCA2-containing complex, subunit 3	0.381209	Cluster 1	2799
Brd7	Brd7	bromodomain containing 7	0.243361	Cluster 1	2799
Brd8	Brd8	bromodomain containing 8	0.359393	Cluster 1	2799
Brd9	Brd9	bromodomain containing 9	0.263204	Cluster 1	2799
Brip1	Brip1	BRCA1 interacting protein C-terminal helicase 1	0.7025	Cluster 1	2799
Brix1	Brix1	biogenesis of ribosomes BRX1	0.263349	Cluster 1	2799
Brox	Brox	BRO1 domain and CAAX motif containing	0.228149	Cluster 1	2799
Brwd1	Brwd1	bromodomain and WD repeat domain containing 1	0.438208	Cluster 1	2799
Brwd3	Brwd3	bromodomain and WD repeat domain containing 3	1.05788	Cluster 1	2799
Bst1	Bst1	bone marrow stromal cell antigen 1	0.990481	Cluster 1	2799
Btbd7	Btbd7	BTB domain containing 7	0.638642	Cluster 1	2799
Btbd8	Btbd8	BTB domain containing 8	0.390786	Cluster 1	2799
Btbd9	Btbd9	BTB domain containing 9	0.548785	Cluster 1	2799
Btg2	Btg2	BTG anti-proliferation factor 2	0.598598	Cluster 1	2799
Bub1	Bub1	BUB1 mitotic checkpoint serine/threonine kinase	1.35133	Cluster 1	2799
Bub1b	Bub1b	BUB1 mitotic checkpoint serine/threonine kinase B	1.24578	Cluster 1	2799
Bub3	Bub3	BUB3 mitotic checkpoint protein	0.434066	Cluster 1	2799
Bud31	Bud31	BUD31 homolog	0.330313	Cluster 1	2799
Bzw1	Bzw1	basic leucine zipper and W2 domains 1	0.394355	Cluster 1	2799
C1d	C1d	C1D nuclear receptor corepressor	0.282216	Cluster 1	2799
C2cd5	C2cd5	C2 calcium-dependent domain containing 5	0.370348	Cluster 1	2799
Ca9	Ca9	carbonic anhydrase 9	0.977171	Cluster 1	2799
Caap1	Caap1	caspase activity and apoptosis inhibitor 1	0.302822	Cluster 1	2799
Cab39l	Cab39l	calcium binding protein 39-like	0.354916	Cluster 1	2799
Cabp1	Cabp1	calcium binding protein 1	0.768942	Cluster 1	2799
Cabyr	Cabyr	calcium binding tyrosine phosphorylation regulated	0.738984	Cluster 1	2799
Cacnb1	Cacnb1	calcium voltage-gated channel auxiliary subunit beta 1	0.607526	Cluster 1	2799
Cacnb2	Cacnb2	calcium voltage-gated channel auxiliary subunit beta 2	1.9383	Cluster 1	2799
Cacybp	Cacybp	calcyclin binding protein	0.361751	Cluster 1	2799
Calcb	Calcb	calcitonin-related polypeptide, beta	1.52146	Cluster 1	2799
Calcoco1	Calcoco1	calcium binding and coiled coil domain 1	0.56523	Cluster 1	2799
Calm2/ENSRNOG00000016770	Calm2	calmodulin 2	0.326979	Cluster 1	2799
Calm2/ENSRNOG00000030871	Calm2	calmodulin 2	0.442131	Cluster 1	2799
Camk1d	Camk1d	calcium/calmodulin-dependent protein kinase ID	0.799744	Cluster 1	2799
Camk4	Camk4	calcium/calmodulin-dependent protein kinase IV	0.753499	Cluster 1	2799
Camkmt	Camkmt	calmodulin-lysine N-methyltransferase	0.448349	Cluster 1	2799
Camkv	Camkv	CaM kinase-like vesicle-associated	1.51892	Cluster 1	2799
Camta1	Camta1	calmodulin binding transcription activator 1	0.433268	Cluster 1	2799
Cand1	Cand1	cullin-associated and neddylation-dissociated 1	0.281216	Cluster 1	2799
Capn7	Capn7	calpain 7	0.240265	Cluster 1	2799
Carmil2	Carmil2	capping protein regulator and myosin 1 linker 2	0.702822	Cluster 1	2799
Carnmt1	Carnmt1	carnosine N-methyltransferase 1	0.289469	Cluster 1	2799
Casp2	Casp2	caspase 2	0.468332	Cluster 1	2799
Casp3	Casp3	caspase 3	0.381746	Cluster 1	2799
Casp6/ENSRNOG00000009508	Casp6	caspase 6	0.595151	Cluster 1	2799
Casp8	Casp8	caspase 8	0.367516	Cluster 1	2799
Casp8ap2	Casp8ap2	caspase 8 associated protein 2	0.581352	Cluster 1	2799
Catsperg	Catsperg	cation channel sperm associated auxiliary subunit gamma	1.15321	Cluster 1	2799
Catsperg1	Catsperg1	catsper channel auxiliary subunit gamma 1	1.10077	Cluster 1	2799
Cbl	Cbl	Cbl proto-oncogene	1.0801	Cluster 1	2799
Cbwd1	Cbwd1	COBW domain containing 1	0.39419	Cluster 1	2799
Cbx1	Cbx1	chromobox 1	0.59599	Cluster 1	2799
Cbx2	Cbx2	chromobox 2	0.471134	Cluster 1	2799
Cbx3	Cbx3	chromobox 3	0.495762	Cluster 1	2799
Cbx5	Cbx5	chromobox 5	0.86651	Cluster 1	2799
Cby1	Cby1	chibby family member 1, beta catenin antagonist	0.507537	Cluster 1	2799
Ccdc117	Ccdc117	coiled-coil domain containing 117	0.329275	Cluster 1	2799
Ccdc126	Ccdc126	coiled-coil domain containing 126	0.397121	Cluster 1	2799
Ccdc136	Ccdc136	coiled-coil domain containing 136	0.465364	Cluster 1	2799
Ccdc137	Ccdc137	coiled-coil domain containing 137	0.290759	Cluster 1	2799
Ccdc14	Ccdc14	coiled-coil domain containing 14	0.347961	Cluster 1	2799
Ccdc150	Ccdc150	coiled-coil domain containing 150	1.13555	Cluster 1	2799
Ccdc153	Ccdc153	coiled-coil domain containing 153	0.702951	Cluster 1	2799
Ccdc157	Ccdc157	coiled-coil domain containing 157	0.595549	Cluster 1	2799
Ccdc172	Ccdc172	coiled-coil domain containing 172	2.07715	Cluster 1	2799
Ccdc174	Ccdc174	coiled-coil domain containing 174	0.352292	Cluster 1	2799
Ccdc18	Ccdc18	coiled-coil domain containing 18	0.411479	Cluster 1	2799
Ccdc181	Ccdc181	coiled-coil domain containing 181	0.706337	Cluster 1	2799
Ccdc186	Ccdc186	coiled-coil domain containing 186	0.710703	Cluster 1	2799
Ccdc25	Ccdc25	coiled-coil domain containing 25	0.220583	Cluster 1	2799
Ccdc28a	Ccdc28a	coiled-coil domain containing 28A	0.422797	Cluster 1	2799
Ccdc34	Ccdc34	coiled-coil domain containing 34	1.00524	Cluster 1	2799
Ccdc43	Ccdc43	coiled-coil domain containing 43	0.346932	Cluster 1	2799
Ccdc57	Ccdc57	coiled-coil domain containing 57	0.433436	Cluster 1	2799
Ccdc58	Ccdc58	coiled-coil domain containing 58	0.221896	Cluster 1	2799
Ccdc61	Ccdc61	coiled-coil domain containing 61	0.285515	Cluster 1	2799
Ccdc62	Ccdc62	coiled-coil domain containing 62	0.286702	Cluster 1	2799
Ccdc66	Ccdc66	coiled-coil domain containing 66	0.262613	Cluster 1	2799
Ccdc74a	Ccdc74a	coiled-coil domain containing 74A	1.98883	Cluster 1	2799
Ccdc77	Ccdc77	coiled-coil domain containing 77	0.676585	Cluster 1	2799
Ccdc82	Ccdc82	coiled-coil domain containing 82	0.395761	Cluster 1	2799
Ccer2	Ccer2	coiled-coil glutamate-rich protein 2	1.80093	Cluster 1	2799
Ccl25	Ccl25	C-C motif chemokine ligand 25	1.9912	Cluster 1	2799
Ccl3	Ccl3	C-C motif chemokine ligand 3	0.551154	Cluster 1	2799
Ccl4	Ccl4	C-C motif chemokine ligand 4	1.08207	Cluster 1	2799
Ccna2	Ccna2	cyclin A2	1.15185	Cluster 1	2799
Ccnb1	Ccnb1	cyclin B1	1.17362	Cluster 1	2799
Ccnc	Ccnc	cyclin C	0.266098	Cluster 1	2799
Ccnd3	Ccnd3	cyclin D3	1.10407	Cluster 1	2799
Ccndbp1	Ccndbp1	cyclin D1 binding protein 1	0.285698	Cluster 1	2799
Ccne1	Ccne1	cyclin E1	0.79958	Cluster 1	2799
Ccne2	Ccne2	cyclin E2	0.685623	Cluster 1	2799
Ccnf	Ccnf	cyclin F	0.960247	Cluster 1	2799
Ccng2	Ccng2	cyclin G2	0.310648	Cluster 1	2799
Ccnh	Ccnh	cyclin H	0.17917	Cluster 1	2799
Ccnjl	Ccnjl	cyclin J-like	0.792202	Cluster 1	2799
Ccnt1	Ccnt1	cyclin T1	1.4176	Cluster 1	2799
Ccp110	Ccp110	centriolar coiled-coil protein 110	0.699642	Cluster 1	2799
Ccpg1os	Ccpg1os	cell cycle progression 1, opposite strand	0.407209	Cluster 1	2799
Ccr9	Ccr9	C-C motif chemokine receptor 9	1.88811	Cluster 1	2799
Ccsap	Ccsap	centriole, cilia and spindle-associated protein	0.439049	Cluster 1	2799
Cct2	Cct2	chaperonin containing TCP1 subunit 2	0.296544	Cluster 1	2799
Cct4	Cct4	chaperonin containing TCP1 subunit 4	0.205925	Cluster 1	2799
Cct5	Cct5	chaperonin containing TCP1 subunit 5	0.221827	Cluster 1	2799
Cct6a	Cct6a	chaperonin containing TCP1 subunit 6A	0.273533	Cluster 1	2799
Cct6b	Cct6b	chaperonin containing TCP1 subunit 6B	0.948886	Cluster 1	2799
Cct8	Cct8	chaperonin containing TCP1 subunit 8	0.310667	Cluster 1	2799
Cd101	Cd101	CD101 molecule	1.19703	Cluster 1	2799
Cd200	Cd200	Cd200 molecule	1.27804	Cluster 1	2799
Cd200r1l	Cd200r1l	CD200 receptor 1-like	0.847764	Cluster 1	2799
Cd207	Cd207	CD207 molecule	1.87094	Cluster 1	2799
Cd247	Cd247	Cd247 molecule	0.617137	Cluster 1	2799
Cd27	Cd27	CD27 molecule	0.603122	Cluster 1	2799
Cd274	Cd274	CD274 molecule	0.554107	Cluster 1	2799
Cd28	Cd28	Cd28 molecule	0.572397	Cluster 1	2799
Cd2ap	Cd2ap	CD2-associated protein	0.939224	Cluster 1	2799
Cd3d	Cd3d	CD3d molecule	0.940507	Cluster 1	2799
Cd3e	Cd3e	CD3e molecule	0.469746	Cluster 1	2799
Cd3g	Cd3g	CD3g molecule	0.943002	Cluster 1	2799
Cd4	Cd4	Cd4 molecule	0.807348	Cluster 1	2799
Cd46	Cd46	CD46 molecule	0.418773	Cluster 1	2799
Cd8a	Cd8a	CD8a molecule	1.39015	Cluster 1	2799
Cd8b	Cd8b	CD8b molecule	1.6581	Cluster 1	2799
Cdan1	Cdan1	codanin 1	0.387359	Cluster 1	2799
Cdc14b	Cdc14b	cell division cycle 14B	1.29214	Cluster 1	2799
Cdc16	Cdc16	cell division cycle 16	0.304218	Cluster 1	2799
Cdc20	Cdc20	cell division cycle 20	0.805726	Cluster 1	2799
Cdc23	Cdc23	cell division cycle 23	0.402724	Cluster 1	2799
Cdc25a	Cdc25a	cell division cycle 25A	0.54587	Cluster 1	2799
Cdc25c	Cdc25c	cell division cycle 25C	0.326039	Cluster 1	2799
Cdc26	Cdc26	cell division cycle 26	0.403107	Cluster 1	2799
Cdc27	Cdc27	cell division cycle 27	0.370502	Cluster 1	2799
Cdc40	Cdc40	cell division cycle 40	0.338432	Cluster 1	2799
Cdc45	Cdc45	cell division cycle 45	1.03616	Cluster 1	2799
Cdc5l	Cdc5l	cell division cycle 5-like	0.276762	Cluster 1	2799
Cdc6	Cdc6	cell division cycle 6	1.00246	Cluster 1	2799
Cdc7	Cdc7	cell division cycle 7	0.600044	Cluster 1	2799
Cdca2	Cdca2	cell division cycle associated 2	1.345	Cluster 1	2799
Cdca3	Cdca3	cell division cycle associated 3	1.211	Cluster 1	2799
Cdca4	Cdca4	cell division cycle associated 4	0.507778	Cluster 1	2799
Cdca5	Cdca5	cell division cycle associated 5	0.925088	Cluster 1	2799
Cdca7	Cdca7	cell division cycle associated 7	0.932405	Cluster 1	2799
Cdca7l	Cdca7l	cell division cycle associated 7 like	0.495567	Cluster 1	2799
Cdca8	Cdca8	cell division cycle associated 8	0.777229	Cluster 1	2799
Cdh24	Cdh24	cadherin 24	1.38595	Cluster 1	2799
Cdhr1	Cdhr1	cadherin-related family member 1	1.97711	Cluster 1	2799
Cdk1	Cdk1	cyclin-dependent kinase 1	0.972167	Cluster 1	2799
Cdk2	Cdk2	cyclin dependent kinase 2	0.449501	Cluster 1	2799
Cdk2ap1	Cdk2ap1	cyclin-dependent kinase 2 associated protein 1	0.330821	Cluster 1	2799
Cdk4	Cdk4	cyclin-dependent kinase 4	0.349839	Cluster 1	2799
Cdk5rap1	Cdk5rap1	CDK5 regulatory subunit associated protein 1	0.222158	Cluster 1	2799
Cdk5rap2	Cdk5rap2	CDK5 regulatory subunit associated protein 2	0.462349	Cluster 1	2799
Cdk6	Cdk6	cyclin-dependent kinase 6	0.766009	Cluster 1	2799
Cdk7	Cdk7	cyclin-dependent kinase 7	0.303108	Cluster 1	2799
Cdkal1	Cdkal1	CDK5 regulatory subunit associated protein 1-like 1	0.30595	Cluster 1	2799
Cdkn1b	Cdkn1b	cyclin-dependent kinase inhibitor 1B	0.505712	Cluster 1	2799
Cdkn2a	Cdkn2a	cyclin-dependent kinase inhibitor 2A	0.903208	Cluster 1	2799
Cdkn2aip	Cdkn2aip	CDKN2A interacting protein	0.462773	Cluster 1	2799
Cdkn2aipnl	Cdkn2aipnl	CDKN2A interacting protein N-terminal like	0.328304	Cluster 1	2799
Cdkn3	Cdkn3	cyclin-dependent kinase inhibitor 3	0.81475	Cluster 1	2799
Cdt1	Cdt1	chromatin licensing and DNA replication factor 1	0.6167	Cluster 1	2799
Cdv3	Cdv3	CDV3 homolog	0.843641	Cluster 1	2799
Ceacam9	Ceacam9	carcinoembryonic antigen-related cell adhesion molecule 9	0.504526	Cluster 1	2799
Cebpz	Cebpz	CCAAT/enhancer binding protein zeta	0.237451	Cluster 1	2799
Celf2	Celf2	CUGBP, Elav-like family member 2	0.681661	Cluster 1	2799
Celf5	Celf5	CUGBP, Elav-like family member 5	0.897203	Cluster 1	2799
Cenpa	Cenpa	centromere protein A	0.906389	Cluster 1	2799
Cenpc	Cenpc	centromere protein C	0.737911	Cluster 1	2799
Cenpe	Cenpe	centromere protein E	1.21321	Cluster 1	2799
Cenpf	Cenpf	centromere protein F	1.27371	Cluster 1	2799
Cenph	Cenph	centromere protein H	0.953886	Cluster 1	2799
Cenpi	Cenpi	centromere protein I	0.9362	Cluster 1	2799
Cenpj	Cenpj	centromere protein J	0.364922	Cluster 1	2799
Cenpk	Cenpk	centromere protein K	0.66609	Cluster 1	2799
Cenpl	Cenpl	centromere protein L	0.627053	Cluster 1	2799
Cenpm	Cenpm	centromere protein M	0.493761	Cluster 1	2799
Cenpn	Cenpn	centromere protein N	0.671821	Cluster 1	2799
Cenpo	Cenpo	centromere protein O	0.524916	Cluster 1	2799
Cenpp	Cenpp	centromere protein P	0.820126	Cluster 1	2799
Cenpt	Cenpt	centromere protein T	0.838471	Cluster 1	2799
Cenpu	Cenpu	centromere protein U	0.729995	Cluster 1	2799
Cenpw	Cenpw	centromere protein W	0.875825	Cluster 1	2799
Cep112	Cep112	centrosomal protein 112	0.430341	Cluster 1	2799
Cep120	Cep120	centrosomal protein 120	0.239205	Cluster 1	2799
Cep135	Cep135	centrosomal protein 135	0.59683	Cluster 1	2799
Cep152	Cep152	centrosomal protein 152	0.408978	Cluster 1	2799
Cep162	Cep162	centrosomal protein 162	0.841403	Cluster 1	2799
Cep170	Cep170	centrosomal protein 170	0.451959	Cluster 1	2799
Cep19	Cep19	centrosomal protein 19	0.250177	Cluster 1	2799
Cep192	Cep192	centrosomal protein 192	0.57595	Cluster 1	2799
Cep290	Cep290	centrosomal protein 290	0.780873	Cluster 1	2799
Cep295	Cep295	centrosomal protein 295	0.507262	Cluster 1	2799
Cep44	Cep44	centrosomal protein 44	0.377791	Cluster 1	2799
Cep55	Cep55	centrosomal protein 55	1.0529	Cluster 1	2799
Cep57	Cep57	centrosomal protein 57	0.49893	Cluster 1	2799
Cep57l1	Cep57l1	centrosomal protein 57-like 1	0.233413	Cluster 1	2799
Cep70	Cep70	centrosomal protein 70	0.88509	Cluster 1	2799
Cep72	Cep72	centrosomal protein 72	1.20232	Cluster 1	2799
Cep76	Cep76	centrosomal protein 76	0.769296	Cluster 1	2799
Cep78	Cep78	centrosomal protein 78	0.61844	Cluster 1	2799
Cep83	Cep83	centrosomal protein 83	0.31659	Cluster 1	2799
Cep85	Cep85	centrosomal protein 85	0.338847	Cluster 1	2799
Cep89	Cep89	centrosomal protein 89	1.17278	Cluster 1	2799
Cep95	Cep95	centrosomal protein 95	0.344422	Cluster 1	2799
Cep97	Cep97	centrosomal protein 97	0.487989	Cluster 1	2799
Cers6	Cers6	ceramide synthase 6	0.951381	Cluster 1	2799
Cert1	Cert1	ceramide transporter 1	0.329992	Cluster 1	2799
Ces1a	Ces1a	carboxylesterase 1A	1.78463	Cluster 1	2799
Cetn2	Cetn2	centrin 2	0.51111	Cluster 1	2799
Cetn4	Cetn4	centrin 4	0.794535	Cluster 1	2799
Cfap157	Cfap157	cilia and flagella associated protein 157	0.557395	Cluster 1	2799
Cfap20	Cfap20	cilia and flagella associated protein 20	0.640419	Cluster 1	2799
Cfap300	Cfap300	cilia and flagella associated protein 300	0.811373	Cluster 1	2799
Cfap36	Cfap36	cilia and flagella associated protein 36	0.473938	Cluster 1	2799
Cfap97	Cfap97	cilia and flagella associated protein 97	0.371354	Cluster 1	2799
Cfdp1	Cfdp1	craniofacial development protein 1	0.247206	Cluster 1	2799
Cggbp1	Cggbp1	CGG triplet repeat binding protein 1	0.278608	Cluster 1	2799
Chac2	Chac2	ChaC cation transport regulator 2	0.389935	Cluster 1	2799
Chaf1a	Chaf1a	chromatin assembly factor 1 subunit A	0.551675	Cluster 1	2799
Chaf1b	Chaf1b	chromatin assembly factor 1 subunit B	0.625918	Cluster 1	2799
Chd1	Chd1	chromodomain helicase DNA binding protein 1	0.531091	Cluster 1	2799
Chek2	Chek2	checkpoint kinase 2	0.44547	Cluster 1	2799
Chfr	Chfr	checkpoint with forkhead and ring finger domains	0.398161	Cluster 1	2799
Chic2	Chic2	cysteine-rich hydrophobic domain 2	0.267407	Cluster 1	2799
Chm	Chm	CHM Rab escort protein	0.514538	Cluster 1	2799
Chordc1	Chordc1	cysteine and histidine rich domain containing 1	0.349845	Cluster 1	2799
Chrac1	Chrac1	chromatin accessibility complex subunit 1	0.265829	Cluster 1	2799
Chrna7	Chrna7	cholinergic receptor nicotinic alpha 7 subunit	0.448097	Cluster 1	2799
Chst11	Chst11	carbohydrate sulfotransferase 11	0.520192	Cluster 1	2799
Chst15	Chst15	carbohydrate sulfotransferase 15	0.889947	Cluster 1	2799
Chtf18	Chtf18	chromosome transmission fidelity factor 18	0.454351	Cluster 1	2799
Chtf8	Chtf8	chromosome transmission fidelity factor 8	0.273881	Cluster 1	2799
Chtop/500378	Chtop	chromatin target of PRMT1	0.339966	Cluster 1	2799
Chtop/ENSRNOG00000012760	Chtop	chromatin target of PRMT1	0.289274	Cluster 1	2799
Chtopl1	Chtopl1	chromatin target of PRMT1-like 1	0.638804	Cluster 1	2799
Ciao1	Ciao1	cytosolic iron-sulfur assembly component 1	0.22554	Cluster 1	2799
Cip2a	Cip2a	cell proliferation regulating inhibitor of protein phosphatase 2A	1.0451	Cluster 1	2799
Cir1	Cir1	corepressor interacting with RBPJ, 1	0.377212	Cluster 1	2799
Ckap2	Ckap2	cytoskeleton associated protein 2	0.795628	Cluster 1	2799
Ckap2l	Ckap2l	cytoskeleton associated protein 2-like	1.2226	Cluster 1	2799
Ckap5	Ckap5	cytoskeleton associated protein 5	0.677192	Cluster 1	2799
Ckmt1	Ckmt1	creatine kinase, mitochondrial 1	2.05387	Cluster 1	2799
Cks1b	Cks1b	CDC28 protein kinase regulatory subunit 1B	0.55071	Cluster 1	2799
Cks2	Cks2	CDC28 protein kinase regulatory subunit 2	0.889774	Cluster 1	2799
Clcn1	Clcn1	chloride voltage-gated channel 1	1.56431	Cluster 1	2799
Clcn3	Clcn3	chloride voltage-gated channel 3	0.490642	Cluster 1	2799
Clec2e	Clec2e	C-type lectin domain family 2, member E	1.61759	Cluster 1	2799
Clk3	Clk3	CDC-like kinase 3	0.293927	Cluster 1	2799
Clk4	Clk4	CDC-like kinase 4	0.346213	Cluster 1	2799
Clns1a	Clns1a	chloride nucleotide-sensitive channel 1A	0.200021	Cluster 1	2799
Clp1	Clp1	cleavage and polyadenylation factor I subunit 1	0.320323	Cluster 1	2799
Clspn	Clspn	claspin	0.9552	Cluster 1	2799
Cluap1	Cluap1	clusterin associated protein 1	0.31463	Cluster 1	2799
Cmah	Cmah	cytidine monophospho-N-acetylneuraminic acid hydroxylase	1.21273	Cluster 1	2799
Cmahp	Cmahp	cytidine monophospho-N-acetylneuraminic acid hydroxylase, pseudogene	0.505837	Cluster 1	2799
Cmas	Cmas	cytidine monophosphate N-acetylneuraminic acid synthetase	0.167108	Cluster 1	2799
Cmc4	Cmc4	C-X9-C motif containing 4	0.299036	Cluster 1	2799
Cmss1	Cmss1	cms1 ribosomal small subunit homolog	0.321586	Cluster 1	2799
Cnbp	Cnbp	CCHC-type zinc finger, nucleic acid binding protein	0.227416	Cluster 1	2799
Cnksr3	Cnksr3	Cnksr family member 3	0.593435	Cluster 1	2799
Cnot10	Cnot10	CCR4-NOT transcription complex, subunit 10	0.382742	Cluster 1	2799
Cnot2	Cnot2	CCR4-NOT transcription complex, subunit 2	0.526652	Cluster 1	2799
Cnot6	Cnot6	CCR4-NOT transcription complex, subunit 6	0.845022	Cluster 1	2799
Cnot7	Cnot7	CCR4-NOT transcription complex, subunit 7	0.26532	Cluster 1	2799
Cnot8	Cnot8	CCR4-NOT transcription complex, subunit 8	0.361465	Cluster 1	2799
Cnot9	Cnot9	CCR4-NOT transcription complex subunit 9	0.310811	Cluster 1	2799
Cntrob	Cntrob	centrobin, centriole duplication and spindle assembly protein	0.560016	Cluster 1	2799
Coa7	Coa7	cytochrome c oxidase assembly factor 7	0.240143	Cluster 1	2799
Cog3	Cog3	component of oligomeric golgi complex 3	0.345012	Cluster 1	2799
Cog5	Cog5	component of oligomeric golgi complex 5	0.312243	Cluster 1	2799
Cog6	Cog6	component of oligomeric golgi complex 6	0.232696	Cluster 1	2799
Coil	Coil	coilin	0.419443	Cluster 1	2799
Commd2	Commd2	COMM domain containing 2	0.222429	Cluster 1	2799
Commd5	Commd5	COMM domain containing 5	0.146678	Cluster 1	2799
Copb1	Copb1	coatomer protein complex, subunit beta 1	0.309418	Cluster 1	2799
Copg2	Copg2	coatomer protein complex, subunit gamma 2	0.478257	Cluster 1	2799
Cops3	Cops3	COP9 signalosome subunit 3	0.445322	Cluster 1	2799
Cops4	Cops4	COP9 signalosome subunit 4	0.173053	Cluster 1	2799
Cops5	Cops5	COP9 signalosome subunit 5	0.341869	Cluster 1	2799
Coq6	Coq6	coenzyme Q6 monooxygenase	0.275027	Cluster 1	2799
Coq7	Coq7	coenzyme Q7, hydroxylase	0.612413	Cluster 1	2799
Coro2b	Coro2b	coronin 2B	0.98696	Cluster 1	2799
Cox16	Cox16	cytochrome c oxidase assembly factor COX16	0.173253	Cluster 1	2799
Cox19	Cox19	cytochrome c oxidase assembly factor COX19	0.213432	Cluster 1	2799
Cox20	Cox20	cytochrome c oxidase assembly factor COX20	0.290744	Cluster 1	2799
Cox7a2l2/ENSRNOG00000042903	Cox7a2l2	cytochrome c oxidase subunit VIIa polypeptide 2-like 2	1.11503	Cluster 1	2799
Cpsf2	Cpsf2	cleavage and polyadenylation specific factor 2	0.261519	Cluster 1	2799
Cpsf6	Cpsf6	cleavage and polyadenylation specific factor 6	0.321437	Cluster 1	2799
Crbn	Crbn	cereblon	0.362434	Cluster 1	2799
Crct1	Crct1	cysteine-rich C-terminal 1	2.02067	Cluster 1	2799
Creb1	Creb1	cAMP responsive element binding protein 1	0.477061	Cluster 1	2799
Crem	Crem	cAMP responsive element modulator	0.404438	Cluster 1	2799
Cript	Cript	CXXC repeat containing interactor of PDZ3 domain	0.371726	Cluster 1	2799
Crnkl1/ENSRNOG00000010587	Crnkl1	crooked neck pre-mRNA splicing factor 1	0.405508	Cluster 1	2799
Cry1	Cry1	cryptochrome circadian regulator 1	0.373058	Cluster 1	2799
Crybg3	Crybg3	crystallin beta-gamma domain containing 3	0.929129	Cluster 1	2799
Cryl1	Cryl1	crystallin, lambda 1	0.519475	Cluster 1	2799
Csdc2	Csdc2	cold shock domain containing C2	0.689232	Cluster 1	2799
Cse1l	Cse1l	chromosome segregation 1 like	0.291313	Cluster 1	2799
Cspp1	Cspp1	centrosome and spindle pole associated protein 1	0.472466	Cluster 1	2799
Csrnp1	Csrnp1	cysteine and serine rich nuclear protein 1	0.475817	Cluster 1	2799
Csrp2	Csrp2	cysteine and glycine-rich protein 2	1.55957	Cluster 1	2799
Csta	Csta	cystatin A	1.83855	Cluster 1	2799
Cstf2	Cstf2	cleavage stimulation factor subunit 2	0.581078	Cluster 1	2799
Ctbs	Ctbs	chitobiase	0.766368	Cluster 1	2799
Ctcf	Ctcf	CCCTC-binding factor	0.541645	Cluster 1	2799
Ctdsp2	Ctdsp2	CTD small phosphatase 2	0.333698	Cluster 1	2799
Ctdspl2	Ctdspl2	CTD small phosphatase like 2	0.452996	Cluster 1	2799
Ctla2a	Ctla2a	cytotoxic T lymphocyte-associated protein 2 alpha	0.278895	Cluster 1	2799
Ctr9	Ctr9	CTR9 homolog, Paf1/RNA polymerase II complex component	0.302242	Cluster 1	2799
Ctsl	Ctsl	cathepsin L	1.02713	Cluster 1	2799
Cuedc2	Cuedc2	CUE domain containing 2	0.257315	Cluster 1	2799
Cul1	Cul1	cullin 1	0.240249	Cluster 1	2799
Cul5	Cul5	cullin 5	0.455616	Cluster 1	2799
Cutc	Cutc	cutC copper transporter	0.308002	Cluster 1	2799
Cux1	Cux1	cut-like homeobox 1	0.835647	Cluster 1	2799
Cux2	Cux2	cut-like homeobox 2	1.62951	Cluster 1	2799
Cwc15	Cwc15	CWC15 spliceosome-associated protein	0.322145	Cluster 1	2799
Cwf19l2	Cwf19l2	CWF19 like cell cycle control factor 2	0.366001	Cluster 1	2799
Cxcr4	Cxcr4	C-X-C motif chemokine receptor 4	0.485694	Cluster 1	2799
Cyb5d1	Cyb5d1	cytochrome b5 domain containing 1	0.487137	Cluster 1	2799
Cyb5r4	Cyb5r4	cytochrome b5 reductase 4	0.318154	Cluster 1	2799
Cyb5rl	Cyb5rl	cytochrome b5 reductase-like	1.94813	Cluster 1	2799
Cyp26a1	Cyp26a1	cytochrome P450, family 26, subfamily a, polypeptide 1	1.34973	Cluster 1	2799
Cyp26c1	Cyp26c1	cytochrome P450, family 26, subfamily C, polypeptide 1	1.01867	Cluster 1	2799
Cyp2u1	Cyp2u1	cytochrome P450, family 2, subfamily u, polypeptide 1	0.290439	Cluster 1	2799
Cyp4a8	Cyp4a8	cytochrome P450, family 4, subfamily a, polypeptide 8	0.577215	Cluster 1	2799
Cyren	Cyren	cell cycle regulator of NHEJ	0.291684	Cluster 1	2799
Cysltr2	Cysltr2	cysteinyl leukotriene receptor 2	1.50045	Cluster 1	2799
Cyth2	Cyth2	cytohesin 2	0.187162	Cluster 1	2799
Daam1	Daam1	dishevelled associated activator of morphogenesis 1	1.14327	Cluster 1	2799
Dapl1	Dapl1	death associated protein-like 1	1.99091	Cluster 1	2799
Dars	Dars	aspartyl-tRNA synthetase	0.28456	Cluster 1	2799
Dbf4	Dbf4	DBF4 zinc finger	0.710173	Cluster 1	2799
Dbndd1	Dbndd1	dysbindin domain containing 1	1.49685	Cluster 1	2799
Dcaf4	Dcaf4	DDB1 and CUL4 associated factor 4	0.266691	Cluster 1	2799
Dck	Dck	deoxycytidine kinase	1.14004	Cluster 1	2799
Dclre1b	Dclre1b	DNA cross-link repair 1B	0.365589	Cluster 1	2799
Dclre1c	Dclre1c	DNA cross-link repair 1C	1.50614	Cluster 1	2799
Dctn3	Dctn3	dynactin subunit 3	0.196916	Cluster 1	2799
Dctn5	Dctn5	dynactin subunit 5	0.173676	Cluster 1	2799
Dctn6	Dctn6	dynactin subunit 6	0.29436	Cluster 1	2799
Dctpp1	Dctpp1	dCTP pyrophosphatase 1	0.597859	Cluster 1	2799
Dcun1d1	Dcun1d1	defective in cullin neddylation 1 domain containing 1	0.33017	Cluster 1	2799
Dcun1d5	Dcun1d5	defective in cullin neddylation 1 domain containing 5	0.236746	Cluster 1	2799
Ddb2	Ddb2	damage specific DNA binding protein 2	0.298092	Cluster 1	2799
Ddias	Ddias	DNA damage-induced apoptosis suppressor	0.977739	Cluster 1	2799
Ddx10	Ddx10	DEAD-box helicase 10	0.304297	Cluster 1	2799
Ddx11	Ddx11	DEAD/H-box helicase 11	0.599318	Cluster 1	2799
Ddx17	Ddx17	DEAD-box helicase 17	0.417945	Cluster 1	2799
Ddx18	Ddx18	DEAD-box helicase 18	0.237124	Cluster 1	2799
Ddx20	Ddx20	DEAD-box helicase 20	0.332328	Cluster 1	2799
Ddx39a	Ddx39a	DExD-box helicase 39A	0.398391	Cluster 1	2799
Ddx47	Ddx47	DEAD-box helicase 47	0.228409	Cluster 1	2799
Ddx5	Ddx5	DEAD-box helicase 5	0.307824	Cluster 1	2799
Ddx52	Ddx52	DExD-box helicase 52	0.289128	Cluster 1	2799
Def6	Def6	DEF6 guanine nucleotide exchange factor	0.364289	Cluster 1	2799
Defb1	Defb1	defensin beta 1	2.32952	Cluster 1	2799
Degs2	Degs2	delta(4)-desaturase, sphingolipid 2	1.87051	Cluster 1	2799
Dek	Dek	DEK proto-oncogene	0.580412	Cluster 1	2799
Dennd4c	Dennd4c	DENN domain containing 4C	0.493504	Cluster 1	2799
Denr	Denr	density regulated reinitiation and release factor	0.176812	Cluster 1	2799
Depdc1	Depdc1	DEP domain containing 1	1.29139	Cluster 1	2799
Depdc1b	Depdc1b	DEP domain containing 1B	1.01431	Cluster 1	2799
Desi2	Desi2	desumoylating isopeptidase 2	0.3396	Cluster 1	2799
Dgcr8	Dgcr8	DGCR8 microprocessor complex subunit	0.340822	Cluster 1	2799
Dgke	Dgke	diacylglycerol kinase epsilon	0.573445	Cluster 1	2799
Dgkz	Dgkz	diacylglycerol kinase zeta	0.635602	Cluster 1	2799
Dhfr	Dhfr	dihydrofolate reductase	0.601512	Cluster 1	2799
Dhps	Dhps	deoxyhypusine synthase	0.229666	Cluster 1	2799
Dhrs13	Dhrs13	dehydrogenase/reductase 13	0.293083	Cluster 1	2799
Dhrs7/ENSRNOG00000005589	Dhrs7	dehydrogenase/reductase 7	0.942609	Cluster 1	2799
Dhrs7l1	Dhrs7l1	dehydrogenase/reductase (SDR family) member 7-like 1	0.487239	Cluster 1	2799
Dhx15	Dhx15	DEAH-box helicase 15	0.398617	Cluster 1	2799
Dhx32	Dhx32	DEAH-box helicase 32 (putative)	0.59235	Cluster 1	2799
Dhx36	Dhx36	DEAH-box helicase 36	0.344381	Cluster 1	2799
Diablo	Diablo	diablo, IAP-binding mitochondrial protein	0.359269	Cluster 1	2799
Diaph3	Diaph3	diaphanous-related formin 3	0.85427	Cluster 1	2799
Dio1	Dio1	iodothyronine deiodinase 1	1.8716	Cluster 1	2799
Dis3	Dis3	DIS3 homolog, exosome endoribonuclease and 3'-5' exoribonuclease	0.350877	Cluster 1	2799
Dkk4	Dkk4	dickkopf WNT signaling pathway inhibitor 4	0.41608	Cluster 1	2799
Dleu7	Dleu7	deleted in lymphocytic leukemia, 7	1.99519	Cluster 1	2799
Dlg3	Dlg3	discs large MAGUK scaffold protein 3	0.341147	Cluster 1	2799
Dlgap5	Dlgap5	DLG associated protein 5	1.16385	Cluster 1	2799
Dmap1	Dmap1	DNA methyltransferase 1-associated protein 1	0.347363	Cluster 1	2799
Dmp1	Dmp1	dentin matrix acidic phosphoprotein 1	0.924462	Cluster 1	2799
Dmrtb1	Dmrtb1	DMRT-like family B with proline-rich C-terminal, 1	1.53705	Cluster 1	2799
Dmtf1	Dmtf1	cyclin D binding myb-like transcription factor 1	0.424484	Cluster 1	2799
Dnaaf2	Dnaaf2	dynein, axonemal, assembly factor 2	0.245033	Cluster 1	2799
Dnaja1	Dnaja1	DnaJ heat shock protein family (Hsp40) member A1	0.31852	Cluster 1	2799
Dnaja2	Dnaja2	DnaJ heat shock protein family (Hsp40) member A2	0.182098	Cluster 1	2799
Dnajb1	Dnajb1	DnaJ heat shock protein family (Hsp40) member B1	0.200155	Cluster 1	2799
Dnajb6	Dnajb6	DnaJ heat shock protein family (Hsp40) member B6	0.212721	Cluster 1	2799
Dnajc18	Dnajc18	DnaJ heat shock protein family (Hsp40) member C18	0.220841	Cluster 1	2799
Dnajc2	Dnajc2	DnaJ heat shock protein family (Hsp40) member C2	0.52674	Cluster 1	2799
Dnajc24	Dnajc24	DnaJ heat shock protein family (Hsp40) member C24	0.360612	Cluster 1	2799
Dnajc7	Dnajc7	DnaJ heat shock protein family (Hsp40) member C7	0.265305	Cluster 1	2799
Dnajc8	Dnajc8	DnaJ heat shock protein family (Hsp40) member C8	0.285507	Cluster 1	2799
Dnajc9	Dnajc9	DnaJ heat shock protein family (Hsp40) member C9	0.373374	Cluster 1	2799
Dnal1	Dnal1	dynein, axonemal, light chain 1	0.62686	Cluster 1	2799
Dnm1l	Dnm1l	dynamin 1-like	0.385822	Cluster 1	2799
Dnmt1	Dnmt1	DNA methyltransferase 1	0.510416	Cluster 1	2799
Dnmt3b	Dnmt3b	DNA methyltransferase 3 beta	0.988205	Cluster 1	2799
Dntt	Dntt	DNA nucleotidylexotransferase	2.16047	Cluster 1	2799
Dnttip2	Dnttip2	deoxynucleotidyltransferase, terminal, interacting protein 2	0.324938	Cluster 1	2799
Dop1a	Dop1a	DOP1 leucine zipper like protein A	0.625645	Cluster 1	2799
Dpf3	Dpf3	double PHD fingers 3	0.828023	Cluster 1	2799
Dpm2	Dpm2	dolichyl-phosphate mannosyltransferase subunit 2, regulatory	0.205869	Cluster 1	2799
Dpp4	Dpp4	dipeptidylpeptidase 4	0.697718	Cluster 1	2799
Dpp8	Dpp8	dipeptidylpeptidase 8	0.317741	Cluster 1	2799
Dpy30	Dpy30	dpy-30 histone methyltransferase complex regulatory subunit	0.385734	Cluster 1	2799
Drg1	Drg1	developmentally regulated GTP binding protein 1	0.227129	Cluster 1	2799
Dscc1	Dscc1	DNA replication and sister chromatid cohesion 1	0.739404	Cluster 1	2799
Dsn1	Dsn1	DSN1 component of MIS12 kinetochore complex	0.655023	Cluster 1	2799
Dtl	Dtl	denticleless E3 ubiquitin protein ligase homolog	1.08325	Cluster 1	2799
Dtnb	Dtnb	dystrobrevin, beta	0.831339	Cluster 1	2799
Dtwd1	Dtwd1	DTW domain containing 1	0.309628	Cluster 1	2799
Dtwd2	Dtwd2	DTW domain containing 2	0.383544	Cluster 1	2799
Dtx3	Dtx3	deltex E3 ubiquitin ligase 3	0.335265	Cluster 1	2799
Dtymk	Dtymk	deoxythymidylate kinase	0.341648	Cluster 1	2799
Dusp16	Dusp16	dual specificity phosphatase 16	0.661002	Cluster 1	2799
Dusp2	Dusp2	dual specificity phosphatase 2	0.644264	Cluster 1	2799
Dut	Dut	deoxyuridine triphosphatase	0.720091	Cluster 1	2799
Dux4	Dux4	double homeobox 4	0.53358	Cluster 1	2799
Duxbl1	Duxbl1	double homeobox B-like 1	0.769824	Cluster 1	2799
Dync1i2	Dync1i2	dynein cytoplasmic 1 intermediate chain 2	0.283004	Cluster 1	2799
Dynlrb1	Dynlrb1	dynein light chain roadblock-type 1	0.245694	Cluster 1	2799
Dynlt1	Dynlt1	dynein light chain Tctex-type 1	0.452534	Cluster 1	2799
Dzip3	Dzip3	DAZ interacting zinc finger protein 3	0.597163	Cluster 1	2799
E2f2	E2f2	E2F transcription factor 2	0.765058	Cluster 1	2799
E2f8	E2f8	E2F transcription factor 8	1.18141	Cluster 1	2799
Eapp	Eapp	E2F-associated phosphoprotein	0.258247	Cluster 1	2799
Ecd	Ecd	ecdysoneless cell cycle regulator	0.252882	Cluster 1	2799
Ect2	Ect2	epithelial cell transforming 2	1.09892	Cluster 1	2799
Ect2l/100361997	Ect2l	epithelial cell transforming 2-like	1.175	Cluster 1	2799
Edrf1	Edrf1	erythroid differentiation regulatory factor 1	0.285551	Cluster 1	2799
Eed	Eed	embryonic ectoderm development	0.252319	Cluster 1	2799
Efcab7	Efcab7	EF-hand calcium binding domain 7	0.303301	Cluster 1	2799
Efl1	Efl1	elongation factor like GTPase 1	0.50038	Cluster 1	2799
Efna2	Efna2	ephrin A2	0.575337	Cluster 1	2799
Efna4	Efna4	ephrin A4	0.504017	Cluster 1	2799
Egln3	Egln3	egl-9 family hypoxia-inducible factor 3	0.395086	Cluster 1	2799
Eif1ax	Eif1ax	eukaryotic translation initiation factor 1A, X-linked	0.306239	Cluster 1	2799
Eif1b	Eif1b	eukaryotic translation initiation factor 1B	0.262582	Cluster 1	2799
Eif2a	Eif2a	eukaryotic translation initiation factor 2A	0.245879	Cluster 1	2799
Eif2b2	Eif2b2	eukaryotic translation initiation factor 2B subunit beta	0.312159	Cluster 1	2799
Eif2b4	Eif2b4	eukaryotic translation initiation factor 2B subunit delta	0.24527	Cluster 1	2799
Eif2b5	Eif2b5	eukaryotic translation initiation factor 2B subunit epsilon	0.342212	Cluster 1	2799
Eif2d	Eif2d	eukaryotic translation initiation factor 2D	0.247195	Cluster 1	2799
Eif2s1	Eif2s1	eukaryotic translation initiation factor 2 subunit alpha	0.23759	Cluster 1	2799
Eif2s2	Eif2s2	eukaryotic translation initiation factor 2 subunit beta	0.245186	Cluster 1	2799
Eif3c	Eif3c	eukaryotic translation initiation factor 3, subunit C	0.21341	Cluster 1	2799
Eif3l	Eif3l	eukaryotic translation initiation factor 3, subunit L	0.139211	Cluster 1	2799
Eif4a1	Eif4a1	eukaryotic translation initiation factor 4A1	0.315944	Cluster 1	2799
Eif4a3	Eif4a3	eukaryotic translation initiation factor 4A3	0.248971	Cluster 1	2799
Eif4e	Eif4e	eukaryotic translation initiation factor 4E	0.400465	Cluster 1	2799
Eif4g2	Eif4g2	eukaryotic translation initiation factor 4, gamma 2	0.293799	Cluster 1	2799
Eipr1	Eipr1	EARP complex and GARP complex interacting protein 1	0.225049	Cluster 1	2799
Elf1	Elf1	E74 like ETS transcription factor 1	0.465825	Cluster 1	2799
Elmod2	Elmod2	ELMO domain containing 2	0.299984	Cluster 1	2799
Elovl4	Elovl4	ELOVL fatty acid elongase 4	1.12548	Cluster 1	2799
Elp2	Elp2	elongator acetyltransferase complex subunit 2	0.233099	Cluster 1	2799
Elp5	Elp5	elongator acetyltransferase complex subunit 5	0.193895	Cluster 1	2799
Emb	Emb	embigin	1.38715	Cluster 1	2799
Eme1	Eme1	essential meiotic structure-specific endonuclease 1	0.820778	Cluster 1	2799
Emg1	Emg1	EMG1 N1-specific pseudouridine methyltransferase	0.370392	Cluster 1	2799
Endov	Endov	endonuclease V	0.239084	Cluster 1	2799
Engase	Engase	endo-beta-N-acetylglucosaminidase	0.371237	Cluster 1	2799
Enkd1	Enkd1	enkurin domain containing 1	0.887796	Cluster 1	2799
Ensa	Ensa	endosulfine alpha	0.20463	Cluster 1	2799
Entpd7/ENSRNOG00000016883	Entpd7	ectonucleoside triphosphate diphosphohydrolase 7	0.609411	Cluster 1	2799
Eny2	Eny2	ENY2, transcription and export complex 2 subunit	0.261647	Cluster 1	2799
Ephb2	Ephb2	Eph receptor B2	0.977259	Cluster 1	2799
Ephb6	Ephb6	Eph receptor B6	1.57922	Cluster 1	2799
Epm2aip1	Epm2aip1	EPM2A interacting protein 1	0.273565	Cluster 1	2799
Eps15l1	Eps15l1	epidermal growth factor receptor pathway substrate 15-like 1	0.363127	Cluster 1	2799
Ercc6l	Ercc6l	ERCC excision repair 6 like, spindle assembly checkpoint helicase	1.0409	Cluster 1	2799
Ercc6l2	Ercc6l2	ERCC excision repair 6 like 2	0.329849	Cluster 1	2799
Ercc8	Ercc8	ERCC excision repair 8, CSA ubiquitin ligase complex subunit	0.367638	Cluster 1	2799
Ergic2	Ergic2	ERGIC and golgi 2	0.212456	Cluster 1	2799
Erh	Erh	ERH, mRNA splicing and mitosis factor	0.262633	Cluster 1	2799
Eri1	Eri1	exoribonuclease 1	0.491182	Cluster 1	2799
Eri2	Eri2	ERI1 exoribonuclease family member 2	0.574637	Cluster 1	2799
Erich1	Erich1	glutamate-rich 1	0.207165	Cluster 1	2799
Esco2	Esco2	establishment of sister chromatid cohesion N-acetyltransferase 2	1.16851	Cluster 1	2799
Esd	Esd	esterase D	0.268791	Cluster 1	2799
Esf1	Esf1	ESF1 nucleolar pre-rRNA processing protein homolog	0.25481	Cluster 1	2799
Espl1	Espl1	extra spindle pole bodies like 1, separase	0.862602	Cluster 1	2799
Esyt2	Esyt2	extended synaptotagmin 2	0.653405	Cluster 1	2799
Etaa1	Etaa1	ETAA1 activator of ATR kinase	0.342895	Cluster 1	2799
Ewsr1	Ewsr1	EWS RNA-binding protein 1	0.296732	Cluster 1	2799
Exo1	Exo1	exonuclease 1	1.01449	Cluster 1	2799
Exoc5	Exoc5	exocyst complex component 5	0.287742	Cluster 1	2799
Exog	Exog	exo/endonuclease G	0.342338	Cluster 1	2799
Exosc3	Exosc3	exosome component 3	0.259175	Cluster 1	2799
Exosc7	Exosc7	exosome component 7	0.317353	Cluster 1	2799
Exosc8	Exosc8	exosome component 8	0.287528	Cluster 1	2799
Exosc9	Exosc9	exosome component 9	0.423973	Cluster 1	2799
Ezh2	Ezh2	enhancer of zeste 2 polycomb repressive complex 2 subunit	0.929986	Cluster 1	2799
F2rl3	F2rl3	F2R like thrombin or trypsin receptor 3	0.439549	Cluster 1	2799
Faap24	Faap24	FA core complex associated protein 24	0.385113	Cluster 1	2799
Faf1	Faf1	Fas associated factor 1	0.312691	Cluster 1	2799
Fam104a	Fam104a	family with sequence similarity 104, member A	0.15242	Cluster 1	2799
Fam110a	Fam110a	family with sequence similarity 110, member A	0.364453	Cluster 1	2799
Fam111a	Fam111a	family with sequence similarity 111, member A	1.15725	Cluster 1	2799
Fam117a	Fam117a	family with sequence similarity 117, member A	0.325812	Cluster 1	2799
Fam118b	Fam118b	family with sequence similarity 118, member B	0.342542	Cluster 1	2799
Fam133b	Fam133b	family with sequence similarity 133, member B	0.40656	Cluster 1	2799
Fam161b	Fam161b	FAM161 centrosomal protein B	1.25976	Cluster 1	2799
Fam162a	Fam162a	family with sequence similarity 162, member A	0.311016	Cluster 1	2799
Fam184b	Fam184b	family with sequence similarity 184, member B	0.982525	Cluster 1	2799
Fam188a	Fam188a	family with sequence similarity 188, member A	0.911533	Cluster 1	2799
Fam208a	Fam208a	family with sequence similarity 208, member A	0.585654	Cluster 1	2799
Fam208b	Fam208b	family with sequence similarity 208, member B	0.421026	Cluster 1	2799
Fam216a	Fam216a	family with sequence similarity 216, member A	0.602231	Cluster 1	2799
Fam221a	Fam221a	family with sequence similarity 221, member A	1.03798	Cluster 1	2799
Fam25a	Fam25a	family with sequence similarity 25, member A	1.54191	Cluster 1	2799
Fam65a	Fam65a	family with sequence similarity 65, member A	1.04353	Cluster 1	2799
Fam72a	Fam72a	family with sequence similarity 72, member A	0.760291	Cluster 1	2799
Fam76b	Fam76b	family with sequence similarity 76, member B	0.391077	Cluster 1	2799
Fam83a	Fam83a	family with sequence similarity 83, member A	0.408112	Cluster 1	2799
Fam83d	Fam83d	family with sequence similarity 83, member D	0.804912	Cluster 1	2799
Fam89b	Fam89b	family with sequence similarity 89, member B	0.24638	Cluster 1	2799
Fam91a1	Fam91a1	family with sequence similarity 91, member A1	0.287099	Cluster 1	2799
Fanca	Fanca	FA complementation group A	0.569116	Cluster 1	2799
Fancb	Fancb	FA complementation group B	0.651519	Cluster 1	2799
Fancc	Fancc	FA complementation group C	0.374889	Cluster 1	2799
Fancd2	Fancd2	FA complementation group D2	0.899295	Cluster 1	2799
Fanci	Fanci	FA complementation group I	0.866676	Cluster 1	2799
Fancl	Fancl	FA complementation group L	0.302781	Cluster 1	2799
Farsb	Farsb	phenylalanyl-tRNA synthetase subunit beta	0.212506	Cluster 1	2799
Fas	Fas	Fas cell surface death receptor	1.27876	Cluster 1	2799
Fastkd5	Fastkd5	FAST kinase domains 5	0.404015	Cluster 1	2799
Fbxl12	Fbxl12	F-box and leucine-rich repeat protein 12	1.00325	Cluster 1	2799
Fbxl3	Fbxl3	F-box and leucine-rich repeat protein 3	0.242631	Cluster 1	2799
Fbxl5	Fbxl5	F-box and leucine-rich repeat protein 5	0.323212	Cluster 1	2799
Fbxo2	Fbxo2	F-box protein 2	1.6193	Cluster 1	2799
Fbxo22	Fbxo22	F-box protein 22	0.271632	Cluster 1	2799
Fbxo24	Fbxo24	F-box protein 24	0.720523	Cluster 1	2799
Fbxo25	Fbxo25	F-box protein 25	0.319965	Cluster 1	2799
Fbxo28	Fbxo28	F-box protein 28	0.276773	Cluster 1	2799
Fbxo3	Fbxo3	F-box protein 3	0.316196	Cluster 1	2799
Fbxo30	Fbxo30	F-box protein 30	0.403412	Cluster 1	2799
Fbxo33	Fbxo33	F-box protein 33	0.255269	Cluster 1	2799
Fbxo5	Fbxo5	F-box protein 5	0.96494	Cluster 1	2799
Fbxo9	Fbxo9	f-box protein 9	0.46671	Cluster 1	2799
Fcho1	Fcho1	FCH and mu domain containing endocytic adaptor 1	0.497984	Cluster 1	2799
Fen1	Fen1	flap structure-specific endonuclease 1	0.439097	Cluster 1	2799
Fezf2	Fezf2	Fez family zinc finger 2	2.13549	Cluster 1	2799
Fgf8	Fgf8	fibroblast growth factor 8	2.2125	Cluster 1	2799
Fgfbp1	Fgfbp1	fibroblast growth factor binding protein 1	1.95981	Cluster 1	2799
Fgfr1op	Fgfr1op	Fgfr1 oncogene partner	0.39602	Cluster 1	2799
Fgfr1op2	Fgfr1op2	FGFR1 oncogene partner 2	0.156953	Cluster 1	2799
Fignl1	Fignl1	fidgetin-like 1	0.828102	Cluster 1	2799
Fip1l1	Fip1l1	factor interacting with PAPOLA and CPSF1	0.216148	Cluster 1	2799
Fkbp3	Fkbp3	FKBP prolyl isomerase 3	0.332737	Cluster 1	2799
Fkbp4	Fkbp4	FKBP prolyl isomerase 4	0.343282	Cluster 1	2799
Fkbp5	Fkbp5	FKBP prolyl isomerase 5	0.405803	Cluster 1	2799
Fndc8	Fndc8	fibronectin type III domain containing 8	0.910795	Cluster 1	2799
Fntb	Fntb	farnesyltransferase, CAAX box, beta	0.3674	Cluster 1	2799
Fopnl	Fopnl	FGFR1OP N-terminal like	0.437896	Cluster 1	2799
Foxm1	Foxm1	forkhead box M1	0.944586	Cluster 1	2799
Frg1	Frg1	FSHD region gene 1	0.304425	Cluster 1	2799
Fsbp	Fsbp	fibrinogen silencer binding protein	0.940165	Cluster 1	2799
Fsip1	Fsip1	fibrous sheath interacting protein 1	1.20892	Cluster 1	2799
Fubp1	Fubp1	far upstream element binding protein 1	0.446945	Cluster 1	2799
Fxr1	Fxr1	FMR1 autosomal homolog 1	0.280808	Cluster 1	2799
G2e3	G2e3	G2/M-phase specific E3 ubiquitin protein ligase	0.662649	Cluster 1	2799
G3bp2	G3bp2	G3BP stress granule assembly factor 2	0.318033	Cluster 1	2799
Gabarapl2	Gabarapl2	GABA type A receptor associated protein like 2	0.148217	Cluster 1	2799
Gabpa	Gabpa	GA binding protein transcription factor subunit alpha	0.3437	Cluster 1	2799
Gabpb1	Gabpb1	GA binding protein transcription factor subunit beta 1	0.399413	Cluster 1	2799
Gabpb2	Gabpb2	GA binding protein transcription factor subunit beta 2	0.711573	Cluster 1	2799
Gadd45a	Gadd45a	growth arrest and DNA-damage-inducible, alpha	0.844443	Cluster 1	2799
Gal	Gal	galanin and GMAP prepropeptide	0.963565	Cluster 1	2799
Gale	Gale	UDP-galactose-4-epimerase	0.32123	Cluster 1	2799
Galk2	Galk2	galactokinase 2	0.239062	Cluster 1	2799
Galnt12	Galnt12	polypeptide N-acetylgalactosaminyltransferase 12	0.482253	Cluster 1	2799
Galnt4	Galnt4	polypeptide N-acetylgalactosaminyltransferase 4	0.41717	Cluster 1	2799
Ganc	Ganc	glucosidase, alpha; neutral C	0.528826	Cluster 1	2799
Gart	Gart	phosphoribosylglycinamide formyltransferase, phosphoribosylglycinamide synthetase, phosphoribosylaminoimidazole synthetase	0.245076	Cluster 1	2799
Gata3	Gata3	GATA binding protein 3	0.601076	Cluster 1	2799
Gatad1	Gatad1	GATA zinc finger domain containing 1	0.328863	Cluster 1	2799
Gcc2	Gcc2	GRIP and coiled-coil domain containing 2	0.404663	Cluster 1	2799
Gcg	Gcg	glucagon	2.19912	Cluster 1	2799
Gemin2	Gemin2	gem (nuclear organelle) associated protein 2	0.351215	Cluster 1	2799
Gemin6	Gemin6	gem (nuclear organelle) associated protein 6	0.415297	Cluster 1	2799
Gen1	Gen1	GEN1 Holliday junction 5' flap endonuclease	1.02195	Cluster 1	2799
Gfer	Gfer	growth factor, augmenter of liver regeneration	0.236822	Cluster 1	2799
Gfi1	Gfi1	growth factor independent 1 transcriptional repressor	1.07326	Cluster 1	2799
Gfm1	Gfm1	G elongation factor, mitochondrial 1	0.400361	Cluster 1	2799
Ggact	Ggact	gamma-glutamylamine cyclotransferase	0.341471	Cluster 1	2799
Gin1	Gin1	gypsy retrotransposon integrase 1	0.330716	Cluster 1	2799
Gins1	Gins1	GINS complex subunit 1	0.952624	Cluster 1	2799
Gins2	Gins2	GINS complex subunit 2	0.658901	Cluster 1	2799
Gins3	Gins3	GINS complex subunit 3	0.81926	Cluster 1	2799
Gins4	Gins4	GINS complex subunit 4	0.594831	Cluster 1	2799
Gip	Gip	gastric inhibitory polypeptide	2.41214	Cluster 1	2799
Gjb2	Gjb2	gap junction protein, beta 2	1.968	Cluster 1	2799
Gjb6	Gjb6	gap junction protein, beta 6	2.42245	Cluster 1	2799
Gla	Gla	galactosidase, alpha	0.346194	Cluster 1	2799
Glcci1	Glcci1	glucocorticoid induced 1	1.37579	Cluster 1	2799
Gle1	Gle1	GLE1 RNA export mediator	0.376715	Cluster 1	2799
Glmn	Glmn	glomulin, FKBP associated protein	0.251225	Cluster 1	2799
Glod4	Glod4	glyoxalase domain containing 4	0.198079	Cluster 1	2799
Glrx3	Glrx3	glutaredoxin 3	0.264405	Cluster 1	2799
Glt6d1	Glt6d1	glycosyltransferase 6 domain containing 1	2.21912	Cluster 1	2799
Gltp	Gltp	glycolipid transfer protein	0.247836	Cluster 1	2799
Glyat	Glyat	glycine-N-acyltransferase	1.72316	Cluster 1	2799
Gm9918	Gm9918	predicted gene 9918	0.752774	Cluster 1	2799
Gmeb1	Gmeb1	glucocorticoid modulatory element binding protein 1	0.422828	Cluster 1	2799
Gmfb	Gmfb	glia maturation factor, beta	0.327943	Cluster 1	2799
Gmfg	Gmfg	glia maturation factor, gamma	0.595904	Cluster 1	2799
Gmnn	Gmnn	geminin, DNA replication inhibitor	1.01473	Cluster 1	2799
Gmpr2	Gmpr2	guanosine monophosphate reductase 2	0.26388	Cluster 1	2799
Gmps	Gmps	guanine monophosphate synthase	0.178073	Cluster 1	2799
Gnal	Gnal	G protein subunit alpha L	0.71643	Cluster 1	2799
Gnaz	Gnaz	G protein subunit alpha z	0.820311	Cluster 1	2799
Gnl3l	Gnl3l	G protein nucleolar 3 like	0.34846	Cluster 1	2799
Gnpda2	Gnpda2	glucosamine-6-phosphate deaminase 2	0.420937	Cluster 1	2799
Gnptg	Gnptg	N-acetylglucosamine-1-phosphate transferase subunit gamma	0.178145	Cluster 1	2799
Golga5	Golga5	golgin A5	0.178072	Cluster 1	2799
Golph3l	Golph3l	golgi phosphoprotein 3-like	0.264463	Cluster 1	2799
Gpalpp1	Gpalpp1	GPALPP motifs containing 1	0.322617	Cluster 1	2799
Gpatch11	Gpatch11	G patch domain containing 11	0.355088	Cluster 1	2799
Gpbp1l1	Gpbp1l1	GC-rich promoter binding protein 1-like 1	0.336883	Cluster 1	2799
Gpha2	Gpha2	glycoprotein hormone subunit alpha 2	1.95394	Cluster 1	2799
Gpn1	Gpn1	GPN-loop GTPase 1	0.207321	Cluster 1	2799
Gpn3	Gpn3	GPN-loop GTPase 3	0.347853	Cluster 1	2799
Gpr162	Gpr162	G protein-coupled receptor 162	1.59468	Cluster 1	2799
Gpr19	Gpr19	G protein-coupled receptor 19	0.578224	Cluster 1	2799
Gprasp2	Gprasp2	G protein-coupled receptor associated sorting protein 2	0.331169	Cluster 1	2799
Gps1	Gps1	G protein pathway suppressor 1	0.19865	Cluster 1	2799
Gpsm2	Gpsm2	G-protein signaling modulator 2	0.993895	Cluster 1	2799
Gpx2	Gpx2	glutathione peroxidase 2	1.77483	Cluster 1	2799
Gramd1b	Gramd1b	GRAM domain containing 1B	0.794441	Cluster 1	2799
Grap2	Grap2	GRB2-related adaptor protein 2	0.524911	Cluster 1	2799
Grhl3	Grhl3	grainyhead-like transcription factor 3	1.68515	Cluster 1	2799
Gria3	Gria3	glutamate ionotropic receptor AMPA type subunit 3	0.764319	Cluster 1	2799
Grk4	Grk4	G protein-coupled receptor kinase 4	0.304193	Cluster 1	2799
Grpel2	Grpel2	GrpE-like 2, mitochondrial	0.216386	Cluster 1	2799
Gsdma	Gsdma	gasdermin A	0.489788	Cluster 1	2799
Gse1	Gse1	Gse1 coiled-coil protein	0.862471	Cluster 1	2799
Gstcd	Gstcd	glutathione S-transferase, C-terminal domain containing	0.37733	Cluster 1	2799
Gtf2b	Gtf2b	general transcription factor IIB	0.397917	Cluster 1	2799
Gtf2e1	Gtf2e1	general transcription factor IIE subunit 1	0.303922	Cluster 1	2799
Gtf2e2	Gtf2e2	general transcription factor IIE subunit 2	0.374199	Cluster 1	2799
Gtf2f2	Gtf2f2	general transcription factor IIF subunit 2	0.326522	Cluster 1	2799
Gtf2h1	Gtf2h1	general transcription factor IIH subunit 1	0.205187	Cluster 1	2799
Gtf2h3	Gtf2h3	general transcription factor IIH subunit 3	0.250888	Cluster 1	2799
Gtf2h4	Gtf2h4	general transcription factor 2H subunit 4	0.22722	Cluster 1	2799
Gtf3c3	Gtf3c3	general transcription factor IIIC subunit 3	0.749042	Cluster 1	2799
Gtse1	Gtse1	G-2 and S-phase expressed 1	0.839428	Cluster 1	2799
Guca2b	Guca2b	guanylate cyclase activator 2B	1.55394	Cluster 1	2799
Gucy1a1	Gucy1a1	guanylate cyclase 1 soluble subunit alpha 1	0.640006	Cluster 1	2799
Gucy1b2	Gucy1b2	guanylate cyclase 1 soluble subunit beta 2	2.22711	Cluster 1	2799
Gucy2c	Gucy2c	guanylate cyclase 2C	1.84313	Cluster 1	2799
Gyg1	Gyg1	glycogenin 1	1.36069	Cluster 1	2799
Gzf1	Gzf1	GDNF-inducible zinc finger protein 1	0.352169	Cluster 1	2799
H1f10	H1f10	H1.10 linker histone	1.04209	Cluster 1	2799
H1f2	H1f2	H1.2 linker histone, cluster member	0.366997	Cluster 1	2799
H1fx	H1fx	H1 histone family, member X	1.04209	Cluster 1	2799
H2afv	H2afv	H2A histone family, member V	0.71243	Cluster 1	2799
H2ax	H2ax	H2A.X variant histone	0.688434	Cluster 1	2799
H2az1	H2az1	H2A.Z variant histone 1	0.624252	Cluster 1	2799
H2az2	H2az2	H2A.Z variant histone 2	0.569757	Cluster 1	2799
H2bc12	H2bc12	H2B clustered histone 12	0.771069	Cluster 1	2799
H2bc9	H2bc9	H2B clustered histone 9	1.32654	Cluster 1	2799
H3c1	H3c1	H3 clustered histone 1	0.945661	Cluster 1	2799
H3f3a	H3f3a	H3 histone family member 3A	0.299915	Cluster 1	2799
H3f3b	H3f3b	H3 histone family member 3B	0.476775	Cluster 1	2799
H3f3c	H3f3c	H3 histone family member 3C	0.363038	Cluster 1	2799
Harbi1	Harbi1	harbinger transposase derived 1	0.300543	Cluster 1	2799
Hars1	Hars1	histidyl-tRNA synthetase 1	0.193001	Cluster 1	2799
Hat1	Hat1	histone acetyltransferase 1	0.466253	Cluster 1	2799
Haus1	Haus1	HAUS augmin-like complex, subunit 1	0.2626	Cluster 1	2799
Haus3	Haus3	HAUS augmin-like complex, subunit 3	0.513582	Cluster 1	2799
Haus4	Haus4	HAUS augmin-like complex, subunit 4	0.604782	Cluster 1	2799
Haus6	Haus6	family with sequence similarity 29, member A	0.688283	Cluster 1	2799
Haus8	Haus8	HAUS augmin-like complex, subunit 8	0.621592	Cluster 1	2799
Hax1	Hax1	HCLS1 associated protein X-1	0.344074	Cluster 1	2799
Hbe1	Hbe1	hemoglobin subunit epsilon 1	1.90646	Cluster 1	2799
Hbs1l	Hbs1l	HBS1-like translational GTPase	0.388189	Cluster 1	2799
Hccs	Hccs	holocytochrome c synthase	0.45196	Cluster 1	2799
Hcfc2	Hcfc2	host cell factor C2	0.397867	Cluster 1	2799
Hcn1	Hcn1	hyperpolarization-activated cyclic nucleotide-gated potassium channel 1	1.98709	Cluster 1	2799
Hcn3	Hcn3	hyperpolarization-activated cyclic nucleotide-gated potassium channel 3	0.57543	Cluster 1	2799
Hdac1	Hdac1	histone deacetylase 1	0.436929	Cluster 1	2799
Hdac2	Hdac2	histone deacetylase 2	0.358975	Cluster 1	2799
Hdac3	Hdac3	histone deacetylase 3	0.203615	Cluster 1	2799
Hdac7	Hdac7	histone deacetylase 7	0.689391	Cluster 1	2799
Hdac8	Hdac8	histone deacetylase 8	0.25409	Cluster 1	2799
Hdgf	Hdgf	heparin binding growth factor	0.462683	Cluster 1	2799
Hdgfl3	Hdgfl3	HDGF like 3	0.277487	Cluster 1	2799
Hebp2	Hebp2	heme binding protein 2	0.453003	Cluster 1	2799
Helq	Helq	helicase, POLQ-like	0.418721	Cluster 1	2799
Hes6	Hes6	hes family bHLH transcription factor 6	0.579264	Cluster 1	2799
Hif1a	Hif1a	hypoxia inducible factor 1 subunit alpha	0.371889	Cluster 1	2799
Higd1c	Higd1c	HIG1 hypoxia inducible domain family, member 1C	1.1258	Cluster 1	2799
Hipk1	Hipk1	homeodomain interacting protein kinase 1	0.3919	Cluster 1	2799
Hirip3	Hirip3	HIRA interacting protein 3	0.49351	Cluster 1	2799
Hist1h1c	Hist1h1c	histone cluster 1, H1c	0.366997	Cluster 1	2799
Hist1h2ac	Hist1h2ac	histone cluster 1, H2ac	1.42859	Cluster 1	2799
Hist1h2af	Hist1h2af	histone cluster 1 H2A family member F	1.07116	Cluster 1	2799
Hist1h2ai	Hist1h2ai	histone cluster 1, H2ai	0.726484	Cluster 1	2799
hist1h2ail2	hist1h2ail2	histone cluster 1, H2ai-like2	0.726484	Cluster 1	2799
Hist1h2an	Hist1h2an	histone cluster 1, H2an	1.42859	Cluster 1	2799
Hist1h2ao/364723	Hist1h2ao	histone cluster 1, H2ao	1.14303	Cluster 1	2799
Hist1h2bd	Hist1h2bd	histone cluster 1 H2B family member D	1.24197	Cluster 1	2799
Hist1h2bf	Hist1h2bf	histone cluster 1, H2bf	1.43352	Cluster 1	2799
Hist1h2bl	Hist1h2bl	histone cluster 1 H2B family member l	1.43352	Cluster 1	2799
Hist1h2bo	Hist1h2bo	histone cluster 1 H2B family member o	1.09008	Cluster 1	2799
Hist1h3b	Hist1h3b	histone cluster 1, H3b	1.09516	Cluster 1	2799
Hist2h2be	Hist2h2be	histone cluster 2 H2B family member E	0.851366	Cluster 1	2799
Hist3h2ba	Hist3h2ba	histone cluster 3, H2ba	1.2938	Cluster 1	2799
Hjurp	Hjurp	Holliday junction recognition protein	0.842319	Cluster 1	2799
Hltf	Hltf	helicase-like transcription factor	0.390491	Cluster 1	2799
Hmbox1	Hmbox1	homeobox containing 1	0.571736	Cluster 1	2799
Hmbs	Hmbs	hydroxymethylbilane synthase	0.196117	Cluster 1	2799
Hmg1l1	Hmg1l1	high-mobility group (nonhistone chromosomal) protein 1-like 1	0.702166	Cluster 1	2799
Hmg20a	Hmg20a	high mobility group 20A	0.29599	Cluster 1	2799
Hmga1	Hmga1	high mobility group AT-hook 1	0.474485	Cluster 1	2799
Hmga2	Hmga2	high mobility group AT-hook 2	2.16661	Cluster 1	2799
Hmgb1	Hmgb1	high mobility group box 1	0.540422	Cluster 1	2799
Hmgb2	Hmgb2	high mobility group box 2	0.894542	Cluster 1	2799
Hmgb2l1	Hmgb2l1	high mobility group box 2-like 1	1.0634	Cluster 1	2799
Hmgb3/ENSRNOG00000011096	Hmgb3	high mobility group box 3	1.08554	Cluster 1	2799
Hmgn1	Hmgn1	high mobility group nucleosome binding domain 1	0.437296	Cluster 1	2799
Hmgn2	Hmgn2	high mobility group nucleosomal binding domain 2	0.773798	Cluster 1	2799
Hmgn5b	Hmgn5b	high mobility group nucleosome binding domain 5B	0.687467	Cluster 1	2799
Hmgxb4	Hmgxb4	HMG-box containing 4	0.357079	Cluster 1	2799
Hmmr	Hmmr	hyaluronan-mediated motility receptor	1.16041	Cluster 1	2799
Hmox2	Hmox2	heme oxygenase 2	0.288754	Cluster 1	2799
Hnrnpa1	Hnrnpa1	heterogeneous nuclear ribonucleoprotein A1	0.269558	Cluster 1	2799
Hnrnpa2b1	Hnrnpa2b1	heterogeneous nuclear ribonucleoprotein A2/B1	0.412107	Cluster 1	2799
Hnrnpa3	Hnrnpa3	heterogeneous nuclear ribonucleoprotein A3	0.445257	Cluster 1	2799
Hnrnpab	Hnrnpab	heterogeneous nuclear ribonucleoprotein A/B	0.334595	Cluster 1	2799
Hnrnpc	Hnrnpc	heterogeneous nuclear ribonucleoprotein C	0.428194	Cluster 1	2799
Hnrnpdl	Hnrnpdl	heterogeneous nuclear ribonucleoprotein D-like	0.311084	Cluster 1	2799
Hnrnpf	Hnrnpf	heterogeneous nuclear ribonucleoprotein F	0.351395	Cluster 1	2799
Hnrnph1	Hnrnph1	heterogeneous nuclear ribonucleoprotein H1	0.373538	Cluster 1	2799
Hnrnph2	Hnrnph2	heterogeneous nuclear ribonucleoprotein H2	0.297644	Cluster 1	2799
Hnrnph3	Hnrnph3	heterogeneous nuclear ribonucleoprotein H3	0.263306	Cluster 1	2799
Hnrnpk	Hnrnpk	heterogeneous nuclear ribonucleoprotein K	0.263096	Cluster 1	2799
Hnrnpll	Hnrnpll	heterogeneous nuclear ribonucleoprotein L-like	0.511871	Cluster 1	2799
Hnrnpm	Hnrnpm	heterogeneous nuclear ribonucleoprotein M	0.301128	Cluster 1	2799
Hook1	Hook1	hook microtubule-tethering protein 1	1.20353	Cluster 1	2799
Hp1bp3	Hp1bp3	heterochromatin protein 1, binding protein 3	0.343275	Cluster 1	2799
Hpf1	Hpf1	histone PARylation factor 1	0.397329	Cluster 1	2799
Hpse	Hpse	heparanase	0.909117	Cluster 1	2799
Hrasls	Hrasls	HRAS-like suppressor	1.88871	Cluster 1	2799
Hrh1	Hrh1	histamine receptor H 1	1.30758	Cluster 1	2799
Hrob	Hrob	homologous recombination factor with OB-fold	0.720568	Cluster 1	2799
Hs3st6	Hs3st6	heparan sulfate-glucosamine 3-sulfotransferase 6	1.90078	Cluster 1	2799
Hsbp1	Hsbp1	heat shock factor binding protein 1	0.151098	Cluster 1	2799
Hsbp1l1	Hsbp1l1	heat shock factor binding protein 1-like 1	1.15091	Cluster 1	2799
Hsp90aa1	Hsp90aa1	heat shock protein 90 alpha family class A member 1	0.60412	Cluster 1	2799
Hspa14	Hspa14	heat shock protein family A (Hsp70) member 14	0.575404	Cluster 1	2799
Hspa4	Hspa4	heat shock protein family A (Hsp70) member 4	0.230205	Cluster 1	2799
Hspa4l	Hspa4l	heat shock protein family A (Hsp70) member 4 like	1.26391	Cluster 1	2799
Hspb11	Hspb11	heat shock protein family B (small), member 11	0.900342	Cluster 1	2799
Htatsf1	Htatsf1	HIV-1 Tat specific factor 1	0.248369	Cluster 1	2799
Hyls1	Hyls1	HYLS1, centriolar and ciliogenesis associated	1.00431	Cluster 1	2799
Icam2	Icam2	intercellular adhesion molecule 2	0.451651	Cluster 1	2799
Idi1	Idi1	isopentenyl-diphosphate delta isomerase 1	0.455137	Cluster 1	2799
Ifi27l2b	Ifi27l2b	interferon, alpha-inducible protein 27 like 2B	0.605596	Cluster 1	2799
Ifi44l	Ifi44l	interferon-induced protein 44-like	0.408458	Cluster 1	2799
Ift20	Ift20	intraflagellar transport 20	0.258177	Cluster 1	2799
Ift27	Ift27	intraflagellar transport 27	0.353803	Cluster 1	2799
Ift52	Ift52	intraflagellar transport 52	0.173509	Cluster 1	2799
Ift80	Ift80	intraflagellar transport 80	0.551566	Cluster 1	2799
Igf2bp3	Igf2bp3	insulin-like growth factor 2 mRNA binding protein 3	0.751917	Cluster 1	2799
Ighg1	Ighg1	immunoglobulin heavy constant gamma 1	2.2126	Cluster 1	2799
Ikbkg	Ikbkg	inhibitor of nuclear factor kappa B kinase regulatory subunit gamma	0.492288	Cluster 1	2799
Ikzf2	Ikzf2	IKAROS family zinc finger 2	0.543326	Cluster 1	2799
Il12a	Il12a	interleukin 12A	1.2073	Cluster 1	2799
Il12rb1	Il12rb1	interleukin 12 receptor subunit beta 1	1.04475	Cluster 1	2799
Il12rb2	Il12rb2	interleukin 12 receptor subunit beta 2	0.571137	Cluster 1	2799
Il17b	Il17b	interleukin 17B	1.64702	Cluster 1	2799
Il17rb	Il17rb	interleukin 17 receptor B	0.978731	Cluster 1	2799
Il1r2	Il1r2	interleukin 1 receptor type 2	0.798126	Cluster 1	2799
Il22	Il22	interleukin 22	1.98651	Cluster 1	2799
Il9r	Il9r	interleukin 9 receptor	0.638228	Cluster 1	2799
Ilf2	Ilf2	interleukin enhancer binding factor 2	0.34786	Cluster 1	2799
Ilkap	Ilkap	ILK associated serine/threonine phosphatase	0.253643	Cluster 1	2799
Immp1l	Immp1l	inner mitochondrial membrane peptidase subunit 1	0.357895	Cluster 1	2799
Imp4	Imp4	IMP U3 small nucleolar ribonucleoprotein 4	0.19395	Cluster 1	2799
Impa1	Impa1	inositol monophosphatase 1	0.409973	Cluster 1	2799
Incenp	Incenp	inner centromere protein	0.83116	Cluster 1	2799
Ing1	Ing1	inhibitor of growth family, member 1	0.354002	Cluster 1	2799
Ing2	Ing2	inhibitor of growth family, member 2	0.1867	Cluster 1	2799
Ing3	Ing3	inhibitor of growth family, member 3	0.412176	Cluster 1	2799
Ing4	Ing4	inhibitor of growth family, member 4	0.273904	Cluster 1	2799
Inhbc	Inhbc	inhibin subunit beta C	0.93642	Cluster 1	2799
Inip	Inip	INTS3 and NABP interacting protein	0.460562	Cluster 1	2799
Ino80b	Ino80b	INO80 complex subunit B	0.239166	Cluster 1	2799
Ino80c	Ino80c	INO80 complex subunit C	0.213056	Cluster 1	2799
Inpp4a	Inpp4a	inositol polyphosphate-4-phosphatase type I A	0.606371	Cluster 1	2799
Inpp5k	Inpp5k	inositol polyphosphate-5-phosphatase K	0.252489	Cluster 1	2799
Insrr	Insrr	insulin receptor-related receptor	1.74718	Cluster 1	2799
Ints10	Ints10	integrator complex subunit 10	0.4671	Cluster 1	2799
Ints12	Ints12	integrator complex subunit 12	0.411363	Cluster 1	2799
Ints13	Ints13	integrator complex subunit 13	0.536757	Cluster 1	2799
Ints14	Ints14	integrator complex subunit 14	0.319446	Cluster 1	2799
Ints4	Ints4	integrator complex subunit 4	0.218215	Cluster 1	2799
Ints7	Ints7	integrator complex subunit 7	0.520311	Cluster 1	2799
Ints8	Ints8	integrator complex subunit 8	0.320405	Cluster 1	2799
Ipo11	Ipo11	importin 11	0.43586	Cluster 1	2799
Ipo7	Ipo7	importin 7	0.279999	Cluster 1	2799
Ipp	Ipp	intracisternal A particle-promoted polypeptide	0.468765	Cluster 1	2799
Ippk	Ippk	inositol-pentakisphosphate 2-kinase	0.222292	Cluster 1	2799
Iqcb1	Iqcb1	IQ motif containing B1	0.294748	Cluster 1	2799
Ireb2	Ireb2	iron responsive element binding protein 2	0.450102	Cluster 1	2799
Irx4	Irx4	iroquois homeobox 4	1.36917	Cluster 1	2799
Isca2	Isca2	iron-sulfur cluster assembly 2	0.195597	Cluster 1	2799
Isy1	Isy1	ISY1 splicing factor homolog	0.234624	Cluster 1	2799
Itfg2	Itfg2	integrin alpha FG-GAP repeat containing 2	0.34168	Cluster 1	2799
Itgb1bp1	Itgb1bp1	integrin subunit beta 1 binding protein 1	0.20752	Cluster 1	2799
Itgb3bp	Itgb3bp	integrin subunit beta 3 binding protein	0.43279	Cluster 1	2799
Itpa	Itpa	inosine triphosphatase	0.186345	Cluster 1	2799
Itpka	Itpka	inositol-trisphosphate 3-kinase A	1.68758	Cluster 1	2799
Itprip/ENSRNOG00000046036	Itprip	inositol 1,4,5-trisphosphate receptor interacting protein	0.377874	Cluster 1	2799
Jade1	Jade1	jade family PHD finger 1	0.434906	Cluster 1	2799
Jade3	Jade3	jade family PHD finger 3	0.887537	Cluster 1	2799
Jazf1	Jazf1	JAZF zinc finger 1	0.954841	Cluster 1	2799
Jmjd4	Jmjd4	jumonji domain containing 4	0.466457	Cluster 1	2799
Jmjd6	Jmjd6	jumonji domain containing 6, arginine demethylase and lysine hydroxylase	0.224096	Cluster 1	2799
Jmjd7	Jmjd7	jumonji domain containing 7	0.468703	Cluster 1	2799
Jpt2	Jpt2	Jupiter microtubule associated homolog 2	0.24313	Cluster 1	2799
Kansl2/300206	Kansl2	KAT8 regulatory NSL complex subunit 2	0.40462	Cluster 1	2799
Kat8	Kat8	lysine acetyltransferase 8	0.239094	Cluster 1	2799
Katna1	Katna1	katanin catalytic subunit A1	0.267182	Cluster 1	2799
Kcnab3	Kcnab3	potassium voltage-gated channel subfamily A regulatory beta subunit 3	0.710109	Cluster 1	2799
Kcnh2	Kcnh2	potassium voltage-gated channel subfamily H member 2	1.43832	Cluster 1	2799
Kcnk16	Kcnk16	potassium two pore domain channel subfamily K member 16	2.24631	Cluster 1	2799
Kcnk5	Kcnk5	potassium two pore domain channel subfamily K member 5	0.456733	Cluster 1	2799
Kcnmb4	Kcnmb4	potassium calcium-activated channel subfamily M regulatory beta subunit 4	0.5874	Cluster 1	2799
Kcnn4	Kcnn4	potassium calcium-activated channel subfamily N member 4	0.419746	Cluster 1	2799
Kdm3a	Kdm3a	lysine demethylase 3A	0.343741	Cluster 1	2799
Kdm3b	Kdm3b	lysine demethylase 3B	0.377832	Cluster 1	2799
Kdm4a	Kdm4a	lysine demethylase 4A	0.358094	Cluster 1	2799
Kdm5a	Kdm5a	lysine demethylase 5A	0.368766	Cluster 1	2799
Kif11	Kif11	kinesin family member 11	1.27138	Cluster 1	2799
Kif14	Kif14	kinesin family member 14	1.43465	Cluster 1	2799
Kif15	Kif15	kinesin family member 15	1.07121	Cluster 1	2799
Kif16b	Kif16b	kinesin family member 16B	0.44415	Cluster 1	2799
Kif18a	Kif18a	kinesin family member 18A	1.15154	Cluster 1	2799
Kif18b	Kif18b	kinesin family member 18B	0.979839	Cluster 1	2799
Kif20a	Kif20a	kinesin family member 20A	0.934119	Cluster 1	2799
Kif20b	Kif20b	kinesin family member 20B	1.26731	Cluster 1	2799
Kif22	Kif22	kinesin family member 22	0.987306	Cluster 1	2799
Kif23	Kif23	kinesin family member 23	1.03518	Cluster 1	2799
Kif24	Kif24	kinesin family member 24	1.29087	Cluster 1	2799
Kif2c	Kif2c	kinesin family member 2C	1.21208	Cluster 1	2799
Kif3a	Kif3a	kinesin family member 3a	0.491567	Cluster 1	2799
Kif3c	Kif3c	kinesin family member 3C	0.556469	Cluster 1	2799
Kif4a	Kif4a	kinesin family member 4A	1.2933	Cluster 1	2799
Kif5b	Kif5b	kinesin family member 5B	0.548214	Cluster 1	2799
Kif7	Kif7	kinesin family member 7	0.452218	Cluster 1	2799
Kifc1	Kifc1	kinesin family member C1	0.942164	Cluster 1	2799
Kin	Kin	Kin17 DNA and RNA binding protein	0.384369	Cluster 1	2799
Kiz	Kiz	kizuna centrosomal protein	0.314167	Cluster 1	2799
Klc3	Klc3	kinesin light chain 3	1.00907	Cluster 1	2799
Klc4	Klc4	kinesin light chain 4	0.310569	Cluster 1	2799
Klf3	Klf3	Kruppel like factor 3	0.387362	Cluster 1	2799
Klhl11	Klhl11	kelch-like family member 11	0.528708	Cluster 1	2799
Klhl17	Klhl17	kelch-like family member 17	0.385906	Cluster 1	2799
Klhl2	Klhl2	kelch-like family member 2	0.285559	Cluster 1	2799
Klhl20	Klhl20	kelch-like family member 20	0.356948	Cluster 1	2799
Klhl21	Klhl21	kelch-like family member 21	0.383638	Cluster 1	2799
Klhl24	Klhl24	kelch-like family member 24	0.54393	Cluster 1	2799
Klk1c2	Klk1c2	kallikrein 1-related peptidase C2	2.3536	Cluster 1	2799
Klk6	Klk6	kallikrein related-peptidase 6	2.30196	Cluster 1	2799
Klk7	Klk7	kallikrein-related peptidase 7	2.24476	Cluster 1	2799
Klk9	Klk9	kallikrein related-peptidase 9	2.32625	Cluster 1	2799
Kmt5b	Kmt5b	lysine methyltransferase 5B	0.363928	Cluster 1	2799
Knl1	Knl1	kinetochore scaffold 1	1.21357	Cluster 1	2799
Knstrn	Knstrn	kinetochore-localized astrin/SPAG5 binding protein	1.02785	Cluster 1	2799
Kntc1	Kntc1	kinetochore associated 1	0.822943	Cluster 1	2799
Kpna2	Kpna2	karyopherin subunit alpha 2	0.549344	Cluster 1	2799
Kpna3	Kpna3	karyopherin subunit alpha 3	0.439869	Cluster 1	2799
Kpna5	Kpna5	karyopherin subunit alpha 5	0.396108	Cluster 1	2799
Kpna6	Kpna6	karyopherin subunit alpha 6	0.351996	Cluster 1	2799
Kras	Kras	KRAS proto-oncogene, GTPase	0.475157	Cluster 1	2799
Krba1	Krba1	KRAB-A domain containing 1	0.500005	Cluster 1	2799
Krcc1	Krcc1	lysine-rich coiled-coil 1	0.320129	Cluster 1	2799
Krr1	Krr1	KRR1, small subunit processome component homolog	0.314662	Cluster 1	2799
Krt14	Krt14	keratin 14	1.95541	Cluster 1	2799
Krt17	Krt17	keratin 17	1.99272	Cluster 1	2799
Krt18	Krt18	keratin 18	1.15678	Cluster 1	2799
Krt8	Krt8	keratin 8	1.57514	Cluster 1	2799
Kyat1	Kyat1	kynurenine aminotransferase 1	0.346022	Cluster 1	2799
Lag3	Lag3	lymphocyte activating 3	1.89333	Cluster 1	2799
Lamb3	Lamb3	laminin subunit beta 3	0.398487	Cluster 1	2799
Lamtor3	Lamtor3	late endosomal/lysosomal adaptor, MAPK and MTOR activator 3	0.187358	Cluster 1	2799
Lancl1	Lancl1	LanC like 1	0.23314	Cluster 1	2799
Lancl2	Lancl2	LanC like 2	0.344455	Cluster 1	2799
Larp7	Larp7	La ribonucleoprotein 7, transcriptional regulator	0.371392	Cluster 1	2799
Lars1	Lars1	leucyl-tRNA synthetase 1	0.243384	Cluster 1	2799
Lat	Lat	linker for activation of T cells	0.744288	Cluster 1	2799
Lck	Lck	LCK proto-oncogene, Src family tyrosine kinase	0.769633	Cluster 1	2799
Lcmt1	Lcmt1	leucine carboxyl methyltransferase 1	0.31801	Cluster 1	2799
Lcor	Lcor	ligand dependent nuclear receptor corepressor	0.486843	Cluster 1	2799
Lcorl	Lcorl	ligand dependent nuclear receptor corepressor-like	0.956693	Cluster 1	2799
Ldlrad1	Ldlrad1	low density lipoprotein receptor class A domain containing 1	0.511918	Cluster 1	2799
Leo1	Leo1	LEO1 homolog, Paf1/RNA polymerase II complex component	0.291807	Cluster 1	2799
Lig1	Lig1	DNA ligase 1	0.583587	Cluster 1	2799
Lig3	Lig3	DNA ligase 3	0.462841	Cluster 1	2799
Lig4	Lig4	DNA ligase 4	1.34016	Cluster 1	2799
Lin52	Lin52	lin-52 DREAM MuvB core complex component	0.549526	Cluster 1	2799
Lin54	Lin54	lin-54 DREAM MuvB core complex component	0.483579	Cluster 1	2799
Lin7c	Lin7c	lin-7 homolog C, crumbs cell polarity complex component	0.354022	Cluster 1	2799
Lin9	Lin9	lin-9 DREAM MuvB core complex component	0.639939	Cluster 1	2799
Linc00176	Linc00176	long intergenic non-protein coding RNA 176	1.70183	Cluster 1	2799
Lingo4	Lingo4	leucine rich repeat and Ig domain containing 4	0.967173	Cluster 1	2799
Lins1	Lins1	lines homolog 1	0.417478	Cluster 1	2799
Lipa	Lipa	lipase A, lysosomal acid type	0.771817	Cluster 1	2799
Llph	Llph	LLP homolog, long-term synaptic facilitation factor	0.306699	Cluster 1	2799
Lmln	Lmln	leishmanolysin like peptidase	0.981749	Cluster 1	2799
Lmnb1	Lmnb1	lamin B1	0.676897	Cluster 1	2799
Lmnb2	Lmnb2	lamin B2	0.581977	Cluster 1	2799
Lnp	Lnp	limb and neural patterns	0.476634	Cluster 1	2799
LOC100125366	LOC100125366	40S ribosomal protein S2	0.833199	Cluster 1	2799
LOC100302465	LOC100302465	hypothetical LOC100302465	1.53141	Cluster 1	2799
LOC100359539	LOC100359539	ribonucleotide reductase M2 polypeptide	0.91277	Cluster 1	2799
LOC100359583/ENSRNOG00000018584	LOC100359583	hypothetical protein LOC100359583	0.371383	Cluster 1	2799
LOC100359600	LOC100359600	karyopherin alpha 2-like	0.543138	Cluster 1	2799
LOC100359692	LOC100359692	histone cluster 1, H2bc-like	1.32654	Cluster 1	2799
LOC100359937	LOC100359937	GABA(A) receptor-associated protein-like 2-like	0.320655	Cluster 1	2799
LOC100360238	LOC100360238	rCG21419-like	0.820086	Cluster 1	2799
LOC100360750	LOC100360750	Sm protein F-like	0.276515	Cluster 1	2799
LOC100360754	LOC100360754	histone cluster 1, H2ae-like	0.559819	Cluster 1	2799
LOC100360950	LOC100360950	GF20391-like	1.62742	Cluster 1	2799
LOC100361025	LOC100361025	protein arginine methyltransferase 1-like	0.262967	Cluster 1	2799
LOC100361558	LOC100361558	histone H3.3B-like	0.476775	Cluster 1	2799
LOC100361898/ENSRNOG00000022466	LOC100361898	coiled-coil-helix-coiled-coil-helix domain containing 4	0.191946	Cluster 1	2799
LOC100362197	LOC100362197	HCLS1 associated X-1	0.267364	Cluster 1	2799
LOC100362216	LOC100362216	RIKEN cDNA 2810459M11 gene	1.74825	Cluster 1	2799
LOC100362333/ENSRNOG00000055277	LOC100362333	DNA-directed DNA polymerase epsilon 3	0.37302	Cluster 1	2799
LOC100362342	LOC100362342	rCG47764-like	0.340458	Cluster 1	2799
LOC100362432/ENSRNOG00000019811	LOC100362432	mitochondrial import inner membrane translocase subunit Tim23-like	0.211686	Cluster 1	2799
LOC100362909	LOC100362909	rCG30099-like	0.804557	Cluster 1	2799
LOC100362949	LOC100362949	mCG140239-like	0.47624	Cluster 1	2799
LOC100362980	LOC100362980	CG3918-like	0.363585	Cluster 1	2799
LOC100363116/ENSRNOG00000052273	LOC100363116	RIKEN cDNA 3110040N11 gene	0.197217	Cluster 1	2799
LOC100363171	LOC100363171	histone variant H2al2-like	0.770708	Cluster 1	2799
LOC100363193	LOC100363193	LRRGT00076-like	0.595962	Cluster 1	2799
LOC100363289	LOC100363289	LRRGT00022-like	1.49337	Cluster 1	2799
LOC100363314	LOC100363314	hypothetical protein LOC100363314	0.941836	Cluster 1	2799
LOC100363494	LOC100363494	ubiquitin B-like	0.253205	Cluster 1	2799
LOC100364016	LOC100364016	cyclin B2-like	1.30572	Cluster 1	2799
LOC100365043	LOC100365043	histone cluster 1, H2bd-like	1.1164	Cluster 1	2799
LOC100366044	LOC100366044	rCG41429-like	0.305961	Cluster 1	2799
LOC100909605/ENSRNOG00000048191	LOC100909605	serine protease inhibitor A3F-like	1.98241	Cluster 1	2799
LOC100909688	LOC100909688	zinc finger protein 43-like	0.582876	Cluster 1	2799
LOC100909732	LOC100909732	protein FAM122B-like	0.926064	Cluster 1	2799
LOC100909794	LOC100909794	afadin- and alpha-actinin-binding protein-like	2.41869	Cluster 1	2799
LOC100909840	LOC100909840	profilin-2-like	0.848381	Cluster 1	2799
LOC100909860	LOC100909860	uncharacterized LOC100909860	0.398296	Cluster 1	2799
LOC100910046	LOC100910046	zinc finger protein 60-like	0.430877	Cluster 1	2799
LOC100910138/100910138	LOC100910138	serine protease inhibitor Kazal-type 2-like	2.38511	Cluster 1	2799
LOC100910575	LOC100910575	serine-threonine kinase receptor-associated protein-like	0.969377	Cluster 1	2799
LOC100910768	LOC100910768	ubiquitin-40S ribosomal protein S27a-like	0.162307	Cluster 1	2799
LOC100910882	LOC100910882	RNA-binding protein 39-like	0.515155	Cluster 1	2799
LOC100910953/ENSRNOG00000046375	LOC100910953	CD177 antigen-like	1.94678	Cluster 1	2799
LOC100911002	LOC100911002	synaptonemal complex protein 3-like	0.964023	Cluster 1	2799
LOC100911130	LOC100911130	mitochondrial import inner membrane translocase subunit Tim17-B-like	0.304256	Cluster 1	2799
LOC100911224	LOC100911224	zinc finger protein interacting with ribonucleoprotein K-like	1.1052	Cluster 1	2799
LOC100911357	LOC100911357	uncharacterized LOC100911357	1.0721	Cluster 1	2799
LOC100911515	LOC100911515	triosephosphate isomerase-like	0.761609	Cluster 1	2799
LOC100911519	LOC100911519	p53-induced protein with a death domain-like	0.461111	Cluster 1	2799
LOC100911576	LOC100911576	heterogeneous nuclear ribonucleoproteins C1/C2-like	0.474494	Cluster 1	2799
LOC100911585/100911585	LOC100911585	leucine-rich repeat-containing protein 23-like	1.17278	Cluster 1	2799
LOC100911660	LOC100911660	lymphocyte-specific helicase-like	0.763204	Cluster 1	2799
LOC100911956	LOC100911956	protein LLP homolog	0.306699	Cluster 1	2799
LOC100911982	LOC100911982	late cornified envelope protein 3C-like	2.95982	Cluster 1	2799
LOC100912008	LOC100912008	uncharacterized LOC100912008	0.254123	Cluster 1	2799
LOC100912070	LOC100912070	dermokine-like	2.08348	Cluster 1	2799
LOC100912195	LOC100912195	protein BEX1-like	1.90731	Cluster 1	2799
LOC100912252	LOC100912252	uncharacterized LOC100912252	2.28581	Cluster 1	2799
LOC100912489	LOC100912489	histone H4-like	1.34753	Cluster 1	2799
LOC100912564/ENSRNOG00000058444	LOC100912564	histone H4-like	1.14303	Cluster 1	2799
LOC100912582	LOC100912582	zinc finger protein 14-like	0.539272	Cluster 1	2799
LOC100912611	LOC100912611	claspin-like	0.997301	Cluster 1	2799
LOC100912845	LOC100912845	zinc finger protein 791-like	0.838911	Cluster 1	2799
LOC102546968	LOC102546968	RT1 class I histocompatibility antigen, AA alpha chain-like	0.420605	Cluster 1	2799
LOC102547257	LOC102547257	sortilin-related receptor-like	0.474274	Cluster 1	2799
LOC102547287	LOC102547287	zinc finger protein 728-like	0.401006	Cluster 1	2799
LOC102547344	LOC102547344	lateral signaling target protein 2 homolog	1.57721	Cluster 1	2799
LOC102548320	LOC102548320	zinc finger protein 845-like	0.491452	Cluster 1	2799
LOC102548682/102548682	LOC102548682	histone H4-like	0.873709	Cluster 1	2799
LOC102548682/ENSRNOG00000050478	LOC102548682	histone H4-like	0.822364	Cluster 1	2799
LOC102548682/ENSRNOG00000061185	LOC102548682	histone H4-like	1.15267	Cluster 1	2799
LOC102548695	LOC102548695	zinc finger protein 45-like	0.564467	Cluster 1	2799
LOC102548917	LOC102548917	zinc finger protein 844-like	0.581161	Cluster 1	2799
LOC102549061	LOC102549061	histone H2B type 1-N-like	1.01816	Cluster 1	2799
LOC102549471	LOC102549471	short transient receptor potential channel 2-like	0.533829	Cluster 1	2799
LOC102549694	LOC102549694	protein NYNRIN-like	0.762619	Cluster 1	2799
LOC102550438	LOC102550438	uncharacterized LOC102550438	1.13902	Cluster 1	2799
LOC102550455	LOC102550455	nuclear prelamin A recognition factor-like	0.792325	Cluster 1	2799
LOC102550585	LOC102550585	cation channel sperm-associated protein subunit gamma 1-like	1.56884	Cluster 1	2799
LOC102550598	LOC102550598	small proline-rich protein 2I-like	2.09894	Cluster 1	2799
LOC102551095	LOC102551095	uncharacterized LOC102551095	0.800848	Cluster 1	2799
LOC102551518	LOC102551518	uncharacterized LOC102551518	1.08199	Cluster 1	2799
LOC102551899	LOC102551899	uncharacterized LOC102551899	2.17903	Cluster 1	2799
LOC102552000	LOC102552000	zinc finger protein 91-like	0.349674	Cluster 1	2799
LOC102552101	LOC102552101	uncharacterized LOC102552101	1.30672	Cluster 1	2799
LOC102552170	LOC102552170	uncharacterized LOC102552170	0.674346	Cluster 1	2799
LOC102552204	LOC102552204	high mobility group protein B1-like	0.919257	Cluster 1	2799
LOC102552360	LOC102552360	uncharacterized LOC102552360	0.424316	Cluster 1	2799
LOC102552540	LOC102552540	uncharacterized LOC102552540	1.79513	Cluster 1	2799
LOC102552651	LOC102552651	small proline-rich protein 2H-like	2.17263	Cluster 1	2799
LOC102553270	LOC102553270	uncharacterized LOC102553270	1.91205	Cluster 1	2799
LOC102553382	LOC102553382	uncharacterized LOC102553382	0.810218	Cluster 1	2799
LOC102553386	LOC102553386	SUMO-conjugating enzyme UBC9-like	0.28954	Cluster 1	2799
LOC102553760	LOC102553760	zinc finger protein 59-like	0.459732	Cluster 1	2799
LOC102555083	LOC102555083	zinc finger protein 250-like	0.618255	Cluster 1	2799
LOC102555289	LOC102555289	zinc finger protein 709-like	0.517876	Cluster 1	2799
LOC102555942	LOC102555942	igE-binding protein-like	0.71871	Cluster 1	2799
LOC102556085	LOC102556085	sodium/nucleoside cotransporter 2-like	0.867301	Cluster 1	2799
LOC102556092	LOC102556092	uncharacterized LOC102556092	0.52932	Cluster 1	2799
LOC102556148	LOC102556148	probable N-acetyltransferase CML2-like	0.836435	Cluster 1	2799
LOC102556425	LOC102556425	transcription initiation factor TFIID subunit 1-like	0.813847	Cluster 1	2799
LOC103689942/ENSRNOG00000050105	LOC103689942	carcinoembryonic antigen-related cell adhesion molecule 1-like	1.82225	Cluster 1	2799
LOC103689986/103689986	LOC103689986	protein YIF1B	0.535407	Cluster 1	2799
LOC103689986/ENSRNOG00000055286	LOC103689986	protein YIF1B	1.02198	Cluster 1	2799
LOC103689996	LOC103689996	antigen peptide transporter 2	0.808805	Cluster 1	2799
LOC103690014	LOC103690014	rac GTPase-activating protein 1-like	1.59034	Cluster 1	2799
LOC103690019	LOC103690019	protein DBF4 homolog A-like	0.990308	Cluster 1	2799
LOC103690050	LOC103690050	katanin p60 ATPase-containing subunit A-like 1	0.846729	Cluster 1	2799
LOC103690120/ENSRNOG00000015799	LOC103690120	probable N-acetyltransferase CML1	0.704434	Cluster 1	2799
LOC103690149	LOC103690149	jouberin-like	1.45489	Cluster 1	2799
LOC103690175/ENSRNOG00000002276	LOC103690175	PHD finger protein 6	0.461406	Cluster 1	2799
LOC103690190	LOC103690190	histone H2A type 1-E	1.3585	Cluster 1	2799
LOC103690317/103690317	LOC103690317	KAT8 regulatory NSL complex subunit 2	0.40462	Cluster 1	2799
LOC103692077	LOC103692077	uncharacterized LOC103692077	1.70224	Cluster 1	2799
LOC103692169	LOC103692169	39S ribosomal protein L53, mitochondrial	0.159073	Cluster 1	2799
LOC103692173/ENSRNOG00000008720	LOC103692173	WW domain-binding protein 1	0.326587	Cluster 1	2799
LOC103692862	LOC103692862	uncharacterized LOC103692862	0.548117	Cluster 1	2799
LOC103694902/103694902	LOC103694902	ubiquitin-conjugating enzyme E2 B	0.519983	Cluster 1	2799
LOC103694903	LOC103694903	serine/threonine-protein phosphatase 2A catalytic subunit alpha isoform	0.547959	Cluster 1	2799
LOC103695128	LOC103695128	WAP four-disulfide core domain protein 18-like	2.2027	Cluster 1	2799
LOC103695172	LOC103695172	uncharacterized LOC103695172	1.56363	Cluster 1	2799
LOC103695338	LOC103695338	zinc finger protein 625-like	1.3983	Cluster 1	2799
LOC108348078	LOC108348078	ATP-dependent zinc metalloprotease YME1L1	0.309053	Cluster 1	2799
LOC108348140	LOC108348140	H-2 class I histocompatibility antigen, TLA(B) alpha chain-like	2.10906	Cluster 1	2799
LOC108348215	LOC108348215	zinc finger protein 420-like	0.760274	Cluster 1	2799
LOC108348298/108348298	LOC108348298	ribosomal L1 domain-containing protein 1-like	0.260468	Cluster 1	2799
LOC108348912	LOC108348912	uncharacterized LOC108348912	2.07973	Cluster 1	2799
LOC108349189	LOC108349189	high mobility group protein B1 pseudogene	0.824969	Cluster 1	2799
LOC108349244	LOC108349244	putative bifunctional UDP-N-acetylglucosamine transferase and deubiquitinase ALG13	0.337968	Cluster 1	2799
LOC108349632	LOC108349632	uncharacterized LOC108349632	1.22149	Cluster 1	2799
LOC108349745	LOC108349745	spindle assembly abnormal protein 6 homolog	1.01018	Cluster 1	2799
LOC108350407	LOC108350407	protein argonaute 2-like	0.72646	Cluster 1	2799
LOC108350576	LOC108350576	zinc finger protein 120-like	1.35429	Cluster 1	2799
LOC108351267	LOC108351267	endogenous retrovirus group K member 8 Pol protein-like	0.552525	Cluster 1	2799
LOC108352632	LOC108352632	endogenous retrovirus group K member 18 Pol protein-like	0.693623	Cluster 1	2799
LOC108353135	LOC108353135	translation initiation factor IF-2-like	1.80553	Cluster 1	2799
LOC108353205	LOC108353205	uncharacterized LOC108353205	2.14561	Cluster 1	2799
LOC108353263	LOC108353263	WAS/WASL-interacting protein family member 2-like	0.743193	Cluster 1	2799
LOC288913	LOC288913	similar to LEYDIG CELL TUMOR 10 KD PROTEIN	0.189417	Cluster 1	2799
LOC290595	LOC290595	hypothetical gene supported by AF152002	2.08609	Cluster 1	2799
LOC299312	LOC299312	similar to G protein-binding protein CRFG	0.348993	Cluster 1	2799
LOC308990	LOC308990	expressed sequence AI467606	0.440395	Cluster 1	2799
LOC314140	LOC314140	ribose-phosphate pyrophosphokinase I -like	0.37821	Cluster 1	2799
LOC361346	LOC361346	similar to chromosome 18 open reading frame 54	0.87877	Cluster 1	2799
LOC363324	LOC363324	similar to spermatogenesis associated glutamate (E)-rich protein 4d	2.06516	Cluster 1	2799
LOC363337	LOC363337	similar to RIKEN cDNA 1700081O22	1.67884	Cluster 1	2799
LOC365238	LOC365238	similar to CG15432-PA	0.372014	Cluster 1	2799
LOC367333	LOC367333	hypothetical LOC367333	2.29419	Cluster 1	2799
LOC497940	LOC497940	similar to RIKEN cDNA 2810408A11	0.573547	Cluster 1	2799
LOC498265	LOC498265	cDNA sequence BC055324	0.443272	Cluster 1	2799
LOC498759	LOC498759	LRRGT00094	0.473207	Cluster 1	2799
LOC499235	LOC499235	LRRGT00141	0.592855	Cluster 1	2799
LOC501297	LOC501297	hypothetical LOC501297	1.96141	Cluster 1	2799
LOC502176	LOC502176	hypothetical protein LOC502176	1.2484	Cluster 1	2799
LOC654482	LOC654482	hypothetical protein LOC654482	1.2578	Cluster 1	2799
LOC680322	LOC680322	similar to Histone H2A type 1	0.942335	Cluster 1	2799
LOC681266	LOC681266	similar to paired immunoglobin-like type 2 receptor beta	0.755826	Cluster 1	2799
LOC681282	LOC681282	RIKEN cDNA 1110038F14 gene	0.197751	Cluster 1	2799
LOC681290	LOC681290	uncharacterized LOC681290	1.30164	Cluster 1	2799
LOC683849	LOC683849	similar to Anionic trypsin II precursor (Pretrypsinogen II)	2.14789	Cluster 1	2799
LOC684762/684762	LOC684762	similar to CG31613-PA	1.15267	Cluster 1	2799
LOC684773/684773	LOC684773	similar to histone 2a	0.904601	Cluster 1	2799
LOC684773/ENSRNOG00000058437	LOC684773	similar to histone 2a	0.559819	Cluster 1	2799
LOC685067	LOC685067	similar to guanylate binding protein family, member 6	0.453561	Cluster 1	2799
LOC685680	LOC685680	similar to TPA-induced transmembrane protein	0.9649	Cluster 1	2799
LOC685716	LOC685716	similar to OX-2 membrane glycoprotein precursor (MRC OX-2 antigen) (CD200 antigen)	2.21368	Cluster 1	2799
LOC685767	LOC685767	similar to OX-2 membrane glycoprotein precursor (MRC OX-2 antigen) (CD200 antigen)	1.98444	Cluster 1	2799
LOC688126	LOC688126	hypothetical protein LOC688126	2.16721	Cluster 1	2799
LOC688286	LOC688286	similar to threonine aldolase 1	0.492549	Cluster 1	2799
LOC689439	LOC689439	similar to myc induced nuclear antigen	0.895337	Cluster 1	2799
LOC689955	LOC689955	similar to heat shock protein 8	0.236778	Cluster 1	2799
LOC690035	LOC690035	similar to Protein KIAA0586	0.440259	Cluster 1	2799
LOC690155	LOC690155	similar to phosducin-like	0.548871	Cluster 1	2799
LOC690422	LOC690422	hypothetical protein LOC690422	0.538871	Cluster 1	2799
LOC690467	LOC690467	similar to RIKEN cDNA 5031410I06	2.1613	Cluster 1	2799
LOC691143	LOC691143	similar to Serum amyloid A-3 protein precursor	0.269512	Cluster 1	2799
LOC691170	LOC691170	similar to zinc finger protein 84 (HPF2)	0.504	Cluster 1	2799
LOC691712	LOC691712	similar to spermatogenesis associated glutamate (E)-rich protein 4d	2.21947	Cluster 1	2799
Lpxn	Lpxn	leupaxin	0.409269	Cluster 1	2799
Lrfn4	Lrfn4	leucine rich repeat and fibronectin type III domain containing 4	0.363398	Cluster 1	2799
Lrguk	Lrguk	leucine-rich repeats and guanylate kinase domain containing	2.04769	Cluster 1	2799
Lrig1	Lrig1	leucine-rich repeats and immunoglobulin-like domains 1	0.61703	Cluster 1	2799
Lrig2	Lrig2	leucine-rich repeats and immunoglobulin-like domains 2	0.444103	Cluster 1	2799
Lrr1	Lrr1	leucine rich repeat protein 1	1.18942	Cluster 1	2799
Lrrc1	Lrrc1	leucine rich repeat containing 1	0.540563	Cluster 1	2799
Lrrc23/312707	Lrrc23	leucine rich repeat containing 23	1.24094	Cluster 1	2799
Lrrc23/ENSRNOG00000047890	Lrrc23	leucine rich repeat containing 23	1.11023	Cluster 1	2799
Lrrc40	Lrrc40	leucine rich repeat containing 40	0.406137	Cluster 1	2799
Lrrc42	Lrrc42	leucine rich repeat containing 42	0.844756	Cluster 1	2799
Lrrc43	Lrrc43	leucine rich repeat containing 43	0.513595	Cluster 1	2799
Lrrc57	Lrrc57	leucine rich repeat containing 57	0.219437	Cluster 1	2799
Lrrcc1	Lrrcc1	leucine rich repeat and coiled-coil centrosomal protein 1	0.472832	Cluster 1	2799
Lrwd1	Lrwd1	leucine-rich repeats and WD repeat domain containing 1	0.406097	Cluster 1	2799
Lsm1	Lsm1	LSM1 homolog, mRNA degradation associated	0.286106	Cluster 1	2799
Lsm11	Lsm11	LSM11, U7 small nuclear RNA associated	0.429014	Cluster 1	2799
Lsm2	Lsm2	LSM2 homolog, U6 small nuclear RNA and mRNA degradation associated	0.331852	Cluster 1	2799
Lsm3	Lsm3	LSM3 homolog, U6 small nuclear RNA and mRNA degradation associated	0.413271	Cluster 1	2799
Lsm8	Lsm8	LSM8 homolog, U6 small nuclear RNA associated	0.440108	Cluster 1	2799
Ltf	Ltf	lactotransferrin	1.49077	Cluster 1	2799
Ltk	Ltk	leukocyte receptor tyrosine kinase	0.934642	Cluster 1	2799
Ltn1	Ltn1	listerin E3 ubiquitin protein ligase 1	0.21896	Cluster 1	2799
Luc7l	Luc7l	LUC7-like	0.255446	Cluster 1	2799
Luc7l3	Luc7l3	LUC7-like 3 pre-mRNA splicing factor	0.466745	Cluster 1	2799
Lyar	Lyar	Ly1 antibody reactive	0.346744	Cluster 1	2799
Lyrm4	Lyrm4	LYR motif containing 4	0.199925	Cluster 1	2799
Lysmd1	Lysmd1	LysM domain containing 1	0.314159	Cluster 1	2799
Lztfl1	Lztfl1	leucine zipper transcription factor-like 1	0.662444	Cluster 1	2799
Mad1l1	Mad1l1	mitotic arrest deficient 1 like 1	0.366694	Cluster 1	2799
Mad2l1	Mad2l1	mitotic arrest deficient 2 like 1	0.958676	Cluster 1	2799
Magi3	Magi3	membrane associated guanylate kinase, WW and PDZ domain containing 3	0.455289	Cluster 1	2799
Magoh	Magoh	mago homolog, exon junction complex subunit	0.345736	Cluster 1	2799
Magohb	Magohb	mago homolog B, exon junction complex subunit	0.512782	Cluster 1	2799
Mamdc4	Mamdc4	MAM domain containing 4	0.391755	Cluster 1	2799
Man1a2	Man1a2	mannosidase, alpha, class 1A, member 2	0.339726	Cluster 1	2799
Man2a2	Man2a2	mannosidase, alpha, class 2A, member 2	0.574898	Cluster 1	2799
Map2k6	Map2k6	mitogen-activated protein kinase kinase 6	0.294138	Cluster 1	2799
Map4k4	Map4k4	mitogen-activated protein kinase kinase kinase kinase 4	0.540046	Cluster 1	2799
Map9	Map9	microtubule-associated protein 9	0.410895	Cluster 1	2799
Mapk1	Mapk1	mitogen activated protein kinase 1	0.300225	Cluster 1	2799
Mapk9	Mapk9	mitogen-activated protein kinase 9	0.284752	Cluster 1	2799
Mapkap1	Mapkap1	MAPK associated protein 1	0.365021	Cluster 1	2799
Mapkapk5	Mapkapk5	MAPK activated protein kinase 5	0.214392	Cluster 1	2799
Mapre1	Mapre1	microtubule-associated protein, RP/EB family, member 1	0.334854	Cluster 1	2799
Mast2	Mast2	microtubule associated serine/threonine kinase 2	0.487588	Cluster 1	2799
Mast3	Mast3	microtubule associated serine/threonine kinase 3	0.46947	Cluster 1	2799
Mastl	Mastl	microtubule associated serine/threonine kinase-like	1.12775	Cluster 1	2799
Mat2a	Mat2a	methionine adenosyltransferase 2A	0.348115	Cluster 1	2799
Matr3	Matr3	matrin 3	0.368957	Cluster 1	2799
Maz	Maz	MYC associated zinc finger protein	0.550758	Cluster 1	2799
Mbd4	Mbd4	methyl-CpG binding domain 4 DNA glycosylase	0.569607	Cluster 1	2799
Mbnl2	Mbnl2	muscleblind-like splicing regulator 2	0.556059	Cluster 1	2799
Mbnl3	Mbnl3	muscleblind-like splicing regulator 3	0.896572	Cluster 1	2799
Mbtd1	Mbtd1	mbt domain containing 1	0.724632	Cluster 1	2799
Mcm10	Mcm10	minichromosome maintenance 10 replication initiation factor	0.904131	Cluster 1	2799
Mcm2	Mcm2	minichromosome maintenance complex component 2	0.625922	Cluster 1	2799
Mcm4	Mcm4	minichromosome maintenance complex component 4	0.720196	Cluster 1	2799
Mcm5	Mcm5	minichromosome maintenance complex component 5	0.676469	Cluster 1	2799
Mcm6	Mcm6	minichromosome maintenance complex component 6	0.608348	Cluster 1	2799
Mcm7	Mcm7	minichromosome maintenance complex component 7	0.694298	Cluster 1	2799
Mcm8	Mcm8	minichromosome maintenance 8 homologous recombination repair factor	0.655017	Cluster 1	2799
Mcm9	Mcm9	minichromosome maintenance 9 homologous recombination repair factor	0.403793	Cluster 1	2799
Mcph1	Mcph1	microcephalin 1	0.639269	Cluster 1	2799
Mcpt1l4	Mcpt1l4	mast cell protease 1-like 4	1.24163	Cluster 1	2799
Mcpt8l2	Mcpt8l2	mast cell protease 8-like 2	0.962796	Cluster 1	2799
Mdc1	Mdc1	mediator of DNA damage checkpoint 1	0.671026	Cluster 1	2799
Mdm1	Mdm1	Mdm1 nuclear protein	0.923727	Cluster 1	2799
Mdm2	Mdm2	MDM2 proto-oncogene	0.350196	Cluster 1	2799
Mdp1	Mdp1	magnesium-dependent phosphatase 1	0.365421	Cluster 1	2799
Med13	Med13	mediator complex subunit 13	0.486675	Cluster 1	2799
Med17	Med17	mediator complex subunit 17	0.317454	Cluster 1	2799
Med20	Med20	mediator complex subunit 20	0.28922	Cluster 1	2799
Med21	Med21	mediator complex subunit 21	0.28094	Cluster 1	2799
Med27	Med27	mediator complex subunit 27	0.338711	Cluster 1	2799
Med30	Med30	mediator complex subunit 30	0.333023	Cluster 1	2799
Med31	Med31	mediator complex subunit 31	0.299212	Cluster 1	2799
Med4	Med4	mediator complex subunit 4	0.306773	Cluster 1	2799
Med6	Med6	mediator complex subunit 6	0.218899	Cluster 1	2799
Melk	Melk	maternal embryonic leucine zipper kinase	0.943403	Cluster 1	2799
Memo1	Memo1	mediator of cell motility 1	0.273142	Cluster 1	2799
Metap2	Metap2	methionyl aminopeptidase 2	0.2462	Cluster 1	2799
Mettl18	Mettl18	methyltransferase like 18	0.517853	Cluster 1	2799
Mettl4	Mettl4	methyltransferase like 4	0.612377	Cluster 1	2799
Mettl5	Mettl5	methyltransferase like 5	0.26361	Cluster 1	2799
Mettl6	Mettl6	methyltransferase like 6	0.412009	Cluster 1	2799
Mgat4a	Mgat4a	alpha-1,3-mannosyl-glycoprotein 4-beta-N-acetylglucosaminyltransferase A	0.829333	Cluster 1	2799
Mgat5b	Mgat5b	alpha-1,6-mannosylglycoprotein 6-beta-N-acetylglucosaminyltransferase B	2.16342	Cluster 1	2799
MGC116121	MGC116121	similar to RIKEN cDNA 2700062C07	0.277693	Cluster 1	2799
Mgme1	Mgme1	mitochondrial genome maintenance exonuclease 1	0.269387	Cluster 1	2799
Mical1	Mical1	microtubule associated monooxygenase, calponin and LIM domain containing 1	0.417836	Cluster 1	2799
Mier1	Mier1	MIER1 transcriptional regulator	0.547067	Cluster 1	2799
Mier3	Mier3	MIER family member 3	0.346867	Cluster 1	2799
Miga1	Miga1	mitoguardin 1	0.559393	Cluster 1	2799
Milr1	Milr1	mast cell immunoglobulin-like receptor 1	0.513753	Cluster 1	2799
Mios	Mios	meiosis regulator for oocyte development	0.285872	Cluster 1	2799
Mis12	Mis12	MIS12 kinetochore complex component	0.557066	Cluster 1	2799
Mis18a	Mis18a	MIS18 kinetochore protein A	0.871203	Cluster 1	2799
Mis18bp1	Mis18bp1	MIS18 binding protein 1	0.638089	Cluster 1	2799
Mitd1	Mitd1	microtubule interacting and trafficking domain containing 1	0.267872	Cluster 1	2799
Mki67	Mki67	marker of proliferation Ki-67	1.20437	Cluster 1	2799
Mkks	Mkks	McKusick-Kaufman syndrome	0.264841	Cluster 1	2799
Mkln1	Mkln1	muskelin 1	0.20171	Cluster 1	2799
Mkrn2	Mkrn2	makorin, ring finger protein, 2	0.33196	Cluster 1	2799
Mlh1	Mlh1	mutL homolog 1	0.244697	Cluster 1	2799
Mlh3	Mlh3	mutL homolog 3	0.31127	Cluster 1	2799
Mllt3	Mllt3	MLLT3, super elongation complex subunit	0.341562	Cluster 1	2799
Mlx	Mlx	MAX dimerization protein MLX	0.294033	Cluster 1	2799
Mmadhc	Mmadhc	metabolism of cobalamin associated D	0.402564	Cluster 1	2799
Mmp12	Mmp12	matrix metallopeptidase 12	0.725106	Cluster 1	2799
Mms22l	Mms22l	MMS22-like, DNA repair protein	0.692569	Cluster 1	2799
Mnat1	Mnat1	MNAT1 component of CDK activating kinase	0.335265	Cluster 1	2799
Mnd1	Mnd1	meiotic nuclear divisions 1	0.521165	Cluster 1	2799
Mns1	Mns1	meiosis-specific nuclear structural 1	1.74382	Cluster 1	2799
Mob1b	Mob1b	MOB kinase activator 1B	0.778849	Cluster 1	2799
Mob4	Mob4	MOB family member 4, phocein	0.212706	Cluster 1	2799
Morc1	Morc1	MORC family CW-type zinc finger 1	2.02643	Cluster 1	2799
Morc3	Morc3	MORC family CW-type zinc finger 3	0.389219	Cluster 1	2799
Morf4l1	Morf4l1	mortality factor 4 like 1	0.236961	Cluster 1	2799
Morn3	Morn3	MORN repeat containing 3	0.944151	Cluster 1	2799
Mphosph10	Mphosph10	M-phase phosphoprotein 10	0.266565	Cluster 1	2799
Mphosph6	Mphosph6	M phase phosphoprotein 6	0.177394	Cluster 1	2799
Mphosph8	Mphosph8	M-phase phosphoprotein 8	0.381492	Cluster 1	2799
Mphosph9	Mphosph9	M-phase phosphoprotein 9	0.576557	Cluster 1	2799
Mpi	Mpi	mannose phosphate isomerase	0.299818	Cluster 1	2799
Mplkip	Mplkip	M-phase specific PLK1 interacting protein	0.414924	Cluster 1	2799
Mptx1	Mptx1	mucosal pentraxin 1	1.84966	Cluster 1	2799
Mr1	Mr1	major histocompatibility complex, class I-related	0.626863	Cluster 1	2799
Mrap2	Mrap2	melanocortin 2 receptor accessory protein 2	0.893381	Cluster 1	2799
Mroh4	Mroh4	maestro heat-like repeat family member 4	2.21155	Cluster 1	2799
Mrpl13	Mrpl13	mitochondrial ribosomal protein L13	0.240785	Cluster 1	2799
Mrpl18	Mrpl18	mitochondrial ribosomal protein L18	0.352577	Cluster 1	2799
Mrpl20	Mrpl20	mitochondrial ribosomal protein L20	0.225479	Cluster 1	2799
Mrpl21	Mrpl21	mitochondrial ribosomal protein L21	0.28373	Cluster 1	2799
Mrpl22	Mrpl22	mitochondrial ribosomal protein L22	0.241866	Cluster 1	2799
Mrpl32	Mrpl32	mitochondrial ribosomal protein L32	0.200645	Cluster 1	2799
Mrpl39	Mrpl39	mitochondrial ribosomal protein L39	0.308578	Cluster 1	2799
Mrpl40	Mrpl40	mitochondrial ribosomal protein L40	0.172825	Cluster 1	2799
Mrpl42	Mrpl42	mitochondrial ribosomal protein L42	0.229552	Cluster 1	2799
Mrpl45	Mrpl45	mitochondrial ribosomal protein L45	0.293491	Cluster 1	2799
Mrpl46	Mrpl46	mitochondrial ribosomal protein L46	0.230438	Cluster 1	2799
Mrpl47	Mrpl47	mitochondrial ribosomal protein L47	0.248445	Cluster 1	2799
Mrpl49	Mrpl49	mitochondrial ribosomal protein L49	0.452421	Cluster 1	2799
Mrps14	Mrps14	mitochondrial ribosomal protein S14	0.287598	Cluster 1	2799
Mrps17	Mrps17	mitochondrial ribosomal protein S17	0.215444	Cluster 1	2799
Mrps21	Mrps21	mitochondrial ribosomal protein S21	0.279787	Cluster 1	2799
Mrps22	Mrps22	mitochondrial ribosomal protein S22	0.313512	Cluster 1	2799
Mrps26	Mrps26	mitochondrial ribosomal protein S26	0.266343	Cluster 1	2799
Mrps27	Mrps27	mitochondrial ribosomal protein S27	0.224456	Cluster 1	2799
Mrps31	Mrps31	mitochondrial ribosomal protein S31	0.352128	Cluster 1	2799
Mrps9	Mrps9	mitochondrial ribosomal protein S9	0.271582	Cluster 1	2799
Mrs2	Mrs2	magnesium transporter MRS2	0.416676	Cluster 1	2799
Msh2	Msh2	mutS homolog 2	0.505341	Cluster 1	2799
Msh3	Msh3	mutS homolog 3	0.360588	Cluster 1	2799
Msh5	Msh5	mutS homolog 5	0.521723	Cluster 1	2799
Msh6	Msh6	mutS homolog 6	1.02147	Cluster 1	2799
Msi2	Msi2	musashi RNA-binding protein 2	0.325406	Cluster 1	2799
Msl3	Msl3	MSL complex subunit 3	0.332104	Cluster 1	2799
Mt4	Mt4	metallothionein 4	2.22194	Cluster 1	2799
Mtbp	Mtbp	MDM2 binding protein	0.756215	Cluster 1	2799
Mterf1	Mterf1	mitochondrial transcription termination factor 1	0.263692	Cluster 1	2799
Mterf2	Mterf2	mitochondrial transcription termination factor 2	0.396889	Cluster 1	2799
Mterf4	Mterf4	mitochondrial transcription termination factor 4	0.31481	Cluster 1	2799
Mtf2	Mtf2	metal response element binding transcription factor 2	1.06363	Cluster 1	2799
Mtfr1	Mtfr1	mitochondrial fission regulator 1	0.537373	Cluster 1	2799
Mtg2	Mtg2	mitochondrial ribosome-associated GTPase 2	0.246184	Cluster 1	2799
Mthfsd	Mthfsd	methenyltetrahydrofolate synthetase domain containing	0.261311	Cluster 1	2799
Mtif2	Mtif2	mitochondrial translational initiation factor 2	0.257931	Cluster 1	2799
Mtmr6	Mtmr6	myotubularin related protein 6	0.276568	Cluster 1	2799
Mtmr7	Mtmr7	myotubularin related protein 7	0.602204	Cluster 1	2799
Mtrex	Mtrex	Mtr4 exosome RNA helicase	0.314985	Cluster 1	2799
Mtrf1l	Mtrf1l	mitochondrial translational release factor 1-like	0.349443	Cluster 1	2799
Mtx2	Mtx2	metaxin 2	0.143321	Cluster 1	2799
Muc13	Muc13	mucin 13, cell surface associated	0.762438	Cluster 1	2799
Mutyh	Mutyh	mutY DNA glycosylase	0.378155	Cluster 1	2799
Mxi1	Mxi1	MAX interactor 1, dimerization protein	0.465711	Cluster 1	2799
Myb	Myb	MYB proto-oncogene, transcription factor	1.85469	Cluster 1	2799
Mybl1	Mybl1	MYB proto-oncogene like 1	1.07142	Cluster 1	2799
Mycbp	Mycbp	Myc binding protein	0.341623	Cluster 1	2799
Myef2	Myef2	myelin expression factor 2	0.73868	Cluster 1	2799
Mynn	Mynn	myoneurin	0.496786	Cluster 1	2799
Myo5b	Myo5b	myosin Vb	1.61414	Cluster 1	2799
Myog	Myog	myogenin	1.37761	Cluster 1	2799
Mysm1	Mysm1	myb-like, SWIRM and MPN domains 1	0.372344	Cluster 1	2799
Mzt1	Mzt1	mitotic spindle organizing protein 1	0.607663	Cluster 1	2799
N4bp2l2	N4bp2l2	NEDD4 binding protein 2-like 2	0.299859	Cluster 1	2799
Naa16	Naa16	N(alpha)-acetyltransferase 16, NatA auxiliary subunit	0.365533	Cluster 1	2799
Naa35	Naa35	N(alpha)-acetyltransferase 35, NatC auxiliary subunit	0.208417	Cluster 1	2799
Naa40	Naa40	N(alpha)-acetyltransferase 40, NatD catalytic subunit	0.482799	Cluster 1	2799
Nap1l4	Nap1l4	nucleosome assembly protein 1-like 4	0.258879	Cluster 1	2799
Narf	Narf	nuclear prelamin A recognition factor	0.591561	Cluster 1	2799
Nars	Nars	asparaginyl-tRNA synthetase	0.720801	Cluster 1	2799
Nasp	Nasp	nuclear autoantigenic sperm protein	0.697942	Cluster 1	2799
Nat8f4	Nat8f4	N-acetyltransferase 8 (GCN5-related) family member 4	0.836435	Cluster 1	2799
Nat8f5	Nat8f5	N-acetyltransferase 8 (GCN5-related) family member 5	1.82764	Cluster 1	2799
Ncapd2	Ncapd2	non-SMC condensin I complex, subunit D2	0.758304	Cluster 1	2799
Ncapd3	Ncapd3	non-SMC condensin II complex, subunit D3	0.712767	Cluster 1	2799
Ncapg	Ncapg	non-SMC condensin I complex, subunit G	1.26554	Cluster 1	2799
Ncapg2	Ncapg2	non-SMC condensin II complex, subunit G2	0.795184	Cluster 1	2799
Ncaph	Ncaph	non-SMC condensin I complex, subunit H	1.10268	Cluster 1	2799
Ncaph2	Ncaph2	non-SMC condensin II complex, subunit H2	0.365892	Cluster 1	2799
Ncbp1	Ncbp1	nuclear cap binding protein subunit 1	0.312999	Cluster 1	2799
Ncbp2/ENSRNOG00000001746	Ncbp2	nuclear cap binding protein subunit 2	0.170627	Cluster 1	2799
Ncbp3	Ncbp3	nuclear cap binding subunit 3	0.298651	Cluster 1	2799
Ndc1	Ndc1	NDC1 transmembrane nucleoporin	0.273225	Cluster 1	2799
Ndc80	Ndc80	NDC80 kinetochore complex component	1.1705	Cluster 1	2799
Nde1	Nde1	nudE neurodevelopment protein 1	0.715153	Cluster 1	2799
Ndrg3	Ndrg3	similar to N-myc downstream regulated 3	0.373745	Cluster 1	2799
Ndufaf3	Ndufaf3	NADH:ubiquinone oxidoreductase complex assembly factor 3	0.305084	Cluster 1	2799
Ndufaf5	Ndufaf5	NADH:ubiquinone oxidoreductase complex assembly factor 5	0.25927	Cluster 1	2799
Necab3	Necab3	N-terminal EF-hand calcium binding protein 3	0.619197	Cluster 1	2799
Nedd8	Nedd8	NEDD8 ubiquitin like modifier	0.244242	Cluster 1	2799
Neil1	Neil1	nei-like DNA glycosylase 1	0.428301	Cluster 1	2799
Neil3	Neil3	nei-like DNA glycosylase 3	1.15224	Cluster 1	2799
Nek1	Nek1	NIMA-related kinase 1	0.423363	Cluster 1	2799
Nek11	Nek11	NIMA-related kinase 11	0.423199	Cluster 1	2799
Nek2	Nek2	NIMA-related kinase 2	1.15745	Cluster 1	2799
Nelfe	Nelfe	negative elongation factor complex member E	0.318866	Cluster 1	2799
Nemp1	Nemp1	nuclear envelope integral membrane protein 1	0.53478	Cluster 1	2799
NEWGENE_1305243	NEWGENE_1305243	ring finger and WD repeat domain 3	0.567585	Cluster 1	2799
NEWGENE_1306399	NEWGENE_1306399	cyclin J	0.46212	Cluster 1	2799
NEWGENE_1308612	NEWGENE_1308612	MRG/MORF4L binding protein	0.27589	Cluster 1	2799
NEWGENE_1582771	NEWGENE_1582771	katanin regulatory subunit B1 like 1	0.621558	Cluster 1	2799
Nfatc2ip	Nfatc2ip	nuclear factor of activated T-cells 2 interacting protein	0.633698	Cluster 1	2799
Nfatc3	Nfatc3	nuclear factor of activated T-cells 3	0.557933	Cluster 1	2799
Nfxl1	Nfxl1	nuclear transcription factor, X-box binding-like 1	0.234524	Cluster 1	2799
Nfya	Nfya	nuclear transcription factor Y subunit alpha	0.275549	Cluster 1	2799
Nfyb	Nfyb	nuclear transcription factor Y subunit beta	0.493106	Cluster 1	2799
Nfyc	Nfyc	nuclear transcription factor Y subunit gamma	0.410465	Cluster 1	2799
Nhlrc2	Nhlrc2	NHL repeat containing 2	0.345991	Cluster 1	2799
Nhsl1	Nhsl1	NHS-like 1	0.770159	Cluster 1	2799
Nifk	Nifk	nucleolar protein interacting with the FHA domain of MKI67	0.254118	Cluster 1	2799
Nip7	Nip7	nucleolar pre-rRNA processing protein NIP7	0.286507	Cluster 1	2799
Nipbl	Nipbl	NIPBL, cohesin loading factor	0.483986	Cluster 1	2799
Nkap	Nkap	NFKB activating protein	0.554237	Cluster 1	2799
Nle1	Nle1	notchless homolog 1	0.267833	Cluster 1	2799
Nlk	Nlk	nemo like kinase	0.425004	Cluster 1	2799
Nme1	Nme1	NME/NM23 nucleoside diphosphate kinase 1	0.267114	Cluster 1	2799
Nme5	Nme5	NME/NM23 family member 5	0.689533	Cluster 1	2799
Nme7	Nme7	NME/NM23 family member 7	0.303301	Cluster 1	2799
Nmral1	Nmral1	NmrA like redox sensor 1	0.427327	Cluster 1	2799
Nmt1	Nmt1	N-myristoyltransferase 1	0.17023	Cluster 1	2799
Nol10	Nol10	nucleolar protein 10	0.229332	Cluster 1	2799
Nol11	Nol11	nucleolar protein 11	0.30144	Cluster 1	2799
Nol7	Nol7	nucleolar protein 7	0.20388	Cluster 1	2799
Nono	Nono	non-POU domain containing, octamer-binding	0.37365	Cluster 1	2799
Nop10	Nop10	NOP10 ribonucleoprotein	0.292233	Cluster 1	2799
Nop56	Nop56	NOP56 ribonucleoprotein	0.280311	Cluster 1	2799
Nop58	Nop58	NOP58 ribonucleoprotein	0.320231	Cluster 1	2799
Notum	Notum	NOTUM, palmitoleoyl-protein carboxylesterase	2.21321	Cluster 1	2799
Npat	Npat	nuclear protein, co-activator of histone transcription	0.497184	Cluster 1	2799
Nphp4	Nphp4	nephrocystin 4	0.367637	Cluster 1	2799
Nphs2	Nphs2	NPHS2 stomatin family member, podocin	1.57365	Cluster 1	2799
Nras	Nras	NRAS proto-oncogene, GTPase	0.435436	Cluster 1	2799
Nrde2	Nrde2	NRDE-2, necessary for RNA interference, domain containing	0.366106	Cluster 1	2799
Nrf1	Nrf1	nuclear respiratory factor 1	0.377732	Cluster 1	2799
Nrip1	Nrip1	nuclear receptor interacting protein 1	0.683423	Cluster 1	2799
Nsd2	Nsd2	nuclear receptor binding SET domain protein 2	0.966621	Cluster 1	2799
Nsl1	Nsl1	NSL1 component of MIS12 kinetochore complex	0.813805	Cluster 1	2799
Nsmaf	Nsmaf	neutral sphingomyelinase activation associated factor	0.421311	Cluster 1	2799
Nsmce2	Nsmce2	NSE2/MMS21 homolog, SMC5-SMC6 complex SUMO ligase	0.507851	Cluster 1	2799
Nsmce4a	Nsmce4a	NSE4 homolog A, SMC5-SMC6 complex component	0.344757	Cluster 1	2799
Nsrp1	Nsrp1	nuclear speckle splicing regulatory protein 1	0.265885	Cluster 1	2799
Nsun6	Nsun6	NOP2/Sun RNA methyltransferase 6	0.573495	Cluster 1	2799
Nt5c2	Nt5c2	5'-nucleotidase, cytosolic II	0.298747	Cluster 1	2799
Nt5c3b	Nt5c3b	5'-nucleotidase, cytosolic IIIB	0.390406	Cluster 1	2799
Nt5dc1	Nt5dc1	5'-nucleotidase domain containing 1	0.275654	Cluster 1	2799
Nt5dc2	Nt5dc2	5'-nucleotidase domain containing 2	0.68621	Cluster 1	2799
Nucks1	Nucks1	nuclear casein kinase and cyclin-dependent kinase substrate 1	0.516282	Cluster 1	2799
Nudcd1	Nudcd1	NudC domain containing 1	0.369613	Cluster 1	2799
Nudcd2	Nudcd2	NudC domain containing 2	0.351791	Cluster 1	2799
Nudt1	Nudt1	nudix hydrolase 1	0.552818	Cluster 1	2799
Nudt21	Nudt21	nudix hydrolase 21	0.365925	Cluster 1	2799
Nudt22	Nudt22	nudix hydrolase 22	0.186408	Cluster 1	2799
Nudt5	Nudt5	nudix hydrolase 5	0.456976	Cluster 1	2799
Nuf2	Nuf2	NUF2 component of NDC80 kinetochore complex	1.22692	Cluster 1	2799
Nup107	Nup107	nucleoporin 107	0.550619	Cluster 1	2799
Nup155	Nup155	nucleoporin 155	0.536301	Cluster 1	2799
Nup160	Nup160	nucleoporin 160	0.582464	Cluster 1	2799
Nup205	Nup205	nucleoporin 205	0.476293	Cluster 1	2799
Nup35	Nup35	nucleoporin 35	0.489357	Cluster 1	2799
Nup37	Nup37	nucleoporin 37	0.332656	Cluster 1	2799
Nup43	Nup43	nucleoporin 43	0.431921	Cluster 1	2799
Nup50	Nup50	nucleoporin 50	0.325488	Cluster 1	2799
Nup58	Nup58	nucleoporin 58	0.355498	Cluster 1	2799
Nup85	Nup85	nucleoporin 85	0.285462	Cluster 1	2799
Nup88	Nup88	nucleoporin 88	0.358773	Cluster 1	2799
Nup93	Nup93	nucleoporin 93	0.378731	Cluster 1	2799
Nusap1	Nusap1	nucleolar and spindle associated protein 1	1.36301	Cluster 1	2799
Nutf2	Nutf2	nuclear transport factor 2	0.317965	Cluster 1	2799
Nxt1	Nxt1	nuclear transport factor 2-like export factor 1	0.314361	Cluster 1	2799
Oaf	Oaf	out at first homolog	0.433684	Cluster 1	2799
Oard1	Oard1	O-acyl-ADP-ribose deacylase 1	0.240632	Cluster 1	2799
Ociad1	Ociad1	OCIA domain containing 1	0.118556	Cluster 1	2799
Ociad2	Ociad2	OCIA domain containing 2	0.818966	Cluster 1	2799
Ocm2	Ocm2	oncomodulin 2	1.50306	Cluster 1	2799
Odf2	Odf2	outer dense fiber of sperm tails 2	0.360659	Cluster 1	2799
Odf2l	Odf2l	outer dense fiber of sperm tails 2-like	0.544036	Cluster 1	2799
Ofd1	Ofd1	OFD1, centriole and centriolar satellite protein	0.436566	Cluster 1	2799
Oga	Oga	O-GlcNAcase	0.394749	Cluster 1	2799
Ogg1	Ogg1	8-oxoguanine DNA glycosylase	0.403175	Cluster 1	2799
Oip5	Oip5	Opa interacting protein 5	1.23189	Cluster 1	2799
Ola1	Ola1	Obg-like ATPase 1	0.234022	Cluster 1	2799
Olfml3	Olfml3	olfactomedin-like 3	0.753955	Cluster 1	2799
Ooep	Ooep	oocyte expressed protein	1.97815	Cluster 1	2799
Orc1	Orc1	origin recognition complex, subunit 1	0.87233	Cluster 1	2799
Orc3	Orc3	origin recognition complex, subunit 3	0.271955	Cluster 1	2799
Orc5	Orc5	origin recognition complex, subunit 5	0.183152	Cluster 1	2799
Orc6	Orc6	origin recognition complex, subunit 6	0.616172	Cluster 1	2799
Ormdl1	Ormdl1	ORMDL sphingolipid biosynthesis regulator 1	0.584332	Cluster 1	2799
Ormdl2	Ormdl2	ORMDL sphingolipid biosynthesis regulator 2	0.2326	Cluster 1	2799
Osbpl11	Osbpl11	oxysterol binding protein-like 11	0.491741	Cluster 1	2799
Osbpl1a	Osbpl1a	oxysterol binding protein-like 1A	0.59488	Cluster 1	2799
Osbpl3	Osbpl3	oxysterol binding protein-like 3	0.563592	Cluster 1	2799
Oser1	Oser1	oxidative stress responsive serine-rich 1	0.190834	Cluster 1	2799
Osgepl1	Osgepl1	O-sialoglycoprotein endopeptidase-like 1	0.388248	Cluster 1	2799
Ostf1	Ostf1	osteoclast stimulating factor 1	0.267935	Cluster 1	2799
Otor	Otor	otoraplin	1.09367	Cluster 1	2799
Otulinl	Otulinl	OTU deubiquitinase with linear linkage specificity like	0.31751	Cluster 1	2799
Ovol1	Ovol1	ovo like transcriptional repressor 1	0.531226	Cluster 1	2799
Oxr1	Oxr1	oxidation resistance 1	0.423211	Cluster 1	2799
P2rx1	P2rx1	purinergic receptor P2X 1	0.894128	Cluster 1	2799
P2ry10	P2ry10	P2Y receptor family member 10	0.520369	Cluster 1	2799
Pa2g4	Pa2g4	proliferation-associated 2G4	0.30017	Cluster 1	2799
Pacs2	Pacs2	phosphofurin acidic cluster sorting protein 2	0.534119	Cluster 1	2799
Pafah1b1	Pafah1b1	platelet-activating factor acetylhydrolase 1b, regulatory subunit 1	0.222552	Cluster 1	2799
Pagr1	Pagr1	Paxip1-associated glutamate-rich protein 1	0.34969	Cluster 1	2799
Paics	Paics	phosphoribosylaminoimidazole carboxylase and phosphoribosylaminoimidazolesuccinocarboxamide synthase	0.434997	Cluster 1	2799
Paip2	Paip2	poly(A) binding protein interacting protein 2	0.313198	Cluster 1	2799
Palb2	Palb2	partner and localizer of BRCA2	0.423941	Cluster 1	2799
Pan3	Pan3	poly(A) specific ribonuclease subunit PAN3	0.817249	Cluster 1	2799
Papola	Papola	poly (A) polymerase alpha	0.257424	Cluster 1	2799
Papolg	Papolg	poly(A) polymerase gamma	0.352683	Cluster 1	2799
Pard6a	Pard6a	par-6 family cell polarity regulator alpha	0.807978	Cluster 1	2799
Parl	Parl	presenilin associated, rhomboid-like	0.181186	Cluster 1	2799
Parp11	Parp11	poly (ADP-ribose) polymerase family, member 11	0.392659	Cluster 1	2799
Parp2	Parp2	poly (ADP-ribose) polymerase 2	0.246434	Cluster 1	2799
Parpbp	Parpbp	PARP1 binding protein	1.10223	Cluster 1	2799
Pask	Pask	PAS domain containing serine/threonine kinase	0.73185	Cluster 1	2799
Patz1	Patz1	POZ (BTB) and AT hook containing zinc finger 1	0.441722	Cluster 1	2799
Pax8	Pax8	paired box 8	0.968434	Cluster 1	2799
Paxbp1	Paxbp1	PAX3 and PAX7 binding protein 1	0.325797	Cluster 1	2799
Paxip1	Paxip1	PAX interacting protein 1	0.426192	Cluster 1	2799
Paxx	Paxx	PAXX, non-homologous end joining factor	0.325616	Cluster 1	2799
Pbk	Pbk	PDZ binding kinase	1.04903	Cluster 1	2799
Pbrm1	Pbrm1	polybromo 1	0.773285	Cluster 1	2799
Pcbp3	Pcbp3	poly(rC) binding protein 3	1.44357	Cluster 1	2799
Pcdhga1	Pcdhga1	protocadherin gamma subfamily A, 1	1.00212	Cluster 1	2799
Pcf11	Pcf11	PCF11 cleavage and polyadenylation factor subunit	0.415034	Cluster 1	2799
Pcgf6	Pcgf6	polycomb group ring finger 6	0.326268	Cluster 1	2799
Pclaf	Pclaf	PCNA clamp associated factor	1.23773	Cluster 1	2799
Pcm1	Pcm1	pericentriolar material 1	0.533005	Cluster 1	2799
Pcmt1	Pcmt1	protein-L-isoaspartate (D-aspartate) O-methyltransferase 1	0.466392	Cluster 1	2799
Pcmtd2	Pcmtd2	protein-L-isoaspartate (D-aspartate) O-methyltransferase domain containing 2	0.401725	Cluster 1	2799
Pcna	Pcna	proliferating cell nuclear antigen	0.875236	Cluster 1	2799
Pcnp	Pcnp	PEST proteolytic signal containing nuclear protein	0.237247	Cluster 1	2799
Pdap1	Pdap1	PDGFA associated protein 1	0.205372	Cluster 1	2799
Pdcd7	Pdcd7	programmed cell death 7	0.405626	Cluster 1	2799
Pdcl	Pdcl	phosducin-like	0.485272	Cluster 1	2799
Pdcl3	Pdcl3	phosducin-like 3	0.23545	Cluster 1	2799
Pde12	Pde12	phosphodiesterase 12	0.293361	Cluster 1	2799
Pde6c	Pde6c	phosphodiesterase 6C	1.50085	Cluster 1	2799
Pdik1l	Pdik1l	PDLIM1 interacting kinase 1 like	0.311817	Cluster 1	2799
Pdk3	Pdk3	pyruvate dehydrogenase kinase 3	0.343864	Cluster 1	2799
Pdpk1	Pdpk1	3-phosphoinositide dependent protein kinase-1	0.686681	Cluster 1	2799
Pds5a	Pds5a	PDS5 cohesin associated factor A	0.601728	Cluster 1	2799
Pdss1	Pdss1	decaprenyl diphosphate synthase subunit 1	0.349087	Cluster 1	2799
Pdzd11	Pdzd11	PDZ domain containing 11	0.296519	Cluster 1	2799
Pdzrn4	Pdzrn4	PDZ domain containing RING finger 4	2.14809	Cluster 1	2799
Pex11b	Pex11b	peroxisomal biogenesis factor 11 beta	0.265603	Cluster 1	2799
Pex12	Pex12	peroxisomal biogenesis factor 12	0.401833	Cluster 1	2799
Pex3	Pex3	peroxisomal biogenesis factor 3	0.197008	Cluster 1	2799
Pfdn2	Pfdn2	prefoldin subunit 2	0.206236	Cluster 1	2799
Pfdn4	Pfdn4	prefoldin subunit 4	0.370557	Cluster 1	2799
Pfkfb2	Pfkfb2	6-phosphofructo-2-kinase/fructose-2,6-biphosphatase 2	0.478081	Cluster 1	2799
Pgm2l1	Pgm2l1	phosphoglucomutase 2-like 1	0.336333	Cluster 1	2799
Phax	Phax	phosphorylated adaptor for RNA export	0.306566	Cluster 1	2799
Phc1	Phc1	polyhomeotic homolog 1	0.381295	Cluster 1	2799
Phf10	Phf10	PHD finger protein 10	0.230332	Cluster 1	2799
Phf14	Phf14	PHD finger protein 14	0.261439	Cluster 1	2799
Phf20l1/ENSRNOG00000005486	Phf20l1	PHD finger protein 20-like 1	0.590851	Cluster 1	2799
Phf20l1/ENSRNOG00000046527	Phf20l1	PHD finger protein 20-like 1	0.513633	Cluster 1	2799
Phf5a	Phf5a	PHD finger protein 5A	0.26121	Cluster 1	2799
Phlda1	Phlda1	pleckstrin homology-like domain, family A, member 1	1.0564	Cluster 1	2799
Phospho2	Phospho2	phosphatase, orphan 2	0.245713	Cluster 1	2799
Phtf1	Phtf1	putative homeodomain transcription factor 1	0.369653	Cluster 1	2799
Pi4k2b	Pi4k2b	phosphatidylinositol 4-kinase type 2 beta	0.449254	Cluster 1	2799
Pias1	Pias1	protein inhibitor of activated STAT, 1	0.356622	Cluster 1	2799
Pibf1	Pibf1	progesterone immunomodulatory binding factor 1	0.364649	Cluster 1	2799
Pif1	Pif1	PIF1 5'-to-3' DNA helicase	1.19449	Cluster 1	2799
Pigf	Pigf	phosphatidylinositol glycan anchor biosynthesis, class F	0.381023	Cluster 1	2799
Pigm	Pigm	phosphatidylinositol glycan anchor biosynthesis, class M	0.420479	Cluster 1	2799
Pih1d1	Pih1d1	PIH1 domain containing 1	0.2553	Cluster 1	2799
Pih1d2	Pih1d2	PIH1 domain containing 2	0.477819	Cluster 1	2799
Pik3ca	Pik3ca	phosphatidylinositol-4,5-bisphosphate 3-kinase, catalytic subunit alpha	0.249959	Cluster 1	2799
Pik3r1	Pik3r1	phosphoinositide-3-kinase regulatory subunit 1	1.25728	Cluster 1	2799
Pimreg	Pimreg	PICALM interacting mitotic regulator	0.745328	Cluster 1	2799
Pin1	Pin1	peptidylprolyl cis/trans isomerase, NIMA-interacting 1	0.286399	Cluster 1	2799
Pip4k2c	Pip4k2c	phosphatidylinositol-5-phosphate 4-kinase type 2 gamma	0.272035	Cluster 1	2799
Pip5kl1	Pip5kl1	phosphatidylinositol-4-phosphate 5-kinase-like 1	1.01481	Cluster 1	2799
Pitpnm2	Pitpnm2	phosphatidylinositol transfer protein, membrane-associated 2	0.532095	Cluster 1	2799
Pkmyt1	Pkmyt1	protein kinase, membrane associated tyrosine/threonine 1	0.396748	Cluster 1	2799
Pknox1	Pknox1	PBX/knotted 1 homeobox 1	0.322102	Cluster 1	2799
Pla2g2f	Pla2g2f	phospholipase A2, group IIF	2.11472	Cluster 1	2799
Pla2g4b	Pla2g4b	phospholipase A2 group IVB	0.434467	Cluster 1	2799
Pla2g4c	Pla2g4c	phospholipase A2 group IVC	1.40193	Cluster 1	2799
Pla2g5	Pla2g5	phospholipase A2, group V	1.52389	Cluster 1	2799
Plaa	Plaa	phospholipase A2, activating protein	0.203476	Cluster 1	2799
Plag1	Plag1	PLAG1 zinc finger	1.25567	Cluster 1	2799
Plcl1	Plcl1	phospholipase C-like 1	1.08097	Cluster 1	2799
Plgrkt	Plgrkt	plasminogen receptor with a C-terminal lysine	0.497037	Cluster 1	2799
Plk1	Plk1	polo-like kinase 1	0.810742	Cluster 1	2799
Plk4	Plk4	polo-like kinase 4	0.903214	Cluster 1	2799
Plk5	Plk5	polo-like kinase 5	1.37225	Cluster 1	2799
Plppr3	Plppr3	phospholipid phosphatase related 3	0.934711	Cluster 1	2799
Plrg1	Plrg1	pleiotropic regulator 1	0.393643	Cluster 1	2799
Plxdc2	Plxdc2	plexin domain containing 2	0.665937	Cluster 1	2799
Pmaip1	Pmaip1	phorbol-12-myristate-13-acetate-induced protein 1	1.04182	Cluster 1	2799
Pmel	Pmel	premelanosome protein	0.413599	Cluster 1	2799
Pmf1	Pmf1	polyamine-modulated factor 1	0.452678	Cluster 1	2799
Pms1	Pms1	PMS1 homolog 1, mismatch repair system component	0.371104	Cluster 1	2799
Pms2	Pms2	PMS1 homolog 2, mismatch repair system component	0.280227	Cluster 1	2799
Pnisr	Pnisr	PNN interacting serine and arginine rich protein	0.376843	Cluster 1	2799
Pnma2	Pnma2	PNMA family member 2	0.875129	Cluster 1	2799
Pnrc2	Pnrc2	proline-rich nuclear receptor coactivator 2	0.258111	Cluster 1	2799
Poc1a	Poc1a	POC1 centriolar protein A	0.445568	Cluster 1	2799
Poc1b	Poc1b	POC1 centriolar protein B	0.34145	Cluster 1	2799
Poc5	Poc5	POC5 centriolar protein	0.322926	Cluster 1	2799
Podxl2	Podxl2	podocalyxin-like 2	1.02646	Cluster 1	2799
Pola1	Pola1	DNA polymerase alpha 1, catalytic subunit	0.920197	Cluster 1	2799
Pola2	Pola2	DNA polymerase alpha 2, accessory subunit	0.477576	Cluster 1	2799
Polb	Polb	DNA polymerase beta	0.537283	Cluster 1	2799
Pold1	Pold1	DNA polymerase delta 1, catalytic subunit	0.332446	Cluster 1	2799
Pold2	Pold2	DNA polymerase delta 2, accessory subunit	0.286835	Cluster 1	2799
Pold3	Pold3	DNA polymerase delta 3, accessory subunit	0.36191	Cluster 1	2799
Pole	Pole	DNA polymerase epsilon, catalytic subunit	0.556938	Cluster 1	2799
Pole2	Pole2	DNA polymerase epsilon 2, accessory subunit	0.592247	Cluster 1	2799
Polg	Polg	DNA polymerase gamma, catalytic subunit	0.355717	Cluster 1	2799
Polh	Polh	DNA polymerase eta	0.608669	Cluster 1	2799
Polq	Polq	DNA polymerase theta	0.790585	Cluster 1	2799
Polr2b	Polr2b	RNA polymerase II subunit B	0.437506	Cluster 1	2799
Polr2c	Polr2c	RNA polymerase II subunit C	0.250121	Cluster 1	2799
Polr2j	Polr2j	RNA polymerase II subunit J	0.232545	Cluster 1	2799
Polr2m	Polr2m	RNA polymerase II subunit M	0.211131	Cluster 1	2799
Polr3h	Polr3h	RNA polymerase III subunit H	0.247872	Cluster 1	2799
Pop4	Pop4	POP4 homolog, ribonuclease P/MRP subunit	0.330401	Cluster 1	2799
Pop5	Pop5	POP5 homolog, ribonuclease P/MRP subunit	0.422266	Cluster 1	2799
Pop7	Pop7	POP7 homolog, ribonuclease P/MRP subunit	0.257558	Cluster 1	2799
Pot1	Pot1	protection of telomeres 1	0.423849	Cluster 1	2799
Pot1b	Pot1b	protection of telomeres 1B	0.569881	Cluster 1	2799
Ppa2	Ppa2	inorganic pyrophosphatase 2	0.314808	Cluster 1	2799
Ppat	Ppat	phosphoribosyl pyrophosphate amidotransferase	0.338999	Cluster 1	2799
Ppef1	Ppef1	protein phosphatase with EF-hand domain 1	0.999997	Cluster 1	2799
Ppia	Ppia	peptidylprolyl isomerase A	0.318874	Cluster 1	2799
Ppid	Ppid	peptidylprolyl isomerase D	0.32739	Cluster 1	2799
Ppie	Ppie	peptidylprolyl isomerase E	0.250971	Cluster 1	2799
Ppig	Ppig	peptidylprolyl isomerase G	0.324695	Cluster 1	2799
Ppih	Ppih	peptidylprolyl isomerase H	0.578087	Cluster 1	2799
Ppil1	Ppil1	peptidylprolyl isomerase like 1	0.290948	Cluster 1	2799
Ppil3	Ppil3	peptidylprolyl isomerase like 3	0.307924	Cluster 1	2799
Ppil4	Ppil4	peptidylprolyl isomerase like 4	0.292483	Cluster 1	2799
Ppip5k1	Ppip5k1	diphosphoinositol pentakisphosphate kinase 1	0.367297	Cluster 1	2799
Ppip5k2	Ppip5k2	diphosphoinositol pentakisphosphate kinase 2	0.536326	Cluster 1	2799
Ppm1a	Ppm1a	protein phosphatase, Mg2+/Mn2+ dependent, 1A	0.431879	Cluster 1	2799
Ppm1d	Ppm1d	protein phosphatase, Mg2+/Mn2+ dependent, 1D	0.271202	Cluster 1	2799
Ppm1e	Ppm1e	protein phosphatase, Mg2+/Mn2+ dependent, 1E	0.797451	Cluster 1	2799
Ppox	Ppox	protoporphyrinogen oxidase	0.270394	Cluster 1	2799
Ppp1r14b	Ppp1r14b	protein phosphatase 1, regulatory (inhibitor) subunit 14B	0.314987	Cluster 1	2799
Ppp1r16b	Ppp1r16b	protein phosphatase 1, regulatory subunit 16B	0.850354	Cluster 1	2799
Ppp1r1c	Ppp1r1c	protein phosphatase 1, regulatory (inhibitor) subunit 1C	1.85236	Cluster 1	2799
Ppp1r27	Ppp1r27	protein phosphatase 1, regulatory subunit 27	1.48499	Cluster 1	2799
Ppp1r35	Ppp1r35	protein phosphatase 1, regulatory subunit 35	0.601086	Cluster 1	2799
Ppp1r7	Ppp1r7	protein phosphatase 1, regulatory subunit 7	0.339377	Cluster 1	2799
Ppp1r8	Ppp1r8	protein phosphatase 1, regulatory subunit 8	0.31433	Cluster 1	2799
Ppp2r2d	Ppp2r2d	protein phosphatase 2, regulatory subunit B, delta	0.210435	Cluster 1	2799
Ppp2r3c	Ppp2r3c	protein phosphatase 2, regulatory subunit B'', gamma	0.379814	Cluster 1	2799
Ppp2r5c	Ppp2r5c	protein phosphatase 2, regulatory subunit B', gamma	0.439796	Cluster 1	2799
Ppp6c	Ppp6c	protein phosphatase 6, catalytic subunit	0.262582	Cluster 1	2799
Ppt2	Ppt2	palmitoyl-protein thioesterase 2	0.36129	Cluster 1	2799
Ppwd1	Ppwd1	peptidylprolyl isomerase domain and WD repeat containing 1	0.309271	Cluster 1	2799
Pqbp1	Pqbp1	polyglutamine binding protein 1	0.264843	Cluster 1	2799
Pradc1	Pradc1	protease-associated domain containing 1	0.260802	Cluster 1	2799
Prc1	Prc1	protein regulator of cytokinesis 1	0.955443	Cluster 1	2799
Prim1	Prim1	DNA primase subunit 1	0.634854	Cluster 1	2799
Prim2	Prim2	DNA primase subunit 2	0.684464	Cluster 1	2799
Primpol	Primpol	primase and DNA directed polymerase	0.431879	Cluster 1	2799
Prkar1a	Prkar1a	protein kinase cAMP-dependent type I regulatory subunit alpha	0.484503	Cluster 1	2799
Prkdc	Prkdc	protein kinase, DNA-activated, catalytic subunit	0.368403	Cluster 1	2799
Prkra	Prkra	protein activator of interferon induced protein kinase EIF2AK2	0.332653	Cluster 1	2799
Prmt1	Prmt1	protein arginine methyltransferase 1	0.25305	Cluster 1	2799
Prmt7	Prmt7	protein arginine methyltransferase 7	0.23608	Cluster 1	2799
Prmt9	Prmt9	protein arginine methyltransferase 9	0.321239	Cluster 1	2799
Prom1	Prom1	prominin 1	1.59673	Cluster 1	2799
Prorp	Prorp	protein only RNase P catalytic subunit	0.193416	Cluster 1	2799
Prpf3	Prpf3	pre-mRNA processing factor 3	0.364058	Cluster 1	2799
Prpf31	Prpf31	pre-mRNA processing factor 31	0.231483	Cluster 1	2799
Prpf38a	Prpf38a	pre-mRNA processing factor 38A	0.359332	Cluster 1	2799
Prpf4	Prpf4	pre-mRNA processing factor 4	0.264908	Cluster 1	2799
Prpf40a	Prpf40a	pre-mRNA processing factor 40 homolog A	0.452322	Cluster 1	2799
Prpf4b	Prpf4b	pre-mRNA processing factor 4B	0.443875	Cluster 1	2799
Prpsap2	Prpsap2	phosphoribosyl pyrophosphate synthetase-associated protein 2	0.380032	Cluster 1	2799
Prr11	Prr11	proline rich 11	0.9206	Cluster 1	2799
Prr29	Prr29	proline rich 29	0.511652	Cluster 1	2799
Prr36	Prr36	proline rich 36	1.63001	Cluster 1	2799
Prr9	Prr9	proline rich 9	2.18722	Cluster 1	2799
Prrg4	Prrg4	proline rich and Gla domain 4	1.83411	Cluster 1	2799
Prrt1	Prrt1	proline-rich transmembrane protein 1	0.616507	Cluster 1	2799
Psapl1	Psapl1	prosaposin-like 1	2.26781	Cluster 1	2799
Psd4	Psd4	pleckstrin and Sec7 domain containing 4	0.441132	Cluster 1	2799
Psenen	Psenen	presenilin enhancer gamma secretase subunit	0.194552	Cluster 1	2799
Psip1	Psip1	PC4 and SFRS1 interacting protein 1	0.687198	Cluster 1	2799
Psma1	Psma1	proteasome 20S subunit alpha 1	0.294839	Cluster 1	2799
Psma2	Psma2	proteasome 20S subunit alpha 2	0.408238	Cluster 1	2799
Psma4	Psma4	proteasome 20S subunit alpha 4	0.360853	Cluster 1	2799
Psma5	Psma5	proteasome 20S subunit alpha 5	0.361078	Cluster 1	2799
Psma6	Psma6	proteasome 20S subunit alpha 6	0.170304	Cluster 1	2799
Psma7	Psma7	proteasome 20S subunit alpha 7	0.290564	Cluster 1	2799
Psmb1	Psmb1	proteasome 20S subunit beta 1	0.206117	Cluster 1	2799
Psmb2	Psmb2	proteasome 20S subunit beta 2	0.212857	Cluster 1	2799
Psmb3	Psmb3	proteasome 20S subunit beta 3	0.292343	Cluster 1	2799
Psmb4	Psmb4	proteasome 20S subunit beta 4	0.265189	Cluster 1	2799
Psmb6	Psmb6	proteasome 20S subunit beta 6	0.274288	Cluster 1	2799
Psmb7	Psmb7	proteasome 20S subunit beta 7	0.266302	Cluster 1	2799
Psmc1	Psmc1	proteasome 26S subunit, ATPase 1	0.255771	Cluster 1	2799
Psmc2	Psmc2	proteasome 26S subunit, ATPase 2	0.347951	Cluster 1	2799
Psmc3	Psmc3	proteasome 26S subunit, ATPase 3	0.233186	Cluster 1	2799
Psmc3ip	Psmc3ip	PSMC3 interacting protein	0.456556	Cluster 1	2799
Psmc4	Psmc4	proteasome 26S subunit, ATPase 4	0.22542	Cluster 1	2799
Psmc6	Psmc6	proteasome 26S subunit, ATPase 6	0.34251	Cluster 1	2799
Psmd11	Psmd11	proteasome 26S subunit, non-ATPase 11	0.334715	Cluster 1	2799
Psmd12	Psmd12	proteasome 26S subunit, non-ATPase 12	0.333752	Cluster 1	2799
Psmd13	Psmd13	proteasome 26S subunit, non-ATPase 13	0.232451	Cluster 1	2799
Psmd14	Psmd14	proteasome 26S subunit, non-ATPase 14	0.301302	Cluster 1	2799
Psmd5	Psmd5	proteasome 26S subunit, non-ATPase 5	0.177274	Cluster 1	2799
Psmd6	Psmd6	proteasome 26S subunit, non-ATPase 6	0.271988	Cluster 1	2799
Psme4	Psme4	proteasome activator subunit 4	0.260041	Cluster 1	2799
Psmg2	Psmg2	proteasome assembly chaperone 2	0.154091	Cluster 1	2799
Psmg3	Psmg3	proteasome assembly chaperone 3	0.332959	Cluster 1	2799
Psrc1	Psrc1	proline and serine rich coiled-coil 1	1.04064	Cluster 1	2799
Ptar1	Ptar1	protein prenyltransferase alpha subunit repeat containing 1	0.505537	Cluster 1	2799
Ptbp2	Ptbp2	polypyrimidine tract binding protein 2	0.454451	Cluster 1	2799
Ptbp3	Ptbp3	polypyrimidine tract binding protein 3	0.536134	Cluster 1	2799
Ptcd2	Ptcd2	pentatricopeptide repeat domain 2	0.327864	Cluster 1	2799
Ptcd3	Ptcd3	Pentatricopeptide repeat domain 3	0.234866	Cluster 1	2799
Ptcra	Ptcra	pre T-cell antigen receptor alpha	1.94645	Cluster 1	2799
Ptgds	Ptgds	prostaglandin D2 synthase	1.13206	Cluster 1	2799
Ptges3l1	Ptges3l1	prostaglandin E synthase 3-like 1	0.476745	Cluster 1	2799
Pth	Pth	parathyroid hormone	2.39145	Cluster 1	2799
Ptma	Ptma	prothymosin alpha	0.652566	Cluster 1	2799
Ptprf	Ptprf	protein tyrosine phosphatase, receptor type, F	0.991222	Cluster 1	2799
Ptprn	Ptprn	protein tyrosine phosphatase, receptor type, N	1.7505	Cluster 1	2799
Ptrh2	Ptrh2	peptidyl-tRNA hydrolase 2	0.271104	Cluster 1	2799
Ptrhd1	Ptrhd1	peptidyl-tRNA hydrolase domain containing 1	0.426224	Cluster 1	2799
Pttg1	Pttg1	PTTG1 regulator of sister chromatid separation, securin	0.921555	Cluster 1	2799
Pum2	Pum2	pumilio RNA-binding family member 2	0.300046	Cluster 1	2799
Pus10	Pus10	pseudouridine synthase 10	0.249223	Cluster 1	2799
Pwwp2a	Pwwp2a	PWWP domain containing 2A	0.394283	Cluster 1	2799
Pycr2	Pycr2	pyrroline-5-carboxylate reductase 2	0.225819	Cluster 1	2799
Qrsl1	Qrsl1	glutaminyl-tRNA amidotransferase subunit QRSL1	0.292686	Cluster 1	2799
Qser1	Qser1	glutamine and serine rich 1	0.44453	Cluster 1	2799
R3hcc1l	R3hcc1l	R3H domain and coiled-coil containing 1-like	0.382455	Cluster 1	2799
Rab19	Rab19	RAB19, member RAS oncogene family	0.383328	Cluster 1	2799
Rab3c	Rab3c	RAB3C, member RAS oncogene family	0.94157	Cluster 1	2799
Rab7b	Rab7b	Rab7b, member RAS oncogene family	0.768189	Cluster 1	2799
Rabggtb	Rabggtb	Rab geranylgeranyltransferase subunit beta	0.183571	Cluster 1	2799
Racgap1	Racgap1	Rac GTPase-activating protein 1	0.829747	Cluster 1	2799
Rad1	Rad1	RAD1 checkpoint DNA exonuclease	0.265649	Cluster 1	2799
Rad18	Rad18	RAD18 E3 ubiquitin protein ligase	0.491369	Cluster 1	2799
Rad21	Rad21	RAD21 cohesin complex component	0.468521	Cluster 1	2799
Rad50	Rad50	RAD50 double strand break repair protein	0.346493	Cluster 1	2799
Rad51	Rad51	RAD51 recombinase	0.870232	Cluster 1	2799
Rad51ap1	Rad51ap1	RAD51 associated protein 1	0.931859	Cluster 1	2799
Rad51d	Rad51d	RAD51 paralog D	0.632253	Cluster 1	2799
Rad52	Rad52	RAD52 homolog, DNA repair protein	0.31708	Cluster 1	2799
Rad54b	Rad54b	RAD54 homolog B	0.893391	Cluster 1	2799
Rad54l	Rad54l	RAD54 like	0.738191	Cluster 1	2799
Raet1e	Raet1e	retinoic acid early transcript 1E	0.583734	Cluster 1	2799
Rag1	Rag1	recombination activating 1	2.18948	Cluster 1	2799
Rag2	Rag2	recombination activating 2	2.23182	Cluster 1	2799
Rai1	Rai1	retinoic acid induced 1	0.459479	Cluster 1	2799
Ralgps1	Ralgps1	Ral GEF with PH domain and SH3 binding motif 1	0.502848	Cluster 1	2799
Ralgps2	Ralgps2	Ral GEF with PH domain and SH3 binding motif 2	0.875569	Cluster 1	2799
Raly	Raly	RALY heterogeneous nuclear ribonucleoprotein	0.271818	Cluster 1	2799
Ramac	Ramac	RNA guanine-7 methyltransferase activating subunit	0.506095	Cluster 1	2799
Ramp1	Ramp1	receptor activity modifying protein 1	0.639586	Cluster 1	2799
Ran	Ran	RAN, member RAS oncogene family	0.368851	Cluster 1	2799
Ranbp1	Ranbp1	RAN binding protein 1	0.375117	Cluster 1	2799
Ranbp2/294429	Ranbp2	RAN binding protein 2	0.270323	Cluster 1	2799
Ranbp2/ENSRNOG00000000796	Ranbp2	RAN binding protein 2	0.365182	Cluster 1	2799
Ranbp6	Ranbp6	RAN binding protein 6	0.654059	Cluster 1	2799
Rapgef2	Rapgef2	Rap guanine nucleotide exchange factor 2	0.374012	Cluster 1	2799
Rapgefl1	Rapgefl1	Rap guanine nucleotide exchange factor like 1	0.439761	Cluster 1	2799
Rapsn	Rapsn	receptor-associated protein of the synapse	0.592996	Cluster 1	2799
Rars1	Rars1	arginyl-tRNA synthetase 1	0.315222	Cluster 1	2799
Rasa1	Rasa1	RAS p21 protein activator 1	0.383784	Cluster 1	2799
Rasgrp1	Rasgrp1	RAS guanyl releasing protein 1	0.584897	Cluster 1	2799
Rassf7	Rassf7	Ras association domain family member 7	0.468464	Cluster 1	2799
Rb1	Rb1	RB transcriptional corepressor 1	0.515163	Cluster 1	2799
Rb1cc1	Rb1cc1	RB1-inducible coiled-coil 1	0.42353	Cluster 1	2799
Rbbp4	Rbbp4	RB binding protein 4, chromatin remodeling factor	0.37131	Cluster 1	2799
Rbbp7	Rbbp7	RB binding protein 7, chromatin remodeling factor	0.348423	Cluster 1	2799
Rbbp8	Rbbp8	RB binding protein 8, endonuclease	0.50655	Cluster 1	2799
Rbbp9	Rbbp9	RB binding protein 9, serine hydrolase	0.298911	Cluster 1	2799
Rbck1	Rbck1	RANBP2-type and C3HC4-type zinc finger containing 1	0.262255	Cluster 1	2799
Rbl1	Rbl1	RB transcriptional corepressor like 1	0.691045	Cluster 1	2799
Rbm17	Rbm17	RNA binding motif protein 17	0.257954	Cluster 1	2799
Rbm18	Rbm18	RNA binding motif protein 18	0.218467	Cluster 1	2799
Rbm28	Rbm28	RNA binding motif protein 28	0.189566	Cluster 1	2799
Rbm4	Rbm4	RNA binding motif protein 4	0.272078	Cluster 1	2799
Rbm44	Rbm44	RNA binding motif protein 44	1.67495	Cluster 1	2799
Rbm48	Rbm48	RNA binding motif protein 48	0.309522	Cluster 1	2799
Rbm4b	Rbm4b	RNA binding motif protein 4B	0.328099	Cluster 1	2799
Rbm6	Rbm6	RNA binding motif protein 6	0.258164	Cluster 1	2799
Rbm8a	Rbm8a	RNA binding motif protein 8A	0.338727	Cluster 1	2799
Rbmx	Rbmx	RNA binding motif protein, X-linked	0.535851	Cluster 1	2799
[truncated: 10,377 more rows]
