# Supplementary material for: Wild-type bone marrow cells repopulate tissue resident macrophages and reverse the impacts of homozygous CSF1R mutation
Source: PLoS Genet. 2025 Jan 27;21(1):e1011525. doi: 10.1371/journal.pgen.1011525 (PMC11785368; doi:10.1371/journal.pgen.1011525)
Supplement: S4 Table — (XLSX) [file pgen.1011525.s011.xlsx]

## Sheet: (A) - Network Analysis
unique_gene_id	gene_name	description	Coefficient of Variation	MCL Cluster	MCL Cluster Size
AABR07007032.1	AABR07007032.1	platelet-activating factor acetylhydrolase 1b, regulatory subunit 1	0.411838	Cluster 1	1002
AABR07007839.1	AABR07007839.1	olfactory receptor 1271	0.585832	Cluster 1	1002
AABR07018038.1	AABR07018038.1	gypsy retrotransposon integrase 1	0.337259	Cluster 1	1002
AABR07029596.1	AABR07029596.1	integrator complex subunit 10	1.12146	Cluster 1	1002
AABR07030861.1	AABR07030861.1	olfactory receptor 146-like	0.213451	Cluster 1	1002
AABR07044364.1	AABR07044364.1	RT1 class I histocompatibility antigen, AA alpha chain-like	0.535906	Cluster 1	1002
AABR07044404.1	AABR07044404.1	RT1 class I, locus CE3	0.647126	Cluster 1	1002
AABR07054370.1	AABR07054370.1	charged multivesicular body protein 4B	0.227595	Cluster 1	1002
AABR07062512.1	AABR07062512.1	olfactory receptor 1265	0.727612	Cluster 1	1002
AABR07067387.1	AABR07067387.1	growth differentiation factor 10	0.905055	Cluster 1	1002
AABR07069219.1	AABR07069219.1	similar to vitamin A-deficient testicular protein 11-like	0.471411	Cluster 1	1002
Abcb4	Abcb4	ATP binding cassette subfamily B member 4	1.18266	Cluster 1	1002
Abcc2	Abcc2	ATP binding cassette subfamily C member 2	1.31241	Cluster 1	1002
Abcd4	Abcd4	ATP binding cassette subfamily D member 4	0.745303	Cluster 1	1002
Abcg2	Abcg2	ATP binding cassette subfamily G member 2	1.0286	Cluster 1	1002
Abcg5	Abcg5	ATP binding cassette subfamily G member 5	2.01063	Cluster 1	1002
Abcg8	Abcg8	ATP binding cassette subfamily G member 8	1.59758	Cluster 1	1002
Abhd12	Abhd12	abhydrolase domain containing 12	0.23693	Cluster 1	1002
Abhd13	Abhd13	abhydrolase domain containing 13	0.406309	Cluster 1	1002
Abhd14b	Abhd14b	abhydrolase domain containing 14b	0.360187	Cluster 1	1002
Abhd16a	Abhd16a	abhydrolase domain containing 16A	0.268648	Cluster 1	1002
Abhd17c	Abhd17c	abhydrolase domain containing 17C	0.27596	Cluster 1	1002
Abhd4	Abhd4	abhydrolase domain containing 4	0.39646	Cluster 1	1002
Abhd6	Abhd6	abhydrolase domain containing 6	0.491579	Cluster 1	1002
Abi3	Abi3	ABI family, member 3	0.563706	Cluster 1	1002
Abtb2	Abtb2	ankyrin repeat and BTB domain containing 2	0.445961	Cluster 1	1002
AC097037.1	AC097037.1	armadillo repeat containing 5	0.848387	Cluster 1	1002
AC130391.3	AC130391.3	NCK-associated protein 5-like	0.607099	Cluster 1	1002
AC130970.1	AC130970.1	cytochrome c oxidase subunit 7B2	0.50792	Cluster 1	1002
Acap2	Acap2	ArfGAP with coiled-coil, ankyrin repeat and PH domains 2	0.401415	Cluster 1	1002
Ace	Ace	angiotensin I converting enzyme	1.09854	Cluster 1	1002
Ace2	Ace2	angiotensin I converting enzyme 2	1.54494	Cluster 1	1002
Acot12	Acot12	acyl-CoA thioesterase 12	1.89415	Cluster 1	1002
Acp6	Acp6	acid phosphatase 6, lysophosphatidic	0.320702	Cluster 1	1002
Acsl1	Acsl1	acyl-CoA synthetase long-chain family member 1	0.488078	Cluster 1	1002
Actb	Actb	actin, beta	0.319569	Cluster 1	1002
Actn4	Actn4	actinin alpha 4	0.340288	Cluster 1	1002
Actr3	Actr3	actin related protein 3	0.347493	Cluster 1	1002
Adamtsl5	Adamtsl5	ADAMTS-like 5	0.93465	Cluster 1	1002
Adap1	Adap1	ArfGAP with dual PH domains 1	0.395036	Cluster 1	1002
Adar	Adar	adenosine deaminase, RNA-specific	0.346235	Cluster 1	1002
Adcy8	Adcy8	adenylate cyclase 8	0.861512	Cluster 1	1002
Adipor1	Adipor1	adiponectin receptor 1	0.251297	Cluster 1	1002
Afg3l2	Afg3l2	AFG3 like matrix AAA peptidase subunit 2	0.185065	Cluster 1	1002
Agmo	Agmo	alkylglycerol monooxygenase	0.89921	Cluster 1	1002
Agpat2	Agpat2	1-acylglycerol-3-phosphate O-acyltransferase 2	0.364338	Cluster 1	1002
Ak3	Ak3	adenylate kinase 3	0.252152	Cluster 1	1002
Akap9	Akap9	A-kinase anchoring protein 9	0.326404	Cluster 1	1002
Aldh3a2	Aldh3a2	aldehyde dehydrogenase 3 family, member A2	0.452986	Cluster 1	1002
Aldh9a1	Aldh9a1	aldehyde dehydrogenase 9 family, member A1	0.499712	Cluster 1	1002
Amn	Amn	amnion associated transmembrane protein	1.30439	Cluster 1	1002
Ank3	Ank3	ankyrin 3	0.436352	Cluster 1	1002
Ankrd13c	Ankrd13c	ankyrin repeat domain 13C	0.299517	Cluster 1	1002
Anks4b	Anks4b	ankyrin repeat and sterile alpha motif domain containing 4B	0.536515	Cluster 1	1002
Ano9	Ano9	anoctamin 9	0.252415	Cluster 1	1002
Anpep	Anpep	alanyl aminopeptidase, membrane	1.36875	Cluster 1	1002
Anxa11	Anxa11	annexin A11	0.293235	Cluster 1	1002
Anxa2	Anxa2	annexin A2	0.366377	Cluster 1	1002
Anxa4	Anxa4	annexin A4	0.268968	Cluster 1	1002
Aoc1	Aoc1	amine oxidase, copper containing 1	1.00734	Cluster 1	1002
Ap4b1	Ap4b1	adaptor related protein complex 4 subunit beta 1	0.202898	Cluster 1	1002
Ap5b1	Ap5b1	adaptor related protein complex 5 subunit beta 1	0.23823	Cluster 1	1002
Apaf1	Apaf1	apoptotic peptidase activating factor 1	0.456467	Cluster 1	1002
Aplp1	Aplp1	amyloid beta precursor like protein 1	1.1146	Cluster 1	1002
Apob	Apob	apolipoprotein B	1.33968	Cluster 1	1002
Apol11a	Apol11a	apolipoprotein L 11a	1.13853	Cluster 1	1002
Aqp11	Aqp11	aquaporin 11	0.553585	Cluster 1	1002
Aqp4	Aqp4	aquaporin 4	1.03141	Cluster 1	1002
Aqp7	Aqp7	aquaporin 7	1.8111	Cluster 1	1002
Arf6	Arf6	ADP-ribosylation factor 6	0.293329	Cluster 1	1002
Arhgap17	Arhgap17	Rho GTPase activating protein 17	0.309726	Cluster 1	1002
Arhgap18	Arhgap18	Rho GTPase activating protein 18	0.515265	Cluster 1	1002
Arhgdia	Arhgdia	Rho GDP dissociation inhibitor alpha	0.148671	Cluster 1	1002
Arhgef11	Arhgef11	Rho guanine nucleotide exchange factor 11	0.337031	Cluster 1	1002
Arhgef5	Arhgef5	Rho guanine nucleotide exchange factor 5	0.45406	Cluster 1	1002
Arid3b	Arid3b	AT-rich interaction domain 3B	0.448264	Cluster 1	1002
Arl4d	Arl4d	ADP-ribosylation factor like GTPase 4D	0.441419	Cluster 1	1002
Arl5a	Arl5a	ADP-ribosylation factor like GTPase 5A	0.379817	Cluster 1	1002
Arpc2	Arpc2	actin related protein 2/3 complex, subunit 2	0.145048	Cluster 1	1002
Arpc3	Arpc3	actin related protein 2/3 complex, subunit 3	0.148096	Cluster 1	1002
Arpc5	Arpc5	actin related protein 2/3 complex, subunit 5	0.221805	Cluster 1	1002
Asb8	Asb8	ankyrin repeat and SOCS box-containing 8	0.159397	Cluster 1	1002
Asprv1	Asprv1	aspartic peptidase, retroviral-like 1	1.32108	Cluster 1	1002
Atg12	Atg12	autophagy related 12	0.114838	Cluster 1	1002
Atg9a	Atg9a	autophagy related 9A	0.194609	Cluster 1	1002
Atp11a	Atp11a	ATPase phospholipid transporting 11A	0.409879	Cluster 1	1002
Atp11b	Atp11b	ATPase phospholipid transporting 11B (putative)	0.427324	Cluster 1	1002
Atp6v0a1	Atp6v0a1	ATPase H+ transporting V0 subunit a1	0.23454	Cluster 1	1002
Atp6v1d	Atp6v1d	ATPase H+ transporting V1 subunit D	0.155983	Cluster 1	1002
Atp8b1	Atp8b1	ATPase phospholipid transporting 8B1	0.416146	Cluster 1	1002
Azi2	Azi2	5-azacytidine induced 2	0.205905	Cluster 1	1002
B2m	B2m	beta-2 microglobulin	0.485206	Cluster 1	1002
B3galt5	B3galt5	Beta-1,3-galactosyltransferase 5	0.837424	Cluster 1	1002
B4galt5	B4galt5	beta-1,4-galactosyltransferase 5	0.414523	Cluster 1	1002
B4galt6	B4galt6	beta-1,4-galactosyltransferase 6	0.509525	Cluster 1	1002
Bach1	Bach1	BTB domain and CNC homolog 1	0.695291	Cluster 1	1002
Bcar1	Bcar1	BCAR1 scaffold protein, Cas family member	0.383105	Cluster 1	1002
Bcar3	Bcar3	BCAR3 adaptor protein, NSP family member	0.585032	Cluster 1	1002
Bcl10	Bcl10	BCL10, immune signaling adaptor	0.46098	Cluster 1	1002
Bcl2l1	Bcl2l1	Bcl2-like 1	0.326648	Cluster 1	1002
Bco1	Bco1	beta-carotene oxygenase 1	0.3436	Cluster 1	1002
Bcr	Bcr	BCR activator of RhoGEF and GTPase	0.459809	Cluster 1	1002
Bend7	Bend7	BEN domain containing 7	1.10568	Cluster 1	1002
Bicra	Bicra	BRD4 interacting chromatin remodeling complex associated protein	0.235336	Cluster 1	1002
Bid	Bid	BH3 interacting domain death agonist	0.496573	Cluster 1	1002
Bin3	Bin3	bridging integrator 3	0.273048	Cluster 1	1002
Bles03	Bles03	basophilic leukemia expressed protein BLES03	0.130661	Cluster 1	1002
Bmp8a	Bmp8a	bone morphogenetic protein 8a	1.08246	Cluster 1	1002
Brpf3	Brpf3	bromodomain and PHD finger containing, 3	0.407387	Cluster 1	1002
Bspry	Bspry	B-box and SPRY domain containing	0.247622	Cluster 1	1002
Bst1	Bst1	bone marrow stromal cell antigen 1	1.02172	Cluster 1	1002
Btg1	Btg1	BTG anti-proliferation factor 1	0.353094	Cluster 1	1002
Btnl3	Btnl3	butyrophilin-like 3	0.495506	Cluster 1	1002
Btnl5	Btnl5	butyrophilin-like 5	0.820194	Cluster 1	1002
Btnl7/ENSRNOG00000048841	Btnl7	butyrophilin-like 7	1.48249	Cluster 1	1002
Btnl7/ENSRNOG00000050170	Btnl7	butyrophilin-like 7	1.49286	Cluster 1	1002
Btnl8	Btnl8	butyrophilin-like 8	0.570284	Cluster 1	1002
C2	C2	complement C2	0.682754	Cluster 1	1002
C2cd2l	C2cd2l	C2CD2-like	0.622728	Cluster 1	1002
C9	C9	complement C9	0.856902	Cluster 1	1002
Ca13	Ca13	carbonic anhydrase 13	0.910732	Cluster 1	1002
Cab39	Cab39	calcium binding protein 39	0.224659	Cluster 1	1002
Cabp5	Cabp5	calcium binding protein 5	1.69616	Cluster 1	1002
Calm1	Calm1	calmodulin 1	0.271448	Cluster 1	1002
Calml4	Calml4	calmodulin-like 4	0.404741	Cluster 1	1002
Camk2d	Camk2d	calcium/calmodulin-dependent protein kinase II delta	0.480809	Cluster 1	1002
Camsap3	Camsap3	calmodulin regulated spectrin-associated protein family, member 3	0.2944	Cluster 1	1002
Capn1	Capn1	calpain 1	0.401885	Cluster 1	1002
Capza2	Capza2	capping actin protein of muscle Z-line subunit alpha 2	0.28105	Cluster 1	1002
Card19	Card19	caspase recruitment domain family, member 19	0.498455	Cluster 1	1002
Card6	Card6	caspase recruitment domain family, member 6	0.504129	Cluster 1	1002
Cblc	Cblc	Cbl proto-oncogene C	0.322928	Cluster 1	1002
Ccdc120	Ccdc120	coiled-coil domain containing 120	0.624027	Cluster 1	1002
Ccdc134	Ccdc134	coiled-coil domain containing 134	0.307152	Cluster 1	1002
Ccdc152	Ccdc152	coiled-coil domain containing 152	1.03868	Cluster 1	1002
Ccdc18	Ccdc18	coiled-coil domain containing 18	0.211389	Cluster 1	1002
Ccdc68	Ccdc68	coiled-coil domain containing 68	0.433315	Cluster 1	1002
Ccdc88c	Ccdc88c	coiled-coil domain containing 88C	0.231033	Cluster 1	1002
Ccdc90b	Ccdc90b	coiled-coil domain containing 90B	0.179104	Cluster 1	1002
Ccl25	Ccl25	C-C motif chemokine ligand 25	0.934202	Cluster 1	1002
Ccng2	Ccng2	cyclin G2	0.644045	Cluster 1	1002
Ccser2	Ccser2	coiled-coil serine-rich protein 2	0.54883	Cluster 1	1002
Cd151	Cd151	CD151 molecule (Raph blood group)	0.367835	Cluster 1	1002
Cd160	Cd160	CD160 molecule	0.908708	Cluster 1	1002
Cd300e	Cd300e	Cd300e molecule	0.447191	Cluster 1	1002
Cd82	Cd82	Cd82 molecule	0.411576	Cluster 1	1002
Cdc14a	Cdc14a	cell division cycle 14A	0.486575	Cluster 1	1002
Cdc42se1	Cdc42se1	CDC42 small effector 1	0.246221	Cluster 1	1002
Cdc42se2	Cdc42se2	CDC42 small effector 2	0.377268	Cluster 1	1002
Cdh1	Cdh1	cadherin 1	0.261782	Cluster 1	1002
Cdh17	Cdh17	cadherin 17	0.555356	Cluster 1	1002
Cdhr2	Cdhr2	cadherin-related family member 2	0.749533	Cluster 1	1002
Cdhr5	Cdhr5	cadherin-related family member 5	0.698458	Cluster 1	1002
Cdipt	Cdipt	CDP-diacylglycerol--inositol 3-phosphatidyltransferase	0.203322	Cluster 1	1002
Cdk18	Cdk18	cyclin-dependent kinase 18	0.475926	Cluster 1	1002
Cdkl1	Cdkl1	cyclin dependent kinase like 1	0.695301	Cluster 1	1002
Cdkn1a	Cdkn1a	cyclin-dependent kinase inhibitor 1A	0.476446	Cluster 1	1002
Cdkn2aip	Cdkn2aip	CDKN2A interacting protein	0.395249	Cluster 1	1002
Cdkn2b	Cdkn2b	cyclin-dependent kinase inhibitor 2B	0.52693	Cluster 1	1002
Ceacam1	Ceacam1	CEA cell adhesion molecule 1	0.943168	Cluster 1	1002
Ceacam18	Ceacam18	CEA cell adhesion molecule 18	1.23486	Cluster 1	1002
Ceacam20	Ceacam20	CEA cell adhesion molecule 20	1.21479	Cluster 1	1002
Cebpg	Cebpg	CCAAT/enhancer binding protein gamma	0.174317	Cluster 1	1002
Cers2	Cers2	ceramide synthase 2	0.315793	Cluster 1	1002
Cers6	Cers6	ceramide synthase 6	0.662925	Cluster 1	1002
Cfap157	Cfap157	cilia and flagella associated protein 157	0.388979	Cluster 1	1002
Cgn	Cgn	cingulin	0.461093	Cluster 1	1002
Chd1l	Chd1l	chromodomain helicase DNA binding protein 1-like	0.259473	Cluster 1	1002
Chdh	Chdh	choline dehydrogenase	0.98543	Cluster 1	1002
Chkb	Chkb	choline kinase beta	0.209629	Cluster 1	1002
Chmp1a	Chmp1a	charged multivesicular body protein 1A	0.149312	Cluster 1	1002
Chmp2b	Chmp2b	charged multivesicular body protein 2B	0.374172	Cluster 1	1002
Chmp3	Chmp3	charged multivesicular body protein 3	0.172742	Cluster 1	1002
Chmp4c	Chmp4c	charged multivesicular body protein 4C	0.397904	Cluster 1	1002
Chmp5	Chmp5	charged multivesicular body protein 5	0.26491	Cluster 1	1002
Chmp6	Chmp6	charged multivesicular body protein 6	0.271677	Cluster 1	1002
Chn3	Chn3	chimerin 3	1.02594	Cluster 1	1002
Chp2	Chp2	calcineurin-like EF hand protein 2	0.513421	Cluster 1	1002
Cib1	Cib1	calcium and integrin binding 1	0.306215	Cluster 1	1002
Cideb	Cideb	cell death-inducing DFFA-like effector b	0.815804	Cluster 1	1002
Cited2	Cited2	Cbp/p300-interacting transactivator, with Glu/Asp-rich carboxy-terminal domain, 2	0.336965	Cluster 1	1002
Clca4	Clca4	chloride channel accessory 4	1.62826	Cluster 1	1002
Clcn3	Clcn3	chloride voltage-gated channel 3	0.424099	Cluster 1	1002
Cldn23	Cldn23	claudin 23	0.459066	Cluster 1	1002
Cldn4	Cldn4	claudin 4	1.22174	Cluster 1	1002
Cldn7	Cldn7	claudin 7	0.361716	Cluster 1	1002
Clec2e	Clec2e	C-type lectin domain family 2, member E	1.26061	Cluster 1	1002
Clec2h	Clec2h	C-type lectin domain family 2, member H	1.3519	Cluster 1	1002
Clic1	Clic1	chloride intracellular channel 1	0.348358	Cluster 1	1002
Clic5	Clic5	chloride intracellular channel 5	0.766068	Cluster 1	1002
Clrn3	Clrn3	clarin 3	0.692304	Cluster 1	1002
Clta	Clta	clathrin, light chain A	0.177859	Cluster 1	1002
Cndp2	Cndp2	carnosine dipeptidase 2	1.05174	Cluster 1	1002
Cnksr1	Cnksr1	connector enhancer of kinase suppressor of Ras 1	0.614125	Cluster 1	1002
Cobl	Cobl	cordon-bleu WH2 repeat protein	0.782263	Cluster 1	1002
Commd8	Commd8	COMM domain containing 8	0.183839	Cluster 1	1002
Coro2a	Coro2a	coronin 2A	0.594314	Cluster 1	1002
Cox7a1/ENSRNOG00000050015	Cox7a1	cytochrome c oxidase subunit 7A1	0.380562	Cluster 1	1002
Cracd	Cracd	capping protein inhibiting regulator of actin dynamics	0.573659	Cluster 1	1002
Crbn	Crbn	cereblon	0.273873	Cluster 1	1002
Crhr1	Crhr1	corticotropin releasing hormone receptor 1	1.77841	Cluster 1	1002
Crip1	Crip1	cysteine rich protein 1	0.470895	Cluster 1	1002
Crybg2	Crybg2	crystallin beta-gamma domain containing 2	0.47628	Cluster 1	1002
Cryz	Cryz	crystallin zeta	0.403109	Cluster 1	1002
Csnk1d	Csnk1d	casein kinase 1, delta	0.253777	Cluster 1	1002
Csnk1g3	Csnk1g3	casein kinase 1, gamma 3	0.479356	Cluster 1	1002
Csrnp1	Csrnp1	cysteine and serine rich nuclear protein 1	0.732208	Cluster 1	1002
Cstb	Cstb	cystatin B	0.373535	Cluster 1	1002
Ctdp1	Ctdp1	CTD phosphatase subunit 1	0.17726	Cluster 1	1002
Ctnnbip1	Ctnnbip1	catenin, beta-interacting protein 1	0.365182	Cluster 1	1002
Ctsa	Ctsa	cathepsin A	0.326049	Cluster 1	1002
Cubn	Cubn	cubilin	2.48175	Cluster 1	1002
Cybc1	Cybc1	cytochrome b-245 chaperone 1	0.215858	Cluster 1	1002
Cyp17a1	Cyp17a1	cytochrome P450, family 17, subfamily a, polypeptide 1	1.11949	Cluster 1	1002
Cyp2d4	Cyp2d4	cytochrome P450, family 2, subfamily d, polypeptide 4	0.701962	Cluster 1	1002
Cyp3a18	Cyp3a18	cytochrome P450, family 3, subfamily a, polypeptide 18	1.21221	Cluster 1	1002
Cyp3a62	Cyp3a62	cytochrome P450, family 3, subfamily a, polypeptide 62	0.901246	Cluster 1	1002
Cyp4f37	Cyp4f37	cytochrome P450, family 4, subfamily f, polypeptide 37	0.740124	Cluster 1	1002
Cyp4f40	Cyp4f40	cytochrome P450, family 4, subfamily f, polypeptide 40	0.981308	Cluster 1	1002
Cyp4f5	Cyp4f5	cytochrome P450, family 4, subfamily f, polypeptide 5	0.648442	Cluster 1	1002
Cyth1	Cyth1	cytohesin 1	0.301149	Cluster 1	1002
Dab2	Dab2	DAB adaptor protein 2	0.945644	Cluster 1	1002
Dact2	Dact2	dishevelled-binding antagonist of beta-catenin 2	0.361518	Cluster 1	1002
Dbndd2	Dbndd2	dysbindin domain containing 2	0.158383	Cluster 1	1002
Dcaf15	Dcaf15	DDB1 and CUL4 associated factor 15	0.250673	Cluster 1	1002
Dcst1	Dcst1	DC-STAMP domain containing 1	0.358126	Cluster 1	1002
Dcst2	Dcst2	DC-STAMP domain containing 2	0.305364	Cluster 1	1002
Dedd2	Dedd2	death effector domain containing 2	0.548842	Cluster 1	1002
Degs2	Degs2	delta(4)-desaturase, sphingolipid 2	0.193077	Cluster 1	1002
Dennd2b	Dennd2b	DENN domain containing 2B	0.379567	Cluster 1	1002
Dennd5b	Dennd5b	DENN domain containing 5B	0.627921	Cluster 1	1002
Depdc7	Depdc7	DEP domain containing 7	0.963664	Cluster 1	1002
Dera	Dera	deoxyribose-phosphate aldolase	0.216552	Cluster 1	1002
Dgat2	Dgat2	diacylglycerol O-acyltransferase 2	0.621265	Cluster 1	1002
Dgka	Dgka	diacylglycerol kinase, alpha	0.686069	Cluster 1	1002
Dgkd	Dgkd	diacylglycerol kinase, delta	0.723195	Cluster 1	1002
Dgkq	Dgkq	diacylglycerol kinase, theta	0.328086	Cluster 1	1002
Dhcr24	Dhcr24	24-dehydrocholesterol reductase	0.374033	Cluster 1	1002
Dhrs11	Dhrs11	dehydrogenase/reductase 11	0.370373	Cluster 1	1002
Dhrs7l1	Dhrs7l1	dehydrogenase/reductase (SDR family) member 7-like 1	0.941207	Cluster 1	1002
Dkk4	Dkk4	dickkopf WNT signaling pathway inhibitor 4	0.291787	Cluster 1	1002
Dlg3	Dlg3	discs large MAGUK scaffold protein 3	0.156701	Cluster 1	1002
Dll4	Dll4	delta like canonical Notch ligand 4	0.454375	Cluster 1	1002
Dnajb12	Dnajb12	DnaJ heat shock protein family (Hsp40) member B12	0.199667	Cluster 1	1002
Dnajc22	Dnajc22	DnaJ heat shock protein family (Hsp40) member C22	0.32771	Cluster 1	1002
Dnase1	Dnase1	deoxyribonuclease 1	1.92424	Cluster 1	1002
Dnmbp	Dnmbp	dynamin binding protein	0.253367	Cluster 1	1002
Dnpep	Dnpep	aspartyl aminopeptidase	0.513955	Cluster 1	1002
Dok4	Dok4	docking protein 4	0.565118	Cluster 1	1002
Dolpp1	Dolpp1	dolichyldiphosphatase 1	0.326898	Cluster 1	1002
Dop1b	Dop1b	DOP1 leucine zipper like protein B	0.404399	Cluster 1	1002
Dpep1	Dpep1	dipeptidase 1	1.26655	Cluster 1	1002
Dpp4	Dpp4	dipeptidylpeptidase 4	0.988843	Cluster 1	1002
Dqx1	Dqx1	DEAQ box RNA-dependent ATPase 1	0.297897	Cluster 1	1002
Dsc2	Dsc2	desmocollin 2	0.324216	Cluster 1	1002
Dsg2	Dsg2	desmoglein 2	0.421161	Cluster 1	1002
Dsp	Dsp	desmoplakin	0.341433	Cluster 1	1002
Dtx3l/ENSRNOG00000023400	Dtx3l	deltex E3 ubiquitin ligase 3L	0.427667	Cluster 1	1002
Dusp8	Dusp8	dual specificity phosphatase 8	0.582478	Cluster 1	1002
Ecpas	Ecpas	Ecm29 proteasome adaptor and scaffold	0.165981	Cluster 1	1002
Edn3	Edn3	endothelin 3	0.793208	Cluster 1	1002
Eepd1	Eepd1	endonuclease/exonuclease/phosphatase family domain containing 1	0.663002	Cluster 1	1002
Efhd2	Efhd2	EF-hand domain family, member D2	0.285401	Cluster 1	1002
Eif2ak2	Eif2ak2	eukaryotic translation initiation factor 2-alpha kinase 2	0.2211	Cluster 1	1002
Eif6	Eif6	eukaryotic translation initiation factor 6	0.21186	Cluster 1	1002
Elf4	Elf4	E74 like ETS transcription factor 4	0.483377	Cluster 1	1002
Ell	Ell	elongation factor for RNA polymerase II	0.415853	Cluster 1	1002
Elmo3	Elmo3	engulfment and cell motility 3	0.293833	Cluster 1	1002
Elovl1	Elovl1	ELOVL fatty acid elongase 1	0.440509	Cluster 1	1002
Endov	Endov	endonuclease V	0.243413	Cluster 1	1002
Enpep	Enpep	glutamyl aminopeptidase	1.53121	Cluster 1	1002
Epb41l3	Epb41l3	erythrocyte membrane protein band 4.1-like 3	0.535858	Cluster 1	1002
Epb41l4b	Epb41l4b	erythrocyte membrane protein band 4.1 like 4B	0.453227	Cluster 1	1002
Epcam	Epcam	epithelial cell adhesion molecule	0.316192	Cluster 1	1002
Eppk1	Eppk1	epiplakin 1	0.470101	Cluster 1	1002
Eps8	Eps8	epidermal growth factor receptor pathway substrate 8	0.581902	Cluster 1	1002
Eps8l2	Eps8l2	EPS8-like 2	0.409048	Cluster 1	1002
Eps8l3/ENSRNOG00000048209	Eps8l3	EPS8 like 3	0.736279	Cluster 1	1002
Epsti1	Epsti1	epithelial stromal interaction 1	0.327752	Cluster 1	1002
Erbb3	Erbb3	erb-b2 receptor tyrosine kinase 3	0.543046	Cluster 1	1002
Erbin	Erbin	erbb2 interacting protein	0.417382	Cluster 1	1002
Ereg	Ereg	epiregulin	0.695501	Cluster 1	1002
Eri1	Eri1	exoribonuclease 1	0.196058	Cluster 1	1002
Erich4	Erich4	glutamate-rich 4	0.951487	Cluster 1	1002
Erlin1	Erlin1	ER lipid raft associated 1	0.363397	Cluster 1	1002
Espn	Espn	espin	0.692352	Cluster 1	1002
Etnk1	Etnk1	ethanolamine kinase 1	0.501505	Cluster 1	1002
Etv3	Etv3	ETS variant transcription factor 3	0.42878	Cluster 1	1002
Evpl	Evpl	envoplakin	0.525698	Cluster 1	1002
Exo5	Exo5	exonuclease 5	0.353881	Cluster 1	1002
Exoc5	Exoc5	exocyst complex component 5	0.31499	Cluster 1	1002
Ext1	Ext1	exostosin glycosyltransferase 1	0.502992	Cluster 1	1002
Ezr	Ezr	ezrin	0.566054	Cluster 1	1002
F11r	F11r	F11 receptor	0.378893	Cluster 1	1002
F2rl1	F2rl1	F2R like trypsin receptor 1	0.277753	Cluster 1	1002
Fabp2	Fabp2	fatty acid binding protein 2	1.66458	Cluster 1	1002
Fads3	Fads3	fatty acid desaturase 3	0.481562	Cluster 1	1002
Fam102a	Fam102a	family with sequence similarity 102, member A	0.368672	Cluster 1	1002
Fam13b	Fam13b	family with sequence similarity 13, member B	0.42632	Cluster 1	1002
Fam160a2	Fam160a2	family with sequence similarity 160, member A2	0.318779	Cluster 1	1002
Fam20b	Fam20b	FAM20B, glycosaminoglycan xylosylkinase	0.171911	Cluster 1	1002
Fam214b	Fam214b	family with sequence similarity 214, member B	0.670629	Cluster 1	1002
Fam78a	Fam78a	family with sequence similarity 78, member A	0.805978	Cluster 1	1002
Fam83h	Fam83h	family with sequence similarity 83, member H	0.450433	Cluster 1	1002
Fas	Fas	Fas cell surface death receptor	0.391566	Cluster 1	1002
Fat1	Fat1	FAT atypical cadherin 1	0.358875	Cluster 1	1002
Fbxl3	Fbxl3	F-box and leucine-rich repeat protein 3	0.305818	Cluster 1	1002
Fbxl5	Fbxl5	F-box and leucine-rich repeat protein 5	0.350315	Cluster 1	1002
Fbxo25	Fbxo25	F-box protein 25	0.433051	Cluster 1	1002
Fbxo4	Fbxo4	F-box protein 4	0.313041	Cluster 1	1002
Fchsd1	Fchsd1	FCH and double SH3 domains 1	0.330043	Cluster 1	1002
Fchsd2	Fchsd2	FCH and double SH3 domains 2	0.40049	Cluster 1	1002
Fga	Fga	fibrinogen alpha chain	2.25036	Cluster 1	1002
Fgd4	Fgd4	FYVE, RhoGEF and PH domain containing 4	0.450947	Cluster 1	1002
Fhod1	Fhod1	formin homology 2 domain containing 1	0.261692	Cluster 1	1002
Fibp	Fibp	FGF1 intracellular binding protein	0.131024	Cluster 1	1002
Flnb	Flnb	filamin B	0.284538	Cluster 1	1002
Flvcr2	Flvcr2	feline leukemia virus subgroup C cellular receptor family, member 2	1.44742	Cluster 1	1002
Fmo5	Fmo5	flavin containing dimethylaniline monoxygenase 5	1.11166	Cluster 1	1002
Folr1	Folr1	folate receptor alpha	1.77266	Cluster 1	1002
Fosl2	Fosl2	FOS like 2, AP-1 transcription factor subunit	0.703528	Cluster 1	1002
Foxo6	Foxo6	forkhead box O6	0.904602	Cluster 1	1002
Frk	Frk	fyn-related Src family tyrosine kinase	0.420408	Cluster 1	1002
Frmd1	Frmd1	FERM domain containing 1	1.23137	Cluster 1	1002
Fsd1	Fsd1	fibronectin type 3 and SPRY domain-containing protein	0.627669	Cluster 1	1002
Gabarapl2	Gabarapl2	GABA type A receptor associated protein like 2	0.170106	Cluster 1	1002
Gal	Gal	galanin and GMAP prepropeptide	0.789356	Cluster 1	1002
Gata5	Gata5	GATA binding protein 5	1.2154	Cluster 1	1002
Gba	Gba	glucosylceramidase beta	0.289209	Cluster 1	1002
Gch1	Gch1	GTP cyclohydrolase 1	0.556186	Cluster 1	1002
Gchfr	Gchfr	GTP cyclohydrolase I feedback regulator	0.59175	Cluster 1	1002
Gclc	Gclc	glutamate-cysteine ligase, catalytic subunit	0.483344	Cluster 1	1002
Gcnt2	Gcnt2	glucosaminyl (N-acetyl) transferase 2 (I blood group)	0.350922	Cluster 1	1002
Gde1	Gde1	glycerophosphodiester phosphodiesterase 1	0.461284	Cluster 1	1002
Gdpd1	Gdpd1	glycerophosphodiester phosphodiesterase domain containing 1	1.0827	Cluster 1	1002
Gdpd5	Gdpd5	glycerophosphodiester phosphodiesterase domain containing 5	0.402959	Cluster 1	1002
Ggn	Ggn	gametogenetin	0.512286	Cluster 1	1002
Ggt1	Ggt1	gamma-glutamyltransferase 1	1.43143	Cluster 1	1002
Ghr	Ghr	growth hormone receptor	0.59076	Cluster 1	1002
Gimd1	Gimd1	GIMAP family P-loop NTPase domain containing 1	0.952867	Cluster 1	1002
Gjb3	Gjb3	gap junction protein, beta 3	0.518495	Cluster 1	1002
Gk	Gk	glycerol kinase	0.85522	Cluster 1	1002
Glb1l2	Glb1l2	galactosidase, beta 1-like 2	0.919298	Cluster 1	1002
Glmp	Glmp	glycosylated lysosomal membrane protein	0.208036	Cluster 1	1002
Gls	Gls	glutaminase	0.522422	Cluster 1	1002
Glud1	Glud1	glutamate dehydrogenase 1	0.240526	Cluster 1	1002
Gmip	Gmip	Gem-interacting protein	0.397199	Cluster 1	1002
Gnb1	Gnb1	G protein subunit beta 1	0.300156	Cluster 1	1002
Gng12	Gng12	G protein subunit gamma 12	0.374596	Cluster 1	1002
Gnptg	Gnptg	N-acetylglucosamine-1-phosphate transferase subunit gamma	0.171715	Cluster 1	1002
Golt1a	Golt1a	golgi transport 1A	0.286436	Cluster 1	1002
Gpat3	Gpat3	glycerol-3-phosphate acyltransferase 3	0.784642	Cluster 1	1002
Gpd2	Gpd2	glycerol-3-phosphate dehydrogenase 2	0.314169	Cluster 1	1002
Gpr150	Gpr150	G protein-coupled receptor 150	0.923006	Cluster 1	1002
Gpr17	Gpr17	G protein-coupled receptor 17	0.91072	Cluster 1	1002
Gprin1	Gprin1	G protein-regulated inducer of neurite outgrowth 1	1.0784	Cluster 1	1002
Gpt	Gpt	glutamic--pyruvic transaminase	0.438764	Cluster 1	1002
Gramd1b	Gramd1b	GRAM domain containing 1B	1.09977	Cluster 1	1002
Gsdmd	Gsdmd	gasdermin D	0.677581	Cluster 1	1002
Gsdme	Gsdme	gasdermin E	1.42233	Cluster 1	1002
Gstm6l	Gstm6l	glutathione S-transferase, mu 6-like	0.883594	Cluster 1	1002
Gtf2ird1	Gtf2ird1	GTF2I repeat domain containing 1	0.265824	Cluster 1	1002
Gucd1	Gucd1	guanylyl cyclase domain containing 1	0.507107	Cluster 1	1002
Heph	Heph	hephaestin	0.583909	Cluster 1	1002
Herc4	Herc4	HECT and RLD domain containing E3 ubiquitin protein ligase 4	0.299166	Cluster 1	1002
Hexb	Hexb	hexosaminidase subunit beta	0.719352	Cluster 1	1002
Hgs	Hgs	hepatocyte growth factor-regulated tyrosine kinase substrate	0.216968	Cluster 1	1002
Hip1r	Hip1r	huntingtin interacting protein 1 related	0.290546	Cluster 1	1002
Hist1h2bd	Hist1h2bd	histone cluster 1 H2B family member D	0.989815	Cluster 1	1002
Hist1h2bq	Hist1h2bq	histone cluster 1 H2B family member Q	0.567058	Cluster 1	1002
Hist2h2aa2	Hist2h2aa2	histone cluster 2 H2A family member A2	0.496335	Cluster 1	1002
Hist2h2aa3	Hist2h2aa3	histone cluster 2 H2A family member A3	0.496335	Cluster 1	1002
Hmbox1	Hmbox1	homeobox containing 1	0.463008	Cluster 1	1002
Hnf4a	Hnf4a	hepatocyte nuclear factor 4, alpha	0.302624	Cluster 1	1002
Hook2	Hook2	hook microtubule-tethering protein 2	0.266351	Cluster 1	1002
Hoxc9	Hoxc9	homeobox C9	1.30166	Cluster 1	1002
Hs1bp3	Hs1bp3	HCLS1 binding protein 3	0.226373	Cluster 1	1002
Hsd17b11	Hsd17b11	hydroxysteroid (17-beta) dehydrogenase 11	0.624124	Cluster 1	1002
Hsd17b6	Hsd17b6	hydroxysteroid (17-beta) dehydrogenase 6	0.712162	Cluster 1	1002
Hspa12a	Hspa12a	heat shock protein family A (Hsp70) member 12A	0.784975	Cluster 1	1002
Id3	Id3	inhibitor of DNA binding 3, HLH protein	0.398795	Cluster 1	1002
Ifi27l2b	Ifi27l2b	interferon, alpha-inducible protein 27 like 2B	0.534734	Cluster 1	1002
Ifit1	Ifit1	interferon-induced protein with tetratricopeptide repeats 1	1.16854	Cluster 1	1002
Ifit1bl	Ifit1bl	interferon-induced protein with tetratricopeptide repeats 1B-like	1.48275	Cluster 1	1002
Ifngr1	Ifngr1	interferon gamma receptor 1	0.212768	Cluster 1	1002
Igsf23	Igsf23	immunoglobulin superfamily, member 23	0.865837	Cluster 1	1002
Igsf3	Igsf3	immunoglobulin superfamily, member 3	0.39829	Cluster 1	1002
Ihh	Ihh	Indian hedgehog signaling molecule	0.35405	Cluster 1	1002
Ikbkb	Ikbkb	inhibitor of nuclear factor kappa B kinase subunit beta	0.257041	Cluster 1	1002
Il18bp	Il18bp	interleukin 18 binding protein	0.546773	Cluster 1	1002
Il20ra	Il20ra	interleukin 20 receptor subunit alpha	0.446714	Cluster 1	1002
Il22ra1	Il22ra1	interleukin 22 receptor subunit alpha 1	0.679796	Cluster 1	1002
Il4r	Il4r	interleukin 4 receptor	0.584636	Cluster 1	1002
Ino80c	Ino80c	INO80 complex subunit C	0.199812	Cluster 1	1002
Inpp5k	Inpp5k	inositol polyphosphate-5-phosphatase K	0.340202	Cluster 1	1002
Insig1	Insig1	insulin induced gene 1	0.494726	Cluster 1	1002
Insig2	Insig2	insulin induced gene 2	0.356661	Cluster 1	1002
Ipmk	Ipmk	inositol polyphosphate multikinase	0.607983	Cluster 1	1002
Iqgap2	Iqgap2	IQ motif containing GTPase activating protein 2	0.556147	Cluster 1	1002
Irak2	Irak2	interleukin-1 receptor-associated kinase 2	0.376307	Cluster 1	1002
Irf1	Irf1	interferon regulatory factor 1	0.380369	Cluster 1	1002
Ist1	Ist1	IST1 factor associated with ESCRT-III	0.192903	Cluster 1	1002
Itfg1	Itfg1	integrin alpha FG-GAP repeat containing 1	0.258514	Cluster 1	1002
Itga3	Itga3	integrin subunit alpha 3	0.296372	Cluster 1	1002
Itgb4	Itgb4	integrin subunit beta 4	0.424348	Cluster 1	1002
Itgb6	Itgb6	integrin subunit beta 6	0.496839	Cluster 1	1002
Itpk1	Itpk1	inositol-tetrakisphosphate 1-kinase	0.393065	Cluster 1	1002
Itpkc	Itpkc	inositol-trisphosphate 3-kinase C	0.411385	Cluster 1	1002
Itpr2	Itpr2	inositol 1,4,5-trisphosphate receptor, type 2	0.767234	Cluster 1	1002
Itprid2	Itprid2	ITPR interacting domain containing 2	0.498885	Cluster 1	1002
Itsn1	Itsn1	intersectin 1	0.366737	Cluster 1	1002
Jak2	Jak2	Janus kinase 2	0.196972	Cluster 1	1002
Junb	Junb	JunB proto-oncogene, AP-1 transcription factor subunit	0.400259	Cluster 1	1002
Jup	Jup	junction plakoglobin	0.32777	Cluster 1	1002
Kalrn	Kalrn	kalirin, RhoGEF kinase	0.515525	Cluster 1	1002
Kbtbd11	Kbtbd11	kelch repeat and BTB domain containing 11	0.612412	Cluster 1	1002
Kctd21	Kctd21	potassium channel tetramerization domain containing 21	0.405476	Cluster 1	1002
Kctd5	Kctd5	potassium channel tetramerization domain containing 5	0.404411	Cluster 1	1002
Kdm7a	Kdm7a	lysine demethylase 7A	0.652031	Cluster 1	1002
Kif16b	Kif16b	kinesin family member 16B	0.375892	Cluster 1	1002
Kifc3	Kifc3	kinesin family member C3	0.590124	Cluster 1	1002
Kirrel2	Kirrel2	kirre like nephrin family adhesion molecule 2	1.42074	Cluster 1	1002
Klc4	Klc4	kinesin light chain 4	0.310111	Cluster 1	1002
Kpna5	Kpna5	karyopherin subunit alpha 5	0.387697	Cluster 1	1002
Krcc1	Krcc1	lysine-rich coiled-coil 1	0.233537	Cluster 1	1002
Krt20	Krt20	keratin 20	0.75394	Cluster 1	1002
Krt8	Krt8	keratin 8	0.358868	Cluster 1	1002
Lad1	Lad1	ladinin 1	0.307913	Cluster 1	1002
Lamc2	Lamc2	laminin subunit gamma 2	0.619475	Cluster 1	1002
Lamtor1	Lamtor1	late endosomal/lysosomal adaptor, MAPK and MTOR activator 1	0.138329	Cluster 1	1002
Lap3	Lap3	leucine aminopeptidase 3	0.787968	Cluster 1	1002
Lasp1	Lasp1	LIM and SH3 protein 1	0.267572	Cluster 1	1002
Ldb3	Ldb3	LIM domain binding 3	0.773576	Cluster 1	1002
Leng9	Leng9	leukocyte receptor cluster member 9	0.363223	Cluster 1	1002
Leprot	Leprot	leptin receptor overlapping transcript	0.305092	Cluster 1	1002
Lgals4	Lgals4	galectin 4	0.429512	Cluster 1	1002
Lgals8	Lgals8	galectin 8	0.359469	Cluster 1	1002
Lgr6	Lgr6	leucine-rich repeat-containing G protein-coupled receptor 6	0.576013	Cluster 1	1002
Lhfpl2	Lhfpl2	LHFPL tetraspan subfamily member 2	0.771364	Cluster 1	1002
Lipe	Lipe	lipase E, hormone sensitive type	0.568756	Cluster 1	1002
Litaf	Litaf	lipopolysaccharide-induced TNF factor	0.313501	Cluster 1	1002
Lmo7	Lmo7	LIM domain 7	0.521358	Cluster 1	1002
LOC100359937	LOC100359937	GABA(A) receptor-associated protein-like 2-like	0.406189	Cluster 1	1002
LOC100361087	LOC100361087	hypothetical LOC100361087	0.779276	Cluster 1	1002
LOC100361492	LOC100361492	cytochrome P450, family 2, subfamily c, polypeptide 55-like	0.538704	Cluster 1	1002
LOC100361556	LOC100361556	rCG60069-like	2.06728	Cluster 1	1002
LOC100362350	LOC100362350	hydroxysteroid 17-beta dehydrogenase 6-like	0.76062	Cluster 1	1002
LOC100362453	LOC100362453	serine/threonine-protein phosphatase 2A catalytic subunit alpha-like	0.162039	Cluster 1	1002
LOC100364194	LOC100364194	transmembrane protein 92-like	0.569384	Cluster 1	1002
LOC100364500	LOC100364500	RT1 class I, locus CE11-like	0.591397	Cluster 1	1002
LOC100909712/ENSRNOG00000011586	LOC100909712	cyclin-L1-like	0.282152	Cluster 1	1002
LOC100909856/ENSRNOG00000025724	LOC100909856	metal regulatory transcription factor 1-like	0.549786	Cluster 1	1002
LOC100910656	LOC100910656	ly-6/neurotoxin-like protein 1-like	2.08254	Cluster 1	1002
LOC100910768	LOC100910768	ubiquitin-40S ribosomal protein S27a-like	0.203871	Cluster 1	1002
LOC100910838/ENSRNOG00000024641	LOC100910838	neuronal tyrosine-phosphorylated phosphoinositide-3-kinase adapter 1-like	0.478667	Cluster 1	1002
LOC100911104	LOC100911104	lymphocyte antigen 6B-like	1.98416	Cluster 1	1002
LOC100911365	LOC100911365	Parkinson disease 7 domain-containing protein 1-like	0.177854	Cluster 1	1002
LOC100911440	LOC100911440	mitochondrial glutamate carrier 1-like	0.601482	Cluster 1	1002
LOC100911548/ENSRNOG00000015125	LOC100911548	SPRY domain-containing SOCS box protein 2-like	0.399328	Cluster 1	1002
LOC100911562/ENSRNOG00000046779	LOC100911562	apolipoprotein L3-like	0.585116	Cluster 1	1002
LOC100911565	LOC100911565	protein THEMIS3-like	0.910346	Cluster 1	1002
LOC100911692	LOC100911692	EF-hand calcium-binding domain-containing protein 4A-like	0.378589	Cluster 1	1002
LOC100911938/ENSRNOG00000000446	LOC100911938	butyrophilin subfamily 3 member A3-like	1.43887	Cluster 1	1002
LOC100912564/ENSRNOG00000054017	LOC100912564	histone H4-like	0.362521	Cluster 1	1002
LOC102547920	LOC102547920	zinc finger protein 729-like	0.785541	Cluster 1	1002
LOC102551819	LOC102551819	U3 small nucleolar RNA-associated protein 14 homolog B-like	0.75084	Cluster 1	1002
LOC102553500	LOC102553500	uncharacterized LOC102553500	0.722646	Cluster 1	1002
LOC102554600	LOC102554600	uncharacterized LOC102554600	0.589558	Cluster 1	1002
LOC102556346	LOC102556346	angiotensin-converting enzyme-like	0.930474	Cluster 1	1002
LOC103690059	LOC103690059	maltase-glucoamylase, intestinal-like	1.08058	Cluster 1	1002
LOC103690062	LOC103690062	xaa-Pro dipeptidase-like	1.00755	Cluster 1	1002
LOC103690129	LOC103690129	NEDD4-like E3 ubiquitin-protein ligase WWP2	0.575462	Cluster 1	1002
LOC108348140	LOC108348140	H-2 class I histocompatibility antigen, TLA(B) alpha chain-like	0.789835	Cluster 1	1002
LOC298795	LOC298795	similar to 14-3-3 protein sigma	0.695484	Cluster 1	1002
LOC300024	LOC300024	similar to Ly6-B antigen gene	0.854865	Cluster 1	1002
LOC306766	LOC306766	hypothetical LOC306766	0.185867	Cluster 1	1002
LOC361646	LOC361646	similar to K04F10.2	0.374662	Cluster 1	1002
LOC361985	LOC361985	similar to NICE-3	0.167289	Cluster 1	1002
LOC498368	LOC498368	similar to RIKEN cDNA 0610040J01	0.328174	Cluster 1	1002
LOC678774	LOC678774	similar to TBC1 domain family member 22A	0.420345	Cluster 1	1002
LOC680039	LOC680039	DNA segment, Chr 5, ERATO Doi 579, expressed	0.260874	Cluster 1	1002
LOC689065	LOC689065	RIKEN cDNA 2010003K11 gene	0.947434	Cluster 1	1002
LOC689561	LOC689561	hypothetical protein LOC689561	0.996631	Cluster 1	1002
LOC689599	LOC689599	hypothetical protein LOC689599	1.06933	Cluster 1	1002
LOC690131	LOC690131	similar to H2A histone family, member O	0.496335	Cluster 1	1002
LOC691083	LOC691083	hypothetical protein LOC691083	0.664172	Cluster 1	1002
LOC691320/ENSRNOG00000050888	LOC691320	similar to cytochrome P450 4F1	0.966807	Cluster 1	1002
LOC691807	LOC691807	RIKEN cDNA 1810037I17 gene	0.211247	Cluster 1	1002
Lpar3	Lpar3	lysophosphatidic acid receptor 3	1.10099	Cluster 1	1002
Lpcat4	Lpcat4	lysophosphatidylcholine acyltransferase 4	0.624812	Cluster 1	1002
Lpin2	Lpin2	lipin 2	0.792841	Cluster 1	1002
Lpin3	Lpin3	lipin 3	0.219692	Cluster 1	1002
Lrch4	Lrch4	leucine rich repeats and calponin homology domain containing 4	0.314791	Cluster 1	1002
Lrif1	Lrif1	ligand dependent nuclear receptor interacting factor 1	0.363644	Cluster 1	1002
Lrp10	Lrp10	LDL receptor related protein 10	0.270392	Cluster 1	1002
Lrrc1	Lrrc1	leucine rich repeat containing 1	0.499088	Cluster 1	1002
Lrrc75b	Lrrc75b	leucine rich repeat containing 75B	0.743467	Cluster 1	1002
Lrrc8b	Lrrc8b	leucine rich repeat containing 8 VRAC subunit B	0.410208	Cluster 1	1002
Lrrc8d	Lrrc8d	leucine rich repeat containing 8 VRAC subunit D	0.428598	Cluster 1	1002
Lrrfip2	Lrrfip2	LRR binding FLII interacting protein 2	0.159916	Cluster 1	1002
Lsr	Lsr	lipolysis stimulated lipoprotein receptor	0.331077	Cluster 1	1002
Luzp1	Luzp1	leucine zipper protein 1	0.343032	Cluster 1	1002
Lxn	Lxn	latexin	0.427541	Cluster 1	1002
Ly6c	Ly6c	Ly6-C antigen	0.836683	Cluster 1	1002
Ly6i	Ly6i	lymphocyte antigen 6 complex, locus I	0.866559	Cluster 1	1002
Ly6l	Ly6l	lymphocyte antigen 6 complex, locus L	0.974892	Cluster 1	1002
Lysmd4	Lysmd4	LysM domain containing 4	0.274749	Cluster 1	1002
Maf	Maf	MAF bZIP transcription factor	1.07274	Cluster 1	1002
Maff	Maff	MAF bZIP transcription factor F	0.482415	Cluster 1	1002
Mafk	Mafk	MAF bZIP transcription factor K	0.36161	Cluster 1	1002
Mall	Mall	mal, T-cell differentiation protein-like	0.504885	Cluster 1	1002
Mamdc4	Mamdc4	MAM domain containing 4	2.98021	Cluster 1	1002
Map3k11	Map3k11	mitogen-activated protein kinase kinase kinase 11	0.185265	Cluster 1	1002
Map3k13	Map3k13	mitogen-activated protein kinase kinase kinase 13	0.661029	Cluster 1	1002
Mapk13	Mapk13	mitogen activated protein kinase 13	0.38982	Cluster 1	1002
Mapk3	Mapk3	mitogen activated protein kinase 3	0.222678	Cluster 1	1002
Mapkapk5	Mapkapk5	MAPK activated protein kinase 5	0.133615	Cluster 1	1002
Marchf8	Marchf8	membrane associated ring-CH-type finger 8	0.28394	Cluster 1	1002
Mark2	Mark2	microtubule affinity regulating kinase 2	0.283924	Cluster 1	1002
Marveld3	Marveld3	MARVEL domain containing 3	0.509639	Cluster 1	1002
Mcoln2	Mcoln2	mucolipin 2	0.81498	Cluster 1	1002
Med13	Med13	mediator complex subunit 13	0.513296	Cluster 1	1002
Med15	Med15	mediator complex subunit 15	0.219757	Cluster 1	1002
Meltf	Meltf	melanotransferrin	2.85615	Cluster 1	1002
Mep1a	Mep1a	meprin A subunit alpha	0.870424	Cluster 1	1002
Mep1b	Mep1b	meprin A subunit beta	1.10804	Cluster 1	1002
Mertk	Mertk	MER proto-oncogene, tyrosine kinase	0.669467	Cluster 1	1002
Metrnl	Metrnl	meteorin-like, glial cell differentiation regulator	0.245646	Cluster 1	1002
Mfsd11	Mfsd11	major facilitator superfamily domain containing 11	0.261814	Cluster 1	1002
Mfsd13a	Mfsd13a	major facilitator superfamily domain containing 13A	0.419929	Cluster 1	1002
Mfsd6l	Mfsd6l	major facilitator superfamily domain containing 6-like	0.529122	Cluster 1	1002
Mfsd9	Mfsd9	major facilitator superfamily domain containing 9	0.537613	Cluster 1	1002
Mgam/312272	Mgam	maltase-glucoamylase	0.615807	Cluster 1	1002
Mgam/ENSRNOG00000026177	Mgam	maltase-glucoamylase	0.790294	Cluster 1	1002
Mical1	Mical1	microtubule associated monooxygenase, calponin and LIM domain containing 1	0.484303	Cluster 1	1002
Mical2	Mical2	microtubule associated monooxygenase, calponin and LIM domain containing 2	0.32601	Cluster 1	1002
Mier3	Mier3	MIER family member 3	0.615591	Cluster 1	1002
Misp	Misp	mitotic spindle positioning	0.381206	Cluster 1	1002
Mkrn1	Mkrn1	makorin ring finger protein 1	0.315349	Cluster 1	1002
Mob3a	Mob3a	MOB kinase activator 3A	0.355628	Cluster 1	1002
Mob3b	Mob3b	MOB kinase activator 3B	0.348871	Cluster 1	1002
Mospd3	Mospd3	motile sperm domain containing 3	0.256472	Cluster 1	1002
Mpp5	Mpp5	membrane palmitoylated protein 5	0.542785	Cluster 1	1002
Mroh8	Mroh8	maestro heat-like repeat family member 8	0.504301	Cluster 1	1002
Mrps18b	Mrps18b	mitochondrial ribosomal protein S18B	0.673316	Cluster 1	1002
Ms4a10	Ms4a10	membrane spanning 4-domains A10	1.33455	Cluster 1	1002
Ms4a15	Ms4a15	membrane spanning 4-domains A15	1.42493	Cluster 1	1002
Ms4a18	Ms4a18	membrane spanning 4-domains A18	0.824048	Cluster 1	1002
Msmo1	Msmo1	methylsterol monooxygenase 1	0.45862	Cluster 1	1002
Mtmr4	Mtmr4	myotubularin related protein 4	0.383694	Cluster 1	1002
Muc13	Muc13	mucin 13, cell surface associated	0.547628	Cluster 1	1002
Mxd1	Mxd1	max dimerization protein 1	0.8776	Cluster 1	1002
Mxd3	Mxd3	Max dimerization protein 3	0.566737	Cluster 1	1002
Myd88	Myd88	MYD88, innate immune signal transduction adaptor	0.267704	Cluster 1	1002
Myh14	Myh14	myosin heavy chain 14	0.452314	Cluster 1	1002
Myl12b	Myl12b	myosin light chain 12B	0.286217	Cluster 1	1002
Myo18a	Myo18a	myosin XVIIIa	0.410096	Cluster 1	1002
Myo1a	Myo1a	myosin IA	0.574243	Cluster 1	1002
Myo1d	Myo1d	myosin ID	0.376507	Cluster 1	1002
Myo1e	Myo1e	myosin IE	0.513594	Cluster 1	1002
Myo5b	Myo5b	myosin Vb	0.399187	Cluster 1	1002
Myo6	Myo6	myosin VI	0.238292	Cluster 1	1002
Myo7a	Myo7a	myosin VIIA	0.951947	Cluster 1	1002
Myo7b	Myo7b	myosin VIIb	0.580647	Cluster 1	1002
Myrfl	Myrfl	myelin regulatory factor-like	0.95419	Cluster 1	1002
N4bp2l2	N4bp2l2	NEDD4 binding protein 2-like 2	0.178853	Cluster 1	1002
Naaladl1	Naaladl1	N-acetylated alpha-linked acidic dipeptidase-like 1	1.44581	Cluster 1	1002
Naga	Naga	alpha-N-acetylgalactosaminidase	0.47682	Cluster 1	1002
Nagk	Nagk	N-acetylglucosamine kinase	0.279937	Cluster 1	1002
Naip2	Naip2	NLR family, apoptosis inhibitory protein 2	0.780737	Cluster 1	1002
Naip5	Naip5	NLR family, apoptosis inhibitory protein 5	0.758255	Cluster 1	1002
Narf	Narf	nuclear prelamin A recognition factor	0.268568	Cluster 1	1002
Nck2	Nck2	NCK adaptor protein 2	0.162541	Cluster 1	1002
Nckap5	Nckap5	NCK-associated protein 5	1.4337	Cluster 1	1002
Ncr1	Ncr1	natural cytotoxicity triggering receptor 1	0.621193	Cluster 1	1002
Ndfip2	Ndfip2	Nedd4 family interacting protein 2	0.510906	Cluster 1	1002
Ndst1	Ndst1	N-deacetylase and N-sulfotransferase 1	0.570522	Cluster 1	1002
Necap2	Necap2	NECAP endocytosis associated 2	0.119317	Cluster 1	1002
Nectin2	Nectin2	nectin cell adhesion molecule 2	0.237227	Cluster 1	1002
Nedd9	Nedd9	neural precursor cell expressed, developmentally down-regulated 9	0.478813	Cluster 1	1002
Net1	Net1	neuroepithelial cell transforming 1	0.294776	Cluster 1	1002
Nfkbia	Nfkbia	NFKB inhibitor alpha	0.419126	Cluster 1	1002
Nfkbib	Nfkbib	NFKB inhibitor beta	0.282347	Cluster 1	1002
Nhej1	Nhej1	nonhomologous end-joining factor 1	0.367752	Cluster 1	1002
Nlrp1a	Nlrp1a	NLR family, pyrin domain containing 1A	0.298929	Cluster 1	1002
Nlrp6/ENSRNOG00000045677	Nlrp6	NLR family, pyrin domain containing 6	0.417117	Cluster 1	1002
Noct	Noct	nocturnin	0.921208	Cluster 1	1002
Nostrin	Nostrin	nitric oxide synthase trafficking	0.462818	Cluster 1	1002
Nrbf2	Nrbf2	nuclear receptor binding factor 2	0.263166	Cluster 1	1002
Nts	Nts	neurotensin	1.3698	Cluster 1	1002
Nuak2	Nuak2	NUAK family kinase 2	0.530158	Cluster 1	1002
Nudt5	Nudt5	nudix hydrolase 5	0.730674	Cluster 1	1002
Nutm1	Nutm1	NUT midline carcinoma, family member 1	0.919497	Cluster 1	1002
Oaf	Oaf	out at first homolog	0.326127	Cluster 1	1002
Ocln	Ocln	occludin	0.425454	Cluster 1	1002
Ooep	Ooep	oocyte expressed protein	2.43517	Cluster 1	1002
Optn	Optn	optineurin	0.800286	Cluster 1	1002
Osbpl3	Osbpl3	oxysterol binding protein-like 3	0.354403	Cluster 1	1002
Oser1	Oser1	oxidative stress responsive serine-rich 1	0.162094	Cluster 1	1002
Ostf1	Ostf1	osteoclast stimulating factor 1	0.215062	Cluster 1	1002
Otud7b	Otud7b	OTU deubiquitinase 7B	0.278991	Cluster 1	1002
P2rx4	P2rx4	purinergic receptor P2X 4	0.33872	Cluster 1	1002
Pafah1b1	Pafah1b1	platelet-activating factor acetylhydrolase 1b, regulatory subunit 1	0.279876	Cluster 1	1002
Panx1	Panx1	Pannexin 1	1.01876	Cluster 1	1002
Papss1	Papss1	3'-phosphoadenosine 5'-phosphosulfate synthase 1	0.571287	Cluster 1	1002
Paqr7	Paqr7	progestin and adipoQ receptor family member 7	0.389198	Cluster 1	1002
Parp14	Parp14	poly (ADP-ribose) polymerase family, member 14	0.490581	Cluster 1	1002
Parp9	Parp9	poly (ADP-ribose) polymerase family, member 9	0.478676	Cluster 1	1002
Patj	Patj	PATJ, crumbs cell polarity complex component	0.359497	Cluster 1	1002
Pbld1	Pbld1	phenazine biosynthesis-like protein domain containing 1	0.413535	Cluster 1	1002
Pdcd6	Pdcd6	programmed cell death 6	0.276074	Cluster 1	1002
Pde4c/ENSRNOG00000043249	Pde4c	phosphodiesterase 4C	0.345122	Cluster 1	1002
Pde5a	Pde5a	phosphodiesterase 5A	0.472084	Cluster 1	1002
Pdgfc	Pdgfc	platelet derived growth factor C	0.477426	Cluster 1	1002
Pdlim2	Pdlim2	PDZ and LIM domain 2	0.966569	Cluster 1	1002
Pdzd3	Pdzd3	PDZ domain containing 3	0.880435	Cluster 1	1002
Pdzd8	Pdzd8	PDZ domain containing 8	0.277501	Cluster 1	1002
Pdzk1	Pdzk1	PDZ domain containing 1	1.11164	Cluster 1	1002
Perp	Perp	PERP, TP53 apoptosis effector	0.297173	Cluster 1	1002
Pgap2	Pgap2	post-GPI attachment to proteins 2	0.306964	Cluster 1	1002
Pgap3	Pgap3	post-GPI attachment to proteins phospholipase 3	0.258633	Cluster 1	1002
Pgm3	Pgm3	phosphoglucomutase 3	0.476801	Cluster 1	1002
Pgrmc1	Pgrmc1	progesterone receptor membrane component 1	0.291045	Cluster 1	1002
Phldb3	Phldb3	pleckstrin homology-like domain, family B, member 3	0.70778	Cluster 1	1002
Phlpp2	Phlpp2	PH domain and leucine rich repeat protein phosphatase 2	0.703274	Cluster 1	1002
Pik3ap1	Pik3ap1	phosphoinositide-3-kinase adaptor protein 1	0.727748	Cluster 1	1002
Pim1	Pim1	Pim-1 proto-oncogene, serine/threonine kinase	0.597776	Cluster 1	1002
Pink1	Pink1	PTEN induced kinase 1	0.480618	Cluster 1	1002
Pip4p1	Pip4p1	phosphatidylinositol-4,5-bisphosphate 4-phosphatase 1	0.167415	Cluster 1	1002
Pip5k1b	Pip5k1b	phosphatidylinositol-4-phosphate 5-kinase type 1 beta	0.365276	Cluster 1	1002
Pitpna	Pitpna	phosphatidylinositol transfer protein, alpha	0.540053	Cluster 1	1002
Pitpnm1	Pitpnm1	phosphatidylinositol transfer protein, membrane-associated 1	0.402361	Cluster 1	1002
Pitx2	Pitx2	paired-like homeodomain 2	1.13326	Cluster 1	1002
Pkn2	Pkn2	protein kinase N2	0.283465	Cluster 1	1002
Pkp3	Pkp3	plakophilin 3	0.359319	Cluster 1	1002
Pla2g12b	Pla2g12b	phospholipase A2, group XIIB	1.01969	Cluster 1	1002
Plac8	Plac8	placenta associated 8	0.446114	Cluster 1	1002
Plb1	Plb1	phospholipase B1	2.25044	Cluster 1	1002
Plcd1	Plcd1	phospholipase C, delta 1	0.624788	Cluster 1	1002
Plcl2	Plcl2	phospholipase C-like 2	0.254662	Cluster 1	1002
Plcxd2	Plcxd2	phosphatidylinositol-specific phospholipase C, X domain containing 2	0.995689	Cluster 1	1002
Plec	Plec	plectin	0.372464	Cluster 1	1002
Plekhf2	Plekhf2	pleckstrin homology and FYVE domain containing 2	0.207886	Cluster 1	1002
Plekhg2	Plekhg2	pleckstrin homology and RhoGEF domain containing G2	0.528589	Cluster 1	1002
Plekhg6	Plekhg6	pleckstrin homology and RhoGEF domain containing G6	0.783255	Cluster 1	1002
Plekhm1	Plekhm1	pleckstrin homology and RUN domain containing M1	0.273752	Cluster 1	1002
Plekhn1	Plekhn1	pleckstrin homology domain containing N1	0.491089	Cluster 1	1002
Plin3	Plin3	perilipin 3	0.653322	Cluster 1	1002
Plk3	Plk3	polo-like kinase 3	0.718606	Cluster 1	1002
Plpp1	Plpp1	phospholipid phosphatase 1	0.299774	Cluster 1	1002
Plpp6	Plpp6	phospholipid phosphatase 6	0.268984	Cluster 1	1002
Pls1	Pls1	plastin 1	0.617307	Cluster 1	1002
Plscr1	Plscr1	phospholipid scramblase 1	0.680346	Cluster 1	1002
Plxnb2	Plxnb2	plexin B2	0.281067	Cluster 1	1002
Pmaip1	Pmaip1	phorbol-12-myristate-13-acetate-induced protein 1	0.651291	Cluster 1	1002
Pmp22	Pmp22	peripheral myelin protein 22	1.13656	Cluster 1	1002
Pnpla2	Pnpla2	patatin-like phospholipase domain containing 2	0.484309	Cluster 1	1002
Pnpla6	Pnpla6	patatin-like phospholipase domain containing 6	0.368723	Cluster 1	1002
Pnrc1	Pnrc1	proline-rich nuclear receptor coactivator 1	0.329398	Cluster 1	1002
Pon3	Pon3	paraoxonase 3	0.763213	Cluster 1	1002
Ppil6	Ppil6	peptidylprolyl isomerase like 6	1.11622	Cluster 1	1002
Ppm1h	Ppm1h	protein phosphatase, Mg2+/Mn2+ dependent, 1H	0.37263	Cluster 1	1002
Ppp1r14d	Ppp1r14d	protein phosphatase 1, regulatory (inhibitor) subunit 14D	0.319993	Cluster 1	1002
Ppp2r1b	Ppp2r1b	protein phosphatase 2 scaffold subunit A beta	0.385124	Cluster 1	1002
Ppp2r5c	Ppp2r5c	protein phosphatase 2, regulatory subunit B', gamma	0.21836	Cluster 1	1002
Ppp2r5d	Ppp2r5d	protein phosphatase 2, regulatory subunit B', delta	0.3985	Cluster 1	1002
Ppp4r1	Ppp4r1	protein phosphatase 4, regulatory subunit 1	0.28221	Cluster 1	1002
Ppp6r2	Ppp6r2	protein phosphatase 6, regulatory subunit 2	0.284511	Cluster 1	1002
Prkcd	Prkcd	protein kinase C, delta	0.521837	Cluster 1	1002
Prkce	Prkce	protein kinase C, epsilon	0.675838	Cluster 1	1002
Prodh1	Prodh1	proline dehydrogenase 1	0.800004	Cluster 1	1002
Prr13	Prr13	proline rich 13	0.422441	Cluster 1	1002
Prr14	Prr14	proline rich 14	0.264113	Cluster 1	1002
Prr15	Prr15	proline rich 15	0.708662	Cluster 1	1002
Prrg2	Prrg2	proline rich and Gla domain 2	0.266312	Cluster 1	1002
Prss23	Prss23	serine protease 23	0.624134	Cluster 1	1002
Prune1	Prune1	prune exopolyphosphatase 1	0.294456	Cluster 1	1002
Psen1	Psen1	presenilin 1	0.458455	Cluster 1	1002
Pstpip2	Pstpip2	proline-serine-threonine phosphatase-interacting protein 2	0.625105	Cluster 1	1002
Pten	Pten	phosphatase and tensin homolog	0.330906	Cluster 1	1002
Ptp4a2	Ptp4a2	protein tyrosine phosphatase 4A2	0.208675	Cluster 1	1002
Ptpre	Ptpre	protein tyrosine phosphatase, receptor type, E	0.489241	Cluster 1	1002
Ptprf	Ptprf	protein tyrosine phosphatase, receptor type, F	0.287924	Cluster 1	1002
Ptprh	Ptprh	protein tyrosine phosphatase, receptor type, H	0.576062	Cluster 1	1002
Ptprr	Ptprr	protein tyrosine phosphatase, receptor type, R	0.966574	Cluster 1	1002
Pttg1ip	Pttg1ip	PTTG1 interacting protein	0.28579	Cluster 1	1002
Pxk	Pxk	PX domain containing serine/threonine kinase	0.259077	Cluster 1	1002
Pyroxd1	Pyroxd1	pyridine nucleotide-disulphide oxidoreductase domain 1	0.276464	Cluster 1	1002
Pyy	Pyy	peptide YY (mapped)	0.822163	Cluster 1	1002
Rab11a	Rab11a	RAB11a, member RAS oncogene family	0.262434	Cluster 1	1002
Rab11fip1	Rab11fip1	RAB11 family interacting protein 1	0.327974	Cluster 1	1002
Rab17	Rab17	RAB17, member RAS oncogene family	0.408706	Cluster 1	1002
Rab31	Rab31	RAB31, member RAS oncogene family	0.35567	Cluster 1	1002
Rab40c	Rab40c	Rab40c, member RAS oncogene family	0.211982	Cluster 1	1002
Rab8a	Rab8a	RAB8A, member RAS oncogene family	0.3128	Cluster 1	1002
Rac1	Rac1	Rac family small GTPase 1	0.250546	Cluster 1	1002
Ralgps1	Ralgps1	Ral GEF with PH domain and SH3 binding motif 1	0.538102	Cluster 1	1002
Ralgps2	Ralgps2	Ral GEF with PH domain and SH3 binding motif 2	0.461663	Cluster 1	1002
Rap2c	Rap2c	RAP2C, member of RAS oncogene family	0.364376	Cluster 1	1002
Rapgefl1	Rapgefl1	Rap guanine nucleotide exchange factor like 1	0.361401	Cluster 1	1002
Raph1	Raph1	Ras association (RalGDS/AF-6) and pleckstrin homology domains 1	0.355069	Cluster 1	1002
Rasgrp3	Rasgrp3	RAS guanyl releasing protein 3	0.471539	Cluster 1	1002
Rassf1	Rassf1	Ras association domain family member 1	0.236566	Cluster 1	1002
Rassf7	Rassf7	Ras association domain family member 7	0.369634	Cluster 1	1002
Rb1cc1	Rb1cc1	RB1-inducible coiled-coil 1	0.346947	Cluster 1	1002
Rc3h1	Rc3h1	ring finger and CCCH-type domains 1	0.512055	Cluster 1	1002
Relb	Relb	RELB proto-oncogene, NF-kB subunit	0.735783	Cluster 1	1002
Retreg2	Retreg2	reticulophagy regulator family member 2	0.242088	Cluster 1	1002
Rffl	Rffl	ring finger and FYVE-like domain containing E3 ubiquitin protein ligase	0.237656	Cluster 1	1002
RGD1305347	RGD1305347	similar to RIKEN cDNA 2610528J11	0.33906	Cluster 1	1002
RGD1305350	RGD1305350	similar to RIKEN cDNA 2510039O18	0.191697	Cluster 1	1002
RGD1305807	RGD1305807	hypothetical LOC298077	0.781241	Cluster 1	1002
RGD1306556	RGD1306556	RIKEN cDNA 2900026A02 gene	0.491076	Cluster 1	1002
RGD1308117	RGD1308117	similar to 9930012K11Rik protein	0.543392	Cluster 1	1002
RGD1310587	RGD1310587	RIKEN cDNA C130074G19 gene	0.525421	Cluster 1	1002
RGD1311575	RGD1311575	hypothetical LOC289568	0.733671	Cluster 1	1002
RGD1561149	RGD1561149	similar to mKIAA1522 protein	0.512738	Cluster 1	1002
RGD1561777	RGD1561777	similar to Na+ dependent glucose transporter 1	1.07135	Cluster 1	1002
RGD1561958	RGD1561958	similar to RIKEN cDNA 2010106E10	1.41641	Cluster 1	1002
RGD1562136	RGD1562136	similar to D1Ertd622e protein	0.513602	Cluster 1	1002
RGD1562652	RGD1562652	similar to class I histocompatibility antigen alpha chain - cotton-top tamarin	0.568429	Cluster 1	1002
RGD1565367	RGD1565367	similar to Solute carrier family 23, member 2 (Sodium-dependent vitamin C transporter 2)	1.47962	Cluster 1	1002
RGD1565410	RGD1565410	similar to Ly6-C antigen gene	0.852068	Cluster 1	1002
RGD1624210	RGD1624210	similar to butyrophilin-like 7	0.770068	Cluster 1	1002
Rhbdd1	Rhbdd1	rhomboid domain containing 1	0.243198	Cluster 1	1002
Rhod	Rhod	ras homolog family member D	0.458272	Cluster 1	1002
Rhof	Rhof	ras homolog family member F, filopodia associated	0.742187	Cluster 1	1002
Rhog	Rhog	ras homolog family member G	0.343962	Cluster 1	1002
Ric8a	Ric8a	RIC8 guanine nucleotide exchange factor A	0.185433	Cluster 1	1002
Rin2	Rin2	Ras and Rab interactor 2	0.343092	Cluster 1	1002
Rinl	Rinl	Ras and Rab interactor-like	0.307884	Cluster 1	1002
Riok3	Riok3	RIO kinase 3	0.26796	Cluster 1	1002
Ripk1	Ripk1	receptor interacting serine/threonine kinase 1	0.293474	Cluster 1	1002
Ripk4	Ripk4	receptor-interacting serine-threonine kinase 4	0.382126	Cluster 1	1002
Rnf114	Rnf114	ring finger protein 114	0.381388	Cluster 1	1002
Rnf115	Rnf115	ring finger protein 115	0.331442	Cluster 1	1002
Rnf144b	Rnf144b	ring finger protein 144B	0.394315	Cluster 1	1002
Rnf152	Rnf152	ring finger protein 152	0.936567	Cluster 1	1002
Rnf181	Rnf181	ring finger protein 181	0.347009	Cluster 1	1002
Rnf185	Rnf185	ring finger protein 185	0.213396	Cluster 1	1002
Rnf19a	Rnf19a	ring finger protein 19A, RBR E3 ubiquitin protein ligase	0.265348	Cluster 1	1002
Rnf19b	Rnf19b	ring finger protein 19B	0.339976	Cluster 1	1002
Rnf31	Rnf31	ring finger protein 31	0.34584	Cluster 1	1002
Rnh1	Rnh1	ribonuclease/angiogenin inhibitor 1	0.230031	Cluster 1	1002
Rnls	Rnls	renalase, FAD-dependent amine oxidase	0.366757	Cluster 1	1002
Rorc	Rorc	RAR-related orphan receptor C	0.460064	Cluster 1	1002
Rragd	Rragd	Ras-related GTP binding D	0.799288	Cluster 1	1002
Rsrp1	Rsrp1	arginine and serine rich protein 1	0.303706	Cluster 1	1002
RT1-A1	RT1-A1	RT1 class Ia, locus A1	0.64461	Cluster 1	1002
RT1-A2	RT1-A2	RT1 class Ia, locus A2	0.644264	Cluster 1	1002
RT1-CE1	RT1-CE1	RT1 class I, locus1	0.556798	Cluster 1	1002
RT1-CE3	RT1-CE3	RT1 class I, locus CE3	0.711867	Cluster 1	1002
RT1-CE5	RT1-CE5	RT1 class I, locus CE5	0.486612	Cluster 1	1002
Rtcb	Rtcb	RNA 2',3'-cyclic phosphate and 5'-OH ligase	0.272955	Cluster 1	1002
Rundc3b	Rundc3b	RUN domain containing 3B	0.593483	Cluster 1	1002
Rusc1	Rusc1	RUN and SH3 domain containing 1	0.274166	Cluster 1	1002
Rybp	Rybp	RING1 and YY1 binding protein	0.299477	Cluster 1	1002
Sacm1l	Sacm1l	SAC1 like phosphatidylinositide phosphatase	0.231602	Cluster 1	1002
Samd8	Samd8	sterile alpha motif domain containing 8	0.638595	Cluster 1	1002
Sar1b	Sar1b	secretion associated, Ras related GTPase 1B	0.439942	Cluster 1	1002
Saraf	Saraf	store-operated calcium entry-associated regulatory factor	0.429112	Cluster 1	1002
Sbno2	Sbno2	strawberry notch homolog 2	0.404772	Cluster 1	1002
Scp2	Scp2	sterol carrier protein 2	0.183249	Cluster 1	1002
Scpep1	Scpep1	serine carboxypeptidase 1	0.336527	Cluster 1	1002
Sdc1	Sdc1	syndecan 1	0.435904	Cluster 1	1002
Sdr39u1	Sdr39u1	short chain dehydrogenase/reductase family 39U, member 1	0.168423	Cluster 1	1002
Selenoi	Selenoi	selenoprotein I	0.606844	Cluster 1	1002
Selenop	Selenop	selenoprotein P	1.31882	Cluster 1	1002
Sema4a	Sema4a	semaphorin 4A	0.434967	Cluster 1	1002
Sema4b	Sema4b	semaphorin 4B	0.422399	Cluster 1	1002
Sephs1	Sephs1	selenophosphate synthetase 1	0.33752	Cluster 1	1002
Serac1	Serac1	serine active site containing 1	0.314426	Cluster 1	1002
Serpinb1a	Serpinb1a	serpin family B member 1A	0.455846	Cluster 1	1002
Serpinb6a	Serpinb6a	serpin family B member 6A	0.412453	Cluster 1	1002
Sesn1	Sesn1	sestrin 1	0.624089	Cluster 1	1002
Sesn2	Sesn2	sestrin 2	0.364876	Cluster 1	1002
Sesn3	Sesn3	sestrin 3	0.379974	Cluster 1	1002
Sestd1	Sestd1	SEC14 and spectrin domain containing 1	0.296247	Cluster 1	1002
Setd7	Setd7	SET domain containing 7, histone lysine methyltransferase	0.566739	Cluster 1	1002
Sfn	Sfn	stratifin	0.8093	Cluster 1	1002
Sft2d1	Sft2d1	SFT2 domain containing 1	0.236844	Cluster 1	1002
Sft2d2	Sft2d2	SFT2 domain containing 2	0.298379	Cluster 1	1002
Sgms2	Sgms2	sphingomyelin synthase 2	0.642764	Cluster 1	1002
Sgpl1	Sgpl1	sphingosine-1-phosphate lyase 1	0.325553	Cluster 1	1002
Sh3bp1	Sh3bp1	SH3-domain binding protein 1	0.275741	Cluster 1	1002
Sh3gl2	Sh3gl2	SH3 domain containing GRB2 like 2, endophilin A1	0.50596	Cluster 1	1002
Sh3glb1	Sh3glb1	SH3 domain -containing GRB2-like endophilin B1	0.277342	Cluster 1	1002
Sh3rf2	Sh3rf2	SH3 domain containing ring finger 2	0.389763	Cluster 1	1002
Sh3tc1	Sh3tc1	SH3 domain and tetratricopeptide repeats 1	0.639515	Cluster 1	1002
Si	Si	sucrase-isomaltase	1.67716	Cluster 1	1002
Sirt7	Sirt7	sirtuin 7	0.261215	Cluster 1	1002
Slc10a2	Slc10a2	solute carrier family 10 member 2	1.41778	Cluster 1	1002
Slc12a7	Slc12a7	solute carrier family 12 member 7	0.295577	Cluster 1	1002
Slc13a1	Slc13a1	solute carrier family 13 member 1	1.12382	Cluster 1	1002
Slc13a2	Slc13a2	solute carrier family 13 member 2	0.759142	Cluster 1	1002
Slc15a1	Slc15a1	solute carrier family 15 member 1	1.46343	Cluster 1	1002
Slc16a13	Slc16a13	solute carrier family 16, member 13	0.389402	Cluster 1	1002
Slc18a2	Slc18a2	solute carrier family 18 member A2	0.264477	Cluster 1	1002
Slc19a2	Slc19a2	solute carrier family 19 member 2	0.576076	Cluster 1	1002
Slc1a1	Slc1a1	solute carrier family 1 member 1	0.753348	Cluster 1	1002
Slc22a5	Slc22a5	solute carrier family 22 member 5	0.63494	Cluster 1	1002
Slc23a1	Slc23a1	solute carrier family 23 member 1	1.10221	Cluster 1	1002
Slc23a3	Slc23a3	solute carrier family 23, member 3	0.356812	Cluster 1	1002
Slc25a22	Slc25a22	solute carrier family 25 member 22	0.645134	Cluster 1	1002
Slc25a24	Slc25a24	solute carrier family 25 member 24	0.659744	Cluster 1	1002
Slc25a34	Slc25a34	solute carrier family 25, member 34	0.723978	Cluster 1	1002
Slc25a44	Slc25a44	solute carrier family 25, member 44	0.551282	Cluster 1	1002
Slc27a4	Slc27a4	solute carrier family 27 member 4	0.385592	Cluster 1	1002
Slc2a5	Slc2a5	solute carrier family 2 member 5	1.30087	Cluster 1	1002
Slc2a9	Slc2a9	solute carrier family 2 member 9	0.669419	Cluster 1	1002
Slc30a1	Slc30a1	solute carrier family 30 member 1	0.51594	Cluster 1	1002
Slc30a4	Slc30a4	solute carrier family 30 member 4	0.449493	Cluster 1	1002
Slc31a1	Slc31a1	solute carrier family 31 member 1	0.506559	Cluster 1	1002
Slc35f2	Slc35f2	solute carrier family 35, member F2	0.626393	Cluster 1	1002
Slc35f6	Slc35f6	solute carrier family 35, member F6	0.291918	Cluster 1	1002
Slc3a1	Slc3a1	solute carrier family 3 member 1	1.50859	Cluster 1	1002
Slc43a2	Slc43a2	solute carrier family 43 member 2	0.906599	Cluster 1	1002
Slc49a3	Slc49a3	solute carrier family 49 member 3	0.617303	Cluster 1	1002
Slc51a	Slc51a	solute carrier family 51, alpha subunit	1.0321	Cluster 1	1002
Slc51b	Slc51b	solute carrier family 51, beta subunit	1.1649	Cluster 1	1002
Slc52a2	Slc52a2	solute carrier family 52 member 2	0.63634	Cluster 1	1002
Slc52a3	Slc52a3	solute carrier family 52 member 3	1.22211	Cluster 1	1002
Slc5a10	Slc5a10	solute carrier family 5 member 10	0.402629	Cluster 1	1002
Slc5a11	Slc5a11	solute carrier family 5 member 11	1.06707	Cluster 1	1002
Slc5a12	Slc5a12	solute carrier family 5 member 12	1.67895	Cluster 1	1002
Slc5a6	Slc5a6	solute carrier family 5 member 6	0.388205	Cluster 1	1002
Slc6a19	Slc6a19	solute carrier family 6 member 19	1.69467	Cluster 1	1002
Slc6a20	Slc6a20	solute carrier family 6 member 20	0.974318	Cluster 1	1002
Slc6a4	Slc6a4	solute carrier family 6 member 4	0.719876	Cluster 1	1002
Slc6a8	Slc6a8	solute carrier family 6 member 8	0.753225	Cluster 1	1002
Slc7a7	Slc7a7	solute carrier family 7 member 7	0.909224	Cluster 1	1002
Slc7a9	Slc7a9	solute carrier family 7 member 9	1.10593	Cluster 1	1002
Slc9a3r1	Slc9a3r1	SLC9A3 regulator 1	0.932253	Cluster 1	1002
Slfn1	Slfn1	schlafen 1	0.894756	Cluster 1	1002
Slfn2	Slfn2	schlafen 2	0.342811	Cluster 1	1002
Smad3	Smad3	SMAD family member 3	0.350023	Cluster 1	1002
Smad7	Smad7	SMAD family member 7	0.537231	Cluster 1	1002
Smap1	Smap1	small ArfGAP 1	0.190036	Cluster 1	1002
Smim24	Smim24	small integral membrane protein 24	0.807169	Cluster 1	1002
Smim31	Smim31	small integral membrane protein 31	0.452554	Cluster 1	1002
Smlr1	Smlr1	small leucine-rich protein 1	1.01464	Cluster 1	1002
Smpd2	Smpd2	sphingomyelin phosphodiesterase 2	0.866183	Cluster 1	1002
Smpd3	Smpd3	sphingomyelin phosphodiesterase 3	0.475634	Cluster 1	1002
Snap29	Snap29	synaptosome associated protein 29	0.225623	Cluster 1	1002
Snx15	Snx15	sorting nexin 15	0.357312	Cluster 1	1002
Snx25	Snx25	sorting nexin 25	0.558025	Cluster 1	1002
Soat2	Soat2	sterol O-acyltransferase 2	0.929158	Cluster 1	1002
Socs6	Socs6	suppressor of cytokine signaling 6	0.526707	Cluster 1	1002
Sowahb	Sowahb	sosondowah ankyrin repeat domain family member B	0.703754	Cluster 1	1002
Sox13	Sox13	SRY-box transcription factor 13	0.535859	Cluster 1	1002
Spata2	Spata2	spermatogenesis associated 2	0.428694	Cluster 1	1002
Spata2L	Spata2L	spermatogenesis associated 2-like	0.359527	Cluster 1	1002
Specc1	Specc1	sperm antigen with calponin homology and coiled-coil domains 1	0.35558	Cluster 1	1002
Specc1l	Specc1l	sperm antigen with calponin homology and coiled-coil domains 1-like	0.239216	Cluster 1	1002
Sphk2	Sphk2	sphingosine kinase 2	0.25962	Cluster 1	1002
Spint1	Spint1	serine peptidase inhibitor, Kunitz type 1	0.445992	Cluster 1	1002
Spns1	Spns1	sphingolipid transporter 1	0.179382	Cluster 1	1002
Spsb1	Spsb1	splA/ryanodine receptor domain and SOCS box containing 1	0.452064	Cluster 1	1002
Sptlc2	Sptlc2	serine palmitoyltransferase, long chain base subunit 2	0.353141	Cluster 1	1002
Sqle	Sqle	squalene epoxidase	0.36681	Cluster 1	1002
Srebf2	Srebf2	sterol regulatory element binding transcription factor 2	0.178723	Cluster 1	1002
St14	St14	suppression of tumorigenicity 14	0.323912	Cluster 1	1002
St3gal5	St3gal5	ST3 beta-galactoside alpha-2,3-sialyltransferase 5	0.676725	Cluster 1	1002
St6gal1	St6gal1	ST6 beta-galactoside alpha-2,6-sialyltransferase 1	1.52161	Cluster 1	1002
St8sia6	St8sia6	ST8 alpha-N-acetyl-neuraminide alpha-2,8-sialyltransferase 6	1.36533	Cluster 1	1002
Stap2	Stap2	signal transducing adaptor family member 2	0.670697	Cluster 1	1002
Stat2	Stat2	signal transducer and activator of transcription 2	0.249052	Cluster 1	1002
Stat3	Stat3	signal transducer and activator of transcription 3	0.233973	Cluster 1	1002
Stk10	Stk10	serine/threonine kinase 10	0.643445	Cluster 1	1002
Stk17b	Stk17b	serine/threonine kinase 17b	0.605564	Cluster 1	1002
Stk3	Stk3	serine/threonine kinase 3	0.619684	Cluster 1	1002
Stx3	Stx3	syntaxin 3	0.544928	Cluster 1	1002
Stxbp3	Stxbp3	syntaxin binding protein 3	0.361242	Cluster 1	1002
Stxbp5	Stxbp5	syntaxin binding protein 5	0.280311	Cluster 1	1002
Sult2b1	Sult2b1	sulfotransferase family 2B member 1	0.612821	Cluster 1	1002
Supt7l	Supt7l	SPT7-like STAGA complex gamma subunit	0.343842	Cluster 1	1002
Syf2	Syf2	SYF2 pre-mRNA-splicing factor	0.129313	Cluster 1	1002
Syk	Syk	spleen associated tyrosine kinase	0.756928	Cluster 1	1002
Syne3	Syne3	spectrin repeat containing, nuclear envelope family member 3	0.864717	Cluster 1	1002
Synpo	Synpo	synaptopodin	0.801562	Cluster 1	1002
Sytl3	Sytl3	synaptotagmin-like 3	0.648189	Cluster 1	1002
Tax1bp3	Tax1bp3	Tax1 binding protein 3	0.303763	Cluster 1	1002
Tbc1d1	Tbc1d1	TBC1 domain family member 1	0.422703	Cluster 1	1002
Tbc1d10b	Tbc1d10b	TBC1 domain family, member 10b	0.223243	Cluster 1	1002
Tbc1d21	Tbc1d21	TBC1 domain family, member 21	1.47885	Cluster 1	1002
Tbk1	Tbk1	TANK-binding kinase 1	0.434588	Cluster 1	1002
Tbx21	Tbx21	T-box transcription factor 21	0.61598	Cluster 1	1002
Tbx3	Tbx3	T-box transcription factor 3	0.705126	Cluster 1	1002
Tcf25	Tcf25	transcription factor 25	0.161644	Cluster 1	1002
Tcn2	Tcn2	transcobalamin 2	0.737732	Cluster 1	1002
Tdp2	Tdp2	tyrosyl-DNA phosphodiesterase 2	0.262465	Cluster 1	1002
Tdrd7	Tdrd7	tudor domain containing 7	0.415103	Cluster 1	1002
Tec	Tec	tec protein tyrosine kinase	0.466475	Cluster 1	1002
Tep1	Tep1	telomerase associated protein 1	0.293516	Cluster 1	1002
Tesk2	Tesk2	testis associated actin remodelling kinase 2	0.661411	Cluster 1	1002
Tgm7	Tgm7	transglutaminase 7	1.101	Cluster 1	1002
Thegl	Thegl	theg spermatid protein-like	0.657996	Cluster 1	1002
Thnsl2	Thnsl2	threonine synthase-like 2	0.601098	Cluster 1	1002
Tiam2	Tiam2	TIAM Rac1 associated GEF 2	0.525261	Cluster 1	1002
Ticam1	Ticam1	toll-like receptor adaptor molecule 1	0.431413	Cluster 1	1002
Tjp3	Tjp3	tight junction protein 3	0.295649	Cluster 1	1002
Tldc2	Tldc2	TBC/LysM-associated domain containing 2	0.551286	Cluster 1	1002
Tle4	Tle4	TLE family member 4, transcriptional corepressor	0.417658	Cluster 1	1002
Tm6sf2	Tm6sf2	transmembrane 6 superfamily member 2	0.795007	Cluster 1	1002
Tmbim1	Tmbim1	transmembrane BAX inhibitor motif containing 1	0.314153	Cluster 1	1002
Tmem102	Tmem102	transmembrane protein 102	0.27231	Cluster 1	1002
Tmem106a	Tmem106a	transmembrane protein 106A	0.570767	Cluster 1	1002
Tmem117	Tmem117	transmembrane protein 117	0.667183	Cluster 1	1002
Tmem125/ENSRNOG00000045872	Tmem125	transmembrane protein 125	0.622085	Cluster 1	1002
Tmem140	Tmem140	transmembrane protein 140	0.902055	Cluster 1	1002
Tmem150b	Tmem150b	transmembrane protein 150B	0.703745	Cluster 1	1002
Tmem236	Tmem236	transmembrane protein 236	0.86907	Cluster 1	1002
Tmem243	Tmem243	transmembrane protein 243	0.571507	Cluster 1	1002
Tmem252	Tmem252	transmembrane protein 252	0.482198	Cluster 1	1002
Tmem37	Tmem37	transmembrane protein 37	1.11547	Cluster 1	1002
Tmem41b	Tmem41b	transmembrane protein 41B	0.329963	Cluster 1	1002
Tmem62	Tmem62	transmembrane protein 62	0.351205	Cluster 1	1002
Tmem86b	Tmem86b	transmembrane protein 86B	1.1844	Cluster 1	1002
Tmem8a	Tmem8a	transmembrane protein 8A	0.268003	Cluster 1	1002
Tmigd1	Tmigd1	transmembrane and immunoglobulin domain containing 1	1.00659	Cluster 1	1002
Tmlhe	Tmlhe	trimethyllysine hydroxylase, epsilon	0.431023	Cluster 1	1002
Tmod3	Tmod3	tropomodulin 3	0.231721	Cluster 1	1002
Tnfaip8l2	Tnfaip8l2	TNF alpha induced protein 8 like 2	0.809678	Cluster 1	1002
Tnfrsf14	Tnfrsf14	TNF receptor superfamily member 14	0.280775	Cluster 1	1002
Tnfrsf21	Tnfrsf21	TNF receptor superfamily member 21	0.6673	Cluster 1	1002
Tnip1	Tnip1	TNFAIP3 interacting protein 1	0.574535	Cluster 1	1002
Tnk1	Tnk1	tyrosine kinase, non-receptor, 1	0.257229	Cluster 1	1002
Tnks1bp1	Tnks1bp1	tankyrase 1 binding protein 1	0.27044	Cluster 1	1002
Tor1aip2	Tor1aip2	torsin 1A interacting protein 2	0.272588	Cluster 1	1002
Tp53i13	Tp53i13	tumor protein p53 inducible protein 13	0.247884	Cluster 1	1002
Tpcn1	Tpcn1	two pore segment channel 1	0.227675	Cluster 1	1002
Tpcn2	Tpcn2	two pore segment channel 2	0.323209	Cluster 1	1002
Tpm3	Tpm3	tropomyosin 3	0.329975	Cluster 1	1002
Tprn	Tprn	taperin	0.375709	Cluster 1	1002
Tradd	Tradd	TNFRSF1A-associated via death domain	0.271052	Cluster 1	1002
Traf3ip2	Traf3ip2	Traf3 interacting protein 2	0.280135	Cluster 1	1002
Traf6	Traf6	TNF receptor associated factor 6	0.412208	Cluster 1	1002
Traf7	Traf7	TNF receptor associated factor 7	0.207803	Cluster 1	1002
Trib3	Trib3	tribbles pseudokinase 3	1.06287	Cluster 1	1002
Trim15	Trim15	tripartite motif containing 15	0.727296	Cluster 1	1002
Trim2	Trim2	tripartite motif-containing 2	0.361851	Cluster 1	1002
Trim30	Trim30	tripartite motif-containing 30	0.601466	Cluster 1	1002
Trim31	Trim31	tripartite motif-containing 31	0.693928	Cluster 1	1002
Trim40	Trim40	tripartite motif-containing 40	1.00543	Cluster 1	1002
Tspan15	Tspan15	tetraspanin 15	0.640959	Cluster 1	1002
Ttc22	Ttc22	tetratricopeptide repeat domain 22	0.541931	Cluster 1	1002
Ttc4	Ttc4	tetratricopeptide repeat domain 4	0.187048	Cluster 1	1002
Tubal3	Tubal3	tubulin, alpha-like 3	0.704631	Cluster 1	1002
Tuft1	Tuft1	tuftelin 1	0.495069	Cluster 1	1002
Tyk2	Tyk2	tyrosine kinase 2	0.336913	Cluster 1	1002
Uap1l1	Uap1l1	UDP-N-acetylglucosamine pyrophosphorylase 1 like 1	0.295743	Cluster 1	1002
Ubap1	Ubap1	ubiquitin-associated protein 1	0.239556	Cluster 1	1002
Ubd	Ubd	ubiquitin D	1.28679	Cluster 1	1002
Ube2l6	Ube2l6	ubiquitin-conjugating enzyme E2L 6	0.368006	Cluster 1	1002
Ube2q1	Ube2q1	ubiquitin conjugating enzyme E2 Q1	0.209904	Cluster 1	1002
Ube2z	Ube2z	ubiquitin-conjugating enzyme E2Z	0.218483	Cluster 1	1002
Ubxn2a	Ubxn2a	UBX domain protein 2A	0.416251	Cluster 1	1002
Ucp2	Ucp2	uncoupling protein 2	0.258823	Cluster 1	1002
Ugcg	Ugcg	UDP-glucose ceramide glucosyltransferase	0.408078	Cluster 1	1002
Ugt2b10	Ugt2b10	UDP glucuronosyltransferase 2 family, polypeptide B10	0.812963	Cluster 1	1002
Ush1c	Ush1c	USH1 protein network component harmonin	0.351211	Cluster 1	1002
Uso1	Uso1	USO1 vesicle transport factor	0.227845	Cluster 1	1002
Usp2	Usp2	ubiquitin specific peptidase 2	0.642306	Cluster 1	1002
Usp37	Usp37	ubiquitin specific peptidase 37	0.283945	Cluster 1	1002
Vamp3	Vamp3	vesicle-associated membrane protein 3	0.138722	Cluster 1	1002
Vamp5	Vamp5	vesicle-associated membrane protein 5	0.489007	Cluster 1	1002
Vamp8	Vamp8	vesicle-associated membrane protein 8	0.325207	Cluster 1	1002
Vav2	Vav2	vav guanine nucleotide exchange factor 2	0.761079	Cluster 1	1002
Vhl	Vhl	von Hippel-Lindau tumor suppressor	0.404008	Cluster 1	1002
Vil1	Vil1	villin 1	0.564276	Cluster 1	1002
Vps26a	Vps26a	VPS26 retromer complex component A	0.391825	Cluster 1	1002
Vps28	Vps28	VPS28 subunit of ESCRT-I	0.215758	Cluster 1	1002
Vps4b	Vps4b	vacuolar protein sorting 4 homolog B	0.333846	Cluster 1	1002
Vps9d1	Vps9d1	VPS9 domain containing 1	0.213889	Cluster 1	1002
Wasl	Wasl	WASP like actin nucleation promoting factor	0.277038	Cluster 1	1002
Wdr1	Wdr1	WD repeat domain 1	0.1918	Cluster 1	1002
Wdtc1	Wdtc1	WD and tetratricopeptide repeats 1	0.169685	Cluster 1	1002
Whamm	Whamm	WASP homolog associated with actin, golgi membranes and microtubules	0.246784	Cluster 1	1002
Wwp2	Wwp2	WW domain containing E3 ubiquitin protein ligase 2	0.344726	Cluster 1	1002
Xk	Xk	X-linked Kx blood group	0.492102	Cluster 1	1002
Xkr9	Xkr9	XK related 9	0.938032	Cluster 1	1002
Xpnpep2	Xpnpep2	X-prolyl aminopeptidase 2	1.17506	Cluster 1	1002
Xrn1	Xrn1	5'-3' exoribonuclease 1	0.264887	Cluster 1	1002
Zbtb22	Zbtb22	zinc finger and BTB domain containing 22	0.209464	Cluster 1	1002
Zbtb24	Zbtb24	zinc finger and BTB domain containing 24	0.242238	Cluster 1	1002
Zbtb7b	Zbtb7b	zinc finger and BTB domain containing 7B	0.441086	Cluster 1	1002
Zc3h3	Zc3h3	zinc finger CCCH type containing 3	0.255239	Cluster 1	1002
Zc3h7a	Zc3h7a	zinc finger CCCH type containing 7 A	0.300448	Cluster 1	1002
Zc3hav1	Zc3hav1	zinc finger CCCH-type containing, antiviral 1	0.20275	Cluster 1	1002
Zdhhc12	Zdhhc12	zinc finger, DHHC-type containing 12	0.225396	Cluster 1	1002
Zdhhc9	Zdhhc9	zinc finger, DHHC-type containing 9	0.357109	Cluster 1	1002
Zfand2a	Zfand2a	zinc finger AN1-type containing 2A	0.641564	Cluster 1	1002
Zfp184	Zfp184	zinc finger protein 184	0.592819	Cluster 1	1002
Zfp276	Zfp276	zinc finger protein (C2H2 type) 276	0.206997	Cluster 1	1002
Zfp36	Zfp36	zinc finger protein 36	0.446146	Cluster 1	1002
Zfp513	Zfp513	zinc finger protein 513	0.225143	Cluster 1	1002
Zfp688	Zfp688	zinc finger protein 688	0.305406	Cluster 1	1002
Zfp707/362936	Zfp707	zinc finger protein 707	0.487869	Cluster 1	1002
Zfp707/ENSRNOG00000057901	Zfp707	zinc finger protein 707	0.485355	Cluster 1	1002
Zmat3	Zmat3	zinc finger, matrin type 3	0.485246	Cluster 1	1002
Znfx1	Znfx1	zinc finger, NFX1-type containing 1	0.445013	Cluster 1	1002
Znrf2	Znrf2	zinc and ring finger 2	0.237326	Cluster 1	1002
Aaas	Aaas	aladin WD repeat nucleoporin	0.219461	Cluster 2	792
AABR07004539.1	AABR07004539.1	myosin, light chain 4	1.50781	Cluster 2	792
AABR07004560.1	AABR07004560.1	transient receptor potential cation channel, subfamily C, member 3	1.27332	Cluster 2	792
AABR07024303.1	AABR07024303.1	SH2B adaptor protein 1	1.32468	Cluster 2	792
AABR07032520.1	AABR07032520.1	tripartite motif-containing 3	1.35703	Cluster 2	792
AABR07035218.1	AABR07035218.1	tetratricopeptide repeat domain 24	0.488778	Cluster 2	792
AABR07042565.1	AABR07042565.1	septin 2	1.07937	Cluster 2	792
Aadac	Aadac	arylacetamide deacetylase	1.37546	Cluster 2	792
Aamp	Aamp	angio-associated, migratory cell protein	0.141624	Cluster 2	792
Aarsd1	Aarsd1	alanyl-tRNA synthetase domain containing 1	0.177441	Cluster 2	792
Aatf	Aatf	apoptosis antagonizing transcription factor	0.418476	Cluster 2	792
Abcb6	Abcb6	ATP binding cassette subfamily B member 6	0.160607	Cluster 2	792
Abcd1	Abcd1	ATP binding cassette subfamily D member 1	0.379095	Cluster 2	792
Abce1	Abce1	ATP binding cassette subfamily E member 1	0.207288	Cluster 2	792
Abcf1	Abcf1	ATP binding cassette subfamily F member 1	0.179	Cluster 2	792
Abcf2	Abcf2	ATP binding cassette subfamily F member 2	0.181673	Cluster 2	792
Abhd11	Abhd11	abhydrolase domain containing 11	0.207633	Cluster 2	792
AC109048.1	AC109048.1	olfactory receptor 1230	0.230642	Cluster 2	792
Acad10	Acad10	acyl-CoA dehydrogenase family, member 10	0.239003	Cluster 2	792
Acad9	Acad9	acyl-CoA dehydrogenase family, member 9	0.272398	Cluster 2	792
Acat1	Acat1	acetyl-CoA acetyltransferase 1	0.312035	Cluster 2	792
Acbd4	Acbd4	acyl-CoA binding domain containing 4	0.477147	Cluster 2	792
Acbd6	Acbd6	acyl-CoA binding domain containing 6	0.272935	Cluster 2	792
Acer3	Acer3	alkaline ceramidase 3	0.257031	Cluster 2	792
Acot2	Acot2	acyl-CoA thioesterase 2	0.543143	Cluster 2	792
Acsl6	Acsl6	acyl-CoA synthetase long-chain family member 6	0.809672	Cluster 2	792
Adam8	Adam8	ADAM metallopeptidase domain 8	0.892118	Cluster 2	792
Adi1	Adi1	acireductone dioxygenase 1	0.249706	Cluster 2	792
Adprh	Adprh	ADP-ribosylarginine hydrolase	0.189417	Cluster 2	792
Adprhl2	Adprhl2	ADP-ribosylhydrolase like 2	0.247079	Cluster 2	792
Adrm1	Adrm1	adhesion regulating molecule 1	0.170764	Cluster 2	792
Adsl	Adsl	adenylosuccinate lyase	0.179554	Cluster 2	792
Agmat	Agmat	agmatinase	0.913244	Cluster 2	792
Agpat3	Agpat3	1-acylglycerol-3-phosphate O-acyltransferase 3	0.56297	Cluster 2	792
Ahsa1	Ahsa1	activator of Hsp90 ATPase activity 1	0.252339	Cluster 2	792
Aifm1	Aifm1	apoptosis inducing factor, mitochondria associated 1	0.281961	Cluster 2	792
Aimp1	Aimp1	aminoacyl tRNA synthetase complex-interacting multifunctional protein 1	0.214606	Cluster 2	792
Aimp2	Aimp2	aminoacyl tRNA synthetase complex-interacting multifunctional protein 2	0.27009	Cluster 2	792
Akt1s1	Akt1s1	AKT1 substrate 1	0.198274	Cluster 2	792
Alad	Alad	aminolevulinate dehydratase	0.277128	Cluster 2	792
Aldh7a1	Aldh7a1	aldehyde dehydrogenase 7 family, member A1	0.439444	Cluster 2	792
Alg12	Alg12	ALG12, alpha-1,6-mannosyltransferase	0.182377	Cluster 2	792
Alyref	Alyref	Aly/REF export factor	0.327255	Cluster 2	792
Amacr	Amacr	alpha-methylacyl-CoA racemase	0.42134	Cluster 2	792
Amz2	Amz2	archaelysin family metallopeptidase 2	0.176269	Cluster 2	792
Ap1b1	Ap1b1	adaptor related protein complex 1 subunit beta 1	0.273397	Cluster 2	792
Apex1	Apex1	apurinic/apyrimidinic endodeoxyribonuclease 1	0.346576	Cluster 2	792
Armc1	Armc1	armadillo repeat containing 1	0.220051	Cluster 2	792
Arv1	Arv1	ARV1 homolog, fatty acid homeostasis modulator	0.196043	Cluster 2	792
Ascc1	Ascc1	activating signal cointegrator 1 complex subunit 1	0.18228	Cluster 2	792
Asnsd1	Asnsd1	asparagine synthetase domain containing 1	0.178676	Cluster 2	792
Atad3a	Atad3a	ATPase family, AAA domain containing 3A	0.383779	Cluster 2	792
Atg16l1	Atg16l1	autophagy related 16-like 1	0.135301	Cluster 2	792
Atg4b	Atg4b	autophagy related 4B, cysteine peptidase	0.200032	Cluster 2	792
Atic	Atic	5-aminoimidazole-4-carboxamide ribonucleotide formyltransferase/IMP cyclohydrolase	0.24484	Cluster 2	792
Atp13a1	Atp13a1	ATPase 13A1	0.153143	Cluster 2	792
Atp13a2	Atp13a2	ATPase cation transporting 13A2	0.45757	Cluster 2	792
Atp5f1a	Atp5f1a	ATP synthase F1 subunit alpha	0.242412	Cluster 2	792
Atp5f1c	Atp5f1c	ATP synthase F1 subunit gamma	0.179485	Cluster 2	792
Atp5mc3	Atp5mc3	ATP synthase membrane subunit c locus 3	0.275417	Cluster 2	792
Atpaf1	Atpaf1	ATP synthase mitochondrial F1 complex assembly factor 1	0.292248	Cluster 2	792
Atpaf2	Atpaf2	ATP synthase mitochondrial F1 complex assembly factor 2	0.160962	Cluster 2	792
Atr	Atr	ATR serine/threonine kinase	0.273526	Cluster 2	792
Aurka	Aurka	aurora kinase A	0.192516	Cluster 2	792
Barx2	Barx2	BARX homeobox 2	1.27701	Cluster 2	792
Bckdk	Bckdk	branched chain ketoacid dehydrogenase kinase	0.198114	Cluster 2	792
Bco2	Bco2	beta-carotene oxygenase 2	0.552456	Cluster 2	792
Bcs1l	Bcs1l	BCS1 homolog, ubiquinol-cytochrome c reductase complex chaperone	0.443859	Cluster 2	792
Bdh1	Bdh1	3-hydroxybutyrate dehydrogenase 1	0.421833	Cluster 2	792
Best4	Best4	bestrophin 4	1.61127	Cluster 2	792
Bhlhe40	Bhlhe40	basic helix-loop-helix family, member e40	0.457622	Cluster 2	792
Blm	Blm	BLM RecQ like helicase	0.363086	Cluster 2	792
Bop1	Bop1	BOP1 ribosomal biogenesis factor	0.345521	Cluster 2	792
Bpnt1	Bpnt1	3'(2'), 5'-bisphosphate nucleotidase 1	0.595073	Cluster 2	792
Brix1	Brix1	biogenesis of ribosomes BRX1	0.192339	Cluster 2	792
Bub3	Bub3	BUB3 mitotic checkpoint protein	0.130021	Cluster 2	792
Bud23	Bud23	BUD23, rRNA methyltransferase and ribosome maturation factor	0.286922	Cluster 2	792
Bysl	Bysl	bystin-like	0.246971	Cluster 2	792
C1qbp	C1qbp	complement C1q binding protein	0.298244	Cluster 2	792
Ca8	Ca8	carbonic anhydrase 8	0.306229	Cluster 2	792
Cad	Cad	carbamoyl-phosphate synthetase 2, aspartate transcarbamylase, and dihydroorotase	0.342603	Cluster 2	792
Cand1	Cand1	cullin-associated and neddylation-dissociated 1	0.150896	Cluster 2	792
Casp16	Casp16	caspase 16, apoptosis-related cysteine peptidase	0.96714	Cluster 2	792
Casp3	Casp3	caspase 3	0.519688	Cluster 2	792
Casp6/ENSRNOG00000009508	Casp6	caspase 6	0.845105	Cluster 2	792
Cblif	Cblif	cobalamin binding intrinsic factor	1.51012	Cluster 2	792
Ccdc22	Ccdc22	coiled-coil domain containing 22	0.237414	Cluster 2	792
Ccdc77	Ccdc77	coiled-coil domain containing 77	0.286212	Cluster 2	792
Ccdc86	Ccdc86	coiled-coil domain containing 86	0.293299	Cluster 2	792
Ccdc92	Ccdc92	coiled-coil domain containing 92	0.268828	Cluster 2	792
Cck	Cck	cholecystokinin	1.08636	Cluster 2	792
Ccnd2	Ccnd2	cyclin D2	0.617765	Cluster 2	792
Ccnh	Ccnh	cyclin H	0.245817	Cluster 2	792
Ccnjl	Ccnjl	cyclin J-like	0.651804	Cluster 2	792
Cct3	Cct3	chaperonin containing TCP1 subunit 3	0.286879	Cluster 2	792
Cct4	Cct4	chaperonin containing TCP1 subunit 4	0.186544	Cluster 2	792
Cct5	Cct5	chaperonin containing TCP1 subunit 5	0.234648	Cluster 2	792
Cct6a	Cct6a	chaperonin containing TCP1 subunit 6A	0.2702	Cluster 2	792
Cct7	Cct7	chaperonin containing TCP1 subunit 7	0.196359	Cluster 2	792
Cct8	Cct8	chaperonin containing TCP1 subunit 8	0.282796	Cluster 2	792
Cd1d1	Cd1d1	CD1d1 molecule	0.92875	Cluster 2	792
Cd3g	Cd3g	CD3g molecule	0.744632	Cluster 2	792
Cdadc1	Cdadc1	cytidine and dCMP deaminase domain containing 1	0.347187	Cluster 2	792
Cdc20	Cdc20	cell division cycle 20	0.321408	Cluster 2	792
Cdc34	Cdc34	cell division cycle 34	0.203145	Cluster 2	792
Cdc37	Cdc37	cell division cycle 37	0.187082	Cluster 2	792
Cdc45	Cdc45	cell division cycle 45	0.329779	Cluster 2	792
Cdc5l	Cdc5l	cell division cycle 5-like	0.182469	Cluster 2	792
Cdca2	Cdca2	cell division cycle associated 2	0.399056	Cluster 2	792
Cdca7l	Cdca7l	cell division cycle associated 7 like	0.398098	Cluster 2	792
Cdca8	Cdca8	cell division cycle associated 8	0.314448	Cluster 2	792
Cdip1	Cdip1	cell death-inducing p53 target 1	0.372797	Cluster 2	792
Cdk4	Cdk4	cyclin-dependent kinase 4	0.238524	Cluster 2	792
Cdk5rap1	Cdk5rap1	CDK5 regulatory subunit associated protein 1	0.253384	Cluster 2	792
Cdk5rap2	Cdk5rap2	CDK5 regulatory subunit associated protein 2	0.240417	Cluster 2	792
Cdt1	Cdt1	chromatin licensing and DNA replication factor 1	0.266849	Cluster 2	792
Cebpb	Cebpb	CCAAT/enhancer binding protein beta	0.27248	Cluster 2	792
Cebpz	Cebpz	CCAAT/enhancer binding protein zeta	0.181937	Cluster 2	792
Cenph	Cenph	centromere protein H	0.29193	Cluster 2	792
Cenpu	Cenpu	centromere protein U	0.378696	Cluster 2	792
Cep250	Cep250	centrosomal protein 250	0.22984	Cluster 2	792
Cep72	Cep72	centrosomal protein 72	0.438187	Cluster 2	792
Cep78	Cep78	centrosomal protein 78	0.206575	Cluster 2	792
Cerk	Cerk	ceramide kinase	0.233906	Cluster 2	792
Ces2a	Ces2a	carboxylesterase 2A	1.20239	Cluster 2	792
Ces2i	Ces2i	carboxylesterase 2I	1.04635	Cluster 2	792
Ces2j	Ces2j	carboxylesterase 2J	0.967203	Cluster 2	792
Chchd6	Chchd6	coiled-coil-helix-coiled-coil-helix domain containing 6	0.37093	Cluster 2	792
Chek2	Chek2	checkpoint kinase 2	0.291607	Cluster 2	792
Chodl	Chodl	chondrolectin	0.784513	Cluster 2	792
Chtf18	Chtf18	chromosome transmission fidelity factor 18	0.279546	Cluster 2	792
Ciao3	Ciao3	cytosolic iron-sulfur assembly component 3	0.173253	Cluster 2	792
Cldn15	Cldn15	claudin 15	0.398479	Cluster 2	792
Clpb	Clpb	ClpB homolog, mitochondrial AAA ATPase chaperonin	0.309361	Cluster 2	792
Clpp	Clpp	caseinolytic mitochondrial matrix peptidase proteolytic subunit	0.235613	Cluster 2	792
Clspn	Clspn	claspin	0.332577	Cluster 2	792
Cluh	Cluh	clustered mitochondria homolog	0.286163	Cluster 2	792
Cmss1	Cmss1	cms1 ribosomal small subunit homolog	0.40687	Cluster 2	792
Cnmd	Cnmd	chondromodulin	1.3685	Cluster 2	792
Cnn3	Cnn3	calponin 3	0.254229	Cluster 2	792
Col17a1	Col17a1	collagen type XVII alpha 1 chain	1.03703	Cluster 2	792
Commd10	Commd10	COMM domain containing 10	0.194607	Cluster 2	792
Commd2	Commd2	COMM domain containing 2	0.242572	Cluster 2	792
Cops5	Cops5	COP9 signalosome subunit 5	0.17067	Cluster 2	792
Cops7b	Cops7b	COP9 signalosome subunit 7B	0.145795	Cluster 2	792
Coq2	Coq2	coenzyme Q2, polyprenyltransferase	0.211251	Cluster 2	792
Coq5	Coq5	coenzyme Q5, methyltransferase	0.194427	Cluster 2	792
Coq8a	Coq8a	coenzyme Q8A	0.473445	Cluster 2	792
Cotl1	Cotl1	coactosin-like F-actin binding protein 1	0.224689	Cluster 2	792
Cps1	Cps1	carbamoyl-phosphate synthase 1	1.02824	Cluster 2	792
Cpsf3	Cpsf3	cleavage and polyadenylation specific factor 3	0.253481	Cluster 2	792
Crls1	Crls1	cardiolipin synthase 1	0.19982	Cluster 2	792
Cstf1	Cstf1	cleavage stimulation factor subunit 1	0.197333	Cluster 2	792
Ctnnbl1	Ctnnbl1	catenin, beta like 1	0.362968	Cluster 2	792
Ctsc	Ctsc	cathepsin C	0.773814	Cluster 2	792
Cuedc2	Cuedc2	CUE domain containing 2	0.254707	Cluster 2	792
Cwc27	Cwc27	CWC27 spliceosome associated cyclophilin	0.237411	Cluster 2	792
Dao	Dao	D-amino-acid oxidase	1.56806	Cluster 2	792
Dcakd	Dcakd	dephospho-CoA kinase domain containing	0.275618	Cluster 2	792
Ddb1	Ddb1	damage-specific DNA binding protein 1	0.224436	Cluster 2	792
Ddc	Ddc	dopa decarboxylase	0.632441	Cluster 2	792
Ddi2	Ddi2	DNA damage inducible 1 homolog 2	0.327795	Cluster 2	792
Ddx10	Ddx10	DEAD-box helicase 10	0.305324	Cluster 2	792
Ddx18	Ddx18	DEAD-box helicase 18	0.294128	Cluster 2	792
Ddx24	Ddx24	DEAD-box helicase 24	0.17175	Cluster 2	792
Ddx28	Ddx28	DEAD-box helicase 28	0.270606	Cluster 2	792
Ddx31	Ddx31	DEAD-box helicase 31	0.283323	Cluster 2	792
Ddx49	Ddx49	DEAD-box helicase 49	0.21228	Cluster 2	792
Ddx51	Ddx51	DEAD-box helicase 51	0.23443	Cluster 2	792
Ddx56	Ddx56	DEAD-box helicase 56	0.352591	Cluster 2	792
Dennd6b	Dennd6b	DENN domain containing 6B	0.237087	Cluster 2	792
Denr	Denr	density regulated reinitiation and release factor	0.185461	Cluster 2	792
Depdc5	Depdc5	DEP domain containing 5, GATOR1 subcomplex subunit	0.209406	Cluster 2	792
Dhodh	Dhodh	dihydroorotate dehydrogenase (quinone)	0.312133	Cluster 2	792
Dhrs4	Dhrs4	dehydrogenase/reductase 4	0.359026	Cluster 2	792
Dis3l	Dis3l	DIS3-like exosome 3'-5' exoribonuclease	0.340684	Cluster 2	792
Dnaaf5	Dnaaf5	dynein, axonemal, assembly factor 5	0.216427	Cluster 2	792
Dnaja3	Dnaja3	DnaJ heat shock protein family (Hsp40) member A3	0.272816	Cluster 2	792
Dnajb7	Dnajb7	DnaJ heat shock protein family (Hsp40) member B7	1.32759	Cluster 2	792
Dnajc11	Dnajc11	DnaJ heat shock protein family (Hsp40) member C11	0.279304	Cluster 2	792
Dnajc2	Dnajc2	DnaJ heat shock protein family (Hsp40) member C2	0.250246	Cluster 2	792
Dnajc7	Dnajc7	DnaJ heat shock protein family (Hsp40) member C7	0.150394	Cluster 2	792
Dnmt1	Dnmt1	DNA methyltransferase 1	0.269902	Cluster 2	792
Dohh	Dohh	deoxyhypusine hydroxylase	0.267496	Cluster 2	792
Donson	Donson	downstream neighbor of SON	0.322907	Cluster 2	792
Dph1	Dph1	diphthamide biosynthesis 1	0.259257	Cluster 2	792
Dph5	Dph5	diphthamide biosynthesis 5	0.315003	Cluster 2	792
Dtd1	Dtd1	D-aminoacyl-tRNA deacylase 1	0.2073	Cluster 2	792
Dtd2	Dtd2	D-aminoacyl-tRNA deacylase 2	0.26818	Cluster 2	792
Dus4l	Dus4l	dihydrouridine synthase 4-like	0.310277	Cluster 2	792
Dynll2	Dynll2	dynein light chain LC8-type 2	0.301378	Cluster 2	792
Ears2	Ears2	glutamyl-tRNA synthetase 2, mitochondrial	0.351015	Cluster 2	792
Ecd	Ecd	ecdysoneless cell cycle regulator	0.206376	Cluster 2	792
Echdc3	Echdc3	enoyl CoA hydratase domain containing 3	0.812039	Cluster 2	792
Ecsit	Ecsit	ECSIT signaling integrator	0.214359	Cluster 2	792
Eefsec	Eefsec	eukaryotic elongation factor, selenocysteine-tRNA-specific	0.305292	Cluster 2	792
Eif1ad	Eif1ad	eukaryotic translation initiation factor 1A domain containing	0.190281	Cluster 2	792
Eif2b3	Eif2b3	eukaryotic translation initiation factor 2B subunit gamma	0.274248	Cluster 2	792
Eif2b5	Eif2b5	eukaryotic translation initiation factor 2B subunit epsilon	0.143487	Cluster 2	792
Eif2s1	Eif2s1	eukaryotic translation initiation factor 2 subunit alpha	0.247589	Cluster 2	792
Eif2s2	Eif2s2	eukaryotic translation initiation factor 2 subunit beta	0.224518	Cluster 2	792
Eif3b	Eif3b	eukaryotic translation initiation factor 3, subunit B	0.288057	Cluster 2	792
Eif3c	Eif3c	eukaryotic translation initiation factor 3, subunit C	0.226269	Cluster 2	792
Eif3d	Eif3d	eukaryotic translation initiation factor 3, subunit D	0.273551	Cluster 2	792
Eif3l	Eif3l	eukaryotic translation initiation factor 3, subunit L	0.16857	Cluster 2	792
Eif4a1	Eif4a1	eukaryotic translation initiation factor 4A1	0.267379	Cluster 2	792
Eif4a3	Eif4a3	eukaryotic translation initiation factor 4A3	0.223192	Cluster 2	792
Eif4e2	Eif4e2	eukaryotic translation initiation factor 4E family member 2	0.146022	Cluster 2	792
Elac2	Elac2	elaC ribonuclease Z 2	0.328227	Cluster 2	792
Emid1	Emid1	EMI domain containing 1	0.495698	Cluster 2	792
Emilin3	Emilin3	elastin microfibril interfacer 3	1.17317	Cluster 2	792
Eml2	Eml2	EMAP like 2	0.428466	Cluster 2	792
Eprs	Eprs	glutamyl-prolyl-tRNA synthetase	0.310804	Cluster 2	792
Ergic2	Ergic2	ERGIC and golgi 2	0.276699	Cluster 2	792
Ero1a	Ero1a	endoplasmic reticulum oxidoreductase 1 alpha	0.270807	Cluster 2	792
Etf1	Etf1	eukaryotic translation termination factor 1	0.24968	Cluster 2	792
Exo1	Exo1	exonuclease 1	0.438541	Cluster 2	792
Exosc2	Exosc2	exosome component 2	0.293577	Cluster 2	792
Exosc6	Exosc6	exosome component 6	0.406503	Cluster 2	792
Exosc7	Exosc7	exosome component 7	0.190028	Cluster 2	792
Exosc8	Exosc8	exosome component 8	0.239238	Cluster 2	792
F12	F12	coagulation factor XII	1.26656	Cluster 2	792
Faap100	Faap100	FA core complex associated protein 100	0.23938	Cluster 2	792
Fam110a	Fam110a	family with sequence similarity 110, member A	0.225889	Cluster 2	792
Fam126a	Fam126a	family with sequence similarity 126, member A	1.11446	Cluster 2	792
Fam136a	Fam136a	family with sequence similarity 136, member A	0.274529	Cluster 2	792
Fam13a	Fam13a	family with sequence similarity 13, member A	1.19285	Cluster 2	792
Fam189a2	Fam189a2	family with sequence similarity 189, member A2	1.09814	Cluster 2	792
Fam234b	Fam234b	family with sequence similarity 234, member B	0.708119	Cluster 2	792
Fars2	Fars2	phenylalanyl-tRNA synthetase 2, mitochondrial	0.260173	Cluster 2	792
Farsa	Farsa	phenylalanyl-tRNA synthetase subunit alpha	0.187098	Cluster 2	792
Farsb	Farsb	phenylalanyl-tRNA synthetase subunit beta	0.413407	Cluster 2	792
Fastkd2	Fastkd2	FAST kinase domains 2	0.268077	Cluster 2	792
Fbl	Fbl	fibrillarin	0.366465	Cluster 2	792
Fbp1	Fbp1	fructose-bisphosphatase 1	1.15351	Cluster 2	792
Fcgbp	Fcgbp	Fc fragment of IgG binding protein	0.832006	Cluster 2	792
Fdxr	Fdxr	ferredoxin reductase	0.299832	Cluster 2	792
Fen1	Fen1	flap structure-specific endonuclease 1	0.348998	Cluster 2	792
Fh	Fh	fumarate hydratase	0.258373	Cluster 2	792
Fkbp3	Fkbp3	FKBP prolyl isomerase 3	0.238263	Cluster 2	792
Fkbp4	Fkbp4	FKBP prolyl isomerase 4	0.373965	Cluster 2	792
Ftsj3	Ftsj3	FtsJ RNA 2'-O-methyltransferase 3	0.290163	Cluster 2	792
G3bp1	G3bp1	G3BP stress granule assembly factor 1	0.195053	Cluster 2	792
Galk1	Galk1	galactokinase 1	0.547847	Cluster 2	792
Galm	Galm	galactose mutarotase	0.539023	Cluster 2	792
Gar1	Gar1	GAR1 ribonucleoprotein	0.298596	Cluster 2	792
Gars	Gars	glycyl-tRNA synthetase	0.313029	Cluster 2	792
Gart	Gart	phosphoribosylglycinamide formyltransferase, phosphoribosylglycinamide synthetase, phosphoribosylaminoimidazole synthetase	0.291452	Cluster 2	792
Gata4	Gata4	GATA binding protein 4	1.41306	Cluster 2	792
Gatd3a	Gatd3a	glutamine amidotransferase like class 1 domain containing 3A	0.219915	Cluster 2	792
Gca	Gca	grancalcin	0.580106	Cluster 2	792
Gckr	Gckr	glucokinase regulator	1.19719	Cluster 2	792
Gcn1	Gcn1	GCN1 activator of EIF2AK4	0.192014	Cluster 2	792
Gemin5	Gemin5	gem (nuclear organelle) associated protein 5	0.288721	Cluster 2	792
Gfm1	Gfm1	G elongation factor, mitochondrial 1	0.28945	Cluster 2	792
Ggact	Ggact	gamma-glutamylamine cyclotransferase	0.317698	Cluster 2	792
Gip	Gip	gastric inhibitory polypeptide	1.50333	Cluster 2	792
Glod4	Glod4	glyoxalase domain containing 4	0.116324	Cluster 2	792
Gmps	Gmps	guanine monophosphate synthase	0.290327	Cluster 2	792
Gnl3	Gnl3	G protein nucleolar 3	0.249179	Cluster 2	792
Gnpat	Gnpat	glyceronephosphate O-acyltransferase	0.279124	Cluster 2	792
Got2	Got2	glutamic-oxaloacetic transaminase 2	0.247714	Cluster 2	792
Gpatch4	Gpatch4	G patch domain containing 4	0.351483	Cluster 2	792
Gpi	Gpi	glucose-6-phosphate isomerase	0.168328	Cluster 2	792
Gpr155	Gpr155	G protein-coupled receptor 155	0.999759	Cluster 2	792
Gpr6	Gpr6	G protein-coupled receptor 6	1.34029	Cluster 2	792
Gpr89b	Gpr89b	G protein-coupled receptor 89B	0.348326	Cluster 2	792
Gps1	Gps1	G protein pathway suppressor 1	0.145035	Cluster 2	792
Grhpr	Grhpr	glyoxylate and hydroxypyruvate reductase	0.458226	Cluster 2	792
Grwd1	Grwd1	glutamate-rich WD repeat containing 1	0.310095	Cluster 2	792
Gspt1	Gspt1	G1 to S phase transition 1	0.242786	Cluster 2	792
Gsr	Gsr	glutathione-disulfide reductase	0.31308	Cluster 2	792
Gss	Gss	glutathione synthetase	0.195817	Cluster 2	792
Gsta3	Gsta3	glutathione S-transferase alpha 3	0.834132	Cluster 2	792
Gsta4	Gsta4	glutathione S-transferase alpha 4	0.373651	Cluster 2	792
Gsta5	Gsta5	glutathione S-transferase alpha 5	1.3124	Cluster 2	792
Gstt3	Gstt3	glutathione S-transferase, theta 3	0.720722	Cluster 2	792
Gtf2f2	Gtf2f2	general transcription factor IIF subunit 2	0.234908	Cluster 2	792
Gtf2h1	Gtf2h1	general transcription factor IIH subunit 1	0.298953	Cluster 2	792
Gtf2h3	Gtf2h3	general transcription factor IIH subunit 3	0.243355	Cluster 2	792
Gtf2h4	Gtf2h4	general transcription factor 2H subunit 4	0.253821	Cluster 2	792
Gtpbp4	Gtpbp4	GTP binding protein 4	0.231746	Cluster 2	792
Guf1	Guf1	GUF1 homolog, GTPase	0.244375	Cluster 2	792
H2az1	H2az1	H2A.Z variant histone 1	0.270581	Cluster 2	792
Hacd2	Hacd2	3-hydroxyacyl-CoA dehydratase 2	0.362092	Cluster 2	792
Hat1	Hat1	histone acetyltransferase 1	0.155711	Cluster 2	792
Heatr3	Heatr3	HEAT repeat containing 3	0.159523	Cluster 2	792
Hebp1	Hebp1	heme binding protein 1	0.845623	Cluster 2	792
Hgh1	Hgh1	HGH1 homolog	0.286214	Cluster 2	792
Hmbs	Hmbs	hydroxymethylbilane synthase	0.244598	Cluster 2	792
Hmga1	Hmga1	high mobility group AT-hook 1	0.373937	Cluster 2	792
Hnmt	Hnmt	histamine N-methyltransferase	1.53786	Cluster 2	792
Hnrnpa1	Hnrnpa1	heterogeneous nuclear ribonucleoprotein A1	0.261608	Cluster 2	792
Hpdl	Hpdl	4-hydroxyphenylpyruvate dioxygenase-like	0.489774	Cluster 2	792
Hsd17b13	Hsd17b13	hydroxysteroid (17-beta) dehydrogenase 13	0.544025	Cluster 2	792
Hsd17b2	Hsd17b2	hydroxysteroid (17-beta) dehydrogenase 2	1.17605	Cluster 2	792
Hsp90ab1	Hsp90ab1	heat shock protein 90 alpha family class B member 1	0.232018	Cluster 2	792
Hspa9	Hspa9	heat shock protein family A (Hsp70) member 9	0.325324	Cluster 2	792
Hspd1	Hspd1	heat shock protein family D (Hsp60) member 1	0.450428	Cluster 2	792
Icmt	Icmt	isoprenylcysteine carboxyl methyltransferase	0.281118	Cluster 2	792
Idh2	Idh2	isocitrate dehydrogenase (NADP(+)) 2	0.220689	Cluster 2	792
Idh3g	Idh3g	isocitrate dehydrogenase (NAD(+)) 3 non-catalytic subunit gamma	0.149005	Cluster 2	792
Ifrd2	Ifrd2	interferon-related developmental regulator 2	0.333382	Cluster 2	792
Ilvbl	Ilvbl	ilvB acetolactate synthase like	0.427866	Cluster 2	792
Immt	Immt	inner membrane mitochondrial protein	0.311292	Cluster 2	792
Imp4	Imp4	IMP U3 small nucleolar ribonucleoprotein 4	0.250296	Cluster 2	792
Impa2	Impa2	inositol monophosphatase 2	0.344353	Cluster 2	792
Impdh2	Impdh2	inosine monophosphate dehydrogenase 2	0.279413	Cluster 2	792
Incenp	Incenp	inner centromere protein	0.337839	Cluster 2	792
Ints1	Ints1	integrator complex subunit 1	0.17461	Cluster 2	792
Ints10	Ints10	integrator complex subunit 10	0.170778	Cluster 2	792
Ints11	Ints11	integrator complex subunit 11	0.213069	Cluster 2	792
Ints14	Ints14	integrator complex subunit 14	0.166449	Cluster 2	792
Itga2b	Itga2b	integrin subunit alpha 2b	0.887652	Cluster 2	792
Jagn1	Jagn1	jagunal homolog 1	0.172944	Cluster 2	792
Jph1	Jph1	junctophilin 1	0.591092	Cluster 2	792
Kat2a	Kat2a	lysine acetyltransferase 2A	0.232604	Cluster 2	792
Kcng1	Kcng1	potassium voltage-gated channel modifier subfamily G member 1	1.07981	Cluster 2	792
Kcnk10	Kcnk10	potassium two pore domain channel subfamily K member 10	1.08201	Cluster 2	792
Kcnk16	Kcnk16	potassium two pore domain channel subfamily K member 16	1.45958	Cluster 2	792
Kcnn4	Kcnn4	potassium calcium-activated channel subfamily N member 4	0.373499	Cluster 2	792
Krr1	Krr1	KRR1, small subunit processome component homolog	0.217509	Cluster 2	792
L2hgdh	L2hgdh	L-2-hydroxyglutarate dehydrogenase	0.504042	Cluster 2	792
Las1l/ENSRNOG00000021748	Las1l	LAS1-like, ribosome biogenesis factor	0.221374	Cluster 2	792
Lcmt1	Lcmt1	leucine carboxyl methyltransferase 1	0.22768	Cluster 2	792
Lct	Lct	lactase	1.64948	Cluster 2	792
Ldha	Ldha	lactate dehydrogenase A	0.459959	Cluster 2	792
Ldhd	Ldhd	lactate dehydrogenase D	0.494259	Cluster 2	792
Lhpp	Lhpp	phospholysine phosphohistidine inorganic pyrophosphate phosphatase	0.270374	Cluster 2	792
Lig1	Lig1	DNA ligase 1	0.256643	Cluster 2	792
Lipa	Lipa	lipase A, lysosomal acid type	0.401014	Cluster 2	792
Lman2	Lman2	lectin, mannose-binding 2	0.171657	Cluster 2	792
LOC100359583/ENSRNOG00000018584	LOC100359583	hypothetical protein LOC100359583	0.232711	Cluster 2	792
LOC100361898/ENSRNOG00000022466	LOC100361898	coiled-coil-helix-coiled-coil-helix domain containing 4	0.275267	Cluster 2	792
LOC100910996	LOC100910996	uncharacterized LOC100910996	0.845722	Cluster 2	792
LOC100911166	LOC100911166	RNA pseudouridylate synthase domain-containing protein 2-like	0.291309	Cluster 2	792
LOC100912265	LOC100912265	cytochrome P450 2C26-like	1.75068	Cluster 2	792
LOC102554620	LOC102554620	von Willebrand factor C and EGF domain-containing protein-like	1.42565	Cluster 2	792
LOC103692719	LOC103692719	tRNA (adenine(58)-N(1))-methyltransferase catalytic subunit TRMT61A	0.309965	Cluster 2	792
LOC103693423	LOC103693423	transmembrane protein 92-like	0.824497	Cluster 2	792
LOC103694876	LOC103694876	SWI/SNF-related matrix-associated actin-dependent regulator of chromatin subfamily B member 1	0.173077	Cluster 2	792
LOC103694879	LOC103694879	glutathione S-transferase theta-2-like	0.437725	Cluster 2	792
LOC108348069	LOC108348069	HEAT repeat-containing protein 1	0.345107	Cluster 2	792
LOC108348080	LOC108348080	probable rRNA-processing protein EBP2	0.262771	Cluster 2	792
LOC108349189	LOC108349189	high mobility group protein B1 pseudogene	0.205283	Cluster 2	792
LOC108353238	LOC108353238	translation initiation factor IF-2-like	0.960492	Cluster 2	792
LOC288978	LOC288978	hypothetical LOC288978	0.340897	Cluster 2	792
LOC310902	LOC310902	similar to Alcohol dehydrogenase 1A (Alcohol dehydrogenase alpha subunit)	1.49098	Cluster 2	792
LOC501233	LOC501233	LRRGT00080	0.907803	Cluster 2	792
LOC679149	LOC679149	similar to carboxylesterase 2 (intestine, liver)	0.862809	Cluster 2	792
LOC687679/ENSRNOG00000016507	LOC687679	similar to small nuclear ribonucleoprotein polypeptide G	0.251811	Cluster 2	792
LOC691352	LOC691352	similar to Robo-1	1.48208	Cluster 2	792
Lonp1	Lonp1	lon peptidase 1, mitochondrial	0.269375	Cluster 2	792
Lrpprc	Lrpprc	leucine-rich pentatricopeptide repeat containing	0.369419	Cluster 2	792
Lsm5/ENSRNOG00000042126	Lsm5	LSM5 homolog, U6 small nuclear RNA and mRNA degradation associated	0.27401	Cluster 2	792
Lurap1	Lurap1	leucine rich adaptor protein 1	0.580372	Cluster 2	792
Lyar	Lyar	Ly1 antibody reactive	0.365065	Cluster 2	792
Lyc2	Lyc2	lysozyme C type 2	1.06905	Cluster 2	792
Magoh	Magoh	mago homolog, exon junction complex subunit	0.254982	Cluster 2	792
Mak16	Mak16	MAK16 homolog	0.176315	Cluster 2	792
Marc2	Marc2	mitochondrial amidoxime reducing component 2	0.194318	Cluster 2	792
Mars1	Mars1	methionyl-tRNA synthetase 1	0.285528	Cluster 2	792
Mcm2	Mcm2	minichromosome maintenance complex component 2	0.301941	Cluster 2	792
Mcm3	Mcm3	minichromosome maintenance complex component 3	0.309364	Cluster 2	792
Mcm5	Mcm5	minichromosome maintenance complex component 5	0.364515	Cluster 2	792
Mcm6	Mcm6	minichromosome maintenance complex component 6	0.405501	Cluster 2	792
Mcm7	Mcm7	minichromosome maintenance complex component 7	0.332057	Cluster 2	792
Mdh1	Mdh1	malate dehydrogenase 1	0.240692	Cluster 2	792
Mdh2	Mdh2	malate dehydrogenase 2	0.605011	Cluster 2	792
Mecr	Mecr	mitochondrial trans-2-enoyl-CoA reductase	0.277952	Cluster 2	792
Med27	Med27	mediator complex subunit 27	0.308828	Cluster 2	792
Melk	Melk	maternal embryonic leucine zipper kinase	0.318263	Cluster 2	792
Mettl13	Mettl13	methyltransferase like 13	0.32778	Cluster 2	792
Mettl17	Mettl17	methyltransferase like 17	0.150481	Cluster 2	792
Mfsd10	Mfsd10	major facilitator superfamily domain containing 10	0.2788	Cluster 2	792
Mfsd3	Mfsd3	major facilitator superfamily domain containing 3	0.17002	Cluster 2	792
Mgme1	Mgme1	mitochondrial genome maintenance exonuclease 1	0.254497	Cluster 2	792
Mgmt	Mgmt	O-6-methylguanine-DNA methyltransferase	0.350376	Cluster 2	792
Mipep	Mipep	mitochondrial intermediate peptidase	0.397287	Cluster 2	792
Mki67	Mki67	marker of proliferation Ki-67	0.3175	Cluster 2	792
Mnd1	Mnd1	meiotic nuclear divisions 1	0.345993	Cluster 2	792
Mocs1	Mocs1	molybdenum cofactor synthesis 1	0.617152	Cluster 2	792
Mogat3	Mogat3	monoacylglycerol O-acyltransferase 3	1.30364	Cluster 2	792
Mri1	Mri1	methylthioribose-1-phosphate isomerase 1	0.284014	Cluster 2	792
Mro	Mro	maestro	1.27263	Cluster 2	792
Mrpl15	Mrpl15	mitochondrial ribosomal protein L15	0.215562	Cluster 2	792
Mrpl20	Mrpl20	mitochondrial ribosomal protein L20	0.192608	Cluster 2	792
Mrpl21	Mrpl21	mitochondrial ribosomal protein L21	0.242671	Cluster 2	792
Mrpl22	Mrpl22	mitochondrial ribosomal protein L22	0.214788	Cluster 2	792
mrpl24	mrpl24	mitochondrial ribosomal protein L24	0.217615	Cluster 2	792
Mrpl3	Mrpl3	mitochondrial ribosomal protein L3	0.205169	Cluster 2	792
Mrpl30	Mrpl30	mitochondrial ribosomal protein L30	0.247808	Cluster 2	792
Mrpl37	Mrpl37	mitochondrial ribosomal protein L37	0.21539	Cluster 2	792
Mrpl38	Mrpl38	mitochondrial ribosomal protein L38	0.353104	Cluster 2	792
Mrpl4	Mrpl4	mitochondrial ribosomal protein L4	0.25544	Cluster 2	792
Mrpl40	Mrpl40	mitochondrial ribosomal protein L40	0.2119	Cluster 2	792
Mrpl45	Mrpl45	mitochondrial ribosomal protein L45	0.199333	Cluster 2	792
Mrps10	Mrps10	mitochondrial ribosomal protein S10	0.329231	Cluster 2	792
Mrps2	Mrps2	mitochondrial ribosomal protein S2	0.268725	Cluster 2	792
Mrps5	Mrps5	mitochondrial ribosomal protein S5	0.199602	Cluster 2	792
Mrps9	Mrps9	mitochondrial ribosomal protein S9	0.30841	Cluster 2	792
Mrrf	Mrrf	mitochondrial ribosome recycling factor	0.278798	Cluster 2	792
Mrto4	Mrto4	MRT4 homolog, ribosome maturation factor	0.371374	Cluster 2	792
Msh2	Msh2	mutS homolog 2	0.236261	Cluster 2	792
Msra	Msra	methionine sulfoxide reductase A	0.325942	Cluster 2	792
Msto1	Msto1	misato mitochondrial distribution and morphology regulator 1	0.292842	Cluster 2	792
Mtch2	Mtch2	mitochondrial carrier 2	0.378257	Cluster 2	792
Mthfd1	Mthfd1	methylenetetrahydrofolate dehydrogenase, cyclohydrolase and formyltetrahydrofolate synthetase 1	0.399801	Cluster 2	792
Mthfd1l	Mthfd1l	methylenetetrahydrofolate dehydrogenase (NADP+ dependent) 1-like	0.487015	Cluster 2	792
Mtpap	Mtpap	mitochondrial poly(A) polymerase	0.320641	Cluster 2	792
Mtx1	Mtx1	Metaxin 1	0.189027	Cluster 2	792
Muc4	Muc4	mucin 4, cell surface associated	1.15124	Cluster 2	792
Mybbp1a	Mybbp1a	MYB binding protein 1a	0.401626	Cluster 2	792
Mybl2	Mybl2	MYB proto-oncogene like 2	0.397542	Cluster 2	792
Myc	Myc	MYC proto-oncogene, bHLH transcription factor	0.362212	Cluster 2	792
Mycl	Mycl	MYCL proto-oncogene, bHLH transcription factor	0.466445	Cluster 2	792
Naa35	Naa35	N(alpha)-acetyltransferase 35, NatC auxiliary subunit	0.136978	Cluster 2	792
Naa40	Naa40	N(alpha)-acetyltransferase 40, NatD catalytic subunit	0.250562	Cluster 2	792
Naa50	Naa50	N(alpha)-acetyltransferase 50, NatE catalytic subunit	0.303754	Cluster 2	792
Nadk2	Nadk2	NAD kinase 2, mitochondrial	0.858373	Cluster 2	792
Naf1	Naf1	nuclear assembly factor 1 ribonucleoprotein	0.391857	Cluster 2	792
Nasp	Nasp	nuclear autoantigenic sperm protein	0.270607	Cluster 2	792
Nat10	Nat10	N-acetyltransferase 10	0.332559	Cluster 2	792
Ncbp1	Ncbp1	nuclear cap binding protein subunit 1	0.179409	Cluster 2	792
Nckipsd	Nckipsd	NCK interacting protein with SH3 domain	0.346536	Cluster 2	792
Ncl	Ncl	nucleolin	0.290757	Cluster 2	792
Ndc1	Ndc1	NDC1 transmembrane nucleoporin	0.317133	Cluster 2	792
Ndufa10l1/ENSRNOG00000016470	Ndufa10l1	NADH dehydrogenase (ubiquinone) 1 alpha subcomplex 10-like 1	0.201699	Cluster 2	792
Ndufa4	Ndufa4	NDUFA4, mitochondrial complex associated	0.427233	Cluster 2	792
Ndufa9	Ndufa9	NADH:ubiquinone oxidoreductase subunit A9	0.217505	Cluster 2	792
Ndufaf4	Ndufaf4	NADH:ubiquinone oxidoreductase complex assembly factor 4	0.316476	Cluster 2	792
Ndufaf7	Ndufaf7	NADH:ubiquinone oxidoreductase complex assembly factor 7	0.233409	Cluster 2	792
Ndufs3	Ndufs3	NADH:ubiquinone oxidoreductase core subunit S3	0.234167	Cluster 2	792
Ndufv1	Ndufv1	NADH:ubiquinone oxidoreductase core subunit V1	0.265329	Cluster 2	792
Nedd8	Nedd8	NEDD8 ubiquitin like modifier	0.248574	Cluster 2	792
Nek3	Nek3	NIMA-related kinase 3	0.494392	Cluster 2	792
Neu3	Neu3	neuraminidase 3	0.555587	Cluster 2	792
NEWGENE_1308196	NEWGENE_1308196	mitochondrial ribosomal protein L30	0.216629	Cluster 2	792
NEWGENE_620180	NEWGENE_620180	solute carrier family 40 member 1	1.25681	Cluster 2	792
Nifk	Nifk	nucleolar protein interacting with the FHA domain of MKI67	0.237555	Cluster 2	792
Nip7	Nip7	nucleolar pre-rRNA processing protein NIP7	0.267933	Cluster 2	792
Nkx2-2	Nkx2-2	NK2 homeobox 2	0.894914	Cluster 2	792
Nle1	Nle1	notchless homolog 1	0.274683	Cluster 2	792
Nln	Nln	neurolysin	0.310105	Cluster 2	792
Nmnat3	Nmnat3	nicotinamide nucleotide adenylyltransferase 3	0.350654	Cluster 2	792
Noa1	Noa1	nitric oxide associated 1	0.281562	Cluster 2	792
Nob1	Nob1	NIN1 (RPN12) binding protein 1 homolog	0.190529	Cluster 2	792
Noc2l	Noc2l	NOC2-like nucleolar associated transcriptional repressor	0.260428	Cluster 2	792
Noc4l	Noc4l	nucleolar complex associated 4 homolog	0.293639	Cluster 2	792
Nolc1	Nolc1	nucleolar and coiled-body phosphoprotein 1	0.402218	Cluster 2	792
Nop14	Nop14	NOP14 nucleolar protein	0.332701	Cluster 2	792
Nop16	Nop16	NOP16 nucleolar protein	0.244012	Cluster 2	792
Nop2	Nop2	NOP2 nucleolar protein	0.313858	Cluster 2	792
Nop56	Nop56	NOP56 ribonucleoprotein	0.325893	Cluster 2	792
Nop58	Nop58	NOP58 ribonucleoprotein	0.273335	Cluster 2	792
Nop9	Nop9	NOP9 nucleolar protein	0.237113	Cluster 2	792
Npm1	Npm1	nucleophosmin 1	0.236426	Cluster 2	792
Npm3	Npm3	nucleophosmin/nucleoplasmin, 3	0.25559	Cluster 2	792
Nr2c2ap	Nr2c2ap	nuclear receptor 2C2-associated protein	0.239298	Cluster 2	792
Nsun5	Nsun5	NOP2/Sun RNA methyltransferase 5	0.274967	Cluster 2	792
Nudc	Nudc	nuclear distribution C, dynein complex regulator	0.22026	Cluster 2	792
Nuf2	Nuf2	NUF2 component of NDC80 kinetochore complex	0.364438	Cluster 2	792
Nufip1	Nufip1	nuclear FMR1 interacting protein 1	0.208346	Cluster 2	792
Nup107	Nup107	nucleoporin 107	0.273659	Cluster 2	792
Nup133	Nup133	nucleoporin 133	0.343698	Cluster 2	792
Nup210	Nup210	nucleoporin 210	0.401071	Cluster 2	792
Nup37	Nup37	nucleoporin 37	0.28528	Cluster 2	792
Nup43	Nup43	nucleoporin 43	0.312173	Cluster 2	792
Nup62	Nup62	nucleoporin 62	0.196437	Cluster 2	792
Nup85	Nup85	nucleoporin 85	0.277217	Cluster 2	792
Nup93	Nup93	nucleoporin 93	0.267083	Cluster 2	792
Nutf2	Nutf2	nuclear transport factor 2	0.276793	Cluster 2	792
Nvl	Nvl	nuclear VCP-like	0.173018	Cluster 2	792
Onecut2	Onecut2	one cut homeobox 2	1.62915	Cluster 2	792
Opa1	Opa1	OPA1, mitochondrial dynamin like GTPase	0.228504	Cluster 2	792
Orc1	Orc1	origin recognition complex, subunit 1	0.451074	Cluster 2	792
Orc6	Orc6	origin recognition complex, subunit 6	0.328483	Cluster 2	792
Otop3	Otop3	otopetrin 3	1.50403	Cluster 2	792
P4hb	P4hb	prolyl 4-hydroxylase subunit beta	0.31005	Cluster 2	792
Pa2g4	Pa2g4	proliferation-associated 2G4	0.437428	Cluster 2	792
Palm	Palm	paralemmin	0.544058	Cluster 2	792
Paox	Paox	polyamine oxidase	0.584255	Cluster 2	792
Papss2	Papss2	3'-phosphoadenosine 5'-phosphosulfate synthase 2	1.42758	Cluster 2	792
Pars2	Pars2	prolyl-tRNA synthetase 2, mitochondrial	0.238063	Cluster 2	792
Pbld2	Pbld2	phenazine biosynthesis-like protein domain containing 2	1.16062	Cluster 2	792
Pcna	Pcna	proliferating cell nuclear antigen	0.256894	Cluster 2	792
Pdap1	Pdap1	PDGFA associated protein 1	0.177936	Cluster 2	792
Pdcd11	Pdcd11	programmed cell death 11	0.246418	Cluster 2	792
Pdcd4	Pdcd4	programmed cell death 4	0.401144	Cluster 2	792
Pdk2	Pdk2	pyruvate dehydrogenase kinase 2	0.458329	Cluster 2	792
Pdx1	Pdx1	pancreatic and duodenal homeobox 1	1.44255	Cluster 2	792
Pebp1	Pebp1	phosphatidylethanolamine binding protein 1	0.288743	Cluster 2	792
Pecr	Pecr	peroxisomal trans-2-enoyl-CoA reductase	0.268868	Cluster 2	792
Pelp1	Pelp1	proline, glutamate and leucine rich protein 1	0.283563	Cluster 2	792
Pes1	Pes1	pescadillo ribosomal biogenesis factor 1	0.235265	Cluster 2	792
Pgam5	Pgam5	PGAM family member 5, mitochondrial serine/threonine protein phosphatase	0.199221	Cluster 2	792
Pgrmc2	Pgrmc2	progesterone receptor membrane component 2	0.312307	Cluster 2	792
Phb	Phb	prohibitin	0.34144	Cluster 2	792
Phb2	Phb2	prohibitin 2	0.339992	Cluster 2	792
Phf10	Phf10	PHD finger protein 10	0.171866	Cluster 2	792
Phgdh	Phgdh	phosphoglycerate dehydrogenase	0.485316	Cluster 2	792
Pigq	Pigq	phosphatidylinositol glycan anchor biosynthesis, class Q	0.202453	Cluster 2	792
Pigr	Pigr	polymeric immunoglobulin receptor	0.790515	Cluster 2	792
Pld6	Pld6	phospholipase D family, member 6	1.00799	Cluster 2	792
Plin2	Plin2	perilipin 2	0.669174	Cluster 2	792
Pmpca	Pmpca	peptidase, mitochondrial processing alpha subunit	0.225138	Cluster 2	792
Pno1	Pno1	partner of NOB1 homolog	0.238776	Cluster 2	792
Pnp	Pnp	purine nucleoside phosphorylase	0.562508	Cluster 2	792
Poc1a	Poc1a	POC1 centriolar protein A	0.272711	Cluster 2	792
Pold1	Pold1	DNA polymerase delta 1, catalytic subunit	0.38782	Cluster 2	792
Poldip2	Poldip2	DNA polymerase delta interacting protein 2	0.287539	Cluster 2	792
Pole	Pole	DNA polymerase epsilon, catalytic subunit	0.255579	Cluster 2	792
Pole2	Pole2	DNA polymerase epsilon 2, accessory subunit	0.321858	Cluster 2	792
Polr1b	Polr1b	RNA polymerase I subunit B	0.366671	Cluster 2	792
Polr3a	Polr3a	RNA polymerase III subunit A	0.253193	Cluster 2	792
Polr3e	Polr3e	RNA polymerase III subunit E	0.214182	Cluster 2	792
Pomt1	Pomt1	protein-O-mannosyltransferase 1	0.190359	Cluster 2	792
Ppa1	Ppa1	inorganic pyrophosphatase 1	0.370621	Cluster 2	792
Ppan	Ppan	peter pan homolog	0.268221	Cluster 2	792
Ppib	Ppib	peptidylprolyl isomerase B	0.240992	Cluster 2	792
Ppm1g	Ppm1g	protein phosphatase, Mg2+/Mn2+ dependent, 1G	0.174786	Cluster 2	792
Ppme1	Ppme1	protein phosphatase methylesterase 1	0.122981	Cluster 2	792
Ppp1r8	Ppp1r8	protein phosphatase 1, regulatory subunit 8	0.157963	Cluster 2	792
Ppp6c	Ppp6c	protein phosphatase 6, catalytic subunit	0.164654	Cluster 2	792
Pprc1	Pprc1	PPARG related coactivator 1	0.296634	Cluster 2	792
Prap1	Prap1	proline-rich acidic protein 1	1.59589	Cluster 2	792
Prdm16	Prdm16	PR/SET domain 16	1.35927	Cluster 2	792
Prdx1	Prdx1	peroxiredoxin 1	0.238349	Cluster 2	792
Prep	Prep	prolyl endopeptidase	0.280281	Cluster 2	792
Prim1	Prim1	DNA primase subunit 1	0.229714	Cluster 2	792
Prkcsh	Prkcsh	protein kinase C substrate 80K-H	0.147329	Cluster 2	792
Prmt1	Prmt1	protein arginine methyltransferase 1	0.283341	Cluster 2	792
Prmt3	Prmt3	protein arginine methyltransferase 3	0.280361	Cluster 2	792
Prmt5	Prmt5	protein arginine methyltransferase 5	0.287447	Cluster 2	792
Prmt7	Prmt7	protein arginine methyltransferase 7	0.367862	Cluster 2	792
Prpf19	Prpf19	pre-mRNA processing factor 19	0.21698	Cluster 2	792
Prpf31	Prpf31	pre-mRNA processing factor 31	0.210623	Cluster 2	792
Prpf4	Prpf4	pre-mRNA processing factor 4	0.22964	Cluster 2	792
Prps2	Prps2	phosphoribosyl pyrophosphate synthetase 2	0.420087	Cluster 2	792
Prr5	Prr5	proline rich 5	0.359965	Cluster 2	792
Prxl2a	Prxl2a	peroxiredoxin like 2A	0.436189	Cluster 2	792
Psma3	Psma3	proteasome subunit alpha 3	0.254002	Cluster 2	792
Psma3l	Psma3l	proteasome subunit alpha type 3-like	0.150016	Cluster 2	792
Psmb2	Psmb2	proteasome 20S subunit beta 2	0.179399	Cluster 2	792
Psmb5	Psmb5	proteasome 20S subunit beta 5	0.176188	Cluster 2	792
Psmb7	Psmb7	proteasome 20S subunit beta 7	0.152818	Cluster 2	792
Psmc3	Psmc3	proteasome 26S subunit, ATPase 3	0.153743	Cluster 2	792
Psmd2	Psmd2	proteasome 26S subunit, non-ATPase 2	0.154458	Cluster 2	792
Psmd3	Psmd3	proteasome 26S subunit, non-ATPase 3	0.220112	Cluster 2	792
Psme3	Psme3	proteasome activator subunit 3	0.195877	Cluster 2	792
Ptcd3	Ptcd3	Pentatricopeptide repeat domain 3	0.259137	Cluster 2	792
Pter	Pter	phosphotriesterase related	0.388878	Cluster 2	792
Pum3	Pum3	pumilio RNA-binding family member 3	0.243174	Cluster 2	792
Pus1	Pus1	pseudouridine synthase 1	0.31328	Cluster 2	792
Pus3	Pus3	pseudouridine synthase 3	0.187236	Cluster 2	792
Pwp1	Pwp1	PWP1 homolog, endonuclein	0.304475	Cluster 2	792
Pwp2	Pwp2	PWP2, small subunit processome component	0.301223	Cluster 2	792
Qdpr	Qdpr	quinoid dihydropteridine reductase	0.304283	Cluster 2	792
Qrsl1	Qrsl1	glutaminyl-tRNA amidotransferase subunit QRSL1	0.253234	Cluster 2	792
Rab5if	Rab5if	RAB5 interacting factor	0.268318	Cluster 2	792
Rad23a	Rad23a	RAD23 homolog A, nucleotide excision repair protein	0.131402	Cluster 2	792
Rad54l	Rad54l	RAD54 like	0.370225	Cluster 2	792
Ran	Ran	RAN, member RAS oncogene family	0.248291	Cluster 2	792
Ranbp1	Ranbp1	RAN binding protein 1	0.351817	Cluster 2	792
Rasd2	Rasd2	RASD family, member 2	0.536448	Cluster 2	792
Rbbp4	Rbbp4	RB binding protein 4, chromatin remodeling factor	0.151909	Cluster 2	792
Rbbp7	Rbbp7	RB binding protein 7, chromatin remodeling factor	0.235584	Cluster 2	792
Rbfa	Rbfa	ribosome binding factor A	0.158991	Cluster 2	792
Rbm10	Rbm10	RNA binding motif protein 10	0.188734	Cluster 2	792
Rbm14	Rbm14	RNA binding motif protein 14	0.277919	Cluster 2	792
Rbm19	Rbm19	RNA binding motif protein 19	0.326999	Cluster 2	792
Rbm28	Rbm28	RNA binding motif protein 28	0.273347	Cluster 2	792
Rbp2	Rbp2	retinol binding protein 2	1.10214	Cluster 2	792
Rcc1	Rcc1	regulator of chromosome condensation 1	0.280447	Cluster 2	792
Rcc2	Rcc2	regulator of chromosome condensation 2	0.467418	Cluster 2	792
Rcl1	Rcl1	RNA terminal phosphate cyclase-like 1	0.317563	Cluster 2	792
Rexo4	Rexo4	REX4 homolog, 3'-5' exonuclease	0.179746	Cluster 2	792
Rfc3	Rfc3	replication factor C subunit 3	0.244919	Cluster 2	792
Rfc4	Rfc4	replication factor C subunit 4	0.256018	Cluster 2	792
RGD1304567	RGD1304567	similar to RIKEN cDNA A430005L14	0.191309	Cluster 2	792
RGD1305464	RGD1305464	similar to human chromosome 15 open reading frame 39	0.30685	Cluster 2	792
RGD1308750	RGD1308750	similar to DNA segment, Chr 19, Brigham & Womens Genetics 1357 expressed	0.302982	Cluster 2	792
RGD1311933	RGD1311933	similar to RIKEN cDNA 2310057J18	1.84721	Cluster 2	792
RGD1311946	RGD1311946	similar to RIKEN cDNA 1810055G02	0.675086	Cluster 2	792
RGD1560242	RGD1560242	similar to RIKEN cDNA 1700028P14	1.78413	Cluster 2	792
RGD1560821	RGD1560821	similar to small nuclear ribonucleoparticle-associated protein	0.732859	Cluster 2	792
RGD1562699	RGD1562699	RGD1562699	1.43625	Cluster 2	792
RGD1563365	RGD1563365	similar to DNA segment, Chr 10, Wayne State University 102, expressed	0.203305	Cluster 2	792
Rgn	Rgn	regucalcin	1.39404	Cluster 2	792
Rint1	Rint1	RAD50 interactor 1	0.313106	Cluster 2	792
Riok2	Riok2	RIO kinase 2	0.207192	Cluster 2	792
Riox1	Riox1	ribosomal oxygenase 1	0.324975	Cluster 2	792
Rmdn2	Rmdn2	regulator of microtubule dynamics 2	0.768062	Cluster 2	792
Rmnd1	Rmnd1	required for meiotic nuclear division 1 homolog	0.207688	Cluster 2	792
Rnaseh2b	Rnaseh2b	ribonuclease H2, subunit B	0.224704	Cluster 2	792
Rnf126	Rnf126	ring finger protein 126	0.207178	Cluster 2	792
Rnps1	Rnps1	RNA binding protein with serine rich domain 1	0.17834	Cluster 2	792
Rpa1	Rpa1	replication protein A1	0.258068	Cluster 2	792
Rpia	Rpia	ribose 5-phosphate isomerase A	0.494661	Cluster 2	792
Rpn1	Rpn1	ribophorin I	0.22923	Cluster 2	792
Rpp25	Rpp25	ribonuclease P and MRP subunit p25	0.54778	Cluster 2	792
Rrm1	Rrm1	ribonucleotide reductase catalytic subunit M1	0.30173	Cluster 2	792
Rrp1	Rrp1	ribosomal RNA processing 1	0.226396	Cluster 2	792
Rrp12	Rrp12	ribosomal RNA processing 12 homolog	0.366956	Cluster 2	792
Rrp1b	Rrp1b	ribosomal RNA processing 1B	0.316684	Cluster 2	792
Rrp7a	Rrp7a	ribosomal RNA processing 7 homolog A	0.143534	Cluster 2	792
Rrp8	Rrp8	ribosomal RNA processing 8	0.291038	Cluster 2	792
Rrp9	Rrp9	ribosomal RNA processing 9, U3 small nucleolar RNA binding protein	0.317691	Cluster 2	792
Rrs1	Rrs1	ribosome biogenesis regulator 1 homolog	0.288957	Cluster 2	792
Rsl24d1	Rsl24d1	ribosomal L24 domain containing 1	0.198552	Cluster 2	792
Rtel1	Rtel1	regulator of telomere elongation helicase 1	0.19105	Cluster 2	792
Ruvbl1	Ruvbl1	RuvB-like AAA ATPase 1	0.337962	Cluster 2	792
Ruvbl2	Ruvbl2	RuvB-like AAA ATPase 2	0.328649	Cluster 2	792
Sae1	Sae1	SUMO1 activating enzyme subunit 1	0.19916	Cluster 2	792
Samm50	Samm50	SAMM50 sorting and assembly machinery component	0.237284	Cluster 2	792
Sap30	Sap30	Sin3A associated protein 30	0.246584	Cluster 2	792
Sars1	Sars1	seryl-tRNA synthetase 1	0.198873	Cluster 2	792
Sars2	Sars2	seryl-tRNA synthetase 2, mitochondrial	0.258137	Cluster 2	792
Sart3	Sart3	spliceosome associated factor 3, U4/U6 recycling protein	0.198098	Cluster 2	792
Scarb1	Scarb1	scavenger receptor class B, member 1	0.785714	Cluster 2	792
Scfd2	Scfd2	sec1 family domain containing 2	0.340128	Cluster 2	792
Sdf4	Sdf4	stromal cell derived factor 4	0.225088	Cluster 2	792
Sdha	Sdha	succinate dehydrogenase complex flavoprotein subunit A	0.274761	Cluster 2	792
Sec11a	Sec11a	SEC11 homolog A, signal peptidase complex subunit	0.187216	Cluster 2	792
Sec63	Sec63	SEC63 homolog, protein translocation regulator	0.266422	Cluster 2	792
Serbp1	Serbp1	Serpine1 mRNA binding protein 1	0.225609	Cluster 2	792
Serpina1	Serpina1	serpin family A member 1	1.34504	Cluster 2	792
Set/ENSRNOG00000025892	Set	SET nuclear proto-oncogene	0.299041	Cluster 2	792
Set/ENSRNOG00000034241	Set	SET nuclear proto-oncogene	0.503145	Cluster 2	792
Setd6	Setd6	SET domain containing 6, protein lysine methyltransferase	0.303853	Cluster 2	792
Sf3a2	Sf3a2	splicing factor 3a, subunit 2	0.258341	Cluster 2	792
Sf3a3	Sf3a3	splicing factor 3a, subunit 3	0.185701	Cluster 2	792
Sf3b2	Sf3b2	splicing factor 3b, subunit 2	0.157618	Cluster 2	792
Sf3b3	Sf3b3	splicing factor 3b, subunit 3	0.313751	Cluster 2	792
Sgta	Sgta	small glutamine rich tetratricopeptide repeat containing alpha	0.150517	Cluster 2	792
Shmt1	Shmt1	serine hydroxymethyltransferase 1	0.654745	Cluster 2	792
Shmt2	Shmt2	serine hydroxymethyltransferase 2	0.2876	Cluster 2	792
Skp2	Skp2	S-phase kinase associated protein 2	0.331841	Cluster 2	792
Slc11a2	Slc11a2	solute carrier family 11 member 2	1.24486	Cluster 2	792
Slc16a6	Slc16a6	solute carrier family 16, member 6	0.399223	Cluster 2	792
Slc17a2	Slc17a2	solute carrier family 17, member 2	1.67513	Cluster 2	792
Slc18b1	Slc18b1	solute carrier family 18 member B1	0.284652	Cluster 2	792
Slc22a7	Slc22a7	solute carrier family 22 member 7	1.57738	Cluster 2	792
Slc25a15	Slc25a15	solute carrier family 25 member 15	0.723979	Cluster 2	792
Slc25a19	Slc25a19	solute carrier family 25 member 19	0.248529	Cluster 2	792
Slc25a32	Slc25a32	solute carrier family 25 member 32	0.361468	Cluster 2	792
Slc25a42	Slc25a42	solute carrier family 25, member 42	0.421097	Cluster 2	792
Slc25a45	Slc25a45	solute carrier family 25, member 45	1.25992	Cluster 2	792
Slc29a2	Slc29a2	solute carrier family 29 member 2	0.379492	Cluster 2	792
Slc34a2	Slc34a2	solute carrier family 34 member 2	1.60493	Cluster 2	792
Slc35c2	Slc35c2	solute carrier family 35 member C2	0.297931	Cluster 2	792
Slc37a2	Slc37a2	solute carrier family 37 member 2	1.77674	Cluster 2	792
Slc38a6	Slc38a6	solute carrier family 38, member 6	0.371016	Cluster 2	792
Slc39a14	Slc39a14	solute carrier family 39 member 14	0.594479	Cluster 2	792
Slc46a3	Slc46a3	solute carrier family 46, member 3	0.984064	Cluster 2	792
Slc7a1	Slc7a1	solute carrier family 7 member 1	0.340026	Cluster 2	792
Slc7a6os	Slc7a6os	solute carrier family 7, member 6 opposite strand	0.160201	Cluster 2	792
Slit1	Slit1	slit guidance ligand 1	1.20835	Cluster 2	792
Smn1	Smn1	survival of motor neuron 1, telomeric	0.259801	Cluster 2	792
Smpdl3b	Smpdl3b	sphingomyelin phosphodiesterase, acid-like 3B	0.757828	Cluster 2	792
Sms	Sms	spermine synthase	0.396292	Cluster 2	792
Snd1	Snd1	staphylococcal nuclease and tudor domain containing 1	0.320429	Cluster 2	792
Snrnp40	Snrnp40	small nuclear ribonucleoprotein U5 subunit 40	0.24778	Cluster 2	792
Snrpa	Snrpa	small nuclear ribonucleoprotein polypeptide A	0.323455	Cluster 2	792
Snrpb	Snrpb	small nuclear ribonucleoprotein polypeptides B and B1	0.234186	Cluster 2	792
Snrpc	Snrpc	small nuclear ribonucleoprotein polypeptide C	0.219468	Cluster 2	792
Sod2	Sod2	superoxide dismutase 2	0.230494	Cluster 2	792
Spout1	Spout1	SPOUT domain containing methyltransferase 1	0.236548	Cluster 2	792
Spsb4	Spsb4	splA/ryanodine receptor domain and SOCS box containing 4	0.498486	Cluster 2	792
Srd5a2	Srd5a2	steroid 5 alpha-reductase 2	1.3767	Cluster 2	792
Ssr4	Ssr4	signal sequence receptor subunit 4	0.232912	Cluster 2	792
Ssrp1	Ssrp1	structure specific recognition protein 1	0.231354	Cluster 2	792
St13	St13	ST13, Hsp70 interacting protein	0.348404	Cluster 2	792
Stambpl1	Stambpl1	STAM binding protein-like 1	0.375916	Cluster 2	792
Stoml2	Stoml2	stomatin like 2	0.210284	Cluster 2	792
Strap	Strap	serine/threonine kinase receptor associated protein	0.145803	Cluster 2	792
Sugt1	Sugt1	SGT1 homolog, MIS12 kinetochore complex assembly cochaperone	0.138774	Cluster 2	792
Supv3l1	Supv3l1	Suv3 like RNA helicase	0.231684	Cluster 2	792
Susd1	Susd1	sushi domain containing 1	0.514677	Cluster 2	792
Sympk	Sympk	symplekin	0.235638	Cluster 2	792
Tab1	Tab1	TGF-beta activated kinase 1/MAP3K7 binding protein 1	0.14477	Cluster 2	792
Tacc3	Tacc3	transforming, acidic coiled-coil containing protein 3	0.340239	Cluster 2	792
Taf15	Taf15	TATA-box binding protein associated factor 15	0.201259	Cluster 2	792
Taf6l	Taf6l	TATA-box binding protein associated factor 6 like	0.288692	Cluster 2	792
Tamm41	Tamm41	TAM41 mitochondrial translocator assembly and maintenance homolog	0.394745	Cluster 2	792
Tars2	Tars2	threonyl-tRNA synthetase 2, mitochondrial	0.200837	Cluster 2	792
Tbl2	Tbl2	transducin (beta)-like 2	0.266659	Cluster 2	792
Tbl3	Tbl3	transducin (beta)-like 3	0.297013	Cluster 2	792
Tcf3	Tcf3	transcription factor 3	0.311221	Cluster 2	792
Tcof1	Tcof1	treacle ribosome biogenesis factor 1	0.284401	Cluster 2	792
Tcp1	Tcp1	t-complex 1	0.276041	Cluster 2	792
Tdp1	Tdp1	tyrosyl-DNA phosphodiesterase 1	0.364874	Cluster 2	792
Tecr	Tecr	trans-2,3-enoyl-CoA reductase	0.19715	Cluster 2	792
Tfap4	Tfap4	transcription factor AP-4	0.29528	Cluster 2	792
Thoc3	Thoc3	THO complex 3	0.229672	Cluster 2	792
Thoc5	Thoc5	THO complex 5	0.171615	Cluster 2	792
Thoc6	Thoc6	THO complex 6	0.217789	Cluster 2	792
Thop1	Thop1	thimet oligopeptidase 1	0.40142	Cluster 2	792
Thyn1	Thyn1	thymocyte nuclear protein 1	0.209552	Cluster 2	792
Timeless	Timeless	timeless circadian regulator	0.241162	Cluster 2	792
Timm21	Timm21	translocase of inner mitochondrial membrane 21	0.263183	Cluster 2	792
Timm29	Timm29	translocase of inner mitochondrial membrane 29	0.202917	Cluster 2	792
Timm44	Timm44	translocase of inner mitochondrial membrane 44	0.158069	Cluster 2	792
Timm50	Timm50	translocase of inner mitochondrial membrane 50	0.274362	Cluster 2	792
Timm8a1	Timm8a1	translocase of inner mitochondrial membrane 8A1	0.395475	Cluster 2	792
Timm9	Timm9	translocase of inner mitochondrial membrane 9	0.44518	Cluster 2	792
Tk1	Tk1	thymidine kinase 1	0.289904	Cluster 2	792
Tkt	Tkt	transketolase	0.238604	Cluster 2	792
Tm4sf5	Tm4sf5	transmembrane 4 L six family member 5	1.2507	Cluster 2	792
Tma16	Tma16	translation machinery associated 16 homolog	0.419353	Cluster 2	792
Tmem147	Tmem147	transmembrane protein 147	0.378934	Cluster 2	792
Tmem14c	Tmem14c	transmembrane protein 14C	0.254694	Cluster 2	792
Tmem161a	Tmem161a	transmembrane protein 161A	0.283129	Cluster 2	792
Tmem201	Tmem201	transmembrane protein 201	0.325802	Cluster 2	792
Tmem35b	Tmem35b	transmembrane protein 35B	0.354847	Cluster 2	792
Tmem50b	Tmem50b	transmembrane protein 50B	0.281352	Cluster 2	792
Tomm40	Tomm40	translocase of outer mitochondrial membrane 40	0.423359	Cluster 2	792
Top1mt	Top1mt	DNA topoisomerase I mitochondrial	0.33356	Cluster 2	792
Tp53	Tp53	tumor protein p53	0.273657	Cluster 2	792
Trap1	Trap1	TNF receptor-associated protein 1	0.323768	Cluster 2	792
Trappc3	Trappc3	trafficking protein particle complex 3	0.0880443	Cluster 2	792
Trim28	Trim28	tripartite motif-containing 28	0.226868	Cluster 2	792
Trim37	Trim37	tripartite motif-containing 37	0.291685	Cluster 2	792
Trim50	Trim50	tripartite motif-containing 50	1.28109	Cluster 2	792
Trim80	Trim80	tripartite motif protein 80	1.41659	Cluster 2	792
Trip4	Trip4	thyroid hormone receptor interactor 4	0.304395	Cluster 2	792
Trmt1	Trmt1	tRNA methyltransferase 1	0.201731	Cluster 2	792
Trmt10c	Trmt10c	tRNA methyltransferase 10C, mitochondrial RNase P subunit	0.220459	Cluster 2	792
Trmt5	Trmt5	tRNA methyltransferase 5	0.227453	Cluster 2	792
Trnau1ap	Trnau1ap	tRNA selenocysteine 1 associated protein 1	0.162349	Cluster 2	792
Trpa1	Trpa1	transient receptor potential cation channel, subfamily A, member 1	1.52935	Cluster 2	792
Trub1	Trub1	TruB pseudouridine synthase family member 1	0.333576	Cluster 2	792
Ttc13	Ttc13	tetratricopeptide repeat domain 13	0.169445	Cluster 2	792
Ttc27	Ttc27	tetratricopeptide repeat domain 27	0.349359	Cluster 2	792
Ttc39c	Ttc39c	tetratricopeptide repeat domain 39C	0.452165	Cluster 2	792
Tuba1b	Tuba1b	tubulin, alpha 1B	0.190467	Cluster 2	792
Tubb4b	Tubb4b	tubulin, beta 4B class IVb	0.231365	Cluster 2	792
Tufm	Tufm	Tu translation elongation factor, mitochondrial	0.33843	Cluster 2	792
Tut1	Tut1	terminal uridylyl transferase 1, U6 snRNA-specific	0.202075	Cluster 2	792
Tysnd1	Tysnd1	trypsin domain containing 1	0.252785	Cluster 2	792
Tyw1	Tyw1	tRNA-yW synthesizing protein 1 homolog	0.28463	Cluster 2	792
U2af1	U2af1	U2 small nuclear RNA auxiliary factor 1	0.204988	Cluster 2	792
Ubac1	Ubac1	UBA domain containing 1	0.270916	Cluster 2	792
Ube3d	Ube3d	ubiquitin protein ligase E3D	0.220955	Cluster 2	792
Uchl5	Uchl5	ubiquitin C-terminal hydrolase L5	0.2615	Cluster 2	792
Ucn3	Ucn3	urocortin 3	1.32299	Cluster 2	792
Ugt2a3	Ugt2a3	UDP glucuronosyltransferase family 2 member A3	1.52119	Cluster 2	792
Ugt2b35	Ugt2b35	UDP glucuronosyltransferase 2 family, polypeptide B35	1.57564	Cluster 2	792
Uhrf1	Uhrf1	ubiquitin-like with PHD and ring finger domains 1	0.393636	Cluster 2	792
Umps	Umps	uridine monophosphate synthetase	0.361258	Cluster 2	792
Ung	Ung	uracil-DNA glycosylase	0.260841	Cluster 2	792
Upp1	Upp1	uridine phosphorylase 1	1.15888	Cluster 2	792
Uqcc1	Uqcc1	ubiquinol-cytochrome c reductase complex assembly factor 1	0.235468	Cluster 2	792
Uqcrc1	Uqcrc1	ubiquinol-cytochrome c reductase core protein 1	0.308031	Cluster 2	792
Usp10	Usp10	ubiquitin specific peptidase 10	0.284	Cluster 2	792
Usp39	Usp39	ubiquitin specific peptidase 39	0.18813	Cluster 2	792
Usp5	Usp5	ubiquitin specific peptidase 5	0.211103	Cluster 2	792
UST4r	UST4r	integral membrane transport protein UST4r	0.963324	Cluster 2	792
Utp14a	Utp14a	UTP14A small subunit processome component	0.225029	Cluster 2	792
Utp20	Utp20	UTP20 small subunit processome component	0.328593	Cluster 2	792
Utp3	Utp3	UTP3, small subunit processome component	0.204224	Cluster 2	792
Utp4	Utp4	UTP4 small subunit processome component	0.320399	Cluster 2	792
Vac14	Vac14	VAC14 component of PIKFYVE complex	0.220535	Cluster 2	792
Vars1	Vars1	valyl-tRNA synthetase 1	0.352982	Cluster 2	792
Vars2	Vars2	valyl-tRNA synthetase 2, mitochondrial	0.158118	Cluster 2	792
Vdac1	Vdac1	voltage-dependent anion channel 1	0.220251	Cluster 2	792
Vdac3	Vdac3	voltage-dependent anion channel 3	0.11293	Cluster 2	792
Vps18	Vps18	VPS18 core subunit of CORVET and HOPS complexes	0.164183	Cluster 2	792
Vrk1	Vrk1	VRK serine/threonine kinase 1	0.267533	Cluster 2	792
Vwa5b2	Vwa5b2	von Willebrand factor A domain containing 5B2	0.319987	Cluster 2	792
Wars1	Wars1	tryptophanyl-tRNA synthetase 1	0.25045	Cluster 2	792
Wdhd1	Wdhd1	WD repeat and HMG-box DNA binding protein 1	0.22298	Cluster 2	792
Wdr12	Wdr12	WD repeat domain 12	0.259273	Cluster 2	792
Wdr18	Wdr18	WD repeat domain 18	0.262297	Cluster 2	792
Wdr4	Wdr4	WD repeat domain 4	0.302454	Cluster 2	792
Wdr43	Wdr43	WD repeat domain 43	0.249509	Cluster 2	792
Wdr46	Wdr46	WD repeat domain 46	0.277787	Cluster 2	792
Wdr70	Wdr70	WD repeat domain 70	0.196222	Cluster 2	792
Wdr74	Wdr74	WD repeat domain 74	0.235532	Cluster 2	792
Wdr75	Wdr75	WD repeat domain 75	0.248582	Cluster 2	792
Wdr91	Wdr91	WD repeat domain 91	0.294733	Cluster 2	792
Wnt9b	Wnt9b	Wnt family member 9B	0.924712	Cluster 2	792
Xab2	Xab2	XPA binding protein 2	0.17528	Cluster 2	792
Xdh	Xdh	xanthine dehydrogenase	0.899381	Cluster 2	792
Yars1	Yars1	tyrosyl-tRNA synthetase 1	0.268569	Cluster 2	792
Zbtb48	Zbtb48	zinc finger and BTB domain containing 48	0.161871	Cluster 2	792
Zfp668	Zfp668	zinc finger protein 668	0.211012	Cluster 2	792
Zfpm1	Zfpm1	zinc finger protein, multitype 1	1.07873	Cluster 2	792
Zmynd19	Zmynd19	zinc finger, MYND-type containing 19	0.254951	Cluster 2	792
Znf768	Znf768	zinc finger protein 768	0.345418	Cluster 2	792
Zp4	Zp4	zona pellucida glycoprotein 4	1.67446	Cluster 2	792
Zpr1	Zpr1	ZPR1 zinc finger	0.192938	Cluster 2	792
AABR07011951.1	AABR07011951.1	hypothetical LOC100361087	0.446105	Cluster 3	764
AABR07018323.1	AABR07018323.1	apolipoprotein O	0.552138	Cluster 3	764
AABR07021955.1	AABR07021955.1	aldo-keto reductase family 1, member C19	0.477508	Cluster 3	764
AABR07029651.1	AABR07029651.1	transmembrane protein 102	0.32728	Cluster 3	764
AABR07031445.1	AABR07031445.1	cytochrome b5 type B	0.501047	Cluster 3	764
AABR07031963.1	AABR07031963.1	tyrosine 3-monooxygenase/tryptophan 5-monooxygenase activation protein, zeta	0.460718	Cluster 3	764
AABR07047789.1	AABR07047789.1	midasin AAA ATPase 1	0.392376	Cluster 3	764
AABR07048397.1	AABR07048397.1	transgelin 3	0.413908	Cluster 3	764
AABR07058124.4	AABR07058124.4	T-box transcription factor 4	0.506828	Cluster 3	764
AABR07058886.1	AABR07058886.1	olfactory receptor 1-like	0.420847	Cluster 3	764
AABR07064719.2	AABR07064719.2	spermatogenesis associated 20	0.358207	Cluster 3	764
Aars2	Aars2	alanyl-tRNA synthetase 2, mitochondrial	0.231678	Cluster 3	764
Aasdhppt	Aasdhppt	aminoadipate-semialdehyde dehydrogenase-phosphopantetheinyl transferase	0.184259	Cluster 3	764
Abcb8	Abcb8	ATP binding cassette subfamily B member 8	0.228806	Cluster 3	764
Abhd10	Abhd10	abhydrolase domain containing 10	0.637608	Cluster 3	764
Acox3	Acox3	acyl-CoA oxidase 3, pristanoyl	0.391407	Cluster 3	764
Actl6a	Actl6a	actin-like 6A	0.272056	Cluster 3	764
Adap2	Adap2	ArfGAP with dual PH domains 2	0.903834	Cluster 3	764
Adipor2	Adipor2	adiponectin receptor 2	0.655801	Cluster 3	764
Adprm	Adprm	ADP-ribose/CDP-alcohol diphosphatase, manganese-dependent	0.291724	Cluster 3	764
Aebp2	Aebp2	AE binding protein 2	0.348042	Cluster 3	764
Agk	Agk	acylglycerol kinase	0.258957	Cluster 3	764
Ago1	Ago1	argonaute RISC component 1	0.45549	Cluster 3	764
Ahcyl1	Ahcyl1	adenosylhomocysteinase-like 1	0.229289	Cluster 3	764
Aldh1a3	Aldh1a3	aldehyde dehydrogenase 1 family, member A3	0.979597	Cluster 3	764
Alg11	Alg11	ALG11, alpha-1,2-mannosyltransferase	0.178699	Cluster 3	764
Alg5	Alg5	ALG5, dolichyl-phosphate beta-glucosyltransferase	0.17263	Cluster 3	764
Ampd2	Ampd2	adenosine monophosphate deaminase 2	0.23715	Cluster 3	764
Ankle2	Ankle2	ankyrin repeat and LEM domain containing 2	0.401048	Cluster 3	764
Ankrd17	Ankrd17	ankyrin repeat domain 17	0.182664	Cluster 3	764
Ankrd26	Ankrd26	ankyrin repeat domain 26	0.282312	Cluster 3	764
Ankrd52	Ankrd52	ankyrin repeat domain 52	0.224896	Cluster 3	764
Ap2a1	Ap2a1	adaptor related protein complex 2 subunit alpha 1	0.164404	Cluster 3	764
Apmap	Apmap	adipocyte plasma membrane associated protein	0.237539	Cluster 3	764
Aqr	Aqr	aquarius intron-binding spliceosomal factor	0.247151	Cluster 3	764
Arcn1	Arcn1	archain 1	0.196374	Cluster 3	764
Arf1	Arf1	ADP-ribosylation factor 1	0.234163	Cluster 3	764
Arfgef2	Arfgef2	ADP ribosylation factor guanine nucleotide exchange factor 2	0.139761	Cluster 3	764
Arid1b	Arid1b	AT-rich interaction domain 1B	0.2421	Cluster 3	764
Armh3	Armh3	armadillo-like helical domain containing 3	0.292731	Cluster 3	764
Asb13	Asb13	ankyrin repeat and SOCS box-containing 13	0.476056	Cluster 3	764
Asb6	Asb6	ankyrin repeat and SOCS box-containing 6	0.175931	Cluster 3	764
Ascc3	Ascc3	activating signal cointegrator 1 complex subunit 3	0.240105	Cluster 3	764
Ash2l	Ash2l	ASH2 like histone lysine methyltransferase complex subunit	0.218101	Cluster 3	764
Atad2	Atad2	ATPase family, AAA domain containing 2	0.46206	Cluster 3	764
Atf1	Atf1	activating transcription factor 1	0.213292	Cluster 3	764
Atg7	Atg7	autophagy related 7	0.217772	Cluster 3	764
Atp7b	Atp7b	ATPase copper transporting beta	0.539766	Cluster 3	764
Atp8b2/361984	Atp8b2	Atpase, class I, type 8B, member 2	0.435512	Cluster 3	764
Atxn2	Atxn2	ataxin 2	0.24501	Cluster 3	764
B3galt6	B3galt6	Beta-1,3-galactosyltransferase 6	0.411575	Cluster 3	764
Bag5/ENSRNOG00000011527	Bag5	BCL2-associated athanogene 5	0.586612	Cluster 3	764
Bag6	Bag6	BCL2-associated athanogene 6	0.158953	Cluster 3	764
Baz1a	Baz1a	bromodomain adjacent to zinc finger domain, 1A	0.369986	Cluster 3	764
Bcl2l13	Bcl2l13	BCL2 like 13	0.346266	Cluster 3	764
Bcl9l	Bcl9l	BCL9 like	0.366238	Cluster 3	764
Bean1	Bean1	brain expressed, associated with NEDD4, 1	0.950576	Cluster 3	764
Bod1l1	Bod1l1	biorientation of chromosomes in cell division 1-like 1	0.316488	Cluster 3	764
Brd2	Brd2	bromodomain containing 2	0.791231	Cluster 3	764
Brd3	Brd3	bromodomain containing 3	0.241742	Cluster 3	764
Bub1b	Bub1b	BUB1 mitotic checkpoint serine/threonine kinase B	0.358211	Cluster 3	764
Canx	Canx	calnexin	0.268241	Cluster 3	764
Caprin1	Caprin1	cell cycle associated protein 1	0.256249	Cluster 3	764
Card10	Card10	caspase recruitment domain family, member 10	0.568578	Cluster 3	764
Cbfa2t2	Cbfa2t2	CBFA2/RUNX1 partner transcriptional co-repressor 2	0.30693	Cluster 3	764
Cbfb	Cbfb	core-binding factor subunit beta	0.352662	Cluster 3	764
Cbx1	Cbx1	chromobox 1	0.280629	Cluster 3	764
Ccar1	Ccar1	cell division cycle and apoptosis regulator 1	0.176118	Cluster 3	764
Ccar2	Ccar2	cell cycle and apoptosis regulator 2	0.153193	Cluster 3	764
Ccdc142	Ccdc142	coiled-coil domain containing 142	0.313311	Cluster 3	764
Ccdc47	Ccdc47	coiled-coil domain containing 47	0.230972	Cluster 3	764
Ccdc71	Ccdc71	coiled-coil domain containing 71	0.222903	Cluster 3	764
Ccny	Ccny	cyclin Y	0.16707	Cluster 3	764
Cct2	Cct2	chaperonin containing TCP1 subunit 2	0.170742	Cluster 3	764
Cd200	Cd200	Cd200 molecule	0.292364	Cluster 3	764
Cdc40	Cdc40	cell division cycle 40	0.194077	Cluster 3	764
Cdc73	Cdc73	cell division cycle 73	0.345974	Cluster 3	764
Cdv3	Cdv3	CDV3 homolog	0.387814	Cluster 3	764
Celf1	Celf1	CUGBP, Elav-like family member 1	0.317155	Cluster 3	764
Cep135	Cep135	centrosomal protein 135	0.31031	Cluster 3	764
Cep192	Cep192	centrosomal protein 192	0.29594	Cluster 3	764
Ces1c	Ces1c	carboxylesterase 1C	1.55282	Cluster 3	764
Chd1	Chd1	chromodomain helicase DNA binding protein 1	0.34461	Cluster 3	764
Chd4	Chd4	chromodomain helicase DNA binding protein 4	0.216631	Cluster 3	764
Cherp	Cherp	calcium homeostasis endoplasmic reticulum protein	0.180345	Cluster 3	764
Ckap5	Ckap5	cytoskeleton associated protein 5	0.172383	Cluster 3	764
Clca1	Clca1	chloride channel accessory 1	0.934916	Cluster 3	764
Clec4b2	Clec4b2	C-type lectin domain family 4, member B2	1.70737	Cluster 3	764
Clint1	Clint1	clathrin interactor 1	0.362332	Cluster 3	764
Clip1	Clip1	CAP-GLY domain containing linker protein 1	0.210796	Cluster 3	764
Clp1	Clp1	cleavage and polyadenylation factor I subunit 1	0.20318	Cluster 3	764
Cmip	Cmip	c-Maf-inducing protein	0.411944	Cluster 3	764
Cmtm6	Cmtm6	CKLF-like MARVEL transmembrane domain containing 6	0.225473	Cluster 3	764
Cmtr1	Cmtr1	cap methyltransferase 1	0.199828	Cluster 3	764
Cmtr2	Cmtr2	cap methyltransferase 2	0.358318	Cluster 3	764
Cnbp	Cnbp	CCHC-type zinc finger, nucleic acid binding protein	0.135191	Cluster 3	764
Cnot1	Cnot1	CCR4-NOT transcription complex, subunit 1	0.164262	Cluster 3	764
Cnot11	Cnot11	CCR4-NOT transcription complex, subunit 11	0.175621	Cluster 3	764
Cnot3	Cnot3	CCR4-NOT transcription complex, subunit 3	0.185469	Cluster 3	764
Coil	Coil	coilin	0.294474	Cluster 3	764
Copg2	Copg2	coatomer protein complex, subunit gamma 2	0.201467	Cluster 3	764
Cops3	Cops3	COP9 signalosome subunit 3	0.142723	Cluster 3	764
Cpped1	Cpped1	calcineurin-like phosphoesterase domain containing 1	0.425692	Cluster 3	764
Cpsf1	Cpsf1	cleavage and polyadenylation specific factor 1	0.212447	Cluster 3	764
Cpsf2	Cpsf2	cleavage and polyadenylation specific factor 2	0.163413	Cluster 3	764
Cpsf6	Cpsf6	cleavage and polyadenylation specific factor 6	0.292368	Cluster 3	764
Crebzf	Crebzf	CREB/ATF bZIP transcription factor	0.37233	Cluster 3	764
Cse1l	Cse1l	chromosome segregation 1 like	0.234904	Cluster 3	764
Csnk2a1	Csnk2a1	casein kinase 2 alpha 1	0.357812	Cluster 3	764
Ctbp2	Ctbp2	C-terminal binding protein 2	0.273748	Cluster 3	764
Ctbs	Ctbs	chitobiase	0.183326	Cluster 3	764
Ctps2	Ctps2	CTP synthase 2	0.214044	Cluster 3	764
Cul2	Cul2	cullin 2	0.271427	Cluster 3	764
Cul4a	Cul4a	cullin 4A	0.19475	Cluster 3	764
Cul5	Cul5	cullin 5	0.32005	Cluster 3	764
Cux2	Cux2	cut-like homeobox 2	0.487098	Cluster 3	764
Cyth3	Cyth3	cytohesin 3	0.310654	Cluster 3	764
Dach1	Dach1	dachshund family transcription factor 1	0.838007	Cluster 3	764
Dag1	Dag1	dystroglycan 1	0.238165	Cluster 3	764
Dars	Dars	aspartyl-tRNA synthetase	0.302442	Cluster 3	764
Dcaf1	Dcaf1	DDB1 and CUL4 associated factor 1	0.19153	Cluster 3	764
Dcaf7	Dcaf7	DDB1 and CUL4 associated factor 7	0.168341	Cluster 3	764
Ddx11	Ddx11	DEAD/H-box helicase 11	0.370708	Cluster 3	764
Ddx19b	Ddx19b	DEAD-box helicase 19B	0.204705	Cluster 3	764
Ddx21	Ddx21	DExD-box helicase 21	0.326016	Cluster 3	764
Ddx23	Ddx23	DEAD-box helicase 23	0.183062	Cluster 3	764
Ddx54	Ddx54	DEAD-box helicase 54	0.233714	Cluster 3	764
Ddx6	Ddx6	DEAD-box helicase 6	0.400746	Cluster 3	764
Dedd	Dedd	death effector domain-containing	0.156505	Cluster 3	764
Dek	Dek	DEK proto-oncogene	0.142793	Cluster 3	764
Desi2	Desi2	desumoylating isopeptidase 2	0.281701	Cluster 3	764
Dgcr2	Dgcr2	DiGeorge syndrome critical region gene 2	0.170985	Cluster 3	764
Dhx15	Dhx15	DEAH-box helicase 15	0.262977	Cluster 3	764
Dhx29	Dhx29	DExH-box helicase 29	0.3174	Cluster 3	764
Dhx33	Dhx33	DEAH-box helicase 33	0.514743	Cluster 3	764
Dhx38	Dhx38	DEAH-box helicase 38	0.22735	Cluster 3	764
Dhx9	Dhx9	DExH-box helicase 9	0.323999	Cluster 3	764
Diexf	Diexf	digestive organ expansion factor homolog (zebrafish)	0.61878	Cluster 3	764
Dimt1	Dimt1	DIMT1 rRNA methyltransferase and ribosome maturation factor	0.268149	Cluster 3	764
Dis3	Dis3	DIS3 homolog, exosome endoribonuclease and 3'-5' exoribonuclease	0.327637	Cluster 3	764
Dis3l2	Dis3l2	DIS3-like 3'-5' exoribonuclease 2	0.225797	Cluster 3	764
Dnaja2	Dnaja2	DnaJ heat shock protein family (Hsp40) member A2	0.173783	Cluster 3	764
Dnajc13	Dnajc13	DnaJ heat shock protein family (Hsp40) member C13	0.343616	Cluster 3	764
Dnajc16	Dnajc16	DnaJ heat shock protein family (Hsp40) member C16	0.405992	Cluster 3	764
Dnm1l	Dnm1l	dynamin 1-like	0.324404	Cluster 3	764
Dnmt3b	Dnmt3b	DNA methyltransferase 3 beta	0.527671	Cluster 3	764
Dnttip2	Dnttip2	deoxynucleotidyltransferase, terminal, interacting protein 2	0.217034	Cluster 3	764
Dram2	Dram2	DNA-damage regulated autophagy modulator 2	0.247667	Cluster 3	764
Drg2	Drg2	developmentally regulated GTP binding protein 2	0.23137	Cluster 3	764
Dtl	Dtl	denticleless E3 ubiquitin protein ligase homolog	0.398182	Cluster 3	764
Dtwd2	Dtwd2	DTW domain containing 2	0.372246	Cluster 3	764
Dusp12	Dusp12	dual specificity phosphatase 12	0.241179	Cluster 3	764
Dync1h1	Dync1h1	dynein cytoplasmic 1 heavy chain 1	0.190264	Cluster 3	764
E2f8	E2f8	E2F transcription factor 8	0.430586	Cluster 3	764
Eaf1	Eaf1	ELL associated factor 1	0.215215	Cluster 3	764
Edc3	Edc3	enhancer of mRNA decapping 3	0.324395	Cluster 3	764
Ednrb	Ednrb	endothelin receptor type B	0.575339	Cluster 3	764
Eef1a1	Eef1a1	eukaryotic translation elongation factor 1 alpha 1	0.190312	Cluster 3	764
Eftud2	Eftud2	elongation factor Tu GTP binding domain containing 2	0.218567	Cluster 3	764
Eif1a	Eif1a	eukaryotic translation initiation factor 1A	0.388374	Cluster 3	764
Eif3a	Eif3a	eukaryotic translation initiation factor 3, subunit A	0.234961	Cluster 3	764
Eif4e	Eif4e	eukaryotic translation initiation factor 4E	0.321135	Cluster 3	764
Eif4ebp2	Eif4ebp2	eukaryotic translation initiation factor 4E binding protein 2	0.410227	Cluster 3	764
Eif4enif1	Eif4enif1	eukaryotic translation initiation factor 4E nuclear import factor 1	0.195318	Cluster 3	764
Eif4g1	Eif4g1	eukaryotic translation initiation factor 4 gamma, 1	0.481799	Cluster 3	764
Eif4h	Eif4h	eukaryotic translation initiation factor 4H	0.138734	Cluster 3	764
Eloa	Eloa	elongin A	0.199346	Cluster 3	764
Elp1	Elp1	elongator complex protein 1	0.195485	Cluster 3	764
Emc1	Emc1	ER membrane protein complex subunit 1	0.217725	Cluster 3	764
Entpd7/ENSRNOG00000016883	Entpd7	ectonucleoside triphosphate diphosphohydrolase 7	0.486044	Cluster 3	764
Ep400	Ep400	E1A binding protein p400	0.175623	Cluster 3	764
Epha1	Epha1	Eph receptor A1	0.328955	Cluster 3	764
Ephb2	Ephb2	Eph receptor B2	0.289157	Cluster 3	764
Eps15l1	Eps15l1	epidermal growth factor receptor pathway substrate 15-like 1	0.236632	Cluster 3	764
Ercc6l	Ercc6l	ERCC excision repair 6 like, spindle assembly checkpoint helicase	0.385442	Cluster 3	764
Ercc6l2	Ercc6l2	ERCC excision repair 6 like 2	0.174621	Cluster 3	764
Erf	Erf	Ets2 repressor factor	0.360048	Cluster 3	764
Erlin2	Erlin2	ER lipid raft associated 2	0.313908	Cluster 3	764
Esf1	Esf1	ESF1 nucleolar pre-rRNA processing protein homolog	0.202824	Cluster 3	764
Etv6	Etv6	ETS variant transcription factor 6	0.23475	Cluster 3	764
Evi5	Evi5	ecotropic viral integration site 5	0.201824	Cluster 3	764
Ewsr1	Ewsr1	EWS RNA-binding protein 1	0.26076	Cluster 3	764
Exoc4	Exoc4	exocyst complex component 4	0.407016	Cluster 3	764
Exoc8	Exoc8	exocyst complex component 8	0.386782	Cluster 3	764
Exosc1	Exosc1	exosome component 1	0.208407	Cluster 3	764
Exosc10	Exosc10	exosome component 10	0.190838	Cluster 3	764
Eya3	Eya3	EYA transcriptional coactivator and phosphatase 3	0.269456	Cluster 3	764
Faf1	Faf1	Fas associated factor 1	0.164777	Cluster 3	764
Fam120a	Fam120a	family with sequence similarity 120A	0.439873	Cluster 3	764
Fam160a1	Fam160a1	family with sequence similarity 160, member A1	0.619924	Cluster 3	764
Fam160b1	Fam160b1	family with sequence similarity 160, member B1	0.511343	Cluster 3	764
Fam172a	Fam172a	family with sequence similarity 172, member A	0.534363	Cluster 3	764
Fam210a	Fam210a	family with sequence similarity 210, member A	0.190312	Cluster 3	764
Fam210b	Fam210b	family with sequence similarity 210, member B	0.402674	Cluster 3	764
Fam53c	Fam53c	family with sequence similarity 53, member C	0.383666	Cluster 3	764
Fam98b	Fam98b	family with sequence similarity 98, member B	1.22002	Cluster 3	764
Fancg	Fancg	FA complementation group G	0.427425	Cluster 3	764
Fastkd3	Fastkd3	FAST kinase domains 3	0.202564	Cluster 3	764
Fastkd5	Fastkd5	FAST kinase domains 5	0.262092	Cluster 3	764
Fbrsl1/304572	Fbrsl1	fibrosin-like 1	0.361119	Cluster 3	764
Fbxo45	Fbxo45	F-box protein 45	0.582078	Cluster 3	764
Fem1a	Fem1a	fem-1 homolog A	0.296103	Cluster 3	764
Fig4	Fig4	FIG4 phosphoinositide 5-phosphatase	0.28964	Cluster 3	764
Flvcr1	Flvcr1	feline leukemia virus subgroup C cellular receptor 1	0.90001	Cluster 3	764
Fmnl2	Fmnl2	formin-like 2	0.47409	Cluster 3	764
[truncated: 7,879 more rows]

## Sheet: (B) Colon
unique_gene_id	gene_name	description		colon_fko2_S99	colon_fko3_S100	colon_fwt1_S104	colon_fwt3_S105	colon_mko1_S96	colon_mko2_S98	colon_mko3_S106	colon_mwt1_S101	colon_mwt2_S102	colon_mwt3_S103
condition_sex				f_ko	f_ko	f_wt	f_wt	m_ko	m_ko	m_ko	m_wt	m_wt	m_wt
condition				ko	ko	wt	wt	ko	ko	ko	wt	wt	wt
sex				female	female	female	female	male	male	male	male	male	male
tissue				colon	colon	colon	colon	colon	colon	colon	colon	colon	colon	KO/WT
Csf1r	Csf1r	colony stimulating factor 1 receptor		0	0	10.0974	7.1632	0.0229287	0	0	5.00867	8.66926	3.13295	0.000672959
C1qb	C1qb	complement C1q B chain		0.429677	0.471487	57.9544	49.8427	0.176269	0.186272	0	54.675	69.3262	35.4382	0.00472879
C1qc	C1qc	complement C1q C chain		0.170566	0.149651	53.7336	59.2381	0.416649	0.737607	0.0969342	54.7925	71.2718	35.2759	0.00572854
C1qa	C1qa	complement C1q A chain		0.26806	1.17692	57.9066	50.49	0.183244	0.968559	0.10155	49.2612	80.7007	37.0747	0.00979668
Fcgr3a	Fcgr3a	Fc fragment of IgG receptor IIIa		0	0.14887	1.19064	0.627501	0	0	0	1.19765	5.68008	0.296836	0.0165546
Ms4a7	Ms4a7	membrane spanning 4-domains A7		0	0.340328	8.66954	5.68609	0	0.0835966	0.0877256	7.88766	5.13399	3.49338	0.016574
Msr1	Msr1	macrophage scavenger receptor 1		0.0137755	0.0450712	0.379843	0.690386	0	0	0	0.404188	0.819381	0.568047	0.0205625
LOC685048	LOC685048	similar to paired immunoglobin-like type 2 receptor beta		0.0850882	0.0906068	1.24915	1.89316	0	0	0	1.18238	2.48127	1.60239	0.0208953
Arl11	Arl11	ADP-ribosylation factor like GTPase 11		0	0	1.23346	1.64381	0	0.132279	0	0.982988	1.64002	0.767789	0.0211036
Fcgr1a	Fcgr1a	Fc fragment of IgG receptor Ia		0	0.159455	3.08191	2.31956	0	0	0.165408	2.4069	3.74733	2.10288	0.0237845
Pf4	Pf4	platelet factor 4		0	0.574125	23.5914	25.2734	0.510572	0.555617	1.13919	16.4933	14.4823	23.7363	0.0268352
LOC100910669	LOC100910669	paired immunoglobulin-like type 2 receptor alpha-like		0	0.107152	3.21678	2.58432	0	0	0.315309	3.34342	3.24273	2.78588	0.0278427
Cd5l	Cd5l	Cd5 molecule-like		0	0	1.63585	1.52603	0	0.0946609	0	0	0	0.054971	0.0294266
Fxyd2	Fxyd2	FXYD domain-containing ion transport regulator 2		0	0	27.0889	26.9059	3.65156	0.979006	1.01304	50.7513	36.8131	33.3579	0.0322645
F13a1	F13a1	coagulation factor XIII A1 chain		0.155476	0.0731382	3.97643	3.89432	0.0670859	0.0236104	0.174003	0.69224	2.51429	1.04902	0.0406813
Hpgds	Hpgds	hematopoietic prostaglandin D synthase		0.234719	0	1.85753	2.12196	0	0	0.260176	1.88968	4.18568	1.99697	0.0410639
LOC108348047/ENSRNOG00000049422	LOC108348047	low affinity immunoglobulin gamma Fc region receptor III		0	0	2.8619	3.92028	0.381597	0.303584	0.313001	4.46627	7.5024	5.02325	0.0419861
Trem2	Trem2	triggering receptor expressed on myeloid cells 2		0	0	0.870228	0.600574	0.0815701	0.0861417	0	0.270355	1.36497	0.499737	0.0465108
Clec4a1	Clec4a1	C-type lectin domain family 4, member A1		0.0539676	0.413409	3.32442	2.52752	0.110901	0.175209	0.0613913	2.17004	4.69487	2.44122	0.0537587
Lilrb3	Lilrb3	leukocyte immunoglobulin like receptor B3		0	0	0.473428	0.254434	0.103567	0.0732953	0	0.366832	1.69754	0.443677	0.0546561
Adgre1	Adgre1	adhesion G protein-coupled receptor E1		0.0760941	0	0.923572	1.06146	0.130523	0.0548259	0.0577514	0.792251	1.7998	0.573384	0.0619738
C5ar1	C5ar1	complement C5a receptor 1		0	0.0964941	1.82792	0.923323	0.090726	0.190919	0	0.788216	1.65925	0.886945	0.0621361
Slamf9	Slamf9	SLAM family member 9		0	0.250691	2.40857	2.17122	0	0.618322	0	3.8797	3.4196	2.01344	0.0625526
Lyz2	Lyz2	lysozyme 2		5.84731	6.80608	124.536	89.9244	19.2633	28.5058	10.8461	45.0714	776.399	26.2099	0.067099
RGD1559482	RGD1559482	similar to immunoglobulin superfamily, member 7		0.159815	0.325624	8.9138	4.52531	0.303466	0.51685	0.778805	5.05797	8.91342	3.24092	0.0680086
Lilra5	Lilra5	leukocyte immunoglobulin like receptor A5		0	0.0881815	0.34708	0.0801223	0	0	0	0.143854	0.499324	0.202146	0.0692964
Gapt	Gapt	Grb2-binding adaptor protein, transmembrane		0	0.0497606	0.275839	1.03422	0.0467769	0	0.051775	0.121935	0.342203	0.114336	0.0785331
Clec4a2	Clec4a2	C-type lectin domain family 4, member A2		0	0	0.639778	1.19361	0.197873	0.0763068	0.0801149	1.13409	0.831898	0.708469	0.0785952
Il1rl1	Il1rl1	interleukin 1 receptor-like 1		0.195194	0.127191	0.164457	2.46356	0.186579	0.0906718	0.0841959	3.33216	2.36293	0.338102	0.0789533
P2ry13	P2ry13	purinergic receptor P2Y13		0.0724708	0	1.90084	0.72219	0.148766	0.0784943	0	0.259243	0.388911	0.273277	0.0845631
Cd300le	Cd300le	Cd300 molecule-like family member E		0	0	4.91281	3.61933	0.571194	0.910423	0	2.25489	4.48621	1.9334	0.0861072
Ccr1	Ccr1	C-C motif chemokine receptor 1		0.0937196	0.256246	2.65101	2.89498	0.674337	0.152083	0.0533158	2.4278	3.47349	2.47266	0.0883411
Crybb1	Crybb1	crystallin, beta B1		0	0.242329	2.2466	6.95708	0.496869	0.735935	0.741863	12.0653	0	2.68231	0.0925626
Clec10a	Clec10a	C-type lectin domain containing 10A		1.03975	0.58697	10.3597	11.4478	1.60474	1.01941	0.711733	8.01763	11.8047	4.99063	0.106447
Pla2g2d	Pla2g2d	phospholipase A2, group IID		0.228977	0.150242	4.07149	3.5137	0.564909	0.495404	0	1.18627	4.2311	0.172603	0.109261
Tlr7	Tlr7	toll-like receptor 7		0	0	0.769473	0.552257	0.108872	0.144553	0.0301084	0.289881	0.616591	0.288006	0.112683
Mrc1	Mrc1	mannose receptor, C type 1		0.372583	0.118534	2.89071	3.54208	0.20782	0.234784	0.406589	0.969356	2.33746	1.85183	0.115629
Cd33	Cd33	CD33 molecule		0	0.510344	1.44821	1.59279	0.116185	0.377595	0.131712	1.5248	3.35298	1.56996	0.119704
Clec4a3	Clec4a3	C-type lectin domain family 4, member A3		0.128686	0.566922	3.49427	2.05229	0.658314	0.279498	0	2.19211	4.54894	1.29539	0.120255
Aif1	Aif1	allograft inflammatory factor 1		1.43571	1.2833	31.7984	19.0642	4.14224	7.08829	3.30365	25.1339	41.4699	22.1153	0.123606
RGD1563400/ENSRNOG00000048881	RGD1563400	similar to paired immunoglobin-like type 2 receptor beta		0	0.436415	3.29048	1.65803	0.163305	1.03475	0.271417	2.70547	5.46541	2.08806	0.125326
Adora3/ENSRNOG00000015788	Adora3	adenosine A3 receptor		0	0	0.248981	0.0736852	0.0653096	0	0.0360941	0.154146	0.105911	0.198865	0.129741
LOC100911796/ENSRNOG00000050743	LOC100911796	adenosine receptor A3-like		0	0	0.248981	0.0736852	0.0653096	0	0.0360941	0.154146	0.105911	0.198865	0.129741
Pld4	Pld4	phospholipase D family, member 4		0.17272	0.33047	6.98093	4.00142	0.843484	1.44787	0.442204	3.23947	6.86621	3.09202	0.13386
Fcgr2a	Fcgr2a	Fc fragment of IgG receptor IIa		0.932367	1.2059	13.1615	5.67376	1.24455	1.42046	0.670122	5.04696	12.9487	3.88502	0.134429
RGD1561143	RGD1561143	similar to cell surface receptor FDFACT		0.15049	0.0824916	1.72719	0.784858	0.0772178	0.733584	0.427737	2.16989	4.29023	1.91406	0.135173
Tlr8	Tlr8	toll-like receptor 8		0.0244726	0.0534287	0.19803	0.170688	0	0	0	0.0873552	0.052623	0.0614677	0.13663
Spink4	Spink4	serine peptidase inhibitor, Kazal type 4		421.865	736.573	2318.77	4024.86	595.307	378.532	1039.06	8212.07	2386.4	4484.18	0.148012	*******
Asgr2	Asgr2	asialoglycoprotein receptor 2		0.127441	0.198836	1.54351	2.82522	0.327603	0.346745	0.289867	1.15582	1.71323	1.34007	0.150445
Cd68	Cd68	Cd68 molecule		0.366407	0.642605	7.1706	4.96583	1.57944	1.27	1.16647	7.0781	8.73013	4.78984	0.153505
Timd4	Timd4	T-cell immunoglobulin and mucin domain containing 4		0	0	0.481314	0.224522	0.0832459	0.0879178	0	0.217769	0.173597	0	0.156
Enpep	Enpep	glutamyl aminopeptidase		3.50817	4.4667	7.47046	5.13525	5.28315	7.20722	6.38573	10.6079	142.341	3.88879	0.158466
B3gnt7	B3gnt7	UDP-GlcNAc:betaGal beta-1,3-N-acetylglucosaminyltransferase 7		4.96019	3.41844	6.96676	10.2164	2.67113	2.0875	2.42495	25.1718	38.2488	9.90984	0.171932
Tifab	Tifab	TIFA inhibitor		1.42035	0.728764	7.45162	4.57409	2.30812	1.22456	1.28565	7.55347	12.926	7.27387	0.175154
Ccl24	Ccl24	C-C motif chemokine ligand 24		0.664491	1.46265	6.88102	2.75041	0.942768	1.67136	0.464022	4.48871	10.0405	4.91202	0.179044
Ms4a6b	Ms4a6b	membrane-spanning 4-domains, subfamily A, member 6B		0	0	0.685305	1.04646	0.496204	0	0	0.591372	0.260412	0.171787	0.180088
Dnase1l3	Dnase1l3	deoxyribonuclease 1-like 3		0.502983	1.39578	7.39596	10.7945	4.05693	3.93234	2.53634	22.3294	17.5818	9.68972	0.183273
Cfh	Cfh	complement factor H		0.0889235	0.171634	1.51448	2.26579	0.292605	0.384361	0.258882	0.491051	1.73186	0.514866	0.183553
Ms4a14	Ms4a14	membrane spanning 4-domains A14		0	0	0.240058	0.107582	0.0277777	0.0932404	0	0.134736	0.116075	0.0339006	0.191378
Hk3	Hk3	hexokinase 3		0.090484	0.0843799	0.13907	0.150263	0.0283016	0.0326042	0.0343319	0.245462	0.798287	0.0345412	0.197497
Lst1	Lst1	leukocyte specific transcript 1		1.16967	0.326833	6.23951	2.55213	0.593705	2.88117	0.330832	7.95434	5.45441	4.43101	0.199096
Ms4a6a	Ms4a6a	membrane spanning 4-domains A6A		0.10328	0.150448	1.04409	1.30352	0.0354124	1.04223	0.274279	1.93632	1.92402	1.64322	0.204511
Cybb	Cybb	cytochrome b-245 beta chain		0.567412	0.568018	5.72772	3.9319	1.12983	1.61681	0.292372	2.89391	4.67523	2.42984	0.212347
Slc38a4	Slc38a4	solute carrier family 38, member 4		1.43233	0.850498	3.00465	4.93062	0.715552	0.477499	1.1991	10.6469	0.181193	2.87412	0.216059
Asgr1	Asgr1	asialoglycoprotein receptor 1		1.2395	2.1787	3.43772	17.679	3.81899	2.60174	1.67334	27.7959	0.166263	3.89534	0.217318
Fcer1g	Fcer1g	Fc fragment of IgE receptor Ig		5.09427	4.87979	41.5726	23.8693	8.49337	12.0092	7.89572	37.5224	47.5879	21.17	0.223456
Lilrb2	Lilrb2	leukocyte immunoglobulin like receptor B2		0.0319377	0.0697705	0.502366	0.528994	0.164284	0.103582	0.0727044	0.34212	0.514925	0.0802286	0.224663
Cd300a	Cd300a	Cd300a molecule		0.107417	0.354263	1.40598	1.07058	0.430905	0.688411	0.488094	0.962113	4.26047	1.35108	0.228623
Tfec	Tfec	transcription factor EC		0.216316	0.0591808	0.588729	0.466481	0.0555644	0	0.184553	0.144969	0.406565	0.588774	0.234849
Ms4a4a/ENSRNOG00000045611	Ms4a4a	membrane spanning 4-domains A4A		1.00754	0.51613	3.64964	1.84878	0.349275	1.40663	0.997266	5.1166	2.45681	5.11766	0.235127
Mafb	Mafb	MAF bZIP transcription factor B		1.26387	0.987183	2.28023	3.86807	1.11365	0.390623	1.07855	2.21747	10.4262	1.75795	0.235226
Alox5ap	Alox5ap	arachidonate 5-lipoxygenase activating protein		0.0957747	1.05182	5.11421	4.00885	2.55242	1.24617	0.870632	2.48643	7.08686	5.66047	0.238817
Il10	Il10	interleukin 10		0	0.168823	0.614505	2.06723	0.468868	0	0.17355	0.549183	0.163714	0	0.238977
Clec4a	Clec4a	C-type lectin domain family 4, member A		0.799258	0.150175	3.33763	2.80188	0.389938	0.64339	0.425444	1.0564	2.25868	0.57767	0.240046
Klk1/ENSRNOG00000032857	Klk1	kallikrein 1		30.5254	35.4817	58.5834	173.352	36.0431	36.1849	41.2428	379.063	7.53104	105.177	0.247998
Itgam	Itgam	integrin subunit alpha M		0.409544	0.0947889	0.860558	0.827054	0.0010106	0.603335	0.347347	1.09952	2.49264	0.544088	0.250011
Nlrp3	Nlrp3	NLR family, pyrin domain containing 3		0.0819069	0.139567	0.62534	0.602823	0.373009	0.161223	0.19743	0.532509	1.24007	0.620464	0.263209
Tyrobp	Tyrobp	Tyro protein tyrosine kinase binding protein		1.62647	3.59913	30.1813	20.9003	12.8237	7.08294	6.96678	23.7125	26.4726	20.4879	0.263637
AABR07006030.1	AABR07006030.1	succinate receptor 1		399.948	390.004	820.156	2039.77	486.292	482.98	480.019	4163.93	311.946	1135.64	0.264329
Tnfaip8l2	Tnfaip8l2	TNF alpha induced protein 8 like 2		0.516883	1.06153	7.95536	4.70005	2.85283	1.9752	1.24912	2.65699	9.15621	2.67961	0.281991
RT1-Db2	RT1-Db2	RT1 class II, locus Db2		1.12971	0.993497	7.84491	9.3438	4.74301	4.16798	2.18138	8.50188	16.709	4.12112	0.284079
Il10ra	Il10ra	interleukin 10 receptor subunit alpha		0	0.094264	0.958303	0.429552	0.0886421	0.139885	0.294318	0.308012	0.416854	0	0.292092
Siglec1	Siglec1	sialic acid binding Ig like lectin 1		0.0878403	0.054435	0.451345	0.419471	0.114881	0.213357	0.136705	0.167627	0.439855	0.530953	0.302211
Ms4a2	Ms4a2	membrane spanning 4-domains A2		0.0626789	0.06846	0.316874	0.468398	0.225697	0.101639	0.178359	0.503553	0.538976	0.275537	0.302773
Ncf4	Ncf4	neutrophil cytosolic factor 4		0.0873677	0.518592	4.66247	4.54314	2.49355	1.5382	1.39017	3.38688	4.13268	2.82742	0.308291
Stab1	Stab1	stabilin 1		0.834654	1.84917	7.00212	4.67226	1.82495	1.73056	1.83674	2.81163	6.66067	4.99626	0.30892
Ccl28	Ccl28	C-C motif chemokine ligand 28		1.41147	0.902001	2.59021	5.34166	1.93284	2.20485	1.95219	4.93407	11.3845	2.39741	0.315348
Fcna	Fcna	ficolin A		8.24089	6.79484	20.5555	25.8408	5.71648	6.20787	3.79207	29.8859	6.69668	13.9515	0.317261
Mmp10	Mmp10	matrix metallopeptidase 10		0.717153	2.46595	1.44864	6.83988	2.57941	5.87539	2.62242	12.2198	18.1021	5.85699	0.320692	Regulates barrier function
Muc2	Muc2	mucin 2, oligomeric mucus/gel-forming		74.1451	25.8847	35.4614	155.428	27.7598	32.1304	36.1102	337.626	16.4732	56.0619	0.326146
Plau	Plau	plasminogen activator, urokinase		1.42797	2.31726	3.44376	5.23258	2.55694	1.94342	2.46332	9.34013	6.38377	8.33353	0.327152
Lilrb3a	Lilrb3a	leukocyte immunoglobulin-like receptor, subfamily B (with TM and ITIM domains), member 3A		0.118241	0.0830256	0.660381	0.62623	0.143658	0.194134	0.290774	0.08573	0.647845	0.482431	0.331586
Cd4	Cd4	Cd4 molecule		0.596818	0.16322	3.36581	5.25134	2.1278	1.56054	0.961905	1.68843	4.75468	1.12479	0.334276
Fcar	Fcar	Fc fragment of IgA receptor		0	0.109296	0.10091	0.248879	0.102676	0	0	0.0446277	0.107313	0.125529	0.337934
Jaml	Jaml	junction adhesion molecule like		1.42936	1.43123	4.48655	3.38038	2.3796	1.66717	1.01154	5.88613	6.16666	3.02309	0.345158
Rims3	Rims3	regulating synaptic membrane exocytosis 3		0.327356	0.71717	3.63404	1.89202	0.873932	0.638008	0.744546	2.39983	0.281149	1.31653	0.346615
C5ar2	C5ar2	complement component 5a receptor 2		0	0.199814	0.64554	0.453485	0.0729763	0.153998	0.103426	0.0635762	0.0976132	0.268081	0.346931
Cx3cr1	Cx3cr1	C-X3-C motif chemokine receptor 1		0.46044	0.323231	1.26753	1.35914	0.508177	0	0.169017	0.424575	0.945292	0.186061	0.349272
Npy	Npy	neuropeptide Y		4.35896	6.35004	11.5512	4.05222	4.92279	5.89131	3.94054	6.42546	34.2681	15.331	0.355499	******
Itgal	Itgal	integrin subunit alpha L		0.235367	0.256788	3.15096	1.76784	1.11846	1.25188	0.226767	1.17909	1.81071	0.772976	0.355841
Ncf2	Ncf2	neutrophil cytosolic factor 2		0.134412	0.0736281	1.58639	1.54034	0.827998	0.291096	0.611391	0.660968	0.937885	0.67573	0.358899
Rarres1	Rarres1	retinoic acid receptor responder 1		0.47165	1.18109	7.68302	5.37147	2.28282	3.21031	1.22592	3.19288	4.12281	2.70988	0.362729
Vip	Vip	vasoactive intestinal peptide		19.8646	20.8418	85.8047	50.6652	20.5865	20.1585	34.0127	48.1385	39.5145	91.1694	0.366213
Ccl6	Ccl6	chemokine (C-C motif) ligand 6		7.82396	11.2126	14.4103	40.0875	19.8166	21.6021	11.641	45.6987	81.1258	15.1592	0.366936
RT1-Db1	RT1-Db1	RT1 class II, locus Db1		15.5556	11.4979	118.149	78.9237	61.2781	79.8337	29.9687	101.741	188.846	49.049	0.369165
Slamf8	Slamf8	SLAM family member 8		0.27475	0.631638	1.61893	1.62544	1.01286	0.660351	0.511403	1.79421	2.04149	1.27398	0.37
Cgref1	Cgref1	cell growth regulator with EF hand domain 1		22.7847	22.8147	36.9094	77.7501	34.5679	25.4782	31.3683	157.897	24.6766	64.5812	0.378685
Prlh	Prlh	prolactin releasing hormone		0.785455	2.75634	1.59165	8.79697	2.44004	1.75303	3.61913	6.61291	5.06623	7.1794	0.388208
Adgrg5	Adgrg5	adhesion G protein-coupled receptor G5		0.332157	1.04662	2.46427	2.9633	1.92944	1.45	1.22183	3.35957	4.03401	2.50115	0.390285
RT1-Da	RT1-Da	RT1 class II, locus Da		16.0988	11.282	143.627	81.1814	83.0109	80.7706	32.8477	112.01	195.786	37.826	0.392703
RT1-Ba	RT1-Ba	RT1 class II, locus Ba		35.2579	16.1912	181.729	93.6696	117.234	107.822	49.578	148.03	332.974	67.6188	0.395721
Npw	Npw	neuropeptide W		2.7428	3.53136	2.75465	3.94915	1.86827	0.496953	1.90168	9.16292	5.21866	5.17897	0.401344
Reg4	Reg4	regenerating family member 4		19.763	81.1888	24.8699	42.5004	36.2531	25.5129	164.376	58.5462	173.31	515.018	0.401715
Cd3g	Cd3g	CD3g molecule		3.50178	4.64697	18.4422	4.53852	11.7929	8.76596	3.3753	5.66349	43.4445	5.51307	0.41343
Vsig2	Vsig2	V-set and immunoglobulin domain containing 2		1.40552	0.770627	2.91367	4.98012	2.32344	2.2841	3.19568	12.2933	0.502741	3.33738	0.415335
Egf/ENSRNOG00000053979	Egf	epidermal growth factor		0.922718	0.61168	1.34618	2.72655	1.18462	0.798302	1.11753	3.53918	1.28177	2.19946	0.417813
Nfam1	Nfam1	NFAT activating protein with ITAM motif 1		0.340595	0.608349	1.91426	1.06471	0.598605	0.809303	0.55501	1.19128	1.85288	0.857658	0.423187
B4galt1	B4galt1	beta-1,4-galactosyltransferase 1		5.70378	4.16874	8.91	11.1083	4.9139	3.4443	5.56397	19.4782	7.48288	9.11872	0.424161
Trem1	Trem1	triggering receptor expressed on myeloid cells 1		0.165869	0	0.737979	0.0912252	0.3754	0	0.104026	0.0819326	0.354895	0.230197	0.431281
Nrgn	Nrgn	neurogranin		16.0313	16.1155	41.1976	36.8954	23.1876	20.3736	16.7197	82.4134	6.93391	45.0817	0.434909
Tbxas1	Tbxas1	thromboxane A synthase 1		7.13613	4.16458	12.1143	15.751	8.49091	7.14945	6.59821	25.64	4.8685	18.1891	0.438062
Slc12a8	Slc12a8	solute carrier family 12, member 8		11.926	10.4926	20.3048	32.5153	15.7714	13.3879	14.3983	58.8122	10.468	28.0919	0.439278
Ciita	Ciita	class II, major histocompatibility complex, transactivator		0.536561	0.250927	4.42603	2.23474	1.84167	2.07267	0.759095	0.855746	4.2523	0.632903	0.440336
Agr2	Agr2	anterior gradient 2, protein disulphide isomerase family member		767.119	712.446	1172.2	2074.65	1135.77	990.627	992.118	3721.56	1227.72	2093.73	0.446856	******
Cd74	Cd74	CD74 molecule		136.726	47.3567	636.319	271.724	357.343	359.876	127.961	318.683	907.249	162.899	0.448115
Fcgr2b	Fcgr2b	Fc fragment of IgG receptor IIb		0.0887542	0.100611	3.17454	2.37403	1.46105	2.16389	0.65354	2.02204	1.20586	1.10472	0.452156
Havcr2	Havcr2	hepatitis A virus cellular receptor 2		0.0909024	0.165463	0.264861	0.393831	0.155879	0.143046	0.241434	0.243421	0.455991	0.380572	0.458237
Spi1	Spi1	Spi-1 proto-oncogene		0.434424	0.90246	4.86075	2.64054	3.70886	2.11454	0.593184	3.10399	3.40726	2.89252	0.458648
Laptm5	Laptm5	lysosomal protein transmembrane 5		1.8171	3.16013	21.3674	15.8428	11.9746	12.417	4.23001	9.67954	16.3296	9.85709	0.459777
Etv5	Etv5	ETS variant transcription factor 5		12.2933	9.22747	21.6524	28.342	13.0674	11.3922	11.2596	48.9164	3.67309	21.8455	0.46002
Fxyd3	Fxyd3	FXYD domain-containing ion transport regulator 3		81.1756	98.039	153.443	277.452	145.739	126.671	133.36	452.384	144.306	241.947	0.460788
RT1-Bb	RT1-Bb	RT1 class II, locus Bb		18.5953	11.7246	106.607	50.8	72.411	71.5978	26.814	59.7443	181.664	35.5796	0.463041
P2ry6	P2ry6	pyrimidinergic receptor P2Y6		0.511993	0.632646	2.02221	1.91364	1.23658	0.911252	0.904581	1.11734	2.26508	1.5601	0.472728
Bmp5	Bmp5	bone morphogenetic protein 5		0.725533	0.926955	1.32484	1.49656	1.57214	1.40317	0.968111	2.89302	3.92632	1.99796	0.480802
Lpxn	Lpxn	leupaxin		1.20661	0.82501	7.26161	5.16002	3.5134	4.02545	0.629165	3.05432	3.4562	1.64237	0.495742
Plet1	Plet1	placenta expressed transcript 1		111.087	90.3619	136.14	320.281	149.729	142.42	127.349	539.297	27.1425	219.992	0.499614
Lilrb4	Lilrb4	leukocyte immunoglobulin like receptor B4		0.319638	0.168907	0.772355	1.06558	0.353785	0.346324	0.210497	0	0.788467	0.165114	0.501216
Ptges	Ptges	prostaglandin E synthase		1.44808	0.952297	2.99473	3.31902	3.49279	2.66634	1.89345	4.14406	7.84879	2.54823	0.501225
Mpeg1	Mpeg1	macrophage expressed 1		0.393547	0.0860275	0.477288	0.470567	0.56658	0.383042	0.268714	0.843423	1.39554	0.197747	0.501662
Acp5	Acp5	acid phosphatase 5, tartrate resistant		16.496	14.2912	28.3259	26.2871	16.3148	17.2498	12.806	31.37	34.047	17.7698	0.559926
Ncf1	Ncf1	neutrophil cytosolic factor 1		5.12696	4.31554	13.1293	7.51695	5.12233	7.84675	5.14786	4.30787	9.25471	5.95865	0.686114
Ptprc	Ptprc	protein tyrosine phosphatase, receptor type, C		0.404532	0.766676	8.1824	5.10845	3.70687	6.54325	0.660275	1.03411	2.41529	0.420551	0.704023
Lyve1	Lyve1	lymphatic vessel endothelial hyaluronan receptor 1		6.16174	6.53699	10.6702	11.2885	7.76807	10.7149	9.68335	4.77311	10.2535	11.1526	0.848915
Cd63	Cd63	Cd63 molecule		440.553	489.995	463.154	606.522	518.557	406.517	474.717	557.362	251.524	470.765	0.991917
Cd14	Cd14	CD14 molecule		68.7455	72.0123	44.9727	134.846	88.5259	77.5771	82.6679	89.7923	14.2688	70.6231	1.0988
Calb2	Calb2	calbindin 2		49.9893	46.2247	82.3745	29.0727	50.2506	64.7664	54.9692	12.667	20.1851	67.9606	1.25412
Chat	Chat	choline O-acetyltransferase		1.15586	0.637992	1.39588	0.831783	0.990927	0.971903	1.42526	0.440957	0.334662	0.685565	1.40476
Atp2b1	Atp2b1	ATPase plasma membrane Ca2+ transporting 1		38.9171	28.6492	11.1542	29.296	20.2541	15.2204	18.5146	17.6286	13.0511	14.0183	1.42757
Prph	Prph	peripherin		91.2906	83.0726	130.173	39.3076	87.5407	96.8737	105.468	14.6266	41.0971	80.4194	1.51901
Gp2	Gp2	glycoprotein 2		2.82909	2.50433	1.17964	4.11666	3.27765	3.64323	2.50369	3.08847	0.048245	0.35742	1.67887
Trpv6	Trpv6	transient receptor potential cation channel, subfamily V, member 6		219.449	219.929	93.1589	221.226	240.397	193.704	202.817	116.253	0.400307	82.602	2.09543	Vtamin D target
Trpv5	Trpv5	transient receptor potential cation channel, subfamily V, member 5		3.15498	2.41983	0.528678	2.14159	1.84152	1.91429	1.12077	0.393701	0	0.454318	2.97059
Flt3lg	Flt3lg	fms-related tyrosine kinase 3 ligand		9.33006	18.1896	19.2292	9.73685	18.0309	22.2233	15.7825	10.6443	15.5051	13.7211	1.21384

## Sheet: (C) Ileum
unique_gene_id	gene_name	description	ileum_fko1_S90	ileum_fko2_S91	ileum_fwt2_S94	ileum_fwt3_S95	ileum_mko1_S87	ileum_mko2_S88	ileum_mko3_S89	ileum_mwt1_S92	ileum_mwt3_S93
condition_sex			f_ko	f_ko	f_wt	f_wt	m_ko	m_ko	m_ko	m_wt	m_wt
condition			ko	ko	wt	wt	ko	ko	ko	wt	wt
sex			female	female	female	female	male	male	male	male	male
tissue			ileum	ileum	ileum	ileum	ileum	ileum	ileum	ileum	ileum	KO	WT	KO/WT
Csf1r	Csf1r	colony stimulating factor 1 receptor	0.228626	0.226165	10.8677	4.54025	0.0664668	0.120933	0.0227378	11.0117	7.87795	0.132986	8.57441	0.0155096
C1qb	C1qb	complement C1q B chain	0.351515	1.17612	76.0244	37.6983	3.73186	0	0.964218	78.2011	73.539	1.24474	66.3657	0.0187558
Ms4a4e	Ms4a4e	membrane spanning 4-domains A4E	0	0.360802	2.13343	2.18548	0	0	0	6.79159	3.77455	0.0721604	3.72126	0.0193914
Folr2	Folr2	folate receptor beta	0	0.330213	2.3486	1.90568	0	0	0	3.69157	1.50609	0.0660425	2.36299	0.0279488
C1qc	C1qc	complement C1q C chain	0.610505	2.22836	70.1863	33.1875	5.32915	0.184043	1.10755	65.1805	76.5655	1.89192	61.28	0.0308735
Fcgr3a	Fcgr3a	Fc fragment of IgG receptor IIIa	0	0	1.25952	0.636922	0.198768	0.0724008	0	2.38032	1.54231	0.0542338	1.45477	0.03728
Cd163	Cd163	CD163 molecule	0	0	0.394002	0.892464	0.172757	0	0.0244109	1.81708	0.611848	0.0394336	0.928848	0.0424543
Ms4a7	Ms4a7	membrane spanning 4-domains A7	0.314068	0.192108	9.04319	2.09836	0.301832	0	0.785708	7.19179	10.5784	0.318743	7.22793	0.0440989
C1qa	C1qa	complement C1q A chain	1.27898	4.66839	83.3749	43.4222	6.17063	1.06012	3.91897	85.5922	84.9271	3.41942	74.3291	0.0460038
Cd209f	Cd209f	CD209f antigen	0.0955698	0	0.349572	0.197033	0	0	0	0.710578	0.373655	0.019114	0.407709	0.0468813
C3ar1	C3ar1	complement C3a receptor 1	0	0	0.278259	0.132884	0.062209	0	0	0.269524	0.212609	0.0124418	0.223319	0.0557131
Cd300le	Cd300le	Cd300 molecule-like family member E	0.142371	0.173255	3.77456	2.92894	0.273903	0.149889	0.142372	2.82049	3.05878	0.176358	3.14569	0.0560633
Trem2	Trem2	triggering receptor expressed on myeloid cells 2	0	0.18675	1.68334	1.04441	0.147509	0	0	0.954597	0.749135	0.066852	1.10787	0.0603427
LOC685048	LOC685048	similar to paired immunoglobin-like type 2 receptor beta	0.0844796	0.411135	2.05762	1.74259	0.244655	0.0910459	0	2.43105	3.10732	0.166263	2.33464	0.0712156
P2ry13	P2ry13	purinergic receptor P2Y13	0.0741673	0	0.881802	0.22959	0.214929	0	0.0739335	2.02281	0.942842	0.072606	1.01926	0.071234
Fxyd2	Fxyd2	FXYD domain-containing ion transport regulator 2	1.79516	5.44715	28.4609	18.3698	1.67573	1.4608	2.91112	31.976	56.6757	2.65799	33.8706	0.0784749
Cd33	Cd33	CD33 molecule	0.355179	0.432174	2.73619	1.29076	0.342143	0.124758	0	2.50176	4.04307	0.25085	2.64295	0.0949132
Fcgr1a	Fcgr1a	Fc fragment of IgG receptor Ia	0	0.543403	2.58707	1.3826	0.359529	0.0785845	0.0742069	2.79403	1.81983	0.211145	2.14588	0.0983953
Fcrl2	Fcrl2	Fc receptor-like 2	0	0	0.16226	0.12212	0.114349	0	0	0.439977	0.17353	0.0228699	0.224472	0.101883
Hpgds	Hpgds	hematopoietic prostaglandin D synthase	0.240134	0.29216	3.89886	1.07344	0.66882	0.386383	0.23944	5.10674	2.30292	0.365387	3.09549	0.118039
Slamf9	Slamf9	SLAM family member 9	0.232695	0.566273	2.04045	2.23518	0.634164	0	0.457685	4.14924	4.20592	0.378163	3.1577	0.119759
LOC100910669	LOC100910669	paired immunoglobulin-like type 2 receptor alpha-like	0.628938	0.554723	4.55901	1.46812	0.644543	0.403696	0.108054	4.1975	5.12545	0.467991	3.83752	0.121951
Adgre1	Adgre1	adhesion G protein-coupled receptor E1	0.0780875	0.284976	1.73833	0.753718	0.252193	0	0.103563	1.38884	0.789841	0.143764	1.16768	0.123119
Clec4a3	Clec4a3	C-type lectin domain family 4, member A3	0.787637	0.63896	4.20058	2.8371	0.505438	0.276527	0.262409	5.68992	2.43624	0.494194	3.79096	0.130361
Msr1	Msr1	macrophage scavenger receptor 1	0.0770674	0.0937636	1.11555	0.102461	0.143011	0.029941	0.117814	0.668749	0.694119	0.0923193	0.645221	0.143082
Spink4	Spink4	serine peptidase inhibitor, Kazal type 4	154.164	62.6884	242.307	1422.77	333.514	96.3482	245.631	2184.83	941.015	178.469	1197.73	0.149006
C5ar1	C5ar1	complement C5a receptor 1	0.361855	0.110053	1.19988	1.26186	0.481488	0.0478073	0.180122	1.45874	2.12437	0.236265	1.51121	0.156341
Lilrb3	Lilrb3	leukocyte immunoglobulin like receptor B3	0.107528	0.500862	1.2103	1.43468	0.33334	0.0378981	0.239768	2.9039	0.510899	0.243879	1.51494	0.160982
Mptx1	Mptx1	mucosal pentraxin 1	3.57989	6.73329	17.1051	7.35763	7.34755	2.39636	17.7526	11.2782	151.22	7.56193	46.7402	0.161786
Clec4a	Clec4a	C-type lectin domain family 4, member A	0.51293	0.164775	2.54842	0.199144	0.351489	0.359592	0	2.08992	1.67618	0.277757	1.62842	0.170569
Lilra5	Lilra5	leukocyte immunoglobulin like receptor A5	0.117361	0.434095	1.05299	0.612234	0.458189	0	0	1.75065	1.08111	0.201929	1.12425	0.179613
Pf4	Pf4	platelet factor 4	1.01553	1.23558	8.79199	13.417	3.35512	3.69671	5.13889	12.5102	24.2325	2.88837	14.7379	0.195982
RGD1559482	RGD1559482	similar to immunoglobulin superfamily, member 7	0.925989	1.45494	6.11031	2.4612	1.70479	1.54747	0.699458	7.39507	9.22157	1.26653	6.29704	0.201131
F13a1	F13a1	coagulation factor XIII A1 chain	0.266121	0.188845	0.507698	0.864806	0.279228	0.0943781	0.15509	1.62427	0.439471	0.196732	0.859061	0.229009
Plet1	Plet1	placenta expressed transcript 1	2.63075	3.63698	2.08772	14.4462	4.45113	1.19997	3.93114	30.7691	4.91269	3.16999	13.0539	0.242839
Cd5l	Cd5l	Cd5 molecule-like	0.0448552	0	3.15937	0.32443	1.34565	0	0	0.111278	0.790011	0.278102	1.09627	0.25368
Fcgr2a	Fcgr2a	Fc fragment of IgG receptor IIa	3.27054	2.11383	9.36804	4.37171	3.27953	1.46793	1.82424	8.48744	14.5878	2.39121	9.20374	0.259809
LOC108348047/ENSRNOG00000049422	LOC108348047	low affinity immunoglobulin gamma Fc region receptor III	0	2.72364	1.37938	2.79019	0.793173	0.0748248	2.05706	5.6054	7.359	1.12974	4.28349	0.263743
Pla2g2d	Pla2g2d	phospholipase A2, group IID	1.12655	1.25629	7.72863	2.03684	2.27097	0.198435	0.841215	4.36665	2.84748	1.13869	4.2449	0.26825
Ms4a4a/ENSRNOG00000045611	Ms4a4a	membrane spanning 4-domains A4A	1.08984	0.438482	3.73859	2.52132	0.853785	0.375319	1.1937	1.88421	2.80956	0.790226	2.73842	0.28857
Reg3b	Reg3b	regenerating family member 3 beta	6159.79	1496.21	3492.3	27733	6327.03	4770.03	6636.79	29998	8873.12	5077.97	17524.1	0.289771
P2ry12	P2ry12	purinergic receptor P2Y12	0.296397	0	0.948762	0.764602	0.357888	0.234676	0.295462	0.734892	0.797059	0.236885	0.811329	0.291971
Clec4a1	Clec4a1	C-type lectin domain family 4, member A1	1.16109	1.34529	4.04579	2.51246	1.39025	0.759379	0.715892	4.25123	3.84023	1.07438	3.66243	0.293352
Ms4a4a/361734	Ms4a4a	membrane-spanning 4-domains, subfamily A, member 4A	0.340504	0	0.571567	0.694752	0	0.278332	0	0.404501	0	0.123767	0.417705	0.296303
Cd207	Cd207	CD207 molecule	0.123321	0	0.112794	0.127323	0.10928	0.0651271	0.113252	0.305837	0.542806	0.0821958	0.27219	0.30198
LOC100912604/ENSRNOG00000011078	LOC100912604	spermidine synthase-like	5.17414	8.56811	23.1062	13.2893	10.8876	5.86965	8.66456	33.0088	29.252	7.8328	24.6641	0.317579
RGD1561143	RGD1561143	similar to cell surface receptor FDFACT	0.786928	1.21777	3.39755	3.26129	1.47775	0.5689	1.53522	3.59323	3.39605	1.11731	3.41203	0.327463
Clec4a2	Clec4a2	C-type lectin domain family 4, member A2	0.144231	0.0877377	1.25315	0.3721	0.13934	0.621667	0.287526	0.894056	0.525923	0.2561	0.761307	0.336396
Mrc1	Mrc1	mannose receptor, C type 1	0.510081	0.756219	1.18127	1.69872	0.47907	0.320493	0.522988	2.27507	0.983192	0.51777	1.53456	0.337406
Ccr1	Ccr1	C-C motif chemokine receptor 1	1.10464	1.34385	2.10873	2.62975	0.650567	0.609077	0.860756	3.15722	2.58448	0.913776	2.62004	0.348764
Hmox1	Hmox1	heme oxygenase 1	6.28011	6.16829	5.1645	23.6203	5.06984	3.77364	2.86956	21.0776	5.24151	4.83229	13.776	0.350777
Hes3	Hes3	hes family bHLH transcription factor 3	0	0.539402	0	0.454216	0	0	0	0.547883	0.216076	0.10788	0.304544	0.354236
Tifab	Tifab	TIFA inhibitor	3.06469	4.22568	12.6445	5.4829	5.48399	4.51641	3.80077	15.3679	13.3211	4.21831	11.7041	0.360413
Il1rl1	Il1rl1	interleukin 1 receptor-like 1	0.887822	0.508907	9.70847	3.19727	5.93995	4.35145	2.90942	3.49667	15.8767	2.91951	8.06977	0.361784
Rgs13	Rgs13	regulator of G-protein signaling 13	0.783332	1.2537	6.58483	2.37137	1.01863	2.42918	3.62161	3.1817	7.77929	1.82129	4.9793	0.365773
Clec10a	Clec10a	C-type lectin domain containing 10A	1.89135	3.24467	3.35863	3.63993	1.9304	0.702607	1.17134	7.60284	4.29477	1.78807	4.72404	0.378505
Ltc4s	Ltc4s	leukotriene C4 synthase	6.13054	1.14787	7.75457	6.5205	2.25504	3.21513	5.20715	10.1052	11.4936	3.59115	8.96847	0.400419
Lilrb3a	Lilrb3a	leukocyte immunoglobulin-like receptor, subfamily B (with TM and ITIM domains), member 3A	0.214954	0.500276	1.58419	0.313348	0.842302	0.204993	0.330824	1.33742	0.935248	0.41867	1.04255	0.401581
Nqo1	Nqo1	NAD(P)H quinone dehydrogenase 1	19.3524	33.8918	55.4525	74.3973	31.8519	26.1132	23.4843	72.4222	64.8341	26.9387	66.7765	0.403416
Hes2	Hes2	hes family bHLH transcription factor 2	0	0	0.152734	0.515038	0	0.702937	0.501838	0.413586	1.3048	0.240955	0.59654	0.403921
Aif1	Aif1	allograft inflammatory factor 1	11.5324	14.7911	47.3653	20.1564	16.2945	9.86623	16.2575	36.294	31.6174	13.7484	33.8583	0.406056
Cd68	Cd68	Cd68 molecule	3.2997	2.09851	9.39627	2.94042	4.12891	2.84998	3.36418	10.5054	8.13993	3.14826	7.74551	0.406463
AABR07059632.3	AABR07059632.3	cathepsin E	0	0	0.0887562	0.498559	0.299886	0.19671	0.105319	0.403129	0.192868	0.120383	0.295828	0.406935
Pigr	Pigr	polymeric immunoglobulin receptor	5.39868	20.2902	19.5948	88.0222	32.8875	30.5914	34.6347	108.549	22.8717	24.7605	59.7594	0.414337
AABR07005821.1	AABR07005821.1	ELAV like RNA binding protein 2	559.919	1034.54	708.71	2113.42	788.901	438.37	1001.82	3132.49	1298.52	764.709	1813.28	0.421726
Rhbdl2	Rhbdl2	rhomboid like 2	30.9441	12.1452	30.8516	77.0551	22.0453	20.7375	22.0161	62.8325	31.9019	21.5776	50.6603	0.425929
Reg4	Reg4	regenerating family member 4	83.1975	126.257	145.075	185.928	128.857	69.2099	94.2927	344.329	254.609	100.363	232.485	0.431695
Pla2g4c	Pla2g4c	phospholipase A2 group IVC	8.13368	4.12326	21.768	32.1193	17.9992	17.0752	13.0244	31.1855	26.769	12.0712	27.9605	0.431722
Alox5	Alox5	arachidonate 5-lipoxygenase	1.13293	0.872212	2.62043	1.35666	1.81477	1.05324	0.447859	2.33161	3.54893	1.0642	2.46441	0.431829
Elf5	Elf5	E74 like ETS transcription factor 5	0.134328	0.611151	0.740512	0.833451	0.649591	0.142165	1.3495	1.55513	2.0852	0.577348	1.30357	0.442897
Siglec1	Siglec1	sialic acid binding Ig like lectin 1	0.0519884	0.186696	0.175428	0.183332	0.204235	0.0548713	0.0797516	0.345069	0.333705	0.115508	0.259384	0.445319
Prlh	Prlh	prolactin releasing hormone	2.40299	1.95122	12.4415	2.43518	1.50012	4.97814	2.44812	2.95545	5.48278	2.65612	5.82874	0.455694
Acp5	Acp5	acid phosphatase 5, tartrate resistant	23.2011	14.9341	67.7106	22.7382	33.4146	19.5564	21.2908	55.0176	50.6831	22.4794	49.0374	0.458413
Mt3	Mt3	metallothionein 3	3.22739	0.785638	7.95392	5.92785	1.53549	4.38709	1.62478	2.78797	3.4566	2.31208	5.03158	0.459513
Siglec5	Siglec5	sialic acid binding Ig-like lectin 5	2.15625	0.386787	4.00807	1.15144	1.1809	0.806979	0.884593	1.45961	2.78716	1.0831	2.35157	0.460587
Adgrg5	Adgrg5	adhesion G protein-coupled receptor G5	2.53364	2.72984	5.91042	3.55467	2.55631	2.02306	1.82907	6.64396	3.84673	2.33438	4.98895	0.467911
Card9	Card9	caspase recruitment domain family, member 9	6.95832	3.38551	8.86386	19.525	8.33275	7.79758	7.1369	21.534	5.68618	6.72221	13.9023	0.483533
Tfec	Tfec	transcription factor EC	0.221614	0.338713	0.506763	0.122987	0	0.117067	0	0.29589	0.162597	0.135479	0.272059	0.497976
Fcna	Fcna	ficolin A	2.25897	2.2428	3.68431	3.6645	3.03495	2.62127	1.97326	8.15604	3.54906	2.42625	4.76348	0.509344
Alox5ap	Alox5ap	arachidonate 5-lipoxygenase activating protein	4.89425	2.62015	7.69776	4.23749	4.62625	3.71644	4.98174	6.67113	11.385	4.16777	7.49784	0.555862
Tbxas1	Tbxas1	thromboxane A synthase 1	3.20901	1.66133	4.93323	2.81885	2.96895	3.31642	3.87848	4.4866	9.3484	3.00684	5.39677	0.557155
Cx3cr1	Cx3cr1	C-X3-C motif chemokine receptor 1	0.436807	0	1.62277	0.606637	0.439287	0.533198	0.81076	0.352924	0.576137	0.44401	0.789618	0.56231
Jaml	Jaml	junction adhesion molecule like	3.14265	4.42978	8.16107	5.15791	5.0362	4.27757	4.47561	9.98269	6.89489	4.27236	7.54914	0.56594
Npy	Npy	neuropeptide Y	5.76361	3.13983	7.89382	20.5461	12.2336	5.03031	7.28054	6.83964	10.1243	6.68957	11.351	0.58934
Agr2	Agr2	anterior gradient 2, protein disulphide isomerase family member	382.914	475.753	656.781	829.399	765.442	550.688	733.916	1313	1044.51	581.743	960.924	0.605399
Pld4	Pld4	phospholipase D family, member 4	2.65593	3.44645	6.03323	2.79009	4.54095	2.38618	3.17278	6.75367	5.71732	3.24046	5.32358	0.608699
Stab1	Stab1	stabilin 1	2.36794	2.41796	4.74871	3.13539	3.16455	2.45458	3.58031	5.39595	4.84095	2.79707	4.53025	0.617421
Fcer1g	Fcer1g	Fc fragment of IgE receptor Ig	16.4165	27.1316	35.066	17.9277	18.9147	19.6241	20.0736	45.5492	32.5516	20.4321	32.7736	0.623431
Vip	Vip	vasoactive intestinal peptide	6.66069	10.3174	9.66155	22.0487	15.5132	10.524	12.0044	13.4404	25.3498	11.0039	17.6251	0.624333
Ccl28	Ccl28	C-C motif chemokine ligand 28	2.75268	6.41792	6.07259	9.74052	6.27405	4.91604	7.8177	12.2803	6.98951	5.63568	8.77072	0.642555
Tlr7	Tlr7	toll-like receptor 7	0.54938	0.167075	0.661302	0.365348	0.5325	0.0415196	0.175597	0.235728	0.461	0.293214	0.430845	0.680557
RT1-DMb	RT1-DMb	RT1 class II, locus DMb	10.7288	17.6603	21.6918	17.3863	19.6386	9.82966	15.5789	34.3917	12.3872	14.6873	21.4642	0.684266
Timd4	Timd4	T-cell immunoglobulin and mucin domain containing 4	0	0	0.454287	0	0.400621	0	0	0	0	0.0801242	0.113572	0.705493
Cd14	Cd14	CD14 molecule	5.85685	10.7037	12.0934	11.2168	11.9173	8.48347	11.6648	19.929	10.8842	9.72521	13.5309	0.718743
RT1-Da	RT1-Da	RT1 class II, locus Da	140.569	154.164	318.735	112.972	232.734	96.9863	189.511	279.612	181.962	162.793	223.32	0.728967
RT1-DMa	RT1-DMa	RT1 class II, locus DMa	19.9264	13.0448	36.8142	23.7988	41.4206	27.5868	33.453	56.9104	30.1149	27.0863	36.9096	0.733857
Plau	Plau	plasminogen activator, urokinase	2.88005	6.83512	11.8766	4.73156	11.3753	11.6263	8.32038	8.19865	17.0922	8.20743	10.4748	0.783544
Cd4	Cd4	Cd4 molecule	4.23017	2.17011	7.7853	1.78997	8.08567	1.05453	3.19738	6.21767	3.09146	3.74757	4.7211	0.793792
Ccl6	Ccl6	chemokine (C-C motif) ligand 6	20.0262	39.7134	22.3457	45.9591	39.0297	39.6166	60.8669	78.8771	48.7041	39.8506	48.9715	0.81375
Cd74	Cd74	CD74 molecule	555.636	801.914	1114.37	605.042	987.317	480.911	811.363	1262.26	592.366	727.428	893.511	0.814123
Itgam	Itgam	integrin subunit alpha M	1.47422	2.10661	3.57043	1.58194	2.79388	1.33395	2.09445	1.9996	2.44486	1.96062	2.39921	0.817195
Spi1	Spi1	Spi-1 proto-oncogene	6.65653	5.83845	12.5648	2.76095	10.3277	3.11688	7.05353	5.20899	9.95488	6.59861	7.62241	0.865686
Il22ra2	Il22ra2	interleukin 22 receptor subunit alpha 2	3.91693	1.34345	5.74582	1.56974	3.20728	2.11654	3.4684	1.5842	3.00598	2.81052	2.97643	0.944257
Mki67	Mki67	marker of proliferation Ki-67	12.3836	17.0967	15.1694	14.9548	19.9295	13.6695	20.6381	19.0471	17.9399	16.7435	16.7778	0.997954
Pcna	Pcna	proliferating cell nuclear antigen	85.5486	108.918	101.003	94.1008	127.386	102.952	128.08	106.946	140.728	110.577	110.694	0.998938
Il34	Il34	interleukin 34	6.57328	9.76208	7.87974	4.57745	7.67832	7.04123	9.59499	6.39823	12.5733	8.12998	7.85718	1.03472
Itgax	Itgax	integrin subunit alpha X	1.17198	1.08991	1.4755	0.556161	1.77182	0.682602	1.38978	1.73465	0.859632	1.22122	1.15648	1.05598
Chat	Chat	choline O-acetyltransferase	1.44916	0.561004	0.813499	0.578847	0.829319	0.68071	0.327706	0.531217	0.580219	0.76958	0.625946	1.22947
Calb1	Calb1	calbindin 1	0.995991	1.02037	0.623333	0.703887	0.811287	0.941612	0.574245	0.715147	0.769258	0.868701	0.702907	1.23587
Cd63	Cd63	Cd63 molecule	296.279	390.189	240.086	244.791	284.559	300.392	308.959	289.619	244.459	316.076	254.739	1.24078
Atp2b1	Atp2b1	ATPase plasma membrane Ca2+ transporting 1	30.5352	27.3531	14.0384	23.8403	22.9562	31.9591	20.2732	25.9021	14.3358	26.6154	19.5291	1.36286
Chrna1	Chrna1	cholinergic receptor nicotinic alpha 1 subunit	1.52527	1.69713	1.36686	1.12873	1.54226	0.796118	1.17517	0.951211	0.463721	1.34719	0.97763	1.37802
Muc3	Muc3	mucin 3, intestinal	81.3762	130.911	32.8944	73.7114	42.1612	98.982	51.1747	87.9349	36.0835	80.9211	57.656	1.40351
Il10	Il10	interleukin 10	0.623292	0.915254	0.712183	0.203886	0.761979	0.163958	0.398425	0.631537	0	0.572582	0.386902	1.47992
Slc39a4	Slc39a4	solute carrier family 39 member 4	108.764	120.078	37.3239	82.4822	57.992	118.792	84.0311	111.212	33.66	97.9315	66.1695	1.48001
Lyve1	Lyve1	lymphatic vessel endothelial hyaluronan receptor 1	7.34024	8.75342	4.85512	5.11091	11.4178	8.32203	8.88207	7.55772	5.13823	8.94311	5.66549	1.57852
Calb2	Calb2	calbindin 2	40.9951	24.7524	25.3306	20.2545	32.1763	31.113	24.2021	12.5017	17.1684	30.6478	18.8138	1.62901
Ptprc	Ptprc	protein tyrosine phosphatase, receptor type, C	11.3547	7.13253	14.7149	1.43967	16.5849	2.91861	8.96765	3.08385	3.37561	9.39168	5.65351	1.66121
Batf3	Batf3	basic leucine zipper ATF-like transcription factor 3	5.0903	9.1335	7.64787	4.91144	18.9016	8.84609	20.5614	6.22659	11.1803	12.5066	7.49156	1.66942
Csf1	Csf1	colony stimulating factor 1	7.64346	7.21229	5.57954	3.83801	12.1971	7.7722	9.42138	6.00702	5.77705	8.84929	5.3004	1.66955
Chrnb1	Chrnb1	cholinergic receptor nicotinic beta 1 subunit	2.15387	1.54098	0.668368	1.0362	1.14842	1.62255	1.18015	1.08987	0.755597	1.52919	0.887509	1.72302
Flt3lg	Flt3lg	fms-related tyrosine kinase 3 ligand	56.7711	30.5725	24.0931	17.4713	30.6809	38.4996	36.8673	24.8749	18.4905	38.6783	21.2325	1.82166
Prph	Prph	peripherin	99.1937	63.2113	55.5973	44.023	68.005	71.4762	65.4173	29.6384	31.4973	73.4607	40.189	1.82788
Flt3	Flt3	fms-related tyrosine kinase 3	1.25085	1.7983	1.04029	0.440945	2.01039	1.26285	1.38573	1.02294	0.806946	1.54162	0.82778	1.86236
Syn1	Syn1	synapsin I	2.39529	2.16082	2.11745	0.974113	3.38969	2.93214	1.90077	1.33581	1.00106	2.55574	1.35711	1.88323
Ccr7	Ccr7	C-C motif chemokine receptor 7	9.21665	3.58193	7.08336	0.13215	15.2808	0.675966	4.27283	0.952349	3.7561	6.60563	2.98099	2.21592
Trpv4	Trpv4	transient receptor potential cation channel, subfamily V, member 4	0.53032	0.193537	0.048516	0.164528	0.205521	0.209056	0.448386	0.164513	0.10382	0.317364	0.120344	2.63714
Xcr1	Xcr1	X-C motif chemokine receptor 1	0.675967	1.03995	0.600241	0.164532	2.1968	1.09384	2.17472	0.789533	0.544976	1.43626	0.524821	2.73666
Clec9a	Clec9a	C-type lectin domain containing 9A	1.73724	2.16335	1.03326	0.488937	3.63298	2.28314	2.95232	1.2711	0.882501	2.5538	0.918949	2.77905
Tshb	Tshb	thyroid stimulating hormone subunit beta	1.06039	0.991903	0.186176	0.542246	0.506147	0.833258	0.266379	0	0.25829	0.731614	0.246678	2.96587

## Sheet: (D) Duodenum
unique_gene_id	gene_name	description	duodenum_fko1_S106	duodenum_mko1_S107	duodenum_mko2_S108	duodenum_mko3_S109	duodenum_mko4_S110	duodenum_mwt1_S112	duodenum_mwt2_S113	duodenum_mwt3_S114	duodenum_mwt4_S115	duodenum_fwt1_S111
condition_sex			f_ko	m_ko	m_ko	m_ko	m_ko	m_wt	m_wt	m_wt	m_wt	f_wt
condition			ko	ko	ko	ko	ko	wt	wt	wt	wt	wt
sex			female	male	male	male	male	male	male	male	male	female
tissue			duodenum	duodenum	duodenum	duodenum	duodenum	duodenum	duodenum	duodenum	duodenum	duodenum	AVE WT	AVE KO	KO/WT
Timd4	Timd4	T-cell immunoglobulin and mucin domain containing 4	0	0	0	0	0	0.440652	0	0.383865	0	0.265075	0.217918	0	0
Trem2	Trem2	triggering receptor expressed on myeloid cells 2	0	0	0	0	0	0.48575	1.20737	0.411325	0	0.389746	0.498838	0	0
Vsig4	Vsig4	V-set and immunoglobulin domain containing 4	0	0	0	0	0	0.0429451	0.120167	0	0	0.124207	0.0574639	0	0
Cd163	Cd163	CD163 molecule	0	0	0	0	0.0128527	2.03132	3.32622	0.785459	0.421355	3.38388	1.98965	0.00257054	0.00129196
C1qb	C1qb	complement C1q B chain	0.139661	0.458786	0.297902	0	0.0442238	81.4698	91.3008	49.6595	73.5124	90.1045	77.2094	0.188114	0.00243642
C1qc	C1qc	complement C1q C chain	0.11019	1.31537	0.804497	0.118384	0	82.764	109.782	39.0571	40.0145	114.352	77.1939	0.469688	0.00608453
Fcgr3a	Fcgr3a	Fc fragment of IgG receptor IIIa	0	0	0.0666988	0	0	2.04736	3.06366	1.21056	0.24774	2.54314	1.82249	0.0133398	0.00731952
Csf1r	Csf1r	colony stimulating factor 1 receptor	0	0.185686	0.16614	0.12455	0.069226	16.3329	24.1613	2.97804	1.91914	23.3123	13.7407	0.10912	0.00794138
P2ry13	P2ry13	purinergic receptor P2Y13	0	0.0430234	0.0359202	0	0	0.787436	3.09736	0.386206	0	2.2755	1.3093	0.0157887	0.0120589
C1qa	C1qa	complement C1q A chain	0	1.74877	2.61018	0.619894	0	88.4539	104.816	57.2003	55.3428	95.7995	80.3226	0.995769	0.0123971
LOC685048	LOC685048	similar to paired immunoglobin-like type 2 receptor beta	0	0.245023	0.0818241	0	0	4.24051	5.25474	1.56252	1.52089	7.04639	3.92501	0.0653695	0.0166546
Hk3	Hk3	hexokinase 3	0	0	0	0	0.0284758	0.299534	0.603898	0.122948	0	0.317618	0.2688	0.00569517	0.0211874
Lilrb1	Lilrb1	leukocyte immunoglobulin like receptor B1	0	0.0146994	0	0	0	0.214113	0.0470677	0.0587785	0	0.269658	0.117924	0.00293988	0.0249304
C5ar1	C5ar1	complement C5a receptor 1	0.0358995	0.0262395	0.197191	0	0.0228043	2.13066	1.55462	1.02355	2.95683	3.27504	2.18814	0.0564268	0.0257875
Fcgr1a	Fcgr1a	Fc fragment of IgG receptor Ia	0.354779	0.0431819	0	0.0674079	0	3.01317	3.24692	1.59354	2.55188	5.37652	3.15641	0.0930738	0.0294873
Lilrb3	Lilrb3	leukocyte immunoglobulin like receptor B3	0	0.114598	0.200103	0.055719	0	2.62541	3.95564	0.55765	1.28493	2.72345	2.22941	0.0740839	0.0332302
Msr1	Msr1	macrophage scavenger receptor 1	0.122442	0.0447055	0.0373241	0	0	1.37853	1.46083	0.0987966	0	1.87141	0.961915	0.0408943	0.0425134
Ms4a4e	Ms4a4e	membrane spanning 4-domains A4E	0	0.70294	0.466291	0	0	7.44749	8.67598	0.410499	0	7.45897	4.79859	0.233846	0.0487323
Hpgds	Hpgds	hematopoietic prostaglandin D synthase	0	0.139297	0.355924	0.314026	0	3.72071	3.49071	3.12459	0.971815	2.62262	2.78609	0.161849	0.058092
Slamf9	Slamf9	SLAM family member 9	0.312643	0.26994	0.50701	0	0.116956	3.00413	6.90048	2.07816	2.25371	6.52087	4.15147	0.24131	0.0581264
Pla2g2d	Pla2g2d	phospholipase A2, group IID	0.0372567	0.217841	0.341057	0.276679	0.118318	3.67484	5.97332	1.19817	1.19285	4.96198	3.40023	0.19823	0.0582991
Cd300le	Cd300le	Cd300 molecule-like family member E	0.679852	0	0.206789	0.321192	0	3.87502	4.74589	1.80017	4.05004	5.42895	3.98002	0.241567	0.0606949
LOC100910669	LOC100910669	paired immunoglobulin-like type 2 receptor alpha-like	0	0.71061	0.693158	0.0830275	0	5.48001	6.20484	2.46053	1.9931	7.74621	4.77694	0.297359	0.0622489
Ms4a7	Ms4a7	membrane spanning 4-domains A7	2.12552	0.0457973	0.0760232	0.107211	0	8.86124	11.7724	2.28287	1.28074	10.9647	7.03238	0.47091	0.0669631
C3ar1	C3ar1	complement C3a receptor 1	0	0.0746715	0.0631506	0	0.0438215	0.605451	1.00924	0.176533	0.236822	0.64053	0.533716	0.0363287	0.0680675
Clec4a3	Clec4a3	C-type lectin domain family 4, member A3	0.417775	0.456864	0.953383	0	0.0659391	6.62245	6.80934	1.58609	1.87159	7.26496	4.83089	0.378792	0.0784105
Lilra5	Lilra5	leukocyte immunoglobulin like receptor A5	0	0.408438	0.172731	0	0	1.86588	3.20688	0.237736	0	2.07289	1.47668	0.116234	0.0787131
Fxyd2	Fxyd2	FXYD domain-containing ion transport regulator 2	2.15382	4.16796	3.04798	2.3794	2.23319	43.3479	41.7578	12.6958	16.5757	52.4575	33.3669	2.79647	0.0838096
Cd33	Cd33	CD33 molecule	0.188315	0.961487	0.112185	0	0	3.93222	4.3547	1.45934	0.828552	3.61017	2.837	0.252397	0.0889664
Adora3/ENSRNOG00000015788	Adora3	adenosine A3 receptor	0.0401023	0.0879207	0.0631046	0	0	0.636855	0.571998	0.0732446	0.274889	0.566237	0.424645	0.0382255	0.0900177
Tlr8	Tlr8	toll-like receptor 8	0	0.07285	0.0486682	0	0	0.316556	0.373526	0.0438043	0.183232	0.386888	0.260801	0.0243036	0.0931884
Cfd	Cfd	complement factor D	0.759963	1.24704	0.693987	0.377671	0.780329	5.94585	9.85028	3.57761	10.4567	9.12628	7.79134	0.771798	0.0990585
Cd209b	Cd209b	CD209b antigen	0	0	0.189372	0	0	0.102037	0.362645	0	0.702002	0.622513	0.35784	0.0378744	0.105842
Adgre1	Adgre1	adhesion G protein-coupled receptor E1	0.105082	0.453009	0.290026	0.0118148	0.0501063	2.46645	2.85493	0.348025	0.421997	2.37222	1.69273	0.182008	0.107523
Aif1	Aif1	allograft inflammatory factor 1	2.2265	4.28018	5.97035	4.36525	4.12166	42.4235	43	27.7245	26.6896	38.2865	35.6248	4.19279	0.117693
Tlr7	Tlr7	toll-like receptor 7	0.0778071	0.125209	0.0950562	0.0801805	0.00990304	0.559672	0.820866	0.194026	0.716603	0.982774	0.654788	0.0776312	0.118559
Cx3cr1	Cx3cr1	C-X3-C motif chemokine receptor 1	0.0586768	0.379346	0.140042	0.102409	0.109983	1.63768	2.08512	0.256967	0.128204	2.54802	1.3312	0.158091	0.118759
Mrc1	Mrc1	mannose receptor, C type 1	0.126409	0.314413	0.633255	0.246129	0.0724194	2.24164	4.13515	0.909014	0.553517	3.57352	2.28257	0.278525	0.122023
Clec4a1	Clec4a1	C-type lectin domain family 4, member A1	0.395052	0.41696	0.589173	0.451048	0.334357	3.70513	4.46685	2.17934	0.601058	6.30068	3.45061	0.437318	0.126736
Pf4	Pf4	platelet factor 4	1.62457	2.06015	4.67606	3.83964	1.00966	24.5757	19.9147	15.2507	11.828	30.476	20.409	2.64202	0.129454
F13a1	F13a1	coagulation factor XIII A1 chain	0.0706538	0.0911038	0.0540684	0.0816832	0.201316	0.508159	0.684562	0.45137	0.405889	1.72316	0.754628	0.099765	0.132204
Cd68	Cd68	Cd68 molecule	1.01269	2.08812	2.76032	1.18836	1.13281	12.2417	19.4866	4.72909	7.71155	16.5841	12.1506	1.63646	0.134681
RGD1559482	RGD1559482	similar to immunoglobulin superfamily, member 7	0.586888	1.08677	1.22583	0.31116	0.122825	4.46305	6.42433	3.98099	2.23989	7.21431	4.86451	0.666694	0.137053
Pld4	Pld4	phospholipase D family, member 4	0.983684	3.28691	2.01556	0.461686	0.535633	11.0718	15.2968	4.28966	7.79847	14.58	10.6074	1.4567	0.137329
Tifab	Tifab	TIFA inhibitor	0.459014	1.65928	2.78268	0.901377	0.411621	8.85722	12.3903	4.65241	5.168	12.6305	8.73968	1.24279	0.142201
RT1-M2	RT1-M2	RT1 class Ib, locus M2	0	0	0.0405822	0	0.168672	0.166787	1.08816	0	0	0.214024	0.293795	0.0418509	0.142449
Cd84	Cd84	CD84 molecule	0.170974	0	0.364452	0.100192	0	0.731814	1.6571	0	0	2.02484	0.88275	0.127124	0.144009
Fcgr2a	Fcgr2a	Fc fragment of IgG receptor IIa	0.582377	2.78182	3.07364	0.570231	1.06216	11.743	14.388	5.58205	8.09253	15.8817	11.1374	1.61405	0.144921
Clec4a	Clec4a	C-type lectin domain family 4, member A	0.689611	0.198331	0.360676	0.2356	0	2.42979	4.73631	0.973297	0	1.84533	1.99695	0.296844	0.148649
Gp2	Gp2	glycoprotein 2	0.401876	1.87128	20.331	2.17067	0.394505	130.95	2.36785	0.427299	9.19268	21.4225	32.872	5.03386	0.153135
RGD1561143	RGD1561143	similar to cell surface receptor FDFACT	0.122325	0.714607	1.09579	0.385155	0.465172	4.05793	4.27969	2.00407	1.94375	4.62491	3.38207	0.55661	0.164577
Clec10a	Clec10a	C-type lectin domain containing 10A	1.63798	2.08057	2.22095	0.512322	0.469185	10.0293	8.54089	5.10622	7.45563	10.0942	8.24525	1.3842	0.167879
Lilrb3a	Lilrb3a	leukocyte immunoglobulin-like receptor, subfamily B (with TM and ITIM domains), member 3A	0.198903	0.38415	0.316406	0.0883444	0.0392876	1.08818	1.69086	0.374438	1.3684	1.28638	1.16165	0.205418	0.176833
Siglec1	Siglec1	sialic acid binding Ig like lectin 1	0.248284	0.200169	0.166313	0.122007	0.303003	1.2006	1.44253	0.579359	1.1606	1.47696	1.17201	0.207955	0.177435
Ccr5	Ccr5	C-C motif chemokine receptor 5	0.028007	0.0482979	0.221249	0.0376802	0	0.221007	0.485729	0.020672	0.266848	0.803198	0.359491	0.0670468	0.186505
Cd300a	Cd300a	Cd300a molecule	0.2617	2.73061	1.59373	0.545413	0.220638	6.02052	11.023	1.76673	2.55361	6.41469	5.5557	1.07042	0.19267
Cfh	Cfh	complement factor H	0.0723933	0.225031	0.298461	0.0618228	0.149226	0.851587	1.35666	0.281315	0.0980396	1.56133	0.829787	0.161387	0.194492
Tyrobp	Tyrobp	Tyro protein tyrosine kinase binding protein	2.63644	9.48175	11.1226	3.72414	2.85557	32.9846	30.4231	19.2219	24.495	37.231	28.8711	5.96411	0.206577
Stab1	Stab1	stabilin 1	1.5168	2.26198	2.01525	1.46612	0.674497	7.67404	10.4508	5.09745	3.12868	10.8839	7.44697	1.58693	0.213097
Fcer1g	Fcer1g	Fc fragment of IgE receptor Ig	5.91919	18.7419	15.9786	7.86258	6.93169	49.681	60.903	40.8966	46.7043	59.3776	51.5125	11.0868	0.215225
Ccr1	Ccr1	C-C motif chemokine receptor 1	0.495578	0.919423	0.93056	0.174201	0.0484218	3.15461	3.39035	0.975079	1.2202	2.86131	2.32031	0.513637	0.221365
Tlr9	Tlr9	toll-like receptor 9	0	0.0151884	0.0634168	0	0	0.156313	0.073006	0.0456586	0	0.067212	0.0684379	0.015721	0.229713
Tlr1	Tlr1	toll-like receptor 1	0.0481875	0.147016	0.115227	0.199939	0.216433	0.983045	1.0249	0.186977	0	0.963723	0.631729	0.14536	0.230099
Ms4a4a/ENSRNOG00000045611	Ms4a4a	membrane spanning 4-domains A4A	1.13722	1.13797	0.956	0.701746	0.95177	2.83552	4.48514	3.44372	6.23276	3.6974	4.13891	0.976942	0.236039
Nlrp3	Nlrp3	NLR family, pyrin domain containing 3	0.0867654	0.483023	0.501501	0.282159	0.0662487	1.09833	2.53368	0.563319	0.119799	1.55736	1.1745	0.28394	0.241754
P2ry12	P2ry12	purinergic receptor P2Y12	0.412007	0.085968	0.322985	0	0.0746232	0.688374	1.71918	0.0428727	0	1.18408	0.726901	0.179117	0.246411
Clec12a	Clec12a	C-type lectin domain family 12, member A	0	0.391714	0.980839	0.532516	0.0846693	1.23307	4.06126	0.774279	0	1.92727	1.59917	0.397948	0.248846
Aqp12a	Aqp12a	aquaporin 12A	1.72693	2.11797	9.05146	2.9501	3.63123	55.0363	1.77417	3.06434	6.41333	9.76902	15.2114	3.89554	0.256093
Ms4a6a	Ms4a6a	membrane spanning 4-domains A6A	0.0560341	0.921786	0.547361	0.240296	0.106858	1.78033	2.0671	0.676764	0.32129	2.37766	1.44463	0.374467	0.259213
Ncf4	Ncf4	neutrophil cytosolic factor 4	1.01117	1.44232	1.88874	0.796814	0.519407	4.22489	6.24298	1.61613	1.92794	7.35101	4.27259	1.13169	0.264872
Adgrg5	Adgrg5	adhesion G protein-coupled receptor G5	0.983086	1.71839	2.22944	0.599251	0.330938	4.76987	8.03303	1.92462	1.74931	5.53857	4.40308	1.17222	0.266228
Spic	Spic	Spi-C transcription factor	0.132807	0	0.161451	0.0379136	0	0.222393	0.462837	0.290563	0	0.261436	0.247446	0.0664344	0.268481
Fcna	Fcna	ficolin A	0.325347	2.17837	2.22596	1.79354	1.57835	6.47854	7.22485	3.7912	3.94735	8.66086	6.02056	1.62031	0.26913
Il10ra	Il10ra	interleukin 10 receptor subunit alpha	0.0350739	0.205095	0.428139	0	0.0891259	0.703677	0.985277	0.0256447	0	1.07614	0.558148	0.151487	0.27141
Gpr34	Gpr34	G protein-coupled receptor 34	0.226085	0.330246	0.206794	0	0.14335	0.708304	1.18887	0.164742	0	1.27393	0.66717	0.181295	0.271737
Dnase1l3	Dnase1l3	deoxyribonuclease 1-like 3	2.27974	10.6732	9.29056	3.54655	1.77474	24.3301	31.4346	8.34993	11.0878	26.1678	20.274	5.51295	0.271922
Hbb	Hbb	hemoglobin subunit beta	39.2774	36.5247	107.908	94.5818	34.4413	356.424	369.761	120.813	130.403	159.351	227.351	62.5465	0.275111
Cybb	Cybb	cytochrome b-245 beta chain	0.783362	1.19559	1.73993	0.603459	0.98581	3.89875	4.877	2.63492	2.75187	4.81634	3.79578	1.06163	0.279687
Hba-a2	Hba-a2	hemoglobin alpha, adult chain 2	96.3382	63.8849	178.928	370.164	64.013	519.525	651.357	599.381	714.582	263.166	549.602	154.666	0.281414
Hba-a1	Hba-a1	hemoglobin alpha, adult chain 1	203.351	169.038	448.04	699.338	184.125	1303.53	1536.15	1109.55	1461.7	640.18	1210.22	340.778	0.281584
NEWGENE_621351/ENSRNOG00000052925	NEWGENE_621351	collagen, type I, alpha 2	6.62986	22.1285	9.28842	2.03995	0.213141	9.41439	24.5041	1.84683	80.3533	26.2187	28.4675	8.05998	0.28313
LOC100134871	LOC100134871	beta globin minor gene	38.2251	34.125	96.7541	111.897	30.5378	289.625	337.536	170.638	170.817	129.711	219.665	62.3078	0.283649
Gpnmb	Gpnmb	glycoprotein nmb	1.88548	1.07212	1.84531	0.855461	0.399449	4.92934	7.21909	2.49663	0.823205	5.82798	4.25925	1.21156	0.284454
Itgal	Itgal	integrin subunit alpha L	1.01715	0.851866	1.84602	0.60769	0.525383	3.46472	5.9793	0.929938	1.25617	5.04938	3.3359	0.969622	0.290663
Afm	Afm	afamin	0.207601	0.480531	2.17519	0.395415	0.615483	3.90479	2.99702	0.809608	1.58388	3.68794	2.59665	0.774843	0.298402
C1qtnf3	C1qtnf3	C1q and TNF related 3	1.272	1.25634	0.82533	0.813537	0.162351	1.77028	4.14067	1.17441	1.25284	6.00319	2.86828	0.865912	0.301893
Ms4a2	Ms4a2	membrane spanning 4-domains A2	0.255069	0.484915	0.529522	0.364703	0	1.15172	1.34447	0.896546	0.409828	1.58797	1.07811	0.326842	0.303163
Cd4	Cd4	Cd4 molecule	1.53736	1.77394	3.48084	0.762422	0.616531	5.7485	8.87415	1.27087	1.66295	8.64982	5.24126	1.63422	0.311799
Tlr12	Tlr12	toll-like receptor 12	0.15919	0.394656	0.696818	0.114731	0.304117	1.28935	1.31914	0.463565	0.993874	1.18576	1.05034	0.333902	0.3179
Ly86	Ly86	lymphocyte antigen 86	1.17685	1.31395	2.27829	0.236515	1.18378	3.23761	5.81886	2.51712	3.44858	4.28309	3.86105	1.23788	0.320606
Batf3	Batf3	basic leucine zipper ATF-like transcription factor 3	2.9678	6.34395	5.39393	1.0677	1.02567	7.33512	10.2851	10.5954	12.5245	11.3309	10.4142	3.35981	0.322618	Different from ileum/colon?
Tfec	Tfec	transcription factor EC	0.043985	0.0964194	0.33035	0	0	0.39639	0.720279	0.0321146	0	0.304209	0.290599	0.0941508	0.323989
Cma1	Cma1	chymase 1	0.392833	3.49745	1.53164	2.36887	0.298306	4.00146	5.49937	4.67813	2.83826	7.75466	4.95437	1.61782	0.326544
Clec4b2	Clec4b2	C-type lectin domain family 4, member B2	0	0.977014	1.20411	0	0.0403746	1.59666	2.75344	0.0927533	0	2.30572	1.34971	0.444299	0.32918
Il13ra1	Il13ra1	interleukin 13 receptor subunit alpha 1	0	0.263248	0.413956	0.347155	0	0.549905	0.538991	0.186272	0.795723	0.915653	0.597309	0.204872	0.342992
Slc15a3	Slc15a3	solute carrier family 15 member 3	1.47692	1.79651	1.83766	1.24669	1.11813	4.13885	5.30146	2.31493	4.50511	5.01314	4.2547	1.49518	0.351419
Tnfaip8l2	Tnfaip8l2	TNF alpha induced protein 8 like 2	1.74565	1.61174	3.44676	1.31844	1.36619	6.97925	5.21974	2.79626	5.14925	6.47605	5.32411	1.89776	0.356446
Mfap4	Mfap4	microfibril associated protein 4	68.7595	11.9267	22.0359	41.9241	22.6457	50.8228	78.2218	157.961	116.08	63.3466	93.2864	33.4584	0.358663
Ncf2	Ncf2	neutrophil cytosolic factor 2	0.437126	1.03767	0.733078	0.249274	0.31186	1.81557	3.35659	0.438101	0.248571	1.75983	1.52373	0.553801	0.363451
Alox5	Alox5	arachidonate 5-lipoxygenase	0.806413	2.12592	2.41372	0.838836	0.382208	3.7578	4.29743	1.35499	1.30947	7.34392	3.61272	1.31342	0.363554
Alox15	Alox15	arachidonate 15-lipoxygenase	1.25273	2.12924	4.23466	4.38584	1.15434	9.43627	15.1072	3.29939	4.30534	3.94691	7.21902	2.63136	0.364504
RT1-Db2	RT1-Db2	RT1 class II, locus Db2	3.02643	4.5495	6.36708	2.08463	1.91274	14.6229	14.9661	2.06056	5.77565	11.6086	9.80677	3.58808	0.365877
RT1-Db1	RT1-Db1	RT1 class II, locus Db1	29.0275	48.104	61.6837	26.7306	19.9769	130.609	134.449	41.4635	56.4522	143.587	101.312	37.1046	0.366239
Nfam1	Nfam1	NFAT activating protein with ITAM motif 1	0.769939	1.49612	1.98331	0.957936	0.489767	3.42475	4.63487	1.85604	1.17942	4.21547	3.06211	1.13941	0.372101
Retnlb	Retnlb	resistin like beta	1.84866	4.16521	4.18307	7.38994	2.31763	6.30643	4.49229	16.6313	13.3421	12.5704	10.6685	3.9809	0.373145
RT1-Ba	RT1-Ba	RT1 class II, locus Ba	30.4406	76.7051	87.9835	33.933	26.8847	148.631	171.052	62.1256	122.38	172.933	135.425	51.1894	0.377992
Mpeg1	Mpeg1	macrophage expressed 1	0.864618	2.13026	1.75926	0.219634	0.101744	2.86458	4.79883	0.210827	0.733537	4.78545	2.67864	1.0151	0.378962
Spi1	Spi1	Spi-1 proto-oncogene	2.05	3.36045	3.83064	1.22475	1.3007	6.41998	8.28301	3.02347	4.4011	8.50762	6.12703	2.35331	0.384086
RT1-DMb	RT1-DMb	RT1 class II, locus DMb	1.92798	5.73786	3.80742	4.47882	1.106	9.11313	12.4573	6.48064	3.88746	12.3284	8.85338	3.41162	0.385346
Bcl2a1	Bcl2a1	BCL2-related protein A1	2.39621	3.495	4.843	1.95958	1.33231	8.87866	7.3698	3.40092	6.88834	9.82092	7.27173	2.80522	0.38577
Mcpt1	Mcpt1	mast cell protease 1	11.0715	84.2317	57.6292	40.896	1.96038	138.482	160.567	36.0909	12.7417	147.766	99.1295	39.1578	0.395016
RT1-Da	RT1-Da	RT1 class II, locus Da	30.7276	55.5964	75.7208	27.5849	26.2333	142.816	167.532	35.9812	44.0326	155.624	109.197	43.1726	0.395363
Lilrb2	Lilrb2	leukocyte immunoglobulin like receptor B2	0.207947	0.487305	0.777674	0.118925	0.148737	0.669337	1.49184	0.114197	0.656198	1.4668	0.879675	0.348117	0.395734
RT1-Bb	RT1-Bb	RT1 class II, locus Bb	26.8261	45.6337	49.4142	19.3976	19.8164	87.0866	111.144	31.6304	62.3706	107.695	79.9853	32.2176	0.402794
Ccl3	Ccl3	C-C motif chemokine ligand 3	0.649959	0.157931	0.725041	0	0.136738	0.813327	1.00865	0.313162	0	1.99099	0.825226	0.333934	0.404657
Lrrc25	Lrrc25	leucine rich repeat containing 25	1.91382	2.42027	2.89107	1.0946	0.671869	4.93854	5.66477	3.2426	2.88154	5.19808	4.38511	1.79833	0.410099	Colitis gene
Tnfaip6	Tnfaip6	TNF alpha induced protein 6	0.962998	0.859728	0.391531	0.884851	0.237517	1.1175	1.12558	0.663047	3.53028	1.59411	1.6061	0.667325	0.415493
Igf1	Igf1	insulin-like growth factor 1	0.705339	1.17281	0.49687	0.719283	0.504024	0.881405	1.85942	1.14579	1.85099	2.56934	1.66139	0.719664	0.43317
Cd74	Cd74	CD74 molecule	145.46	235.998	260.518	150.021	103.581	495.189	583.811	171.752	235.013	569.898	411.133	179.116	0.435664
Mmp10	Mmp10	matrix metallopeptidase 10	7.75015	22.8063	27.5598	6.97109	2.40737	38.0293	43.5792	6.51282	14.8449	50.7873	30.7507	13.4989	0.43898	Regulates barrier function
Mstn	Mstn	myostatin	0.365241	0.0763022	0.175219	0.17904	0.132694	0.327213	0.397243	0.171921	0.838198	0.358557	0.418626	0.185699	0.443592
Runx2	Runx2	RUNX family transcription factor 2	0.304375	0.63334	0.742596	0.355116	0.148969	0.941941	1.26224	0.249027	1.52992	0.937797	0.984184	0.436879	0.4439
Itgam	Itgam	integrin subunit alpha M	0.47036	1.09822	1.05324	0.306532	0.192795	1.87552	2.05967	0.241824	0	2.82514	1.40043	0.624229	0.44574
Slc9a9	Slc9a9	solute carrier family 9 member A9	0.793364	0.424565	0.602726	0.243626	0.369302	0.695868	1.26988	0.42551	1.15703	1.9104	1.09174	0.486717	0.445819
Cfp	Cfp	complement factor properdin	9.07895	12.0175	11.8799	7.77053	5.7915	20.6388	26.3677	14.9924	13.4585	25.0168	20.0949	9.30768	0.463187
Cga	Cga	glycoprotein hormones, alpha polypeptide	0.763598	1.6686	5.26152	0.288187	0.881991	2.44047	2.81033	2.20079	9.34231	2.33287	3.82535	1.77278	0.463429
Clec2l	Clec2l	C-type lectin domain family 2, member L	4.51702	4.3648	4.4128	2.64848	1.80949	5.10421	10.0059	5.26773	9.9359	7.90263	7.64328	3.55052	0.464528
Trpv2	Trpv2	transient receptor potential cation channel, subfamily V, member 2	2.06842	1.97514	2.03569	0.765556	1.05222	3.54062	3.90536	2.15656	3.12906	3.8963	3.32558	1.5794	0.474926
Hck	Hck	HCK proto-oncogene, Src family tyrosine kinase	2.39959	6.275	9.69551	2.72318	2.57673	10.6516	15.4294	5.26452	6.80897	11.5997	9.95083	4.734	0.47574
Ly49si1	Ly49si1	immunoreceptor Ly49si1	0.799054	1.05608	0.48002	0.093752	1.16682	0.435244	1.62792	0.261367	3.49986	1.68062	1.501	0.719145	0.47911
Ccl4	Ccl4	C-C motif chemokine ligand 4	0.137656	0.801794	1.17121	0.467084	0.693169	0.688421	1.91821	0.891209	3.05257	0.219105	1.3539	0.654182	0.483183
Sfrp5	Sfrp5	secreted frizzled-related protein 5	3.98028	2.4154	2.55723	1.91183	2.31026	4.81253	4.90567	5.45934	5.93099	5.79239	5.38019	2.635	0.48976
Gngt2	Gngt2	G protein subunit gamma transducin 2	16.26	5.58377	8.108	5.19434	3.31945	14.4887	15.7985	11.478	18.7354	17.5741	15.615	7.69311	0.492676
Laptm5	Laptm5	lysosomal protein transmembrane 5	6.45158	6.95114	11.9983	5.10781	5.38001	14.0267	18.9987	10.9355	9.30888	19.0653	14.467	7.17776	0.496147
Hcls1	Hcls1	hematopoietic cell specific Lyn substrate 1	3.76944	3.77849	5.36797	1.72288	2.09799	6.81212	8.36136	2.59824	7.80275	8.08616	6.73213	3.34736	0.497221
Slc11a1	Slc11a1	solute carrier family 11 member 1	6.66837	4.32165	8.82591	7.69675	3.34818	13.4962	18.5952	11.3221	4.58167	14.0499	12.409	6.17217	0.497395
Lst1	Lst1	leukocyte specific transcript 1	2.12574	2.82472	2.50442	1.28768	1.47571	2.47765	4.76606	2.28026	5.09625	5.7754	4.07912	2.04365	0.501003
Rbp2	Rbp2	retinol binding protein 2	41.7798	1950.14	1104.14	854.511	783.638	2254.38	2328.45	1422.47	1771.86	1654.84	1886.4	946.842	0.50193
Tlr4	Tlr4	toll-like receptor 4	0.121038	0.191794	0.246404	0.046175	0	0.388024	0.283668	0.0739238	0	0.408071	0.230737	0.121082	0.524762
Slc11a2	Slc11a2	solute carrier family 11 member 2	15.1578	132.455	176.238	70.6605	174.975	314.496	226.319	158.355	105.564	229.662	206.879	113.897	0.550549
Cxcr3	Cxcr3	C-X-C motif chemokine receptor 3	0.385026	1.06288	1.2529	0.317525	0.19011	0.750847	0.600532	0.156206	2.7347	1.55726	1.15991	0.641688	0.553223
Tbxas1	Tbxas1	thromboxane A synthase 1	2.27743	2.69326	2.55681	1.608	2.81981	5.48184	5.07583	2.72733	3.20722	5.10858	4.32016	2.39106	0.553466
Cd244	Cd244	CD244 molecule	0.323976	2.54038	2.11459	0.424557	0.151949	2.04782	3.13387	0.492573	0.783035	3.3833	1.96812	1.11109	0.564544
Ccl24	Ccl24	C-C motif chemokine ligand 24	1.45194	23.7747	15.5463	7.62418	8.58225	20.0894	25.4646	13.1245	18.2875	19.5884	19.3109	11.3959	0.590127
Il34	Il34	interleukin 34	3.67838	11.1937	7.7682	4.29925	2.38606	10.3522	14.9159	8.84327	2.95407	12.5358	9.92026	5.86511	0.591226
Tmem119	Tmem119	transmembrane protein 119	5.85726	16.355	11.0583	7.04308	2.522	14.5833	17.1997	10.3722	9.238	17.5293	13.7845	8.56713	0.621504
Lyve1	Lyve1	lymphatic vessel endothelial hyaluronan receptor 1	6.29639	6.5605	4.88781	3.46122	2.25505	5.676	10.0178	6.01834	4.33018	8.28456	6.86538	4.69219	0.683457
Ciita	Ciita	class II, major histocompatibility complex, transactivator	0.769662	1.25904	1.32653	0.86665	0.598317	2.05037	2.04892	0.592538	0.48809	1.83364	1.40271	0.96404	0.687269
Ctsk	Ctsk	cathepsin K	6.86509	5.57635	5.90577	5.69895	2.17745	7.70542	7.66618	6.98686	6.2994	9.45105	7.62178	5.24472	0.688123
Folr1	Folr1	folate receptor alpha	1.7016	1.26081	1.68258	3.07704	1.94683	1.94751	1.85697	3.53669	5.25489	1.45452	2.81012	1.93377	0.688145
Plau	Plau	plasminogen activator, urokinase	4.53443	10.7366	7.02107	1.99085	1.11867	9.67933	10.0867	1.50643	2.31379	13.1879	7.35484	5.08032	0.690746
Chrna1	Chrna1	cholinergic receptor nicotinic alpha 1 subunit	0.82218	1.19906	1.13434	0.688969	0.601322	0.904333	0.87275	1.0919	2.15251	1.14646	1.23359	0.889173	0.720801
Cd14	Cd14	CD14 molecule	3.06219	6.45377	11.9965	5.79382	5.14361	8.14134	8.89336	5.90036	6.20529	14.2481	8.67769	6.48997	0.747892
Ccl7	Ccl7	C-C motif chemokine ligand 7	1.77854	0.887526	0.626895	0.478547	1.77469	1.32808	0.545357	0.678096	3.57633	1.27425	1.48042	1.10924	0.749272
Ccl6	Ccl6	chemokine (C-C motif) ligand 6	0.530128	11.7332	9.0204	5.10985	1.8493	8.23862	7.12603	4.29022	8.80699	8.62433	7.41724	5.64858	0.761547
Ccl5	Ccl5	C-C motif chemokine ligand 5	1.85712	30.2048	34.0211	12.9464	6.99409	30.5007	33.4448	5.92181	8.16106	34.7864	22.5629	17.2047	0.76252
Ccl11	Ccl11	C-C motif chemokine ligand 11	24.6279	63.602	47.8328	34.8421	15.3009	49.5439	59.3311	27.5249	24.4877	69.2882	46.0352	37.2411	0.808972
Ccl25	Ccl25	C-C motif chemokine ligand 25	14.5118	163.302	121.053	141.085	138.248	131.485	178.727	125.041	127.77	114.064	135.418	115.64	0.853951
Csf1	Csf1	colony stimulating factor 1	7.64478	8.81542	6.39853	3.02114	2.30648	6.32583	9.19471	3.26122	4.749	9.39536	6.58522	5.63727	0.856048
Ccl21	Ccl21	C-C motif chemokine ligand 21	164.749	93.1086	145.847	124.228	48.8478	82.5411	102.983	132.454	167.632	120.182	121.158	115.356	0.952112
Ptprc	Ptprc	protein tyrosine phosphatase, receptor type, C	2.41573	1.55667	3.09857	1.34165	1.85402	2.16169	2.92492	0.492067	1.96146	2.76896	2.06182	2.05333	0.995882
Ccl2	Ccl2	C-C motif chemokine ligand 2	8.80486	6.21183	6.81671	2.77196	3.99101	7.02845	5.4634	3.39592	6.23351	5.3629	5.49683	5.71928	1.04047
Vdr	Vdr	vitamin D receptor	7.86082	81.3923	51.1105	78.0209	54.7268	50.1156	61.4469	75.4331	27.8047	46.9288	52.3458	54.6223	1.04349
Syn1	Syn1	synapsin I	2.81816	1.32713	2.03395	1.52695	1.11352	1.30335	1.05065	1.26718	2.69877	2.02082	1.66815	1.76394	1.05742
Igf2	Igf2	insulin-like growth factor 2	13.3587	3.80273	5.24712	2.65487	2.86588	4.10699	5.20579	4.5388	6.6977	5.8107	5.272	5.58586	1.05953
Clec9a	Clec9a	C-type lectin domain containing 9A	0.711452	1.44574	1.102	0.131144	0.15904	0.609859	1.35171	0.244302	0.431056	0.691157	0.665618	0.709876	1.06649
Prph	Prph	peripherin	85.6354	41.155	64.2149	36.357	53.0962	30.88	40.9649	53.6295	78.5438	39.7615	48.7559	56.0917	1.15046
S100g	S100g	S100 calcium binding protein G	862.851	20508	10810.6	19028.4	6780.93	15293.7	9072.96	8574.97	9151.21	6755.99	9769.76	11598.2	1.18715	Debate in literature abour VDR regulation..
Ccl9	Ccl9	chemokine (C-C motif) ligand 9	1.94144	2.04997	4.50633	2.52187	3.35354	1.65039	1.72862	2.2767	3.27996	2.60542	2.30822	2.87463	1.24539
Trpv5	Trpv5	transient receptor potential cation channel, subfamily V, member 5	0.103354	5.73964	5.42868	1.74328	0.707995	3.8606	4.20054	0.399295	0	2.36855	2.1658	2.74459	1.26724
Slc30a10	Slc30a10	solute carrier family 30, member 10	2.56163	62.9896	59.3243	34.7115	33.5225	40.4476	35.8831	21.7094	22.4792	29.2013	29.9441	38.6219	1.2898
Il15ra	Il15ra	interleukin 15 receptor subunit alpha	2.07699	12.2027	4.84662	5.89144	4.64216	5.16959	6.38187	2.70353	3.68059	4.84876	4.55687	5.93199	1.30177
Cd69	Cd69	Cd69 molecule	1.44456	0.543767	1.01489	0.84966	0.639106	0.621934	0.15361	0.447469	1.39869	0.77662	0.679664	0.898396	1.32182
Cyp27a1	Cyp27a1	cytochrome P450, family 27, subfamily a, polypeptide 1	3.2782	10.7846	4.65097	6.05574	4.7263	5.30388	5.26009	4.19771	2.50439	4.68423	4.39006	5.89917	1.34376
Cxcr4	Cxcr4	C-X-C motif chemokine receptor 4	15.495	4.46442	7.97383	3.99694	5.57447	4.3621	5.6328	4.2264	5.54578	8.09493	5.5724	7.50093	1.34609
Slc39a4	Slc39a4	solute carrier family 39 member 4	4.65739	105.396	38.9911	39.8386	22.4368	47.0453	34.7031	24.205	14.4165	25.0545	29.0849	42.2641	1.45313
Cyp2s1	Cyp2s1	cytochrome P450, family 2, subfamily s, polypeptide 1	64.9826	32.3029	11.1323	12.2839	7.76108	12.357	8.42665	8.99525	8.58332	41.5338	15.9792	25.6926	1.60788
Il15/25670	Il15	interleukin 15	4.96079	5.17444	7.12116	1.77642	4.26789	2.61224	2.43176	2.15823	2.38083	4.83251	2.88312	4.66014	1.61636
Chat	Chat	choline O-acetyltransferase	0.470362	0.346938	0.717973	0.194275	0.166137	0.174798	0.275462	0.1722	0	0.442136	0.212919	0.379137	1.78066
Ccr7	Ccr7	C-C motif chemokine receptor 7	3.81191	0.482674	3.13101	1.71068	1.7411	0.891843	0.297093	0.370688	2.43063	1.14648	1.02735	2.17548	2.11756
Asah2	Asah2	N-acylsphingosine amidohydrolase 2	1.4486	44.7958	4.17073	9.06145	7.01016	7.53738	3.25548	3.38619	3.61253	4.93624	4.54556	13.2973	2.92535
Trpv6	Trpv6	transient receptor potential cation channel, subfamily V, member 6	6.03879	146.265	32.238	50.0821	18.9331	33.8391	13.9307	12.9804	11.3535	14.5201	17.3248	50.7113	2.9271	Vitamin D-induced calcium transporter
Ace	Ace	angiotensin I converting enzyme	19.7419	58.696	13.1911	11.5439	12.0811	8.9382	7.78827	4.35043	3.13343	14.3706	7.71619	23.0508	2.98733	Interesting!!!
Mcoln2	Mcoln2	mucolipin 2	1.54139	0.369196	0.503008	0.212769	0.608244	0.288875	0.0933794	0.136202	0	0.128903	0.129472	0.646922	4.99662
Ccl17	Ccl17	C-C motif chemokine ligand 17	7.66979	2.96226	3.10194	4.52912	2.53952	2.07027	0	1.40918	0	0.392461	0.774383	4.16053	5.3727
Tshb	Tshb	thyroid stimulating hormone subunit beta	2.11565	1.07554	2.05188	0.237698	0.132376	0.175782	0	0.150474	0	0.666943	0.19864	1.12263	5.65158
Cyp1a1	Cyp1a1	cytochrome P450, family 1, subfamily a, polypeptide 1	0.103637	3.03112	0.158196	0.400077	0.296513	0.173314	0	0.303544	0.0594629	0	0.107264	0.797909	7.43873
Slc2a7	Slc2a7	solute carrier family 2 member 7	0.063028	20.802	3.22752	3.0166	3.43485	1.31617	0.294463	0.550557	0.142991	1.3179	0.724417	6.1088	8.43271
Sit1	Sit1	signaling threshold regulating transmembrane adaptor 1	1.9074	0.278709	0.930833	0.517023	0.938026	0.199241	0	0.173979	0	0.115299	0.0977037	0.914399	9.3589
Cyp24a1	Cyp24a1	cytochrome P450, family 24, subfamily a, polypeptide 1	0.105171	2.56891	9.99392	0.0842484	0.73586	0.158313	0	0.0308276	0	0.20421	0.0786703	2.69762	34.2902	VDR target gene
Flt3lg	Flt3lg	fms-related tyrosine kinase 3 ligand	13.024	21.39	17.5622	14.8809	14.5698	14.6889	18.4183	13.9328	15.5521	17.5281	16.024	16.2854	1.01631
