# Supplementary material for: Wild-type bone marrow cells repopulate tissue resident macrophages and reverse the impacts of homozygous CSF1R mutation
Source: PLoS Genet. 2025 Jan 27;21(1):e1011525. doi: 10.1371/journal.pgen.1011525 (PMC11785368; doi:10.1371/journal.pgen.1011525)
Supplement: S5 Table — (XLSX) [file pgen.1011525.s012.xlsx]

## Sheet: (A) Muscle - Network Analysis
unique_gene_id	gene_name	description	Coefficient of Variation	MCL Cluster	MCL Cluster Size
AABR07000261.1	AABR07000261.1	adenylate cyclase activating polypeptide 1	0.680841	Cluster 1	1572
AABR07002683.1	AABR07002683.1	membrane-spanning 4-domains subfamily A member 12-like	0.351952	Cluster 1	1572
AABR07005588.1	AABR07005588.1	zinc finger protein 763	0.258745	Cluster 1	1572
AABR07007121.1	AABR07007121.1	hornerin	0.447896	Cluster 1	1572
AABR07016841.1	AABR07016841.1	tetratricopeptide repeat domain 8	0.983611	Cluster 1	1572
AABR07021424.1	AABR07021424.1	tyrosyl-tRNA synthetase 2	0.937183	Cluster 1	1572
AABR07021871.1	AABR07021871.1	B-cell linker	0.396183	Cluster 1	1572
AABR07021988.1	AABR07021988.1	MIA SH3 domain ER export factor 3	0.226059	Cluster 1	1572
AABR07026424.1	AABR07026424.1	microtubule-associated protein 1 light chain 3 beta 2	0.734414	Cluster 1	1572
AABR07028768.1	AABR07028768.1	UDP-glucose 6-dehydrogenase	1.80301	Cluster 1	1572
AABR07029467.2	AABR07029467.2	Jupiter microtubule associated homolog 2	0.419691	Cluster 1	1572
AABR07035539.1	AABR07035539.1	ribosomal protein L31-like 4	0.376957	Cluster 1	1572
AABR07043748.1	AABR07043748.1	5-hydroxytryptamine receptor 3B	0.25548	Cluster 1	1572
AABR07043951.1	AABR07043951.1	olfactory receptor 282	0.351098	Cluster 1	1572
AABR07051518.1	AABR07051518.1	tubulin tyrosine ligase like11	1.29528	Cluster 1	1572
AABR07054370.1	AABR07054370.1	charged multivesicular body protein 4B	0.26484	Cluster 1	1572
AABR07059198.1	AABR07059198.1	olfactory receptor 1418	0.743709	Cluster 1	1572
AABR07065438.1	AABR07065438.1	ribosomal protein L6, pseudo 1	0.376686	Cluster 1	1572
AABR07073045.1	AABR07073045.1	40S ribosomal protein S25-like	0.496426	Cluster 1	1572
Aar2	Aar2	AAR2 splicing factor	0.275676	Cluster 1	1572
Aasdhppt	Aasdhppt	aminoadipate-semialdehyde dehydrogenase-phosphopantetheinyl transferase	0.267433	Cluster 1	1572
Aatf	Aatf	apoptosis antagonizing transcription factor	0.380712	Cluster 1	1572
Abca1	Abca1	ATP binding cassette subfamily A member 1	1.16373	Cluster 1	1572
Abce1	Abce1	ATP binding cassette subfamily E member 1	0.345413	Cluster 1	1572
Abcf1	Abcf1	ATP binding cassette subfamily F member 1	0.235477	Cluster 1	1572
Abcf2	Abcf2	ATP binding cassette subfamily F member 2	0.545609	Cluster 1	1572
Abcf3	Abcf3	ATP binding cassette subfamily F member 3	0.259848	Cluster 1	1572
Abcg1	Abcg1	ATP binding cassette subfamily G member 1	0.518933	Cluster 1	1572
Abhd16a	Abhd16a	abhydrolase domain containing 16A	0.254181	Cluster 1	1572
Abhd17b	Abhd17b	abhydrolase domain containing 17B	0.393847	Cluster 1	1572
Abraxas1	Abraxas1	abraxas 1, BRCA1 A complex subunit	0.373138	Cluster 1	1572
Abraxas2	Abraxas2	abraxas 2, BRISC complex subunit	0.240265	Cluster 1	1572
AC094643.2	AC094643.2	potassium two pore domain channel subfamily K member 3	0.464486	Cluster 1	1572
AC099384.2	AC099384.2	rCG55159-like	0.692707	Cluster 1	1572
AC099453.1	AC099453.1	ripply transcriptional repressor 1	0.383794	Cluster 1	1572
AC105531.1	AC105531.1	complement C4B (Chido blood group)	0.484979	Cluster 1	1572
AC128960.1	AC128960.1	sphingosine-1-phosphate receptor 4	0.394809	Cluster 1	1572
AC141489.1	AC141489.1	RALY heterogeneous nuclear ribonucleoprotein	0.368399	Cluster 1	1572
Acbd6	Acbd6	acyl-CoA binding domain containing 6	0.229469	Cluster 1	1572
Acp1	Acp1	acid phosphatase 1	0.2226	Cluster 1	1572
Acsl4	Acsl4	acyl-CoA synthetase long-chain family member 4	1.16243	Cluster 1	1572
Actr10	Actr10	actin related protein 10	0.317749	Cluster 1	1572
Actr8	Actr8	actin related protein 8	0.258043	Cluster 1	1572
Acy1	Acy1	aminoacylase 1	0.429256	Cluster 1	1572
Adam9	Adam9	ADAM metallopeptidase domain 9	0.331159	Cluster 1	1572
Adamtsl3	Adamtsl3	ADAMTS-like 3	0.389094	Cluster 1	1572
Adamtsl4	Adamtsl4	ADAMTS-like 4	0.440478	Cluster 1	1572
Adarb1	Adarb1	adenosine deaminase, RNA-specific, B1	0.507993	Cluster 1	1572
Adgre5	Adgre5	adhesion G protein-coupled receptor E5	0.257123	Cluster 1	1572
Adprh	Adprh	ADP-ribosylarginine hydrolase	0.247712	Cluster 1	1572
Adrm1	Adrm1	adhesion regulating molecule 1	0.483911	Cluster 1	1572
Agap3	Agap3	ArfGAP with GTPase domain, ankyrin repeat and PH domain 3	0.242069	Cluster 1	1572
Agtrap	Agtrap	angiotensin II receptor-associated protein	0.380598	Cluster 1	1572
Ahctf1	Ahctf1	AT hook containing transcription factor 1	0.256977	Cluster 1	1572
Ahcyl2	Ahcyl2	adenosylhomocysteinase-like 2	0.510364	Cluster 1	1572
Ahnak	Ahnak	AHNAK nucleoprotein	0.591564	Cluster 1	1572
Aifm2	Aifm2	apoptosis inducing factor, mitochondria associated 2	0.451095	Cluster 1	1572
Aip	Aip	aryl-hydrocarbon receptor-interacting protein	0.20897	Cluster 1	1572
Ak3	Ak3	adenylate kinase 3	0.284477	Cluster 1	1572
Akap9	Akap9	A-kinase anchoring protein 9	0.381963	Cluster 1	1572
Akirin2	Akirin2	akirin 2	0.201519	Cluster 1	1572
Akt1s1	Akt1s1	AKT1 substrate 1	0.273816	Cluster 1	1572
Alkbh4	Alkbh4	alkB homolog 4, lysine demethylase	0.322333	Cluster 1	1572
Alpk3	Alpk3	alpha-kinase 3	0.485866	Cluster 1	1572
Amfr	Amfr	autocrine motility factor receptor	0.309704	Cluster 1	1572
Amigo1	Amigo1	adhesion molecule with Ig like domain 1	0.342094	Cluster 1	1572
Amz2	Amz2	archaelysin family metallopeptidase 2	0.282294	Cluster 1	1572
Anapc16	Anapc16	anaphase promoting complex subunit 16	0.291025	Cluster 1	1572
Anapc2	Anapc2	anaphase promoting complex subunit 2	0.214106	Cluster 1	1572
Angel1	Angel1	angel homolog 1	0.387547	Cluster 1	1572
Ank3	Ank3	ankyrin 3	0.44768	Cluster 1	1572
Ankrd13b	Ankrd13b	ankyrin repeat domain 13B	0.435429	Cluster 1	1572
Ankrd49	Ankrd49	ankyrin repeat domain 49	0.260726	Cluster 1	1572
Anp32b	Anp32b	acidic nuclear phosphoprotein 32 family member B	0.350224	Cluster 1	1572
Ap2a1	Ap2a1	adaptor related protein complex 2 subunit alpha 1	0.328328	Cluster 1	1572
Ap2a2	Ap2a2	adaptor related protein complex 2 subunit alpha 2	0.191566	Cluster 1	1572
Ap4b1	Ap4b1	adaptor related protein complex 4 subunit beta 1	0.307131	Cluster 1	1572
Apba3	Apba3	amyloid beta precursor protein binding family A member 3	0.225563	Cluster 1	1572
Apex1	Apex1	apurinic/apyrimidinic endodeoxyribonuclease 1	0.38491	Cluster 1	1572
Apmap	Apmap	adipocyte plasma membrane associated protein	0.416237	Cluster 1	1572
Appl1	Appl1	adaptor protein, phosphotyrosine interacting with PH domain and leucine zipper 1	0.547772	Cluster 1	1572
Araf	Araf	A-Raf proto-oncogene, serine/threonine kinase	0.28647	Cluster 1	1572
Arfgap2	Arfgap2	ADP-ribosylation factor GTPase activating protein 2	0.356157	Cluster 1	1572
Arhgap10	Arhgap10	Rho GTPase activating protein 10	0.289941	Cluster 1	1572
Arhgap12	Arhgap12	Rho GTPase activating protein 12	0.604066	Cluster 1	1572
Arhgap17	Arhgap17	Rho GTPase activating protein 17	0.271541	Cluster 1	1572
Arhgap28	Arhgap28	Rho GTPase activating protein 28	0.722779	Cluster 1	1572
Arhgap32	Arhgap32	Rho GTPase activating protein 32	0.379488	Cluster 1	1572
Arhgef39	Arhgef39	Rho guanine nucleotide exchange factor 39	0.4189	Cluster 1	1572
Arhgef40	Arhgef40	Rho guanine nucleotide exchange factor 40	0.267706	Cluster 1	1572
Arid1b	Arid1b	AT-rich interaction domain 1B	0.27923	Cluster 1	1572
Arih2	Arih2	ariadne RBR E3 ubiquitin protein ligase 2	0.292362	Cluster 1	1572
Arl5c	Arl5c	ADP-ribosylation factor like GTPase 5C	0.819893	Cluster 1	1572
Armc8	Armc8	armadillo repeat containing 8	0.289894	Cluster 1	1572
Armcx5	Armcx5	armadillo repeat containing, X-linked 5	0.511983	Cluster 1	1572
Armh3	Armh3	armadillo-like helical domain containing 3	0.350589	Cluster 1	1572
Arrdc2	Arrdc2	arrestin domain containing 2	1.68847	Cluster 1	1572
Art1	Art1	ADP-ribosyltransferase 1	1.04546	Cluster 1	1572
Art3	Art3	ADP-ribosyltransferase 3	0.61252	Cluster 1	1572
Art5	Art5	ADP-ribosyltransferase 5	1.58506	Cluster 1	1572
Asb12	Asb12	ankyrin repeat and SOCS box-containing 12	0.735065	Cluster 1	1572
Asb4	Asb4	ankyrin repeat and SOCS box-containing 4	0.602848	Cluster 1	1572
Asb8	Asb8	ankyrin repeat and SOCS box-containing 8	0.370662	Cluster 1	1572
Ascc1	Ascc1	activating signal cointegrator 1 complex subunit 1	0.276514	Cluster 1	1572
Ash2l	Ash2l	ASH2 like histone lysine methyltransferase complex subunit	0.277976	Cluster 1	1572
Asnsd1	Asnsd1	asparagine synthetase domain containing 1	0.247522	Cluster 1	1572
Aspscr1	Aspscr1	ASPSCR1 tether for SLC2A4, UBX domain containing	0.413498	Cluster 1	1572
Atad3a	Atad3a	ATPase family, AAA domain containing 3A	0.272742	Cluster 1	1572
Atcay	Atcay	ATCAY kinesin light chain interacting caytaxin	0.971943	Cluster 1	1572
Atf1	Atf1	activating transcription factor 1	0.275165	Cluster 1	1572
Atf4	Atf4	activating transcription factor 4	0.288234	Cluster 1	1572
Atg101	Atg101	autophagy related 101	0.30014	Cluster 1	1572
Atg2a	Atg2a	autophagy related 2A	0.310859	Cluster 1	1572
Atg2b	Atg2b	autophagy related 2B	0.243755	Cluster 1	1572
Atg3	Atg3	autophagy related 3	0.241991	Cluster 1	1572
Atg9a	Atg9a	autophagy related 9A	0.303963	Cluster 1	1572
Atp13a1	Atp13a1	ATPase 13A1	0.261334	Cluster 1	1572
Atp13a2	Atp13a2	ATPase cation transporting 13A2	0.270854	Cluster 1	1572
Atp1a2	Atp1a2	ATPase Na+/K+ transporting subunit alpha 2	0.865258	Cluster 1	1572
Atp5mc2	Atp5mc2	ATP synthase membrane subunit c locus 2	0.178963	Cluster 1	1572
Atp9a	Atp9a	ATPase phospholipid transporting 9A (putative)	0.483301	Cluster 1	1572
Atp9b	Atp9b	ATPase phospholipid transporting 9B (putative)	0.279503	Cluster 1	1572
Atraid	Atraid	all-trans retinoic acid-induced differentiation factor	0.25302	Cluster 1	1572
Atrip	Atrip	ATR interacting protein	0.200074	Cluster 1	1572
Atxn7l2	Atxn7l2	ataxin 7-like 2	0.581286	Cluster 1	1572
Aup1	Aup1	AUP1, lipid droplet regulating VLDL assembly factor	0.332407	Cluster 1	1572
Aurka	Aurka	aurora kinase A	0.439939	Cluster 1	1572
Azi2	Azi2	5-azacytidine induced 2	0.236995	Cluster 1	1572
B9d2	B9d2	B9 domain containing 2	0.379218	Cluster 1	1572
Bag2	Bag2	Bcl2-associated athanogene 2	0.398186	Cluster 1	1572
Bag6	Bag6	BCL2-associated athanogene 6	0.318167	Cluster 1	1572
Bap1	Bap1	Brca1 associated protein 1	0.308854	Cluster 1	1572
Bbof1	Bbof1	basal body orientation factor 1	0.506278	Cluster 1	1572
Bbs1	Bbs1	Bardet-Biedl syndrome 1	0.273913	Cluster 1	1572
Bbs7	Bbs7	Bardet-Biedl syndrome 7	0.4253	Cluster 1	1572
Bcas3	Bcas3	BCAS3, microtubule associated cell migration factor	0.701722	Cluster 1	1572
Becn1	Becn1	beclin 1	0.169678	Cluster 1	1572
Bid	Bid	BH3 interacting domain death agonist	0.61839	Cluster 1	1572
Bles03	Bles03	basophilic leukemia expressed protein BLES03	0.244389	Cluster 1	1572
Bloc1s6	Bloc1s6	biogenesis of lysosomal organelles complex 1 subunit 6	0.284167	Cluster 1	1572
Blzf1	Blzf1	basic leucine zipper nuclear factor 1	0.299699	Cluster 1	1572
Bnip3	Bnip3	BCL2 interacting protein 3	0.726597	Cluster 1	1572
Boc	Boc	BOC cell adhesion associated, oncogene regulated	0.508035	Cluster 1	1572
Bod1	Bod1	biorientation of chromosomes in cell division 1	0.324804	Cluster 1	1572
Borcs5	Borcs5	BLOC-1 related complex subunit 5	0.408705	Cluster 1	1572
Borcs6	Borcs6	BLOC-1 related complex subunit 6	0.259845	Cluster 1	1572
Borcs7	Borcs7	BLOC-1 related complex subunit 7	0.251791	Cluster 1	1572
Borcs8	Borcs8	BLOC-1 related complex subunit 8	0.267888	Cluster 1	1572
Brd3	Brd3	bromodomain containing 3	0.283986	Cluster 1	1572
Brd4	Brd4	bromodomain containing 4	0.214146	Cluster 1	1572
Brd7	Brd7	bromodomain containing 7	0.218714	Cluster 1	1572
Brd8	Brd8	bromodomain containing 8	0.2491	Cluster 1	1572
Brix1	Brix1	biogenesis of ribosomes BRX1	0.24497	Cluster 1	1572
Brms1l	Brms1l	BRMS1 like transcriptional repressor	0.299046	Cluster 1	1572
Brox	Brox	BRO1 domain and CAAX motif containing	0.214139	Cluster 1	1572
Brpf3	Brpf3	bromodomain and PHD finger containing, 3	0.508136	Cluster 1	1572
Btbd8	Btbd8	BTB domain containing 8	0.573439	Cluster 1	1572
Btf3	Btf3	basic transcription factor 3	0.386283	Cluster 1	1572
Btrc	Btrc	beta-transducin repeat containing E3 ubiquitin protein ligase	0.347305	Cluster 1	1572
C1d	C1d	C1D nuclear receptor corepressor	0.327933	Cluster 1	1572
C1qbp	C1qbp	complement C1q binding protein	0.293999	Cluster 1	1572
C4b	C4b	complement C4B (Chido blood group)	1.21438	Cluster 1	1572
Cab39l	Cab39l	calcium binding protein 39-like	0.271777	Cluster 1	1572
Camlg	Camlg	calcium modulating ligand	0.223886	Cluster 1	1572
Camsap1	Camsap1	calmodulin regulated spectrin-associated protein 1	0.383973	Cluster 1	1572
Camta2	Camta2	calmodulin binding transcription activator 2	0.218001	Cluster 1	1572
Capn7	Capn7	calpain 7	0.211952	Cluster 1	1572
Capns1	Capns1	calpain, small subunit 1	0.256171	Cluster 1	1572
Carm1	Carm1	coactivator-associated arginine methyltransferase 1	0.495172	Cluster 1	1572
Cbx7	Cbx7	chromobox 7	0.778526	Cluster 1	1572
Ccdc107	Ccdc107	coiled-coil domain containing 107	0.367429	Cluster 1	1572
Ccdc22	Ccdc22	coiled-coil domain containing 22	0.261881	Cluster 1	1572
Ccdc32	Ccdc32	coiled-coil domain containing 32	0.238045	Cluster 1	1572
Ccdc59	Ccdc59	coiled-coil domain containing 59	0.220732	Cluster 1	1572
Ccdc66	Ccdc66	coiled-coil domain containing 66	0.282441	Cluster 1	1572
Ccdc8	Ccdc8	coiled-coil domain containing 8	0.316304	Cluster 1	1572
Ccdc97	Ccdc97	coiled-coil domain containing 97	0.206715	Cluster 1	1572
Ccni	Ccni	cyclin I	0.413391	Cluster 1	1572
Ccnk	Ccnk	cyclin K	0.254387	Cluster 1	1572
Cct4	Cct4	chaperonin containing TCP1 subunit 4	0.304291	Cluster 1	1572
Ccz1b	Ccz1b	CCZ1 homolog B, vacuolar protein trafficking and biogenesis associated	0.289998	Cluster 1	1572
Cd164	Cd164	CD164 molecule	0.328766	Cluster 1	1572
Cd59	Cd59	CD59 molecule	0.240357	Cluster 1	1572
Cdc16	Cdc16	cell division cycle 16	0.294346	Cluster 1	1572
Cdc25a	Cdc25a	cell division cycle 25A	0.382532	Cluster 1	1572
Cdk11b	Cdk11b	cyclin-dependent kinase 11B	0.250229	Cluster 1	1572
Cdk20	Cdk20	cyclin-dependent kinase 20	0.515945	Cluster 1	1572
Cdk9	Cdk9	cyclin-dependent kinase 9	0.234172	Cluster 1	1572
Cdkn1b	Cdkn1b	cyclin-dependent kinase inhibitor 1B	0.337579	Cluster 1	1572
Cdkn2aipnl	Cdkn2aipnl	CDKN2A interacting protein N-terminal like	0.413526	Cluster 1	1572
Cebpd	Cebpd	CCAAT/enhancer binding protein delta	0.846313	Cluster 1	1572
Cep57	Cep57	centrosomal protein 57	0.295756	Cluster 1	1572
Cert1	Cert1	ceramide transporter 1	0.334458	Cluster 1	1572
Cfap70	Cfap70	cilia and flagella associated protein 70	0.410026	Cluster 1	1572
Cfdp1	Cfdp1	craniofacial development protein 1	0.248236	Cluster 1	1572
Chd1	Chd1	chromodomain helicase DNA binding protein 1	0.352372	Cluster 1	1572
Chd8	Chd8	chromodomain helicase DNA binding protein 8	0.20945	Cluster 1	1572
Chic2	Chic2	cysteine-rich hydrophobic domain 2	0.285622	Cluster 1	1572
Chmp1a	Chmp1a	charged multivesicular body protein 1A	0.185809	Cluster 1	1572
Chmp4bl1	Chmp4bl1	chromatin modifying protein 4B-like 1	0.267772	Cluster 1	1572
Chmp7	Chmp7	charged multivesicular body protein 7	0.207633	Cluster 1	1572
Chrne	Chrne	cholinergic receptor nicotinic epsilon subunit	0.918928	Cluster 1	1572
Ciao1	Ciao1	cytosolic iron-sulfur assembly component 1	0.221247	Cluster 1	1572
Cic	Cic	capicua transcriptional repressor	0.266264	Cluster 1	1572
Clcc1	Clcc1	chloride channel CLIC-like 1	0.317498	Cluster 1	1572
Clcn6	Clcn6	chloride voltage-gated channel 6	0.28067	Cluster 1	1572
Cldn12	Cldn12	claudin 12	0.365022	Cluster 1	1572
Cldnd1	Cldnd1	claudin domain containing 1	0.366752	Cluster 1	1572
Clip1	Clip1	CAP-GLY domain containing linker protein 1	0.412597	Cluster 1	1572
Clk3	Clk3	CDC-like kinase 3	0.328874	Cluster 1	1572
Cln3	Cln3	CLN3 lysosomal/endosomal transmembrane protein, battenin	0.27256	Cluster 1	1572
Cln6	Cln6	CLN6, transmembrane ER protein	0.259585	Cluster 1	1572
Clta	Clta	clathrin, light chain A	0.198832	Cluster 1	1572
Cmc1	Cmc1	C-x(9)-C motif containing 1	0.309206	Cluster 1	1572
Cnot10	Cnot10	CCR4-NOT transcription complex, subunit 10	0.298023	Cluster 1	1572
Cnot11	Cnot11	CCR4-NOT transcription complex, subunit 11	0.220794	Cluster 1	1572
Cnot2	Cnot2	CCR4-NOT transcription complex, subunit 2	0.229668	Cluster 1	1572
Cnot3	Cnot3	CCR4-NOT transcription complex, subunit 3	0.257946	Cluster 1	1572
Cnot7	Cnot7	CCR4-NOT transcription complex, subunit 7	0.244647	Cluster 1	1572
Cog1	Cog1	component of oligomeric golgi complex 1	0.270551	Cluster 1	1572
Cog8	Cog8	component of oligomeric golgi complex 8	0.219436	Cluster 1	1572
Commd4	Commd4	COMM domain containing 4	0.295668	Cluster 1	1572
Cops2	Cops2	COP9 signalosome subunit 2	0.333162	Cluster 1	1572
Cops4	Cops4	COP9 signalosome subunit 4	0.3004	Cluster 1	1572
Cops5	Cops5	COP9 signalosome subunit 5	0.364527	Cluster 1	1572
Cops8	Cops8	COP9 signalosome subunit 8	0.226136	Cluster 1	1572
Cpa2	Cpa2	carboxypeptidase A2	0.590347	Cluster 1	1572
Cpsf1	Cpsf1	cleavage and polyadenylation specific factor 1	0.262159	Cluster 1	1572
Cpsf6	Cpsf6	cleavage and polyadenylation specific factor 6	0.38544	Cluster 1	1572
Cpsf7	Cpsf7	cleavage and polyadenylation specific factor 7	0.298869	Cluster 1	1572
Cpt1b	Cpt1b	carnitine palmitoyltransferase 1B	0.417341	Cluster 1	1572
Cracd	Cracd	capping protein inhibiting regulator of actin dynamics	1.37449	Cluster 1	1572
Creb3	Creb3	cAMP responsive element binding protein 3	0.432247	Cluster 1	1572
Crebbp	Crebbp	CREB binding protein	0.234526	Cluster 1	1572
Crebzf	Crebzf	CREB/ATF bZIP transcription factor	0.384212	Cluster 1	1572
Creg1	Creg1	cellular repressor of E1A-stimulated genes 1	0.752571	Cluster 1	1572
Creld1	Creld1	cysteine-rich with EGF-like domains 1	0.293952	Cluster 1	1572
Crot	Crot	carnitine O-octanoyltransferase	0.463257	Cluster 1	1572
Csgalnact2	Csgalnact2	chondroitin sulfate N-acetylgalactosaminyltransferase 2	0.45865	Cluster 1	1572
Csnk1e	Csnk1e	casein kinase 1, epsilon	0.238393	Cluster 1	1572
Csnk1g2	Csnk1g2	casein kinase 1, gamma 2	0.231338	Cluster 1	1572
Csnk2a2	Csnk2a2	casein kinase 2 alpha 2	0.39573	Cluster 1	1572
Cst7	Cst7	cystatin F	1.85504	Cluster 1	1572
Cstf1	Cstf1	cleavage stimulation factor subunit 1	0.28393	Cluster 1	1572
Ctdp1	Ctdp1	CTD phosphatase subunit 1	0.226995	Cluster 1	1572
Ctdsp1	Ctdsp1	CTD small phosphatase 1	0.215582	Cluster 1	1572
Ctdsp2	Ctdsp2	CTD small phosphatase 2	0.334994	Cluster 1	1572
Ctdspl	Ctdspl	CTD small phosphatase like	1.12362	Cluster 1	1572
Ctsd	Ctsd	cathepsin D	0.32813	Cluster 1	1572
Ctu2	Ctu2	cytosolic thiouridylase subunit 2	0.409275	Cluster 1	1572
Ctxn3	Ctxn3	cortexin 3	1.11685	Cluster 1	1572
Cuedc1	Cuedc1	CUE domain containing 1	0.484709	Cluster 1	1572
Cuedc2	Cuedc2	CUE domain containing 2	0.279792	Cluster 1	1572
Cul1	Cul1	cullin 1	0.335651	Cluster 1	1572
Cul3	Cul3	cullin 3	0.432605	Cluster 1	1572
Cul4b	Cul4b	cullin 4B	0.409779	Cluster 1	1572
Cutc	Cutc	cutC copper transporter	0.368573	Cluster 1	1572
Cwc22	Cwc22	CWC22 spliceosome associated protein homolog	0.30491	Cluster 1	1572
Cwc27	Cwc27	CWC27 spliceosome associated cyclophilin	0.300226	Cluster 1	1572
Cxxc1	Cxxc1	CXXC finger protein 1	0.200804	Cluster 1	1572
Cyb5r4	Cyb5r4	cytochrome b5 reductase 4	0.224381	Cluster 1	1572
Cyfip1	Cyfip1	cytoplasmic FMR1 interacting protein 1	0.21473	Cluster 1	1572
Cyp20a1	Cyp20a1	cytochrome P450, family 20, subfamily a, polypeptide 1	0.316891	Cluster 1	1572
Cystm1	Cystm1	cysteine-rich transmembrane module containing 1	0.281113	Cluster 1	1572
Dapk1	Dapk1	death associated protein kinase 1	0.661503	Cluster 1	1572
Dazap1	Dazap1	DAZ associated protein 1	0.209705	Cluster 1	1572
Dcaf15	Dcaf15	DDB1 and CUL4 associated factor 15	0.293469	Cluster 1	1572
Dcaf5	Dcaf5	DDB1 and CUL4 associated factor 5	0.242849	Cluster 1	1572
Dcaf8	Dcaf8	DDB1 and CUL4 associated factor 8	0.375999	Cluster 1	1572
Dctn1	Dctn1	dynactin subunit 1	0.257886	Cluster 1	1572
Ddb1	Ddb1	damage-specific DNA binding protein 1	0.20729	Cluster 1	1572
Ddr1	Ddr1	discoidin domain receptor tyrosine kinase 1	0.375759	Cluster 1	1572
Ddx18	Ddx18	DEAD-box helicase 18	0.274995	Cluster 1	1572
Ddx23	Ddx23	DEAD-box helicase 23	0.377944	Cluster 1	1572
Ddx24	Ddx24	DEAD-box helicase 24	0.30995	Cluster 1	1572
Ddx27	Ddx27	DEAD-box helicase 27	0.269471	Cluster 1	1572
Ddx39b	Ddx39b	DExD-box helicase 39B	0.324824	Cluster 1	1572
Ddx42	Ddx42	DEAD-box helicase 42	0.262445	Cluster 1	1572
Ddx46	Ddx46	DEAD-box helicase 46	0.381592	Cluster 1	1572
Ddx47	Ddx47	DEAD-box helicase 47	0.198047	Cluster 1	1572
Ddx49	Ddx49	DEAD-box helicase 49	0.225194	Cluster 1	1572
Ddx51	Ddx51	DEAD-box helicase 51	0.25	Cluster 1	1572
Ddx54	Ddx54	DEAD-box helicase 54	0.215894	Cluster 1	1572
Ddx59	Ddx59	DEAD-box helicase 59	0.398733	Cluster 1	1572
Dedd	Dedd	death effector domain-containing	0.322421	Cluster 1	1572
Dek	Dek	DEK proto-oncogene	0.249538	Cluster 1	1572
Dele1	Dele1	DAP3 binding cell death enhancer 1	0.191078	Cluster 1	1572
Dennd1a	Dennd1a	DENN domain containing 1A	0.279774	Cluster 1	1572
Derl1	Derl1	derlin 1	0.226687	Cluster 1	1572
Des	Des	desmin	0.366427	Cluster 1	1572
Dgcr8	Dgcr8	DGCR8 microprocessor complex subunit	0.269277	Cluster 1	1572
Dhrs13	Dhrs13	dehydrogenase/reductase 13	0.409893	Cluster 1	1572
Dhrs7/ENSRNOG00000005589	Dhrs7	dehydrogenase/reductase 7	0.385814	Cluster 1	1572
Dhx30	Dhx30	DExH-box helicase 30	0.283201	Cluster 1	1572
Dhx37	Dhx37	DEAH-box helicase 37	0.391022	Cluster 1	1572
Dhx38	Dhx38	DEAH-box helicase 38	0.254377	Cluster 1	1572
Dhx57	Dhx57	DExH-box helicase 57	0.293022	Cluster 1	1572
Dhx8	Dhx8	DEAH-box helicase 8	0.232719	Cluster 1	1572
Dicer1	Dicer1	dicer 1 ribonuclease III	0.281331	Cluster 1	1572
Dkc1	Dkc1	dyskerin pseudouridine synthase 1	0.23264	Cluster 1	1572
Dkk4	Dkk4	dickkopf WNT signaling pathway inhibitor 4	0.360654	Cluster 1	1572
Dmap1	Dmap1	DNA methyltransferase 1-associated protein 1	0.211717	Cluster 1	1572
Dnaja2	Dnaja2	DnaJ heat shock protein family (Hsp40) member A2	0.31477	Cluster 1	1572
Dnajb12	Dnajb12	DnaJ heat shock protein family (Hsp40) member B12	0.477677	Cluster 1	1572
Dnajb6	Dnajb6	DnaJ heat shock protein family (Hsp40) member B6	0.282667	Cluster 1	1572
Dnajc18	Dnajc18	DnaJ heat shock protein family (Hsp40) member C18	0.331913	Cluster 1	1572
Dnajc21	Dnajc21	DnaJ heat shock protein family (Hsp40) member C21	0.437375	Cluster 1	1572
Dnajc3	Dnajc3	DnaJ heat shock protein family (Hsp40) member C3	0.52749	Cluster 1	1572
Dnajc4	Dnajc4	DnaJ heat shock protein family (Hsp40) member C4	0.187397	Cluster 1	1572
Dnajc8	Dnajc8	DnaJ heat shock protein family (Hsp40) member C8	0.22449	Cluster 1	1572
Dnttip1	Dnttip1	deoxynucleotidyltransferase, terminal, interacting protein 1	0.252118	Cluster 1	1572
Dnttip2	Dnttip2	deoxynucleotidyltransferase, terminal, interacting protein 2	0.280882	Cluster 1	1572
Dot1l	Dot1l	DOT1 like histone lysine methyltransferase	0.326007	Cluster 1	1572
Dpf2	Dpf2	double PHD fingers 2	0.277116	Cluster 1	1572
Dpm1	Dpm1	dolichyl-phosphate mannosyltransferase subunit 1, catalytic	0.317158	Cluster 1	1572
Dpm2	Dpm2	dolichyl-phosphate mannosyltransferase subunit 2, regulatory	0.281386	Cluster 1	1572
Drap1	Drap1	Dr1 associated protein 1	0.172397	Cluster 1	1572
Drosha	Drosha	drosha ribonuclease III	0.29152	Cluster 1	1572
Dstyk	Dstyk	dual serine/threonine and tyrosine protein kinase	0.252051	Cluster 1	1572
Dtd1	Dtd1	D-aminoacyl-tRNA deacylase 1	0.538776	Cluster 1	1572
Dtwd1	Dtwd1	DTW domain containing 1	0.32798	Cluster 1	1572
Dtx2	Dtx2	deltex E3 ubiquitin ligase 2	0.266213	Cluster 1	1572
Dus1l	Dus1l	dihydrouridine synthase 1-like	0.264782	Cluster 1	1572
Dus3l	Dus3l	dihydrouridine synthase 3-like	0.285438	Cluster 1	1572
Dusp28	Dusp28	dual specificity phosphatase 28	0.625868	Cluster 1	1572
Dvl2	Dvl2	dishevelled segment polarity protein 2	0.275187	Cluster 1	1572
Dym	Dym	dymeclin	0.243193	Cluster 1	1572
E2f4	E2f4	E2F transcription factor 4	0.24618	Cluster 1	1572
Eapp	Eapp	E2F-associated phosphoprotein	0.272641	Cluster 1	1572
Ecd	Ecd	ecdysoneless cell cycle regulator	0.289492	Cluster 1	1572
Ecpas	Ecpas	Ecm29 proteasome adaptor and scaffold	0.547504	Cluster 1	1572
Edc4	Edc4	enhancer of mRNA decapping 4	0.290385	Cluster 1	1572
Eef1a1	Eef1a1	eukaryotic translation elongation factor 1 alpha 1	0.444693	Cluster 1	1572
Eef1b2	Eef1b2	eukaryotic translation elongation factor 1 beta 2	0.39323	Cluster 1	1572
Eef2	Eef2	eukaryotic translation elongation factor 2	0.436149	Cluster 1	1572
Eefsec	Eefsec	eukaryotic elongation factor, selenocysteine-tRNA-specific	0.330554	Cluster 1	1572
Efl1	Efl1	elongation factor like GTPase 1	0.254253	Cluster 1	1572
Eftud2	Eftud2	elongation factor Tu GTP binding domain containing 2	0.256171	Cluster 1	1572
Egln2	Egln2	egl-9 family hypoxia-inducible factor 2	0.235455	Cluster 1	1572
Ehbp1l1	Ehbp1l1	EH domain binding protein 1-like 1	0.310874	Cluster 1	1572
Ehmt1	Ehmt1	euchromatic histone lysine methyltransferase 1	0.250274	Cluster 1	1572
Eid2	Eid2	EP300 interacting inhibitor of differentiation 2	0.563512	Cluster 1	1572
Eid2b	Eid2b	EP300 interacting inhibitor of differentiation 2B	0.608349	Cluster 1	1572
Eif1	Eif1	eukaryotic translation initiation factor 1	0.329519	Cluster 1	1572
Eif2a	Eif2a	eukaryotic translation initiation factor 2A	0.480906	Cluster 1	1572
Eif2ak4	Eif2ak4	eukaryotic translation initiation factor 2 alpha kinase 4	0.298265	Cluster 1	1572
Eif2b1	Eif2b1	eukaryotic translation initiation factor 2B subunit alpha	0.226387	Cluster 1	1572
Eif2b2	Eif2b2	eukaryotic translation initiation factor 2B subunit beta	0.280166	Cluster 1	1572
Eif2b3	Eif2b3	eukaryotic translation initiation factor 2B subunit gamma	0.391103	Cluster 1	1572
Eif2b4	Eif2b4	eukaryotic translation initiation factor 2B subunit delta	0.272649	Cluster 1	1572
Eif2b5	Eif2b5	eukaryotic translation initiation factor 2B subunit epsilon	0.215895	Cluster 1	1572
Eif2s1	Eif2s1	eukaryotic translation initiation factor 2 subunit alpha	0.212231	Cluster 1	1572
Eif3a	Eif3a	eukaryotic translation initiation factor 3, subunit A	0.380532	Cluster 1	1572
Eif3b	Eif3b	eukaryotic translation initiation factor 3, subunit B	0.338608	Cluster 1	1572
Eif3c	Eif3c	eukaryotic translation initiation factor 3, subunit C	0.299642	Cluster 1	1572
Eif3d	Eif3d	eukaryotic translation initiation factor 3, subunit D	0.243917	Cluster 1	1572
Eif3el1	Eif3el1	eukaryotic translation initiation factor 3, subunit E-like 1	0.511194	Cluster 1	1572
Eif3f	Eif3f	eukaryotic translation initiation factor 3, subunit F	0.272371	Cluster 1	1572
Eif3g	Eif3g	eukaryotic translation initiation factor 3, subunit G	0.288197	Cluster 1	1572
Eif3i	Eif3i	eukaryotic translation initiation factor 3, subunit I	0.319454	Cluster 1	1572
Eif3k	Eif3k	eukaryotic translation initiation factor 3, subunit K	0.199694	Cluster 1	1572
Eif3l	Eif3l	eukaryotic translation initiation factor 3, subunit L	0.229811	Cluster 1	1572
Eif3m	Eif3m	eukaryotic translation initiation factor 3, subunit M	0.390235	Cluster 1	1572
Eif4a2	Eif4a2	eukaryotic translation initiation factor 4A2	0.527893	Cluster 1	1572
Eif4b	Eif4b	eukaryotic translation initiation factor 4B	0.408175	Cluster 1	1572
Eif4ebp1	Eif4ebp1	eukaryotic translation initiation factor 4E binding protein 1	0.829209	Cluster 1	1572
Eif4g2	Eif4g2	eukaryotic translation initiation factor 4, gamma 2	0.275524	Cluster 1	1572
Eif4g3	Eif4g3	eukaryotic translation initiation factor 4 gamma, 3	0.504196	Cluster 1	1572
Eif5b	Eif5b	eukaryotic translation initiation factor 5B	0.236092	Cluster 1	1572
Elac2	Elac2	elaC ribonuclease Z 2	0.374599	Cluster 1	1572
Elf2	Elf2	E74 like ETS transcription factor 2	0.254334	Cluster 1	1572
Ell	Ell	elongation factor for RNA polymerase II	0.482213	Cluster 1	1572
Elmsan1	Elmsan1	ELM2 and Myb/SANT domain containing 1	0.405147	Cluster 1	1572
Emc3	Emc3	ER membrane protein complex subunit 3	0.439426	Cluster 1	1572
Emc4	Emc4	ER membrane protein complex subunit 4	0.269336	Cluster 1	1572
Emc7	Emc7	ER membrane protein complex subunit 7	0.378538	Cluster 1	1572
Eps15	Eps15	epidermal growth factor receptor pathway substrate 15	0.390683	Cluster 1	1572
Ercc6	Ercc6	ERCC excision repair 6, chromatin remodeling factor	0.419746	Cluster 1	1572
Ercc6l2	Ercc6l2	ERCC excision repair 6 like 2	0.34473	Cluster 1	1572
Eri3	Eri3	ERI1 exoribonuclease family member 3	0.223754	Cluster 1	1572
Erlec1	Erlec1	endoplasmic reticulum lectin 1	0.231107	Cluster 1	1572
Esco1	Esco1	establishment of sister chromatid cohesion N-acetyltransferase 1	0.317947	Cluster 1	1572
Esf1	Esf1	ESF1 nucleolar pre-rRNA processing protein homolog	0.29374	Cluster 1	1572
Ess2	Ess2	ess-2 splicing factor homolog	0.286715	Cluster 1	1572
Etf1	Etf1	eukaryotic translation termination factor 1	0.494434	Cluster 1	1572
Exd1	Exd1	exonuclease 3'-5' domain containing 1	0.351016	Cluster 1	1572
Exoc2	Exoc2	exocyst complex component 2	0.268142	Cluster 1	1572
Exoc3	Exoc3	exocyst complex component 3	0.271033	Cluster 1	1572
Exoc5	Exoc5	exocyst complex component 5	0.267572	Cluster 1	1572
Exosc10	Exosc10	exosome component 10	0.318943	Cluster 1	1572
Exosc5	Exosc5	exosome component 5	0.475158	Cluster 1	1572
Exosc8	Exosc8	exosome component 8	0.370395	Cluster 1	1572
Faf1	Faf1	Fas associated factor 1	0.365606	Cluster 1	1572
Fam13b	Fam13b	family with sequence similarity 13, member B	0.406987	Cluster 1	1572
Fam214a	Fam214a	family with sequence similarity 214, member A	0.837908	Cluster 1	1572
Fam214b	Fam214b	family with sequence similarity 214, member B	0.296795	Cluster 1	1572
Fam216a	Fam216a	family with sequence similarity 216, member A	0.335587	Cluster 1	1572
Fam219a	Fam219a	family with sequence similarity 219, member A	0.486855	Cluster 1	1572
Fam220a	Fam220a	family with sequence similarity 220, member A	0.425594	Cluster 1	1572
Fam227a	Fam227a	family with sequence similarity 227, member A	1.15517	Cluster 1	1572
Fam227b	Fam227b	family with sequence similarity 227, member B	0.454317	Cluster 1	1572
Fam89b	Fam89b	family with sequence similarity 89, member B	0.270305	Cluster 1	1572
Fancm	Fancm	FA complementation group M	0.479004	Cluster 1	1572
Farp1	Farp1	FERM, ARH/RhoGEF and pleckstrin domain protein 1	0.454113	Cluster 1	1572
Farp2	Farp2	FERM, ARH/RhoGEF and pleckstrin domain protein 2	0.49413	Cluster 1	1572
Farsa	Farsa	phenylalanyl-tRNA synthetase subunit alpha	0.222338	Cluster 1	1572
Fastkd3	Fastkd3	FAST kinase domains 3	0.350269	Cluster 1	1572
Fbxl3	Fbxl3	F-box and leucine-rich repeat protein 3	0.310458	Cluster 1	1572
Fbxl5	Fbxl5	F-box and leucine-rich repeat protein 5	0.228989	Cluster 1	1572
Fbxo22	Fbxo22	F-box protein 22	0.211066	Cluster 1	1572
Fbxo25	Fbxo25	F-box protein 25	0.497051	Cluster 1	1572
Fbxo31	Fbxo31	F-box protein 31	0.879026	Cluster 1	1572
Fbxo32	Fbxo32	F-box protein 32	1.4742	Cluster 1	1572
Fbxo6	Fbxo6	F-box protein 6	0.284881	Cluster 1	1572
Fbxo7	Fbxo7	F-box protein 7	0.228344	Cluster 1	1572
Fbxw2	Fbxw2	F-box and WD repeat domain containing 2	0.262739	Cluster 1	1572
Fbxw4	Fbxw4	F-box and WD repeat domain containing 4	0.230847	Cluster 1	1572
Fem1a	Fem1a	fem-1 homolog A	0.377572	Cluster 1	1572
Fgf2	Fgf2	fibroblast growth factor 2	0.870467	Cluster 1	1572
Fip1l1	Fip1l1	factor interacting with PAPOLA and CPSF1	0.247776	Cluster 1	1572
Fiz1	Fiz1	FLT3-interacting zinc finger 1	0.264951	Cluster 1	1572
Fkbp15	Fkbp15	FKBP prolyl isomerase 15	0.305929	Cluster 1	1572
Fkbp3	Fkbp3	FKBP prolyl isomerase 3	0.377121	Cluster 1	1572
Fkbpl	Fkbpl	FKBP prolyl isomerase like	0.32645	Cluster 1	1572
Flot2	Flot2	flotillin 2	0.293909	Cluster 1	1572
Flywch1	Flywch1	FLYWCH-type zinc finger 1	0.367287	Cluster 1	1572
Fnbp4	Fnbp4	formin binding protein 4	0.562626	Cluster 1	1572
Fnta	Fnta	farnesyltransferase, CAAX box, alpha	0.21587	Cluster 1	1572
Foxd3	Foxd3	forkhead box D3	0.866659	Cluster 1	1572
Foxj3	Foxj3	forkhead box J3	0.323324	Cluster 1	1572
Foxn2	Foxn2	forkhead box N2	0.345673	Cluster 1	1572
Foxo4	Foxo4	forkhead box O4	0.512798	Cluster 1	1572
Fto	Fto	FTO, alpha-ketoglutarate dependent dioxygenase	0.325356	Cluster 1	1572
Fubp3	Fubp3	far upstream element binding protein 3	0.32256	Cluster 1	1572
Fxr2	Fxr2	FMR1 autosomal homolog 2	0.361135	Cluster 1	1572
G6pc3	G6pc3	glucose 6 phosphatase catalytic subunit 3	0.227439	Cluster 1	1572
Gaa	Gaa	glucosidase, alpha, acid	0.451312	Cluster 1	1572
Gabarapl2	Gabarapl2	GABA type A receptor associated protein like 2	0.2646	Cluster 1	1572
Gabpa	Gabpa	GA binding protein transcription factor subunit alpha	0.308668	Cluster 1	1572
Galnt15	Galnt15	polypeptide N-acetylgalactosaminyltransferase 15	0.918459	Cluster 1	1572
Gars	Gars	glycyl-tRNA synthetase	0.304096	Cluster 1	1572
Gbf1	Gbf1	golgi brefeldin A resistant guanine nucleotide exchange factor 1	0.277746	Cluster 1	1572
Gcfc2	Gcfc2	GC-rich sequence DNA-binding factor 2	0.313568	Cluster 1	1572
Gcn1	Gcn1	GCN1 activator of EIF2AK4	0.330905	Cluster 1	1572
Gdpd1	Gdpd1	glycerophosphodiester phosphodiesterase domain containing 1	0.430993	Cluster 1	1572
Gemin4	Gemin4	gem (nuclear organelle) associated protein 4	0.28061	Cluster 1	1572
Gemin5	Gemin5	gem (nuclear organelle) associated protein 5	0.358843	Cluster 1	1572
Gfer	Gfer	growth factor, augmenter of liver regeneration	0.368144	Cluster 1	1572
Gfra4	Gfra4	GDNF family receptor alpha 4	0.886485	Cluster 1	1572
Gga1	Gga1	golgi associated, gamma adaptin ear containing, ARF binding protein 1	0.287745	Cluster 1	1572
Gga3	Gga3	golgi associated, gamma adaptin ear containing, ARF binding protein 3	0.265673	Cluster 1	1572
Ggnbp2	Ggnbp2	gametogenetin binding protein 2	0.292204	Cluster 1	1572
Gid8	Gid8	GID complex subunit 8 homolog	0.233654	Cluster 1	1572
Ginm1	Ginm1	glycoprotein integral membrane 1	0.308594	Cluster 1	1572
Gins2	Gins2	GINS complex subunit 2	0.267817	Cluster 1	1572
Gkap1	Gkap1	G kinase anchoring protein 1	0.242279	Cluster 1	1572
Gle1	Gle1	GLE1 RNA export mediator	0.257398	Cluster 1	1572
Glmn	Glmn	glomulin, FKBP associated protein	0.348997	Cluster 1	1572
Glul	Glul	glutamate-ammonia ligase	1.03484	Cluster 1	1572
Gmpr	Gmpr	guanosine monophosphate reductase	0.296462	Cluster 1	1572
Gmps	Gmps	guanine monophosphate synthase	0.338974	Cluster 1	1572
Gna13	Gna13	G protein subunit alpha 13	0.207847	Cluster 1	1572
Gnl2	Gnl2	G protein nucleolar 2	0.372094	Cluster 1	1572
Gnl3	Gnl3	G protein nucleolar 3	0.423255	Cluster 1	1572
Gnptg	Gnptg	N-acetylglucosamine-1-phosphate transferase subunit gamma	0.347612	Cluster 1	1572
Gns/ENSRNOG00000046159	Gns	glucosamine (N-acetyl)-6-sulfatase	0.258727	Cluster 1	1572
Golga1	Golga1	golgin A1	0.243148	Cluster 1	1572
Golga3	Golga3	golgin A3	0.339572	Cluster 1	1572
Golga4	Golga4	golgin A4	0.353329	Cluster 1	1572
Golga5	Golga5	golgin A5	0.292022	Cluster 1	1572
Gpat3	Gpat3	glycerol-3-phosphate acyltransferase 3	0.415179	Cluster 1	1572
Gpat4	Gpat4	glycerol-3-phosphate acyltransferase 4	0.205571	Cluster 1	1572
Gpatch1	Gpatch1	G patch domain containing 1	0.301698	Cluster 1	1572
Gpatch8	Gpatch8	G patch domain containing 8	0.418972	Cluster 1	1572
Gpc4	Gpc4	glypican 4	0.485241	Cluster 1	1572
Gphn	Gphn	gephyrin	0.327005	Cluster 1	1572
Gpkow	Gpkow	G patch domain and KOW motifs	0.23728	Cluster 1	1572
Gpr180	Gpr180	G protein-coupled receptor 180	0.321848	Cluster 1	1572
Gps1	Gps1	G protein pathway suppressor 1	0.203314	Cluster 1	1572
Gps2	Gps2	G protein pathway suppressor 2	0.368411	Cluster 1	1572
Gramd1b	Gramd1b	GRAM domain containing 1B	0.934885	Cluster 1	1572
Grhl1	Grhl1	grainyhead-like transcription factor 1	1.52013	Cluster 1	1572
Grina	Grina	glutamate ionotropic receptor NMDA type subunit associated protein 1	0.354186	Cluster 1	1572
Grk2	Grk2	G protein-coupled receptor kinase 2	0.188773	Cluster 1	1572
Grwd1	Grwd1	glutamate-rich WD repeat containing 1	0.265525	Cluster 1	1572
Gsk3a	Gsk3a	glycogen synthase kinase 3 alpha	0.289483	Cluster 1	1572
Gstm5	Gstm5	glutathione S-transferase, mu 5	0.471318	Cluster 1	1572
Gstm7	Gstm7	glutathione S-transferase, mu 7	0.613489	Cluster 1	1572
Gsto1	Gsto1	glutathione S-transferase omega 1	0.391634	Cluster 1	1572
Gtdc1	Gtdc1	glycosyltransferase-like domain containing 1	0.335318	Cluster 1	1572
Gtf2h1	Gtf2h1	general transcription factor IIH subunit 1	0.304093	Cluster 1	1572
Gtf2ird1	Gtf2ird1	GTF2I repeat domain containing 1	0.36939	Cluster 1	1572
Gtf3a	Gtf3a	general transcription factor III A	0.349786	Cluster 1	1572
Gtf3c4	Gtf3c4	general transcription factor IIIC subunit 4	0.24858	Cluster 1	1572
Gtf3c5	Gtf3c5	general transcription factor IIIC subunit 5	0.253723	Cluster 1	1572
Gtf3c6	Gtf3c6	general transcription factor 3C subunit 6	0.234591	Cluster 1	1572
Gtpbp1	Gtpbp1	GTP binding protein 1	0.359178	Cluster 1	1572
Gtpbp2	Gtpbp2	GTP binding protein 2	0.258156	Cluster 1	1572
Gtpbp4	Gtpbp4	GTP binding protein 4	0.358304	Cluster 1	1572
Gtpbp6	Gtpbp6	GTP binding protein 6 (putative)	0.233289	Cluster 1	1572
Gyg1	Gyg1	glycogenin 1	0.730957	Cluster 1	1572
H1f2	H1f2	H1.2 linker histone, cluster member	0.603227	Cluster 1	1572
Hax1	Hax1	HCLS1 associated protein X-1	0.240542	Cluster 1	1572
Hdac3	Hdac3	histone deacetylase 3	0.276932	Cluster 1	1572
Heca	Heca	hdc homolog, cell cycle regulator	0.357119	Cluster 1	1572
Hectd1	Hectd1	HECT domain E3 ubiquitin protein ligase 1	0.429981	Cluster 1	1572
Hectd3	Hectd3	HECT domain E3 ubiquitin protein ligase 3	0.281551	Cluster 1	1572
Herc2	Herc2	HECT and RLD domain containing E3 ubiquitin protein ligase 2	0.265545	Cluster 1	1572
Herc3	Herc3	HECT and RLD domain containing E3 ubiquitin protein ligase 3	0.357789	Cluster 1	1572
Herpud2	Herpud2	HERPUD family member 2	0.287874	Cluster 1	1572
Hexim1	Hexim1	HEXIM P-TEFb complex subunit 1	0.212683	Cluster 1	1572
Hexim2	Hexim2	HEXIM P-TEFb complex subunit 2	0.296868	Cluster 1	1572
Hgs	Hgs	hepatocyte growth factor-regulated tyrosine kinase substrate	0.409364	Cluster 1	1572
Hibadh	Hibadh	3-hydroxyisobutyrate dehydrogenase	0.278929	Cluster 1	1572
Hic2	Hic2	HIC ZBTB transcriptional repressor 2	0.485647	Cluster 1	1572
Hint1	Hint1	histidine triad nucleotide binding protein 1	0.213852	Cluster 1	1572
Hipk4	Hipk4	homeodomain interacting protein kinase 4	0.605747	Cluster 1	1572
Hist1h1c	Hist1h1c	histone cluster 1, H1c	0.603227	Cluster 1	1572
Hist2h2aa2	Hist2h2aa2	histone cluster 2 H2A family member A2	0.586794	Cluster 1	1572
Hist2h2aa3	Hist2h2aa3	histone cluster 2 H2A family member A3	0.586794	Cluster 1	1572
Hk2	Hk2	hexokinase 2	0.596928	Cluster 1	1572
Hlx	Hlx	H2.0-like homeobox	0.390802	Cluster 1	1572
Hmg1l1	Hmg1l1	high-mobility group (nonhistone chromosomal) protein 1-like 1	0.272266	Cluster 1	1572
Hmg20a	Hmg20a	high mobility group 20A	0.253525	Cluster 1	1572
Hmgb1	Hmgb1	high mobility group box 1	0.265171	Cluster 1	1572
Hnrnpa3	Hnrnpa3	heterogeneous nuclear ribonucleoprotein A3	0.273074	Cluster 1	1572
Hnrnpdl	Hnrnpdl	heterogeneous nuclear ribonucleoprotein D-like	0.272169	Cluster 1	1572
Hnrnpu	Hnrnpu	heterogeneous nuclear ribonucleoprotein U	0.309643	Cluster 1	1572
Hnrnpul1	Hnrnpul1	heterogeneous nuclear ribonucleoprotein U-like 1	0.257043	Cluster 1	1572
Hnrnpul2	Hnrnpul2	heterogeneous nuclear ribonucleoprotein U-like 2	0.270607	Cluster 1	1572
Hp1bp3	Hp1bp3	heterochromatin protein 1, binding protein 3	0.238868	Cluster 1	1572
Hsf1	Hsf1	heat shock transcription factor 1	0.28616	Cluster 1	1572
Htatsf1	Htatsf1	HIV-1 Tat specific factor 1	0.325044	Cluster 1	1572
Htra4	Htra4	HtrA serine peptidase 4	2.02121	Cluster 1	1572
Ide	Ide	insulin degrading enzyme	0.294659	Cluster 1	1572
Iffo1	Iffo1	intermediate filament family orphan 1	0.395042	Cluster 1	1572
Ifrd2	Ifrd2	interferon-related developmental regulator 2	0.401945	Cluster 1	1572
Igbp1	Igbp1	immunoglobulin binding protein 1	0.351663	Cluster 1	1572
Igf2	Igf2	insulin-like growth factor 2	0.889403	Cluster 1	1572
Igf2bp2	Igf2bp2	insulin-like growth factor 2 mRNA binding protein 2	0.79945	Cluster 1	1572
Igfbp3	Igfbp3	insulin-like growth factor binding protein 3	0.531527	Cluster 1	1572
Igfn1	Igfn1	immunoglobulin-like and fibronectin type III domain containing 1	2.01802	Cluster 1	1572
Impad1/ENSRNOG00000046647	Impad1	inositol monophosphatase domain containing 1	0.327195	Cluster 1	1572
Impdh2	Impdh2	inosine monophosphate dehydrogenase 2	0.510135	Cluster 1	1572
Ing1	Ing1	inhibitor of growth family, member 1	0.266182	Cluster 1	1572
Ino80b	Ino80b	INO80 complex subunit B	0.253631	Cluster 1	1572
Ino80c	Ino80c	INO80 complex subunit C	0.24436	Cluster 1	1572
Ints14	Ints14	integrator complex subunit 14	0.309984	Cluster 1	1572
Ints4	Ints4	integrator complex subunit 4	0.237095	Cluster 1	1572
Ints5	Ints5	integrator complex subunit 5	0.279268	Cluster 1	1572
Ints7	Ints7	integrator complex subunit 7	0.266218	Cluster 1	1572
Ints9	Ints9	integrator complex subunit 9	0.252033	Cluster 1	1572
Ipo13	Ipo13	importin 13	0.510141	Cluster 1	1572
Ipo4	Ipo4	importin 4	0.45409	Cluster 1	1572
Ipo5	Ipo5	importin 5	0.567416	Cluster 1	1572
Ipo7	Ipo7	importin 7	0.393555	Cluster 1	1572
Ipp	Ipp	intracisternal A particle-promoted polypeptide	0.489264	Cluster 1	1572
Iqcc	Iqcc	IQ motif containing C	0.314216	Cluster 1	1572
Irak1	Irak1	interleukin-1 receptor-associated kinase 1	0.365936	Cluster 1	1572
Irf2	Irf2	interferon regulatory factor 2	0.320656	Cluster 1	1572
Iscu	Iscu	iron-sulfur cluster assembly enzyme	0.282652	Cluster 1	1572
Ist1	Ist1	IST1 factor associated with ESCRT-III	0.225709	Cluster 1	1572
Itpk1	Itpk1	inositol-tetrakisphosphate 1-kinase	0.393923	Cluster 1	1572
Jag2	Jag2	jagged canonical Notch ligand 2	0.30622	Cluster 1	1572
Jak2	Jak2	Janus kinase 2	0.497865	Cluster 1	1572
Kars	Kars	lysyl-tRNA synthetase	0.332193	Cluster 1	1572
Kat14	Kat14	lysine acetyltransferase 14	0.26164	Cluster 1	1572
Kat5	Kat5	lysine acetyltransferase 5	0.291947	Cluster 1	1572
Kat8	Kat8	lysine acetyltransferase 8	0.358911	Cluster 1	1572
Kcmf1	Kcmf1	potassium channel modulatory factor 1	0.484828	Cluster 1	1572
Kcna7	Kcna7	potassium voltage-gated channel subfamily A member 7	0.979507	Cluster 1	1572
Kcnk5	Kcnk5	potassium two pore domain channel subfamily K member 5	0.902115	Cluster 1	1572
Kctd2	Kctd2	potassium channel tetramerization domain containing 2	0.317576	Cluster 1	1572
Kctd5	Kctd5	potassium channel tetramerization domain containing 5	0.260518	Cluster 1	1572
Kdm1a	Kdm1a	lysine demethylase 1A	0.195563	Cluster 1	1572
Kdm3b	Kdm3b	lysine demethylase 3B	0.292981	Cluster 1	1572
Kdsr	Kdsr	3-ketodihydrosphingosine reductase	0.335129	Cluster 1	1572
Keap1	Keap1	Kelch-like ECH-associated protein 1	0.406186	Cluster 1	1572
Khdc4	Khdc4	KH domain containing 4, pre-mRNA splicing factor	0.27767	Cluster 1	1572
Khsrp	Khsrp	KH-type splicing regulatory protein	0.388903	Cluster 1	1572
Kif16b	Kif16b	kinesin family member 16B	0.413386	Cluster 1	1572
Kif2a	Kif2a	kinesin family member 2A	0.338492	Cluster 1	1572
Kifap3	Kifap3	kinesin-associated protein 3	0.293445	Cluster 1	1572
Kifbp	Kifbp	kinesin family binding protein	0.277251	Cluster 1	1572
Klf9	Klf9	Kruppel-like factor 9	0.51064	Cluster 1	1572
Klhdc10	Klhdc10	kelch domain containing 10	0.286541	Cluster 1	1572
Klhdc2	Klhdc2	kelch domain containing 2	0.274827	Cluster 1	1572
Klhdc3	Klhdc3	kelch domain containing 3	0.554634	Cluster 1	1572
Klhl12	Klhl12	kelch-like family member 12	0.275797	Cluster 1	1572
Klhl22	Klhl22	kelch-like family member 22	0.369801	Cluster 1	1572
Klhl38	Klhl38	kelch-like family member 38	0.890059	Cluster 1	1572
Klhl7	Klhl7	kelch-like family member 7	0.36714	Cluster 1	1572
Kmt2b	Kmt2b	lysine methyltransferase 2B	0.306249	Cluster 1	1572
Kxd1	Kxd1	KxDL motif containing 1	0.319471	Cluster 1	1572
Lamp1	Lamp1	lysosomal-associated membrane protein 1	0.218167	Cluster 1	1572
Lamtor5	Lamtor5	late endosomal/lysosomal adaptor, MAPK and MTOR activator 5	0.170629	Cluster 1	1572
Lancl1	Lancl1	LanC like 1	0.290294	Cluster 1	1572
Las1l/ENSRNOG00000021748	Las1l	LAS1-like, ribosome biogenesis factor	0.295974	Cluster 1	1572
Lcmt1	Lcmt1	leucine carboxyl methyltransferase 1	0.278265	Cluster 1	1572
Leprotl1	Leprotl1	leptin receptor overlapping transcript-like 1	0.376431	Cluster 1	1572
Letm2	Letm2	leucine zipper and EF-hand containing transmembrane protein 2	0.354572	Cluster 1	1572
Lgalsl	Lgalsl	galectin-like	0.376431	Cluster 1	1572
Lmbrd1	Lmbrd1	LMBR1 domain containing 1	0.398701	Cluster 1	1572
Lmln	Lmln	leishmanolysin like peptidase	0.400532	Cluster 1	1572
Lmod1	Lmod1	leiomodin 1	0.871759	Cluster 1	1572
LOC100359937	LOC100359937	GABA(A) receptor-associated protein-like 2-like	0.300235	Cluster 1	1572
LOC100359951/ENSRNOG00000029627	LOC100359951	ribosomal protein S20-like	0.442495	Cluster 1	1572
LOC100360057/ENSRNOG00000011104	LOC100360057	ribosomal protein L22-like	0.373863	Cluster 1	1572
LOC100360117	LOC100360117	ribosomal protein L8-like	0.309825	Cluster 1	1572
LOC100360449	LOC100360449	ribosomal protein L9-like	0.486793	Cluster 1	1572
LOC100360508	LOC100360508	ribosomal protein S26-like	0.419304	Cluster 1	1572
LOC100360841	LOC100360841	ribosomal protein L37-like	0.496519	Cluster 1	1572
LOC100360846	LOC100360846	proteasome subunit beta type 6-like	0.298017	Cluster 1	1572
LOC100361025	LOC100361025	protein arginine methyltransferase 1-like	0.3615	Cluster 1	1572
LOC100362027	LOC100362027	ribosomal protein L30-like	0.402547	Cluster 1	1572
LOC100362366	LOC100362366	40S ribosomal protein S17-like	0.289768	Cluster 1	1572
LOC100365062	LOC100365062	eukaryotic translation initiation factor 3, subunit 6 48kDa-like	0.472529	Cluster 1	1572
LOC100909392	LOC100909392	ralBP1-associated Eps domain-containing protein 1-like	0.561938	Cluster 1	1572
LOC100909860	LOC100909860	uncharacterized LOC100909860	0.419094	Cluster 1	1572
LOC100910540	LOC100910540	7SK snRNA methylphosphate capping enzyme-like	0.237741	Cluster 1	1572
LOC100910882	LOC100910882	RNA-binding protein 39-like	0.350917	Cluster 1	1572
LOC100911372	LOC100911372	40S ribosomal protein S6-like	0.34363	Cluster 1	1572
LOC100911575	LOC100911575	60S acidic ribosomal protein P2-like	0.307607	Cluster 1	1572
LOC100911842	LOC100911842	uncharacterized LOC100911842	3.02461	Cluster 1	1572
LOC100911847	LOC100911847	40S ribosomal protein S14-like	0.418547	Cluster 1	1572
LOC100912380	LOC100912380	calpain small subunit 1-like	0.256171	Cluster 1	1572
LOC100912571	LOC100912571	eukaryotic translation initiation factor 4 gamma 1-like	0.286466	Cluster 1	1572
LOC100912590	LOC100912590	putative GTP-binding protein 6-like	0.233289	Cluster 1	1572
LOC102546754	LOC102546754	beclin 1-associated autophagy-related key regulator-like	1.09491	Cluster 1	1572
LOC102548286/ENSRNOG00000057116	LOC102548286	peroxisomal biogenesis factor 19-like	0.351046	Cluster 1	1572
LOC102548503	LOC102548503	zinc finger protein 235-like	0.430133	Cluster 1	1572
LOC102552920	LOC102552920	armadillo repeat-containing X-linked protein 5-like	0.511983	Cluster 1	1572
LOC102555453/ENSRNOG00000028993	LOC102555453	60S ribosomal protein L12-like	0.457406	Cluster 1	1572
LOC102555453/ENSRNOG00000029115	LOC102555453	60S ribosomal protein L12-like	0.428156	Cluster 1	1572
LOC103689968/103689968	LOC103689968	protein FAM134B	1.48761	Cluster 1	1572
LOC103692002	LOC103692002	transcription initiation factor TFIID subunit 4-like	0.44201	Cluster 1	1572
LOC103693375/ENSRNOG00000043348	LOC103693375	60S ribosomal protein L39	0.415976	Cluster 1	1572
LOC103694902/103694902	LOC103694902	ubiquitin-conjugating enzyme E2 B	0.493605	Cluster 1	1572
LOC103694902/ENSRNOG00000005064	LOC103694902	ubiquitin-conjugating enzyme E2 B	1.2558	Cluster 1	1572
LOC108348046	LOC108348046	signal recognition particle subunit SRP72-like	0.397571	Cluster 1	1572
LOC108348062/ENSRNOG00000004252	LOC108348062	eukaryotic translation initiation factor 3 subunit H	0.318464	Cluster 1	1572
LOC108348079	LOC108348079	RING finger protein 113A-like	0.316522	Cluster 1	1572
LOC108348080	LOC108348080	probable rRNA-processing protein EBP2	0.355305	Cluster 1	1572
LOC108348098/ENSRNOG00000020117	LOC108348098	breast cancer metastasis-suppressor 1 homolog	0.311162	Cluster 1	1572
LOC108348112	LOC108348112	bromodomain-containing protein 2	0.320888	Cluster 1	1572
LOC108348180	LOC108348180	signal recognition particle subunit SRP72-like	0.368859	Cluster 1	1572
LOC108348298/108348298	LOC108348298	ribosomal L1 domain-containing protein 1-like	0.309563	Cluster 1	1572
LOC108349606/ENSRNOG00000031244	LOC108349606	60S ribosomal protein L7a-like	0.389157	Cluster 1	1572
LOC108349682	LOC108349682	60S ribosomal protein L35a	0.333897	Cluster 1	1572
LOC108351584	LOC108351584	uncharacterized LOC108351584	0.493954	Cluster 1	1572
LOC108352464	LOC108352464	inverted formin-2-like	0.57042	Cluster 1	1572
LOC108352537	LOC108352537	uncharacterized LOC108352537	0.828242	Cluster 1	1572
LOC108352650/ENSRNOG00000004196	LOC108352650	40S ribosomal protein S29	0.318154	Cluster 1	1572
LOC299312	LOC299312	similar to G protein-binding protein CRFG	0.38118	Cluster 1	1572
LOC361985	LOC361985	similar to NICE-3	0.25516	Cluster 1	1572
LOC498555	LOC498555	similar to 60S acidic ribosomal protein P2	0.288652	Cluster 1	1572
LOC678774	LOC678774	similar to TBC1 domain family member 22A	0.525374	Cluster 1	1572
LOC681410	LOC681410	heterogeneous nuclear ribonucleoprotein A0	0.290939	Cluster 1	1572
LOC685963	LOC685963	similar to 60S ribosomal protein L38	0.260275	Cluster 1	1572
LOC687707	LOC687707	RIKEN cDNA 4930544D05 gene	1.08272	Cluster 1	1572
LOC687780/ENSRNOG00000020982	LOC687780	similar to Finkel-Biskis-Reilly murine sarcoma virusubiquitously expressed	0.290017	Cluster 1	1572
LOC689065	LOC689065	RIKEN cDNA 2010003K11 gene	1.01051	Cluster 1	1572
LOC690035	LOC690035	similar to Protein KIAA0586	0.194537	Cluster 1	1572
LOC690131	LOC690131	similar to H2A histone family, member O	0.586794	Cluster 1	1572
LOC691722	LOC691722	hypothetical protein LOC691722	1.01622	Cluster 1	1572
Lrp4	Lrp4	LDL receptor related protein 4	0.559797	Cluster 1	1572
Lrrc31	Lrrc31	leucine rich repeat containing 31	0.926113	Cluster 1	1572
Lrrc42	Lrrc42	leucine rich repeat containing 42	0.199821	Cluster 1	1572
Lrrc47	Lrrc47	leucine rich repeat containing 47	0.227691	Cluster 1	1572
Lrrc61	Lrrc61	leucine rich repeat containing 61	0.332122	Cluster 1	1572
Lrrcc1	Lrrcc1	leucine rich repeat and coiled-coil centrosomal protein 1	0.491771	Cluster 1	1572
Lsm14a	Lsm14a	LSM14A mRNA processing body assembly factor	0.260629	Cluster 1	1572
Ltn1	Ltn1	listerin E3 ubiquitin protein ligase 1	0.413287	Cluster 1	1572
Ltv1	Ltv1	LTV1 ribosome biogenesis factor	0.541959	Cluster 1	1572
Luc7l2	Luc7l2	LUC7-like 2 pre-mRNA splicing factor	0.324625	Cluster 1	1572
Lyar	Lyar	Ly1 antibody reactive	0.306565	Cluster 1	1572
Lztr1	Lztr1	leucine-zipper-like transcription regulator 1	0.18534	Cluster 1	1572
Maco1	Maco1	macoilin 1	0.268365	Cluster 1	1572
Macroh2a1	Macroh2a1	macroH2A.1 histone	0.34074	Cluster 1	1572
Maf1	Maf1	MAF1 homolog, negative regulator of RNA polymerase III	0.383818	Cluster 1	1572
Maged2	Maged2	MAGE family member D2	0.866897	Cluster 1	1572
Maip1	Maip1	matrix AAA peptidase interacting protein 1	0.243349	Cluster 1	1572
Man2c1	Man2c1	mannosidase, alpha, class 2C, member 1	0.206024	Cluster 1	1572
Map1lc3b	Map1lc3b	microtubule-associated protein 1 light chain 3 beta	0.805987	Cluster 1	1572
Map2k5	Map2k5	mitogen activated protein kinase kinase 5	0.272452	Cluster 1	1572
Map3k12	Map3k12	mitogen activated protein kinase kinase kinase 12	0.273722	Cluster 1	1572
Mapkap1	Mapkap1	MAPK associated protein 1	0.215918	Cluster 1	1572
Mapkapk3	Mapkapk3	MAPK activated protein kinase 3	0.693705	Cluster 1	1572
Mapkapk5	Mapkapk5	MAPK activated protein kinase 5	0.30219	Cluster 1	1572
Marchf7	Marchf7	membrane associated ring-CH-type finger 7	0.487733	Cluster 1	1572
Mark3	Mark3	microtubule affinity regulating kinase 3	0.221017	Cluster 1	1572
Mars	Mars	methionyl-tRNA synthetase	0.653262	Cluster 1	1572
Mau2	Mau2	MAU2 sister chromatid cohesion factor	0.361142	Cluster 1	1572
Maz	Maz	MYC associated zinc finger protein	0.217194	Cluster 1	1572
Mb21d2	Mb21d2	Mab-21 domain containing 2	0.45263	Cluster 1	1572
Mbd2	Mbd2	methyl-CpG binding domain protein 2	0.182313	Cluster 1	1572
Mbip	Mbip	MAP3K12 binding inhibitory protein 1	0.39755	Cluster 1	1572
Mbtps1	Mbtps1	membrane-bound transcription factor peptidase, site 1	0.249627	Cluster 1	1572
Mbtps2	Mbtps2	membrane-bound transcription factor peptidase, site 2	0.251416	Cluster 1	1572
Mc5r	Mc5r	melanocortin 5 receptor	1.97414	Cluster 1	1572
Mcart1	Mcart1	mitochondrial carrier triple repeat 1	0.223693	Cluster 1	1572
Mcm7	Mcm7	minichromosome maintenance complex component 7	0.313179	Cluster 1	1572
Mcoln1	Mcoln1	mucolipin 1	0.283387	Cluster 1	1572
Mcts2	Mcts2	malignant T cell amplified sequence 2	0.352035	Cluster 1	1572
Mecp2	Mecp2	methyl CpG binding protein 2	0.455375	Cluster 1	1572
Med1	Med1	mediator complex subunit 1	0.447221	Cluster 1	1572
Med21	Med21	mediator complex subunit 21	0.321026	Cluster 1	1572
Med24	Med24	mediator complex subunit 24	0.258849	Cluster 1	1572
Med25	Med25	mediator complex subunit 25	0.299522	Cluster 1	1572
Mef2b	Mef2b	myocyte enhancer factor 2B	1.03522	Cluster 1	1572
Metap2	Metap2	methionyl aminopeptidase 2	0.233435	Cluster 1	1572
Mettl13	Mettl13	methyltransferase like 13	0.364309	Cluster 1	1572
Mettl21a	Mettl21a	methyltransferase like 21A	0.516379	Cluster 1	1572
Mettl3	Mettl3	methyltransferase-like 3	0.262892	Cluster 1	1572
Mfsd1	Mfsd1	major facilitator superfamily domain containing 1	0.263817	Cluster 1	1572
Mfsd11	Mfsd11	major facilitator superfamily domain containing 11	0.223139	Cluster 1	1572
Mfsd5	Mfsd5	major facilitator superfamily domain containing 5	0.211055	Cluster 1	1572
Micu1	Micu1	mitochondrial calcium uptake 1	0.3882	Cluster 1	1572
Mier1	Mier1	MIER1 transcriptional regulator	0.225915	Cluster 1	1572
Mier2	Mier2	MIER family member 2	0.301568	Cluster 1	1572
Mindy1	Mindy1	MINDY lysine 48 deubiquitinase 1	0.419743	Cluster 1	1572
Mios	Mios	meiosis regulator for oocyte development	0.327922	Cluster 1	1572
Mkln1	Mkln1	muskelin 1	0.276457	Cluster 1	1572
Mknk1	Mknk1	MAPK interacting serine/threonine kinase 1	0.285468	Cluster 1	1572
Mknk2	Mknk2	MAPK interacting serine/threonine kinase 2	0.654289	Cluster 1	1572
Mkrn2	Mkrn2	makorin, ring finger protein, 2	0.265357	Cluster 1	1572
Mlx	Mlx	MAX dimerization protein MLX	0.204119	Cluster 1	1572
Mmp14	Mmp14	matrix metallopeptidase 14	0.421707	Cluster 1	1572
Mn1	Mn1	MN1 proto-oncogene, transcriptional regulator	0.809344	Cluster 1	1572
Mnat1	Mnat1	MNAT1 component of CDK activating kinase	0.391535	Cluster 1	1572
Mob2	Mob2	MOB kinase activator 2	0.337951	Cluster 1	1572
Mocs1	Mocs1	molybdenum cofactor synthesis 1	0.325725	Cluster 1	1572
Mon2	Mon2	MON2 homolog, regulator of endosome-to-Golgi trafficking	0.273495	Cluster 1	1572
Morf4l1	Morf4l1	mortality factor 4 like 1	0.211302	Cluster 1	1572
Mpg	Mpg	N-methylpurine-DNA glycosylase	0.511285	Cluster 1	1572
Mphosph10	Mphosph10	M-phase phosphoprotein 10	0.398194	Cluster 1	1572
Mphosph8	Mphosph8	M-phase phosphoprotein 8	0.276193	Cluster 1	1572
Mpp6	Mpp6	membrane palmitoylated protein 6	0.304507	Cluster 1	1572
Mpst	Mpst	mercaptopyruvate sulfurtransferase	0.241352	Cluster 1	1572
Mreg	Mreg	melanoregulin	0.904608	Cluster 1	1572
Mrpl15	Mrpl15	mitochondrial ribosomal protein L15	0.286803	Cluster 1	1572
Mrpl23	Mrpl23	mitochondrial ribosomal protein L23	0.216817	Cluster 1	1572
Mrpl43	Mrpl43	mitochondrial ribosomal protein L43	0.258843	Cluster 1	1572
Mrpl44	Mrpl44	mitochondrial ribosomal protein L44	0.229772	Cluster 1	1572
mrpl9	mrpl9	mitochondrial ribosomal protein L9	0.259048	Cluster 1	1572
Mrps5	Mrps5	mitochondrial ribosomal protein S5	0.218098	Cluster 1	1572
Msantd3	Msantd3	Myb/SANT DNA binding domain containing 3	0.316895	Cluster 1	1572
Mta1	Mta1	metastasis associated 1	0.240175	Cluster 1	1572
Mtdh	Mtdh	metadherin	0.674087	Cluster 1	1572
Mtg1	Mtg1	mitochondrial ribosome-associated GTPase 1	0.246205	Cluster 1	1572
Mtmr1	Mtmr1	myotubularin related protein 1	0.296966	Cluster 1	1572
Mtmr10	Mtmr10	myotubularin related protein 10	0.288823	Cluster 1	1572
Mtmr14	Mtmr14	myotubularin related protein 14	0.606996	Cluster 1	1572
Mtmr2	Mtmr2	myotubularin related protein 2	0.261231	Cluster 1	1572
Mtmr6	Mtmr6	myotubularin related protein 6	0.266025	Cluster 1	1572
Mtor	Mtor	mechanistic target of rapamycin kinase	0.309058	Cluster 1	1572
Mtrex	Mtrex	Mtr4 exosome RNA helicase	0.234388	Cluster 1	1572
Mtrr	Mtrr	5-methyltetrahydrofolate-homocysteine methyltransferase reductase	0.298878	Cluster 1	1572
Mtss1l	Mtss1l	metastasis suppressor 1-like	0.61606	Cluster 1	1572
Mtss2	Mtss2	MTSS I-BAR domain containing 2	0.441634	Cluster 1	1572
Mxd3	Mxd3	Max dimerization protein 3	0.259808	Cluster 1	1572
Mxi1	Mxi1	MAX interactor 1, dimerization protein	0.390594	Cluster 1	1572
Mybbp1a	Mybbp1a	MYB binding protein 1a	0.536503	Cluster 1	1572
Myg1	Myg1	melanocyte proliferating gene 1	0.287987	Cluster 1	1572
Mylip	Mylip	myosin regulatory light chain interacting protein	0.597271	Cluster 1	1572
N4bp2l2	N4bp2l2	NEDD4 binding protein 2-like 2	0.196932	Cluster 1	1572
Naa25	Naa25	N(alpha)-acetyltransferase 25, NatB auxiliary subunit	0.462446	Cluster 1	1572
Naa30	Naa30	N(alpha)-acetyltransferase 30, NatC catalytic subunit	0.273732	Cluster 1	1572
Naca	Naca	nascent polypeptide associated complex subunit alpha	0.370601	Cluster 1	1572
Nap1l1	Nap1l1	nucleosome assembly protein 1-like 1	0.564322	Cluster 1	1572
Narf	Narf	nuclear prelamin A recognition factor	0.30998	Cluster 1	1572
Nars1	Nars1	asparaginyl-tRNA synthetase 1	0.228904	Cluster 1	1572
Nbas	Nbas	NBAS subunit of NRZ tethering complex	0.255879	Cluster 1	1572
Nbn	Nbn	nibrin	0.306485	Cluster 1	1572
Nbr1	Nbr1	NBR1, autophagy cargo receptor	0.266468	Cluster 1	1572
Ncl	Ncl	nucleolin	0.361882	Cluster 1	1572
Ncoa1	Ncoa1	nuclear receptor coactivator 1	0.351439	Cluster 1	1572
Ncor2	Ncor2	nuclear receptor co-repressor 2	0.331901	Cluster 1	1572
Ndfip1	Ndfip1	Nedd4 family interacting protein 1	0.268277	Cluster 1	1572
Ndrg2	Ndrg2	NDRG family member 2	0.531096	Cluster 1	1572
Nedd4	Nedd4	NEDD4 E3 ubiquitin protein ligase	0.41811	Cluster 1	1572
Nek4	Nek4	NIMA-related kinase 4	0.282355	Cluster 1	1572
Nelfcd	Nelfcd	negative elongation factor complex member C/D	0.271558	Cluster 1	1572
Nepro	Nepro	nucleolus and neural progenitor protein	0.570212	Cluster 1	1572
Neu1	Neu1	neuraminidase 1	0.287912	Cluster 1	1572
NEWGENE_1310561	NEWGENE_1310561	programmed cell death 5	0.437322	Cluster 1	1572
Nfatc2	Nfatc2	nuclear factor of activated T-cells 2	0.61597	Cluster 1	1572
Nfe2l1	Nfe2l1	nuclear factor, erythroid 2-like 1	0.326135	Cluster 1	1572
Nfkbib	Nfkbib	NFKB inhibitor beta	0.426956	Cluster 1	1572
Nfu1	Nfu1	NFU1 iron-sulfur cluster scaffold	0.273292	Cluster 1	1572
Nfx1	Nfx1	nuclear transcription factor, X-box binding 1	0.38527	Cluster 1	1572
Ngly1	Ngly1	N-glycanase 1	0.366297	Cluster 1	1572
Nip7	Nip7	nucleolar pre-rRNA processing protein NIP7	0.321556	Cluster 1	1572
Nipbl	Nipbl	NIPBL, cohesin loading factor	0.27119	Cluster 1	1572
Nkapd1	Nkapd1	NKAP domain containing 1	0.317049	Cluster 1	1572
Nmt1	Nmt1	N-myristoyltransferase 1	0.26191	Cluster 1	1572
Noa1	Noa1	nitric oxide associated 1	0.38049	Cluster 1	1572
Nob1	Nob1	NIN1 (RPN12) binding protein 1 homolog	0.545128	Cluster 1	1572
Noc2l	Noc2l	NOC2-like nucleolar associated transcriptional repressor	0.281208	Cluster 1	1572
Noc4l	Noc4l	nucleolar complex associated 4 homolog	0.290509	Cluster 1	1572
Nol3	Nol3	nucleolar protein 3	0.785039	Cluster 1	1572
Nol6	Nol6	nucleolar protein 6	0.352839	Cluster 1	1572
Nol7	Nol7	nucleolar protein 7	0.300062	Cluster 1	1572
Nono	Nono	non-POU domain containing, octamer-binding	0.280049	Cluster 1	1572
Nop16	Nop16	NOP16 nucleolar protein	0.252682	Cluster 1	1572
Nop2	Nop2	NOP2 nucleolar protein	0.349256	Cluster 1	1572
Npc1	Npc1	NPC intracellular cholesterol transporter 1	0.372192	Cluster 1	1572
Npepps	Npepps	aminopeptidase puromycin sensitive	0.256888	Cluster 1	1572
Nploc4	Nploc4	NPL4 homolog, ubiquitin recognition factor	0.462676	Cluster 1	1572
Npm1	Npm1	nucleophosmin 1	0.535283	Cluster 1	1572
Nr1d2	Nr1d2	nuclear receptor subfamily 1, group D, member 2	0.475372	Cluster 1	1572
Nr2c1	Nr2c1	nuclear receptor subfamily 2, group C, member 1	0.336082	Cluster 1	1572
Nr3c1	Nr3c1	nuclear receptor subfamily 3, group C, member 1	0.302211	Cluster 1	1572
Nrbp1	Nrbp1	nuclear receptor binding protein 1	0.270829	Cluster 1	1572
Nrdc	Nrdc	nardilysin convertase	0.243793	Cluster 1	1572
Nrf1	Nrf1	nuclear respiratory factor 1	0.261007	Cluster 1	1572
Nsa2	Nsa2	NSA2 ribosome biogenesis factor	0.330037	Cluster 1	1572
Nsfl1c	Nsfl1c	NSFL1 cofactor	0.265616	Cluster 1	1572
Nsmce4a	Nsmce4a	NSE4 homolog A, SMC5-SMC6 complex component	0.338796	Cluster 1	1572
Nsun2	Nsun2	NOP2/Sun RNA methyltransferase 2	0.309683	Cluster 1	1572
Nub1	Nub1	negative regulator of ubiquitin-like proteins 1	0.363991	Cluster 1	1572
Nudt16	Nudt16	nudix hydrolase 16	0.715517	Cluster 1	1572
Nudt2	Nudt2	nudix hydrolase 2	0.285985	Cluster 1	1572
Nudt21	Nudt21	nudix hydrolase 21	0.278163	Cluster 1	1572
Nudt22	Nudt22	nudix hydrolase 22	0.471928	Cluster 1	1572
Nudt6	Nudt6	nudix hydrolase 6	0.673347	Cluster 1	1572
Nudt9	Nudt9	nudix hydrolase 9	0.243121	Cluster 1	1572
Nufip1	Nufip1	nuclear FMR1 interacting protein 1	0.36744	Cluster 1	1572
Numa1	Numa1	nuclear mitotic apparatus protein 1	0.330947	Cluster 1	1572
Nup133	Nup133	nucleoporin 133	0.27142	Cluster 1	1572
Nup50	Nup50	nucleoporin 50	0.41613	Cluster 1	1572
Nup62	Nup62	nucleoporin 62	0.369879	Cluster 1	1572
Nup85	Nup85	nucleoporin 85	0.343963	Cluster 1	1572
Nup88	Nup88	nucleoporin 88	0.260288	Cluster 1	1572
Nup98	Nup98	nucleoporin 98	0.237466	Cluster 1	1572
Nupl2	Nupl2	nucleoporin like 2	0.289819	Cluster 1	1572
Nvl	Nvl	nuclear VCP-like	0.374986	Cluster 1	1572
Ofd1	Ofd1	OFD1, centriole and centriolar satellite protein	0.290841	Cluster 1	1572
Ogfrl1	Ogfrl1	opioid growth factor receptor-like 1	0.803461	Cluster 1	1572
Olr1358	Olr1358	olfactory receptor 1358	1.04586	Cluster 1	1572
Orc2	Orc2	origin recognition complex, subunit 2	0.437027	Cluster 1	1572
Orc3	Orc3	origin recognition complex, subunit 3	0.337071	Cluster 1	1572
Orc4	Orc4	origin recognition complex, subunit 4	0.38583	Cluster 1	1572
Osbpl9	Osbpl9	oxysterol binding protein-like 9	0.293107	Cluster 1	1572
Oser1	Oser1	oxidative stress responsive serine-rich 1	0.32874	Cluster 1	1572
Otud7b	Otud7b	OTU deubiquitinase 7B	0.364497	Cluster 1	1572
Oxa1l	Oxa1l	OXA1L, mitochondrial inner membrane protein	0.203121	Cluster 1	1572
Oxsr1	Oxsr1	oxidative stress responsive kinase 1	0.283283	Cluster 1	1572
Pabpc1	Pabpc1	poly(A) binding protein, cytoplasmic 1	0.3184	Cluster 1	1572
Pacsin3	Pacsin3	protein kinase C and casein kinase substrate in neurons 3	0.581389	Cluster 1	1572
Paox	Paox	polyamine oxidase	0.337297	Cluster 1	1572
Paqr7	Paqr7	progestin and adipoQ receptor family member 7	0.838829	Cluster 1	1572
Parp6	Parp6	poly (ADP-ribose) polymerase family, member 6	0.230676	Cluster 1	1572
Paxx	Paxx	PAXX, non-homologous end joining factor	0.306214	Cluster 1	1572
Pbxip1	Pbxip1	PBX homeobox interacting protein 1	0.300657	Cluster 1	1572
Pcbp1	Pcbp1	poly(rC) binding protein 1	0.273714	Cluster 1	1572
Pcbp2	Pcbp2	poly(rC) binding protein 2	0.24254	Cluster 1	1572
Pcgf5	Pcgf5	polycomb group ring finger 5	0.422362	Cluster 1	1572
Pcid2	Pcid2	PCI domain containing 2	0.273003	Cluster 1	1572
Pcif1	Pcif1	PDX1 C-terminal inhibiting factor 1	0.418521	Cluster 1	1572
Pcnp	Pcnp	PEST proteolytic signal containing nuclear protein	0.296978	Cluster 1	1572
Pcnt	Pcnt	pericentrin	0.483233	Cluster 1	1572
Pcnx1	Pcnx1	pecanex 1	0.378116	Cluster 1	1572
Pdap1	Pdap1	PDGFA associated protein 1	0.276969	Cluster 1	1572
Pdcd2	Pdcd2	programmed cell death 2	0.268091	Cluster 1	1572
Pdcd2l	Pdcd2l	programmed cell death 2-like	0.274593	Cluster 1	1572
Pdcd6ip	Pdcd6ip	programmed cell death 6 interacting protein	0.272004	Cluster 1	1572
Pdcd7	Pdcd7	programmed cell death 7	0.312329	Cluster 1	1572
Pdcl3	Pdcl3	phosducin-like 3	0.298515	Cluster 1	1572
Pde4dip	Pde4dip	phosphodiesterase 4D interacting protein	0.648422	Cluster 1	1572
Pdk2	Pdk2	pyruvate dehydrogenase kinase 2	0.34039	Cluster 1	1572
Pdlim3	Pdlim3	PDZ and LIM domain 3	0.715628	Cluster 1	1572
Peg3	Peg3	paternally expressed 3	0.551055	Cluster 1	1572
Pelp1	Pelp1	proline, glutamate and leucine rich protein 1	0.257788	Cluster 1	1572
Pes1	Pes1	pescadillo ribosomal biogenesis factor 1	0.422495	Cluster 1	1572
Pex11b	Pex11b	peroxisomal biogenesis factor 11 beta	0.223831	Cluster 1	1572
Pex12	Pex12	peroxisomal biogenesis factor 12	0.390871	Cluster 1	1572
Pex13	Pex13	peroxisomal biogenesis factor 13	0.321593	Cluster 1	1572
Pex7	Pex7	peroxisomal biogenesis factor 7	0.277993	Cluster 1	1572
Pgpep1l	Pgpep1l	pyroglutamyl-peptidase I-like	1.42741	Cluster 1	1572
Phactr2	Phactr2	phosphatase and actin regulator 2	0.379632	Cluster 1	1572
Phc1	Phc1	polyhomeotic homolog 1	0.399925	Cluster 1	1572
Phf2	Phf2	PHD finger protein 2	0.284212	Cluster 1	1572
Phlda3	Phlda3	pleckstrin homology-like domain, family A, member 3	0.677753	Cluster 1	1572
Pias2	Pias2	protein inhibitor of activated STAT, 2	0.296768	Cluster 1	1572
Pias4	Pias4	protein inhibitor of activated STAT, 4	0.304754	Cluster 1	1572
Picalm	Picalm	phosphatidylinositol binding clathrin assembly protein	0.288826	Cluster 1	1572
Pick1	Pick1	protein interacting with PRKCA 1	0.195967	Cluster 1	1572
Pigc	Pigc	phosphatidylinositol glycan anchor biosynthesis, class C	0.272955	Cluster 1	1572
Pigl	Pigl	phosphatidylinositol glycan anchor biosynthesis, class L	0.479775	Cluster 1	1572
Pigt	Pigt	phosphatidylinositol glycan anchor biosynthesis, class T	0.189119	Cluster 1	1572
Pigx	Pigx	phosphatidylinositol glycan anchor biosynthesis, class X	0.297263	Cluster 1	1572
Pik3c3	Pik3c3	phosphatidylinositol 3-kinase, catalytic subunit type 3	0.309161	Cluster 1	1572
Pip5k1a	Pip5k1a	phosphatidylinositol-4-phosphate 5-kinase, type 1, alpha	0.217438	Cluster 1	1572
Pithd1	Pithd1	PITH domain containing 1	0.282657	Cluster 1	1572
Pkn1	Pkn1	protein kinase N1	0.231404	Cluster 1	1572
Pla2g6	Pla2g6	phospholipase A2 group VI	0.39631	Cluster 1	1572
Plaa	Plaa	phospholipase A2, activating protein	0.409044	Cluster 1	1572
Plcb3	Plcb3	phospholipase C beta 3	0.27359	Cluster 1	1572
Plcd1	Plcd1	phospholipase C, delta 1	0.549766	Cluster 1	1572
Pld3	Pld3	phospholipase D family, member 3	0.56492	Cluster 1	1572
Plpbp	Plpbp	pyridoxal phosphate binding protein	0.223316	Cluster 1	1572
Plrg1	Plrg1	pleiotropic regulator 1	0.182547	Cluster 1	1572
Pnisr	Pnisr	PNN interacting serine and arginine rich protein	0.318052	Cluster 1	1572
Pnmt	Pnmt	phenylethanolamine-N-methyltransferase	1.37232	Cluster 1	1572
Pnpla2	Pnpla2	patatin-like phospholipase domain containing 2	0.910436	Cluster 1	1572
Pnpla7	Pnpla7	patatin-like phospholipase domain containing 7	1.0306	Cluster 1	1572
Pnpla8	Pnpla8	patatin-like phospholipase domain containing 8	0.349015	Cluster 1	1572
Poc1b	Poc1b	POC1 centriolar protein B	0.305565	Cluster 1	1572
Polb	Polb	DNA polymerase beta	0.357774	Cluster 1	1572
Pold2	Pold2	DNA polymerase delta 2, accessory subunit	0.342362	Cluster 1	1572
Poldip3	Poldip3	DNA polymerase delta interacting protein 3	0.234136	Cluster 1	1572
Pole	Pole	DNA polymerase epsilon, catalytic subunit	0.524683	Cluster 1	1572
Poll	Poll	DNA polymerase lambda	0.223203	Cluster 1	1572
Polr1b	Polr1b	RNA polymerase I subunit B	0.360947	Cluster 1	1572
Polr1d	Polr1d	RNA polymerase I and III subunit D	0.388639	Cluster 1	1572
Polr1e	Polr1e	RNA polymerase I subunit E	0.31779	Cluster 1	1572
Polr2a	Polr2a	RNA polymerase II subunit A	0.231491	Cluster 1	1572
Polr2e	Polr2e	RNA polymerase II subunit E	0.296322	Cluster 1	1572
Polr2h	Polr2h	RNA polymerase II subunit H	0.279099	Cluster 1	1572
Polr2j	Polr2j	RNA polymerase II subunit J	0.223164	Cluster 1	1572
Polr3c	Polr3c	RNA polymerase III subunit C	0.280609	Cluster 1	1572
Polr3e	Polr3e	RNA polymerase III subunit E	0.263101	Cluster 1	1572
Polr3f	Polr3f	RNA polymerase III subunit F	0.250781	Cluster 1	1572
Pomgnt1	Pomgnt1	protein O-linked mannose N-acetylglucosaminyltransferase 1 (beta 1,2-)	0.270193	Cluster 1	1572
Porcn	Porcn	porcupine O-acyltransferase	0.445826	Cluster 1	1572
Ppan	Ppan	peter pan homolog	0.372819	Cluster 1	1572
Ppil4	Ppil4	peptidylprolyl isomerase like 4	0.269302	Cluster 1	1572
Ppm1a	Ppm1a	protein phosphatase, Mg2+/Mn2+ dependent, 1A	0.364896	Cluster 1	1572
Ppm1b	Ppm1b	protein phosphatase, Mg2+/Mn2+ dependent, 1B	0.483365	Cluster 1	1572
Ppm1g	Ppm1g	protein phosphatase, Mg2+/Mn2+ dependent, 1G	0.280276	Cluster 1	1572
Ppp1cb	Ppp1cb	protein phosphatase 1 catalytic subunit beta	0.456098	Cluster 1	1572
Ppp1r2	Ppp1r2	protein phosphatase 1, regulatory (inhibitor) subunit 2	0.319079	Cluster 1	1572
Ppp1r3c	Ppp1r3c	protein phosphatase 1, regulatory subunit 3C	0.727006	Cluster 1	1572
Ppp2r3c	Ppp2r3c	protein phosphatase 2, regulatory subunit B'', gamma	0.303227	Cluster 1	1572
Ppp2r5d	Ppp2r5d	protein phosphatase 2, regulatory subunit B', delta	0.268598	Cluster 1	1572
Ppp3cc	Ppp3cc	protein phosphatase 3 catalytic subunit gamma	0.267657	Cluster 1	1572
Ppp4r3a	Ppp4r3a	protein phosphatase 4, regulatory subunit 3A	0.260889	Cluster 1	1572
Ppp4r3b	Ppp4r3b	protein phosphatase 4, regulatory subunit 3B	0.305664	Cluster 1	1572
Ppp5c	Ppp5c	protein phosphatase 5, catalytic subunit	0.244396	Cluster 1	1572
Ppwd1	Ppwd1	peptidylprolyl isomerase domain and WD repeat containing 1	0.259003	Cluster 1	1572
Prcc	Prcc	proline rich mitotic checkpoint control factor	0.238311	Cluster 1	1572
Prdm10	Prdm10	PR/SET domain 10	0.336124	Cluster 1	1572
Prkaa1	Prkaa1	protein kinase AMP-activated catalytic subunit alpha 1	0.264227	Cluster 1	1572
Prkrip1	Prkrip1	PRKR interacting protein 1	0.200075	Cluster 1	1572
Prmt1	Prmt1	protein arginine methyltransferase 1	0.36564	Cluster 1	1572
Prmt5	Prmt5	protein arginine methyltransferase 5	0.277158	Cluster 1	1572
Prob1	Prob1	proline-rich basic protein 1	0.495568	Cluster 1	1572
Prpf3	Prpf3	pre-mRNA processing factor 3	0.224774	Cluster 1	1572
Prpf4	Prpf4	pre-mRNA processing factor 4	0.273542	Cluster 1	1572
Prpf40b	Prpf40b	pre-mRNA processing factor 40 homolog B	0.309211	Cluster 1	1572
Prpf6	Prpf6	pre-mRNA processing factor 6	0.222415	Cluster 1	1572
Prr12	Prr12	proline rich 12	0.311125	Cluster 1	1572
Prr14	Prr14	proline rich 14	0.234162	Cluster 1	1572
Psap	Psap	prosaposin	0.155652	Cluster 1	1572
Pskh1	Pskh1	protein serine kinase H1	0.272897	Cluster 1	1572
Psma2	Psma2	proteasome 20S subunit alpha 2	0.325468	Cluster 1	1572
Psma3	Psma3	proteasome subunit alpha 3	0.360726	Cluster 1	1572
Psma3l	Psma3l	proteasome subunit alpha type 3-like	0.361919	Cluster 1	1572
Psma4	Psma4	proteasome 20S subunit alpha 4	0.391926	Cluster 1	1572
Psma5	Psma5	proteasome 20S subunit alpha 5	0.371112	Cluster 1	1572
Psma6	Psma6	proteasome 20S subunit alpha 6	0.375333	Cluster 1	1572
Psma7	Psma7	proteasome 20S subunit alpha 7	0.322964	Cluster 1	1572
Psmb1	Psmb1	proteasome 20S subunit beta 1	0.232165	Cluster 1	1572
Psmb2	Psmb2	proteasome 20S subunit beta 2	0.336174	Cluster 1	1572
Psmb4	Psmb4	proteasome 20S subunit beta 4	0.400548	Cluster 1	1572
Psmb7	Psmb7	proteasome 20S subunit beta 7	0.395833	Cluster 1	1572
Psmc1	Psmc1	proteasome 26S subunit, ATPase 1	0.374883	Cluster 1	1572
Psmc2	Psmc2	proteasome 26S subunit, ATPase 2	0.326689	Cluster 1	1572
Psmc3	Psmc3	proteasome 26S subunit, ATPase 3	0.30821	Cluster 1	1572
Psmc4	Psmc4	proteasome 26S subunit, ATPase 4	0.367937	Cluster 1	1572
Psmc5	Psmc5	proteasome 26S subunit, ATPase 5	0.353564	Cluster 1	1572
Psmc6	Psmc6	proteasome 26S subunit, ATPase 6	0.277698	Cluster 1	1572
Psmd1	Psmd1	proteasome 26S subunit, non-ATPase 1	0.394281	Cluster 1	1572
Psmd11	Psmd11	proteasome 26S subunit, non-ATPase 11	0.347126	Cluster 1	1572
Psmd12	Psmd12	proteasome 26S subunit, non-ATPase 12	0.412837	Cluster 1	1572
Psmd13	Psmd13	proteasome 26S subunit, non-ATPase 13	0.45691	Cluster 1	1572
Psmd14	Psmd14	proteasome 26S subunit, non-ATPase 14	0.410765	Cluster 1	1572
Psmd2	Psmd2	proteasome 26S subunit, non-ATPase 2	0.55691	Cluster 1	1572
Psmd3	Psmd3	proteasome 26S subunit, non-ATPase 3	0.471555	Cluster 1	1572
Psmd4	Psmd4	proteasome 26S subunit, non-ATPase 4	0.342307	Cluster 1	1572
Psmd6	Psmd6	proteasome 26S subunit, non-ATPase 6	0.359971	Cluster 1	1572
Psmd7	Psmd7	proteasome 26S subunit, non-ATPase 7	0.320412	Cluster 1	1572
Psmd8	Psmd8	proteasome 26S subunit, non-ATPase 8	0.292217	Cluster 1	1572
Psme4	Psme4	proteasome activator subunit 4	0.518807	Cluster 1	1572
Psmf1	Psmf1	proteasome inhibitor subunit 1	0.272532	Cluster 1	1572
Psmg1	Psmg1	proteasome assembly chaperone 1	0.242686	Cluster 1	1572
Psmg3	Psmg3	proteasome assembly chaperone 3	0.278106	Cluster 1	1572
Psmg4	Psmg4	proteasome assembly chaperone 4	0.358722	Cluster 1	1572
Ptbp2	Ptbp2	polypyrimidine tract binding protein 2	0.393065	Cluster 1	1572
Ptcd1	Ptcd1	pentatricopeptide repeat domain 1	0.248091	Cluster 1	1572
Ptov1	Ptov1	PTOV1, extended AT-hook containing adaptor protein	0.370015	Cluster 1	1572
Ptp4a1	Ptp4a1	protein tyrosine phosphatase 4A1	0.608974	Cluster 1	1572
Ptp4a3	Ptp4a3	protein tyrosine phosphatase 4A3	0.535453	Cluster 1	1572
Puf60	Puf60	poly-U binding splicing factor 60	0.258058	Cluster 1	1572
Pum3	Pum3	pumilio RNA-binding family member 3	0.358441	Cluster 1	1572
Pus7	Pus7	pseudouridine synthase 7	0.342954	Cluster 1	1572
Qars1	Qars1	glutaminyl-tRNA synthetase 1	0.306019	Cluster 1	1572
Qtrt1	Qtrt1	queuine tRNA-ribosyltransferase catalytic subunit 1	0.348684	Cluster 1	1572
Qtrt2	Qtrt2	queuine tRNA-ribosyltransferase accessory subunit 2	0.35773	Cluster 1	1572
R3hcc1	R3hcc1	R3H domain and coiled-coil containing 1	0.371638	Cluster 1	1572
R3hdm1	R3hdm1	R3H domain containing 1	0.410678	Cluster 1	1572
R3hdm2	R3hdm2	R3H domain containing 2	0.298977	Cluster 1	1572
R3hdm4	R3hdm4	R3H domain containing 4	0.227712	Cluster 1	1572
Rab11fip3	Rab11fip3	RAB11 family interacting protein 3	0.340097	Cluster 1	1572
Rab18	Rab18	RAB18, member RAS oncogene family	0.337036	Cluster 1	1572
Rab22a	Rab22a	RAB22A, member RAS oncogene family	0.180615	Cluster 1	1572
Rab2a	Rab2a	RAB2A, member RAS oncogene family	0.333176	Cluster 1	1572
Rab35	Rab35	RAB35, member RAS oncogene family	0.223969	Cluster 1	1572
Rab5b	Rab5b	RAB5B, member RAS oncogene family	0.287718	Cluster 1	1572
Rab5if	Rab5if	RAB5 interacting factor	0.366013	Cluster 1	1572
Rabep1	Rabep1	rabaptin, RAB GTPase binding effector protein 1	0.226194	Cluster 1	1572
Rabgef1	Rabgef1	RAB guanine nucleotide exchange factor 1	0.714665	Cluster 1	1572
Rabggtb	Rabggtb	Rab geranylgeranyltransferase subunit beta	0.288031	Cluster 1	1572
Rabl6	Rabl6	RAB, member RAS oncogene family-like 6	0.243673	Cluster 1	1572
Rack1/ENSRNOG00000052620	Rack1	receptor for activated C kinase 1	0.296048	Cluster 1	1572
Rae1	Rae1	ribonucleic acid export 1	0.342191	Cluster 1	1572
Raf1	Raf1	Raf-1 proto-oncogene, serine/threonine kinase	0.308308	Cluster 1	1572
Ralbp1	Ralbp1	ralA binding protein 1	0.345161	Cluster 1	1572
Ramac	Ramac	RNA guanine-7 methyltransferase activating subunit	0.255609	Cluster 1	1572
Ranbp2/294429	Ranbp2	RAN binding protein 2	0.290181	Cluster 1	1572
Rap1gds1	Rap1gds1	Rap1 GTPase-GDP dissociation stimulator 1	0.19793	Cluster 1	1572
Rasa3	Rasa3	RAS p21 protein activator 3	0.354505	Cluster 1	1572
Rasl11a	Rasl11a	RAS-like family 11 member A	0.46425	Cluster 1	1572
Rb1cc1	Rb1cc1	RB1-inducible coiled-coil 1	0.441368	Cluster 1	1572
Rbm17	Rbm17	RNA binding motif protein 17	0.3086	Cluster 1	1572
Rbm22	Rbm22	RNA binding motif protein 22	0.315905	Cluster 1	1572
Rbm28	Rbm28	RNA binding motif protein 28	0.32752	Cluster 1	1572
Rbm3	Rbm3	RNA binding motif protein 3	0.761757	Cluster 1	1572
Rbm34	Rbm34	RNA binding motif protein 34	0.368106	Cluster 1	1572
Rbm38	Rbm38	RNA binding motif protein 38	0.351923	Cluster 1	1572
Rbsn	Rbsn	rabenosyn, RAB effector	0.259924	Cluster 1	1572
Rcc1l	Rcc1l	RCC1 like	0.313504	Cluster 1	1572
Rchy1	Rchy1	ring finger and CHY zinc finger domain containing 1	0.241375	Cluster 1	1572
Rcsd1	Rcsd1	RCSD domain containing 1	0.453378	Cluster 1	1572
Recql	Recql	RecQ like helicase	0.194329	Cluster 1	1572
Reps1	Reps1	RALBP1 associated Eps domain containing 1	0.506485	Cluster 1	1572
Retreg3	Retreg3	reticulophagy regulator family member 3	0.215881	Cluster 1	1572
Rev1	Rev1	REV1, DNA directed polymerase	0.297963	Cluster 1	1572
Rev3l	Rev3l	REV3 like, DNA directed polymerase zeta catalytic subunit	0.419755	Cluster 1	1572
Rfc1	Rfc1	replication factor C subunit 1	0.247888	Cluster 1	1572
Rfx2	Rfx2	regulatory factor X2	0.623975	Cluster 1	1572
Rfx5	Rfx5	regulatory factor X5	0.312312	Cluster 1	1572
Rfx7	Rfx7	regulatory factor X, 7	0.573835	Cluster 1	1572
Rfx8	Rfx8	RFX family member 8, lacking RFX DNA binding domain	0.810507	Cluster 1	1572
RGD1304694	RGD1304694	similar to CG9646-PA	0.33205	Cluster 1	1572
RGD1305350	RGD1305350	similar to RIKEN cDNA 2510039O18	0.223602	Cluster 1	1572
RGD1306072	RGD1306072	hypothetical LOC304654	0.884991	Cluster 1	1572
RGD1306502	RGD1306502	RIKEN cDNA 6030458C11 gene	0.23677	Cluster 1	1572
RGD1307100	RGD1307100	similar to RIKEN cDNA D630029K19	0.271704	Cluster 1	1572
RGD1307947	RGD1307947	similar to RIKEN cDNA C430008C19	0.352811	Cluster 1	1572
RGD1308750	RGD1308750	similar to DNA segment, Chr 19, Brigham & Womens Genetics 1357 expressed	0.413455	Cluster 1	1572
RGD1309779	RGD1309779	similar to ENSANGP00000021391	0.333692	Cluster 1	1572
RGD1310553	RGD1310553	similar to expressed sequence AI597479	0.286045	Cluster 1	1572
RGD1311847	RGD1311847	similar to 1700030K09Rik protein	0.321372	Cluster 1	1572
RGD1561590/498002	RGD1561590	similar to SAP18	0.197816	Cluster 1	1572
RGD1563222	RGD1563222	similar to RIKEN cDNA A930018P22	0.860475	Cluster 1	1572
RGD1564606	RGD1564606	similar to 60S ribosomal protein L23a	0.750512	Cluster 1	1572
RGD1564786	RGD1564786	similar to OTTMUSP00000000636	1.503	Cluster 1	1572
RGD1565222	RGD1565222	similar to RIKEN cDNA 4931414P19	0.387032	Cluster 1	1572
RGD621098	RGD621098	similar to RIKEN cDNA D230025D16Rik	0.257132	Cluster 1	1572
Rhbdd3	Rhbdd3	rhomboid domain containing 3	0.279387	Cluster 1	1572
Rheb	Rheb	Ras homolog, mTORC1 binding	0.239931	Cluster 1	1572
Riok1	Riok1	RIO kinase 1	0.312255	Cluster 1	1572
Riok2	Riok2	RIO kinase 2	0.318543	Cluster 1	1572
Riok3	Riok3	RIO kinase 3	0.443637	Cluster 1	1572
Riox1	Riox1	ribosomal oxygenase 1	0.371365	Cluster 1	1572
Rlf	Rlf	rearranged L-myc fusion	0.240614	Cluster 1	1572
Rmc1	Rmc1	regulator of MON1-CCZ1	0.317211	Cluster 1	1572
Rnase13	Rnase13	ribonuclease A family member 13	1.26295	Cluster 1	1572
Rnasek	Rnasek	ribonuclease K	0.179412	Cluster 1	1572
Rnaset2	Rnaset2	ribonuclease T2	0.31795	Cluster 1	1572
Rnf123	Rnf123	ring finger protein 123	0.205549	Cluster 1	1572
Rnf126	Rnf126	ring finger protein 126	0.305844	Cluster 1	1572
Rnf146	Rnf146	ring finger protein 146	0.244511	Cluster 1	1572
Rnf157	Rnf157	ring finger protein 157	0.751793	Cluster 1	1572
Rnf166	Rnf166	ring finger protein 166	0.400806	Cluster 1	1572
Rnf19b	Rnf19b	ring finger protein 19B	0.320437	Cluster 1	1572
Rnf220	Rnf220	ring finger protein 220	0.214307	Cluster 1	1572
Rnf40	Rnf40	ring finger protein 40	0.251574	Cluster 1	1572
Rnf6	Rnf6	ring finger protein 6	0.326547	Cluster 1	1572
Rnf8	Rnf8	ring finger protein 8	0.335245	Cluster 1	1572
Rnh1	Rnh1	ribonuclease/angiogenin inhibitor 1	0.244308	Cluster 1	1572
Rnmt	Rnmt	RNA (guanine-7-) methyltransferase	0.347881	Cluster 1	1572
Rora	Rora	RAR-related orphan receptor A	1.19364	Cluster 1	1572
Rpa1	Rpa1	replication protein A1	0.455403	Cluster 1	1572
Rpain	Rpain	RPA interacting protein	0.30322	Cluster 1	1572
Rpap1	Rpap1	RNA polymerase II associated protein 1	0.273072	Cluster 1	1572
Rpap2	Rpap2	RNA polymerase II associated protein 2	0.388764	Cluster 1	1572
Rpf1	Rpf1	ribosome production factor 1 homolog	0.271467	Cluster 1	1572
Rpf2	Rpf2	ribosome production factor 2 homolog	0.394096	Cluster 1	1572
Rpl10	Rpl10	ribosomal protein L10	0.25864	Cluster 1	1572
Rpl10a	Rpl10a	ribosomal protein L10A	0.335264	Cluster 1	1572
Rpl11	Rpl11	ribosomal protein L11	0.30089	Cluster 1	1572
Rpl12	Rpl12	ribosomal protein L12	0.470047	Cluster 1	1572
Rpl13	Rpl13	ribosomal protein L13	0.354921	Cluster 1	1572
Rpl13a	Rpl13a	ribosomal protein L13A	0.270765	Cluster 1	1572
Rpl14	Rpl14	ribosomal protein L14	0.321901	Cluster 1	1572
Rpl15	Rpl15	ribosomal protein L15	0.32107	Cluster 1	1572
Rpl17	Rpl17	ribosomal protein L17	0.412379	Cluster 1	1572
Rpl18	Rpl18	ribosomal protein L18	0.336446	Cluster 1	1572
Rpl18a	Rpl18a	ribosomal protein L18A	0.430533	Cluster 1	1572
Rpl19	Rpl19	ribosomal protein L19	0.299688	Cluster 1	1572
Rpl21/ENSRNOG00000000957	Rpl21	ribosomal protein L21	0.367767	Cluster 1	1572
Rpl21/ENSRNOG00000032803	Rpl21	ribosomal protein L21	0.383022	Cluster 1	1572
Rpl23	Rpl23	ribosomal protein L23	0.35532	Cluster 1	1572
Rpl23a	Rpl23a	ribosomal protein L23a	0.348605	Cluster 1	1572
Rpl24	Rpl24	ribosomal protein L24	0.443751	Cluster 1	1572
Rpl26	Rpl26	ribosomal protein L26	0.415944	Cluster 1	1572
Rpl27	Rpl27	ribosomal protein L27	0.383681	Cluster 1	1572
Rpl27a	Rpl27a	ribosomal protein L27a	0.386497	Cluster 1	1572
Rpl28	Rpl28	ribosomal protein L28	0.353264	Cluster 1	1572
Rpl29	Rpl29	ribosomal protein L29	0.302176	Cluster 1	1572
Rpl3	Rpl3	ribosomal protein L3	0.366507	Cluster 1	1572
Rpl31	Rpl31	ribosomal protein L31	0.317513	Cluster 1	1572
Rpl32/ENSRNOG00000010746	Rpl32	ribosomal protein L32	0.47475	Cluster 1	1572
Rpl34	Rpl34	ribosomal protein L34	0.401323	Cluster 1	1572
Rpl35	Rpl35	ribosomal protein L35	0.334076	Cluster 1	1572
Rpl36	Rpl36	ribosomal protein L36	0.358554	Cluster 1	1572
Rpl36a	Rpl36a	ribosomal protein L36a	0.472537	Cluster 1	1572
Rpl36al/ENSRNOG00000031315	Rpl36al	ribosomal protein L36a-like	0.495094	Cluster 1	1572
Rpl37	Rpl37	ribosomal protein L37	0.470679	Cluster 1	1572
Rpl37a	Rpl37a	ribosomal protein L37a	0.371969	Cluster 1	1572
Rpl4	Rpl4	ribosomal protein L4	0.432176	Cluster 1	1572
Rpl41	Rpl41	ribosomal protein L41	0.321968	Cluster 1	1572
Rpl5	Rpl5	ribosomal protein L5	0.369257	Cluster 1	1572
Rpl6	Rpl6	ribosomal protein L6	0.340839	Cluster 1	1572
Rpl7	Rpl7	ribosomal protein L7	0.311266	Cluster 1	1572
Rpl7a/ENSRNOG00000047737	Rpl7a	ribosomal protein L7a	0.361824	Cluster 1	1572
Rpl7a/ENSRNOG00000049097	Rpl7a	ribosomal protein L7a	0.361824	Cluster 1	1572
Rplp0	Rplp0	ribosomal protein lateral stalk subunit P0	0.366442	Cluster 1	1572
Rplp1	Rplp1	ribosomal protein lateral stalk subunit P1	0.384689	Cluster 1	1572
Rplp2	Rplp2	ribosomal protein lateral stalk subunit P2	0.307607	Cluster 1	1572
Rpp14	Rpp14	ribonuclease P/MRP subunit p14	0.25254	Cluster 1	1572
Rpp25l	Rpp25l	ribonuclease P/MRP subunit p25 like	0.32417	Cluster 1	1572
Rpp40	Rpp40	ribonuclease P/MRP subunit p40	0.729689	Cluster 1	1572
Rps10/ENSRNOG00000000490	Rps10	ribosomal protein S10	0.275297	Cluster 1	1572
Rps10/ENSRNOG00000052141	Rps10	ribosomal protein S10	0.297766	Cluster 1	1572
Rps10l1/100363439	Rps10l1	ribosomal protein S10-like 1	0.297766	Cluster 1	1572
Rps11	Rps11	ribosomal protein S11	0.284475	Cluster 1	1572
Rps12	Rps12	ribosomal protein S12	0.410108	Cluster 1	1572
Rps13	Rps13	ribosomal protein S13	0.319789	Cluster 1	1572
Rps15	Rps15	ribosomal protein S15	0.370397	Cluster 1	1572
Rps15a	Rps15a	ribosomal protein S15a	0.387997	Cluster 1	1572
Rps16	Rps16	ribosomal protein S16	0.319555	Cluster 1	1572
Rps17	Rps17	ribosomal protein S17	0.319976	Cluster 1	1572
Rps18	Rps18	ribosomal protein S18	0.448843	Cluster 1	1572
Rps19l2/ENSRNOG00000037897	Rps19l2	ribosomal protein S19-like2	0.436906	Cluster 1	1572
Rps19l2/ENSRNOG00000048199	Rps19l2	ribosomal protein S19-like2	0.411501	Cluster 1	1572
Rps2	Rps2	ribosomal protein S2	0.355715	Cluster 1	1572
Rps21	Rps21	ribosomal protein S21	0.395739	Cluster 1	1572
Rps23	Rps23	ribosomal protein S23	0.351889	Cluster 1	1572
Rps24	Rps24	ribosomal protein S24	0.264976	Cluster 1	1572
Rps25	Rps25	ribosomal protein s25	0.392398	Cluster 1	1572
Rps27	Rps27	ribosomal protein S27	0.397218	Cluster 1	1572
Rps27a/ENSRNOG00000034246	Rps27a	ribosomal protein S27a	0.339376	Cluster 1	1572
Rps28	Rps28	ribosomal protein S28	0.433987	Cluster 1	1572
Rps3	Rps3	ribosomal protein S3	0.292688	Cluster 1	1572
Rps3a	Rps3a	ribosomal protein S3a	0.317849	Cluster 1	1572
Rps4x/ENSRNOG00000003201	Rps4x	ribosomal protein S4, X-linked	0.312378	Cluster 1	1572
Rps5	Rps5	ribosomal protein S5	0.368935	Cluster 1	1572
Rps6kb2	Rps6kb2	ribosomal protein S6 kinase B2	0.350161	Cluster 1	1572
Rps7	Rps7	ribosomal protein S7	0.321502	Cluster 1	1572
Rps8	Rps8	ribosomal protein S8	0.305574	Cluster 1	1572
Rps9	Rps9	ribosomal protein S9	0.270944	Cluster 1	1572
Rpsa	Rpsa	ribosomal protein SA	0.344035	Cluster 1	1572
Rpusd3	Rpusd3	RNA pseudouridine synthase D3	0.245628	Cluster 1	1572
Rrn3	Rrn3	RRN3 homolog, RNA polymerase I transcription factor	0.398935	Cluster 1	1572
Rrp1	Rrp1	ribosomal RNA processing 1	0.233584	Cluster 1	1572
Rrp36	Rrp36	ribosomal RNA processing 36	0.639807	Cluster 1	1572
Rrp9	Rrp9	ribosomal RNA processing 9, U3 small nucleolar RNA binding protein	0.353416	Cluster 1	1572
Rsrc2	Rsrc2	arginine and serine rich coiled-coil 2	0.219837	Cluster 1	1572
Rtf1	Rtf1	Rtf1, Paf1/RNA polymerase II complex component, homolog (S. cerevisiae)	0.304194	Cluster 1	1572
Rtraf	Rtraf	RNA transcription, translation and transport factor	0.267054	Cluster 1	1572
Ruvbl2	Ruvbl2	RuvB-like AAA ATPase 2	0.324049	Cluster 1	1572
Rwdd1	Rwdd1	RWD domain containing 1	0.376783	Cluster 1	1572
Rwdd3	Rwdd3	RWD domain containing 3	0.450366	Cluster 1	1572
Sap18	Sap18	Sin3A associated protein 18	0.197816	Cluster 1	1572
Sap30bp	Sap30bp	SAP30 binding protein	0.246652	Cluster 1	1572
Saraf	Saraf	store-operated calcium entry-associated regulatory factor	0.298251	Cluster 1	1572
Sars1	Sars1	seryl-tRNA synthetase 1	0.306057	Cluster 1	1572
Sart1	Sart1	spliceosome associated factor 1, recruiter of U4/U6.U5 tri-snRNP	0.261919	Cluster 1	1572
Satb1	Satb1	SATB homeobox 1	0.40131	Cluster 1	1572
Saysd1	Saysd1	SAYSVFN motif domain containing 1	0.378998	Cluster 1	1572
Sbds	Sbds	SBDS, ribosome maturation factor	0.252207	Cluster 1	1572
Sbf1	Sbf1	SET binding factor 1	0.25203	Cluster 1	1572
Sbk3	Sbk3	SH3 domain binding kinase family, member 3	0.959987	Cluster 1	1572
Scaf1	Scaf1	SR-related CTD-associated factor 1	0.193565	Cluster 1	1572
Scaf11	Scaf11	SR-related CTD-associated factor 11	0.263069	Cluster 1	1572
Scfd1	Scfd1	sec1 family domain containing 1	0.23227	Cluster 1	1572
Schip1	Schip1	schwannomin interacting protein 1	0.213081	Cluster 1	1572
Sclt1	Sclt1	sodium channel and clathrin linker 1	0.302435	Cluster 1	1572
Scnm1	Scnm1	sodium channel modifier 1	0.458253	Cluster 1	1572
Scrib	Scrib	scribble planar cell polarity protein	0.251239	Cluster 1	1572
Scyl2	Scyl2	SCY1 like pseudokinase 2	0.270003	Cluster 1	1572
Sdad1	Sdad1	SDA1 domain containing 1	0.628133	Cluster 1	1572
Sde2	Sde2	SDE2 telomere maintenance homolog	0.247498	Cluster 1	1572
Sec14l1	Sec14l1	SEC14-like lipid binding 1	0.581276	Cluster 1	1572
Sec23ip	Sec23ip	SEC23 interacting protein	0.217065	Cluster 1	1572
Sec24a	Sec24a	SEC24 homolog A, COPII coat complex component	0.363495	Cluster 1	1572
Sec24b	Sec24b	SEC24 homolog B, COPII coat complex component	0.323005	Cluster 1	1572
Sec24c	Sec24c	SEC24 homolog C, COPII coat complex component	0.252482	Cluster 1	1572
Secisbp2	Secisbp2	SECIS binding protein 2	0.212903	Cluster 1	1572
Sel1l	Sel1l	SEL1L adaptor subunit of ERAD E3 ubiquitin ligase	0.23375	Cluster 1	1572
Selenos	Selenos	selenoprotein S	0.242974	Cluster 1	1572
Sem1	Sem1	SEM1, 26S proteasome complex subunit	0.251826	Cluster 1	1572
Senp2	Senp2	SUMO specific peptidase 2	0.351987	Cluster 1	1572
Senp6	Senp6	SUMO specific peptidase 6	0.312476	Cluster 1	1572
Septin11	Septin11	septin 11	0.812381	Cluster 1	1572
Serbp1	Serbp1	Serpine1 mRNA binding protein 1	0.384689	Cluster 1	1572
Sertad1	Sertad1	SERTA domain containing 1	0.308581	Cluster 1	1572
Sestd1	Sestd1	SEC14 and spectrin domain containing 1	0.362788	Cluster 1	1572
Setd1a	Setd1a	SET domain containing 1A, histone lysine methyltransferase	0.302721	Cluster 1	1572
Sf1	Sf1	splicing factor 1	0.234402	Cluster 1	1572
Sf3a3	Sf3a3	splicing factor 3a, subunit 3	0.252866	Cluster 1	1572
Sf3b1	Sf3b1	splicing factor 3b, subunit 1	0.276277	Cluster 1	1572
Sf3b3	Sf3b3	splicing factor 3b, subunit 3	0.231267	Cluster 1	1572
Sfmbt1	Sfmbt1	Scm-like with four mbt domains 1	0.338137	Cluster 1	1572
Sfr1	Sfr1	SWI5-dependent homologous recombination repair protein 1	0.369847	Cluster 1	1572
Sgcb	Sgcb	sarcoglycan, beta	0.350896	Cluster 1	1572
Sgcg	Sgcg	sarcoglycan, gamma	0.333901	Cluster 1	1572
Sgf29	Sgf29	SAGA complex associated factor 29	0.352734	Cluster 1	1572
Sgms1	Sgms1	sphingomyelin synthase 1	0.654554	Cluster 1	1572
Sgtb	Sgtb	small glutamine rich tetratricopeptide repeat containing beta	0.874984	Cluster 1	1572
Sh3bp5l	Sh3bp5l	SH3 binding domain protein 5 like	0.25721	Cluster 1	1572
Sh3glb1	Sh3glb1	SH3 domain -containing GRB2-like endophilin B1	0.347898	Cluster 1	1572
Sh3rf2	Sh3rf2	SH3 domain containing ring finger 2	1.72236	Cluster 1	1572
Shbg	Shbg	sex hormone binding globulin	0.747298	Cluster 1	1572
Siah1	Siah1	siah E3 ubiquitin protein ligase 1	0.34178	Cluster 1	1572
Sidt2	Sidt2	SID1 transmembrane family, member 2	0.428709	Cluster 1	1572
Sik3	Sik3	SIK family kinase 3	0.410071	Cluster 1	1572
Sirt2	Sirt2	sirtuin 2	0.244338	Cluster 1	1572
Sirt4	Sirt4	sirtuin 4	0.389333	Cluster 1	1572
Skiv2l	Skiv2l	Ski2 like RNA helicase	0.426823	Cluster 1	1572
Skp1	Skp1	S-phase kinase-associated protein 1	0.19203	Cluster 1	1572
Slc12a2	Slc12a2	solute carrier family 12 member 2	0.440597	Cluster 1	1572
Slc16a8	Slc16a8	solute carrier family 16 member 8	1.24756	Cluster 1	1572
Slc20a2	Slc20a2	solute carrier family 20 member 2	0.412758	Cluster 1	1572
Slc25a17	Slc25a17	solute carrier family 25 member 17	0.508378	Cluster 1	1572
Slc25a28	Slc25a28	solute carrier family 25 member 28	0.417034	Cluster 1	1572
Slc25a33	Slc25a33	solute carrier family 25 member 33	0.676378	Cluster 1	1572
Slc25a38	Slc25a38	solute carrier family 25, member 38	0.455291	Cluster 1	1572
Slc29a1	Slc29a1	solute carrier family 29 member 1	0.331436	Cluster 1	1572
Slc2a4	Slc2a4	solute carrier family 2 member 4	0.390875	Cluster 1	1572
Slc2a5	Slc2a5	solute carrier family 2 member 5	1.59845	Cluster 1	1572
Slc2a6	Slc2a6	solute carrier family 2 member 6	0.449674	Cluster 1	1572
Slc2a8	Slc2a8	solute carrier family 2 member 8	0.318282	Cluster 1	1572
Slc30a4	Slc30a4	solute carrier family 30 member 4	0.303091	Cluster 1	1572
Slc35a1	Slc35a1	solute carrier family 35 member A1	0.235177	Cluster 1	1572
Slc35d1	Slc35d1	solute carrier family 35 member D1	0.359122	Cluster 1	1572
Slc35e3	Slc35e3	solute carrier family 35, member E3	0.287175	Cluster 1	1572
Slc38a4	Slc38a4	solute carrier family 38, member 4	0.903124	Cluster 1	1572
Slc38a7	Slc38a7	solute carrier family 38, member 7	0.226344	Cluster 1	1572
Slc43a1	Slc43a1	solute carrier family 43 member 1	0.963648	Cluster 1	1572
Slc43a2	Slc43a2	solute carrier family 43 member 2	0.795097	Cluster 1	1572
Slc44a2	Slc44a2	solute carrier family 44 member 2	0.35056	Cluster 1	1572
Slc49a4	Slc49a4	solute carrier family 49 member 4	0.308058	Cluster 1	1572
Slc50a1	Slc50a1	solute carrier family 50 member 1	0.315835	Cluster 1	1572
Slc9a6	Slc9a6	solute carrier family 9 member A6	0.326117	Cluster 1	1572
Slf2	Slf2	SMC5-SMC6 complex localization factor 2	0.279948	Cluster 1	1572
Slu7	Slu7	SLU7 homolog, splicing factor	0.266743	Cluster 1	1572
Smad4	Smad4	SMAD family member 4	0.331437	Cluster 1	1572
Smarcc1	Smarcc1	SWI/SNF related, matrix associated, actin dependent regulator of chromatin, subfamily c, member 1	0.332176	Cluster 1	1572
Smarce1	Smarce1	SWI/SNF related, matrix associated, actin dependent regulator of chromatin, subfamily e, member 1	0.26924	Cluster 1	1572
Smc5	Smc5	structural maintenance of chromosomes 5	0.406505	Cluster 1	1572
Smg9	Smg9	SMG9 nonsense mediated mRNA decay factor	0.29528	Cluster 1	1572
Smim26	Smim26	small integral membrane protein 26	0.373798	Cluster 1	1572
Smn1	Smn1	survival of motor neuron 1, telomeric	0.349663	Cluster 1	1572
Smpdl3a	Smpdl3a	sphingomyelin phosphodiesterase, acid-like 3A	0.573737	Cluster 1	1572
Smu1	Smu1	SMU1, DNA replication regulator and spliceosomal factor	0.269251	Cluster 1	1572
Smyd4	Smyd4	SET and MYND domain containing 4	0.466329	Cluster 1	1572
Snap29	Snap29	synaptosome associated protein 29	0.209061	Cluster 1	1572
Snrpb	Snrpb	small nuclear ribonucleoprotein polypeptides B and B1	0.233685	Cluster 1	1572
Snrpd2	Snrpd2	small nuclear ribonucleoprotein D2 polypeptide	0.29305	Cluster 1	1572
Snrpe	Snrpe	small nuclear ribonucleoprotein polypeptide E	0.280119	Cluster 1	1572
Snw1	Snw1	SNW domain containing 1	0.254064	Cluster 1	1572
Snx1	Snx1	sorting nexin 1	0.292624	Cluster 1	1572
Snx12	Snx12	sorting nexin 12	0.401682	Cluster 1	1572
Snx15	Snx15	sorting nexin 15	0.263034	Cluster 1	1572
Snx21	Snx21	sorting nexin family member 21	0.306205	Cluster 1	1572
Snx25	Snx25	sorting nexin 25	0.404321	Cluster 1	1572
Snx27	Snx27	sorting nexin 27	0.2586	Cluster 1	1572
Son	Son	Son DNA binding protein	0.244332	Cluster 1	1572
Spast	Spast	spastin	0.411751	Cluster 1	1572
Spata5l1	Spata5l1	spermatogenesis associated 5-like 1	0.279838	Cluster 1	1572
Spata7	Spata7	spermatogenesis associated 7	0.46955	Cluster 1	1572
Spcs2	Spcs2	signal peptidase complex subunit 2	0.277958	Cluster 1	1572
Spdef	Spdef	SAM pointed domain containing ets transcription factor	1.01735	Cluster 1	1572
Specc1l	Specc1l	sperm antigen with calponin homology and coiled-coil domains 1-like	0.235237	Cluster 1	1572
Spg11	Spg11	SPG11 vesicle trafficking associated, spatacsin	0.239591	Cluster 1	1572
Spns1	Spns1	sphingolipid transporter 1	0.185389	Cluster 1	1572
Sppl2b	Sppl2b	signal peptide peptidase-like 2B	0.191286	Cluster 1	1572
Sppl3	Sppl3	signal peptide peptidase like 3	0.208652	Cluster 1	1572
Spsb1	Spsb1	splA/ryanodine receptor domain and SOCS box containing 1	1.00913	Cluster 1	1572
Sptlc1	Sptlc1	serine palmitoyltransferase, long chain base subunit 1	0.237384	Cluster 1	1572
Sqstm1	Sqstm1	sequestosome 1	0.621409	Cluster 1	1572
Srebf1	Srebf1	sterol regulatory element binding transcription factor 1	1.11148	Cluster 1	1572
Srfbp1	Srfbp1	serum response factor binding protein 1	0.407827	Cluster 1	1572
Srp68	Srp68	signal recognition particle 68	0.380889	Cluster 1	1572
Srpk1	Srpk1	SRSF protein kinase 1	0.318069	Cluster 1	1572
Srpk2	Srpk2	SRSF protein kinase 2	0.278694	Cluster 1	1572
Srrt	Srrt	serrate, RNA effector molecule	0.236071	Cluster 1	1572
Srsf11	Srsf11	serine and arginine rich splicing factor 11	0.265552	Cluster 1	1572
Srsf4	Srsf4	serine and arginine rich splicing factor 4	0.233118	Cluster 1	1572
Ssbp2	Ssbp2	single-stranded DNA binding protein 2	0.210089	Cluster 1	1572
Ssr3	Ssr3	signal sequence receptor subunit 3	0.332485	Cluster 1	1572
Ssr4	Ssr4	signal sequence receptor subunit 4	0.257482	Cluster 1	1572
Stag1	Stag1	stromal antigen 1	0.4889	Cluster 1	1572
Stag2	Stag2	stromal antigen 2	0.258265	Cluster 1	1572
Stambp	Stambp	Stam binding protein	0.301039	Cluster 1	1572
Stk40	Stk40	serine/threonine kinase 40	0.446042	Cluster 1	1572
Stmn3	Stmn3	stathmin 3	1.48845	Cluster 1	1572
Strada	Strada	STE20 related adaptor alpha	0.314311	Cluster 1	1572
Strap	Strap	serine/threonine kinase receptor associated protein	0.243938	Cluster 1	1572
Stxbp3	Stxbp3	syntaxin binding protein 3	0.290175	Cluster 1	1572
Styxl1	Styxl1	serine/threonine/tyrosine interacting-like 1	0.658618	Cluster 1	1572
Sugt1	Sugt1	SGT1 homolog, MIS12 kinetochore complex assembly cochaperone	0.4096	Cluster 1	1572
Sumo1	Sumo1	small ubiquitin-like modifier 1	0.232227	Cluster 1	1572
Sun2	Sun2	Sad1 and UNC84 domain containing 2	0.366192	Cluster 1	1572
Supt5h	Supt5h	SPT5 homolog, DSIF elongation factor subunit	0.247135	Cluster 1	1572
Surf6	Surf6	surfeit 6	0.223777	Cluster 1	1572
Suv39h1l1	Suv39h1l1	suppressor of variegation 3-9 homolog 1 (Drosophila)-like 1	0.403088	Cluster 1	1572
Syap1	Syap1	synapse associated protein 1	0.252239	Cluster 1	1572
Sympk	Sympk	symplekin	0.371249	Cluster 1	1572
Synj2	Synj2	synaptojanin 2	0.668989	Cluster 1	1572
Syt11	Syt11	synaptotagmin 11	0.580633	Cluster 1	1572
Tacc2	Tacc2	transforming, acidic coiled-coil containing protein 2	0.573668	Cluster 1	1572
Tada2a	Tada2a	transcriptional adaptor 2A	0.274972	Cluster 1	1572
Taf1d	Taf1d	TATA-box binding protein associated factor, RNA polymerase I subunit D	0.348387	Cluster 1	1572
Taf5l	Taf5l	TATA-box binding protein associated factor 5 like	0.219561	Cluster 1	1572
Taf6	Taf6	TATA-box binding protein associated factor 6	0.251865	Cluster 1	1572
Tamm41	Tamm41	TAM41 mitochondrial translocator assembly and maintenance homolog	0.405915	Cluster 1	1572
Tank	Tank	TRAF family member-associated NFKB activator	0.378059	Cluster 1	1572
Tatdn1	Tatdn1	TatD DNase domain containing 1	0.269156	Cluster 1	1572
Taz	Taz	tafazzin	0.197269	Cluster 1	1572
Tbc1d15	Tbc1d15	TBC1 domain family, member 15	0.34583	Cluster 1	1572
Tbc1d22a	Tbc1d22a	TBC1 domain family, member 22a	0.313527	Cluster 1	1572
Tbc1d8	Tbc1d8	TBC1 domain family, member 8	0.649912	Cluster 1	1572
Tbca	Tbca	tubulin folding cofactor A	0.225044	Cluster 1	1572
Tbcd	Tbcd	tubulin folding cofactor D	0.229739	Cluster 1	1572
Tbpl1	Tbpl1	TATA-box binding protein like 1	0.19879	Cluster 1	1572
Tbrg1	Tbrg1	transforming growth factor beta regulator 1	0.233571	Cluster 1	1572
Tbx1	Tbx1	T-box transcription factor 1	1.22704	Cluster 1	1572
Tcaf2/ENSRNOG00000030222	Tcaf2	TRPM8 channel-associated factor 2	0.43056	Cluster 1	1572
Tcea1	Tcea1	transcription elongation factor A1	0.262777	Cluster 1	1572
Tcea2	Tcea2	transcription elongation factor A2	0.481699	Cluster 1	1572
Tceanc2	Tceanc2	transcription elongation factor A N-terminal and central domain containing 2	0.282361	Cluster 1	1572
Tcerg1	Tcerg1	transcription elongation regulator 1	0.236296	Cluster 1	1572
Tcf25	Tcf25	transcription factor 25	0.193679	Cluster 1	1572
Tcof1	Tcof1	treacle ribosome biogenesis factor 1	0.379152	Cluster 1	1572
Tcp1	Tcp1	t-complex 1	0.29367	Cluster 1	1572
Tfam	Tfam	transcription factor A, mitochondrial	0.240752	Cluster 1	1572
Tfdp2	Tfdp2	transcription factor Dp-2	0.517754	Cluster 1	1572
Tfe3	Tfe3	transcription factor binding to IGHM enhancer 3	0.273618	Cluster 1	1572
Tfeb	Tfeb	transcription factor EB	0.417057	Cluster 1	1572
Tfpt	Tfpt	TCF3 fusion partner	0.275205	Cluster 1	1572
Tgfbi	Tgfbi	transforming growth factor, beta induced	0.509469	Cluster 1	1572
Tgfbrap1	Tgfbrap1	transforming growth factor, beta receptor associated protein 1	0.24848	Cluster 1	1572
Thap11	Thap11	THAP domain containing 11	0.300258	Cluster 1	1572
Thnsl2	Thnsl2	threonine synthase-like 2	0.336497	Cluster 1	1572
Thoc1	Thoc1	THO complex 1	0.278955	Cluster 1	1572
Thoc3	Thoc3	THO complex 3	0.225577	Cluster 1	1572
Thoc5	Thoc5	THO complex 5	0.207415	Cluster 1	1572
Thoc7	Thoc7	THO complex 7	0.205099	Cluster 1	1572
Thop1	Thop1	thimet oligopeptidase 1	0.37273	Cluster 1	1572
Thra	Thra	thyroid hormone receptor alpha	0.257048	Cluster 1	1572
Thrap3	Thrap3	thyroid hormone receptor associated protein 3	0.240379	Cluster 1	1572
Thumpd3	Thumpd3	THUMP domain containing 3	0.31928	Cluster 1	1572
Tial1	Tial1	Tia1 cytotoxic granule-associated RNA binding protein-like 1	0.308557	Cluster 1	1572
Tigd2	Tigd2	tigger transposable element derived 2	0.528671	Cluster 1	1572
Tinf2	Tinf2	TERF1 interacting nuclear factor 2	0.291854	Cluster 1	1572
Tlcd1	Tlcd1	TLC domain containing 1	0.6935	Cluster 1	1572
Tlk2	Tlk2	tousled-like kinase 2	0.230142	Cluster 1	1572
Tm2d2	Tm2d2	TM2 domain containing 2	0.270857	Cluster 1	1572
Tmco6	Tmco6	transmembrane and coiled-coil domains 6	0.374447	Cluster 1	1572
Tmed10	Tmed10	transmembrane p24 trafficking protein 10	0.262026	Cluster 1	1572
Tmed2	Tmed2	transmembrane p24 trafficking protein 2	0.323925	Cluster 1	1572
Tmed4	Tmed4	transmembrane p24 trafficking protein 4	0.232492	Cluster 1	1572
Tmem101	Tmem101	transmembrane protein 101	0.202399	Cluster 1	1572
Tmem131	Tmem131	transmembrane protein 131	0.385344	Cluster 1	1572
Tmem131l	Tmem131l	transmembrane 131 like	0.333679	Cluster 1	1572
Tmem181	Tmem181	transmembrane protein 181	0.32369	Cluster 1	1572
Tmem182	Tmem182	transmembrane protein 182	0.427831	Cluster 1	1572
Tmem214	Tmem214	transmembrane protein 214	0.236383	Cluster 1	1572
Tmem219	Tmem219	transmembrane protein 219	0.323228	Cluster 1	1572
Tmem234	Tmem234	transmembrane protein 234	0.383963	Cluster 1	1572
Tmem248	Tmem248	transmembrane protein 248	0.413116	Cluster 1	1572
Tmem38b	Tmem38b	transmembrane protein 38B	0.776998	Cluster 1	1572
Tmem42	Tmem42	transmembrane protein 42	0.201802	Cluster 1	1572
Tmem43	Tmem43	transmembrane protein 43	0.390736	Cluster 1	1572
Tmem5	Tmem5	transmembrane protein 5	0.301742	Cluster 1	1572
Tmem60	Tmem60	transmembrane protein 60	0.303782	Cluster 1	1572
Tmem62	Tmem62	transmembrane protein 62	0.449778	Cluster 1	1572
Tmem63b	Tmem63b	transmembrane protein 63B	0.272998	Cluster 1	1572
Tmem87a	Tmem87a	transmembrane protein 87A	0.338666	Cluster 1	1572
Tmod1	Tmod1	tropomodulin 1	0.284853	Cluster 1	1572
Tmub1	Tmub1	transmembrane and ubiquitin-like domain containing 1	0.329442	Cluster 1	1572
Tnip1	Tnip1	TNFAIP3 interacting protein 1	0.219937	Cluster 1	1572
Tnpo2	Tnpo2	transportin 2	0.193174	Cluster 1	1572
Tnpo3	Tnpo3	transportin 3	0.217961	Cluster 1	1572
Tomm20	Tomm20	translocase of outer mitochondrial membrane 20	0.238665	Cluster 1	1572
Topors	Topors	TOP1 binding arginine/serine rich protein	0.209002	Cluster 1	1572
Tor1aip1	Tor1aip1	torsin 1A interacting protein 1	0.552047	Cluster 1	1572
Tor2a	Tor2a	torsin family 2, member A	0.239315	Cluster 1	1572
Tox4	Tox4	TOX high mobility group box family member 4	0.284024	Cluster 1	1572
Tpgs1	Tpgs1	tubulin polyglutamylase complex subunit 1	0.212783	Cluster 1	1572
Tpt1	Tpt1	tumor protein, translationally-controlled 1	0.308723	Cluster 1	1572
Trappc11	Trappc11	trafficking protein particle complex 11	0.25326	Cluster 1	1572
Trappc13	Trappc13	trafficking protein particle complex 13	0.237291	Cluster 1	1572
Trappc5	Trappc5	trafficking protein particle complex 5	0.16628	Cluster 1	1572
Trappc9	Trappc9	trafficking protein particle complex 9	0.253018	Cluster 1	1572
Trh	Trh	thyrotropin releasing hormone	2.58403	Cluster 1	1572
Triap1/ENSRNOG00000001160	Triap1	TP53 regulated inhibitor of apoptosis 1	0.311021	Cluster 1	1572
Trim28	Trim28	tripartite motif-containing 28	0.210306	Cluster 1	1572
Trim63	Trim63	tripartite motif containing 63	1.23806	Cluster 1	1572
Trir	Trir	telomerase RNA component interacting RNase	0.230374	Cluster 1	1572
Trmt1	Trmt1	tRNA methyltransferase 1	0.321625	Cluster 1	1572
Trmt5	Trmt5	tRNA methyltransferase 5	0.301247	Cluster 1	1572
Trmt6	Trmt6	tRNA methyltransferase 6	0.427853	Cluster 1	1572
Trpc4ap	Trpc4ap	transient receptor potential cation channel, subfamily C, member 4 associated protein	0.269045	Cluster 1	1572
Trpm4	Trpm4	transient receptor potential cation channel, subfamily M, member 4	0.520587	Cluster 1	1572
Tsc2	Tsc2	TSC complex subunit 2	0.209559	Cluster 1	1572
Tsga10	Tsga10	testis specific 10	0.756859	Cluster 1	1572
Tsn	Tsn	translin	0.233294	Cluster 1	1572
Tsnax	Tsnax	translin-associated factor X	0.24242	Cluster 1	1572
Tspan15	Tspan15	tetraspanin 15	0.441746	Cluster 1	1572
Tspyl1	Tspyl1	TSPY-like 1	0.281129	Cluster 1	1572
Tspyl2	Tspyl2	TSPY-like 2	0.48005	Cluster 1	1572
Tsr3	Tsr3	TSR3 ribosome maturation factor	0.268104	Cluster 1	1572
Tsta3	Tsta3	tissue specific transplantation antigen P35B	0.294789	Cluster 1	1572
Tstd2	Tstd2	thiosulfate sulfurtransferase like domain containing 2	0.268779	Cluster 1	1572
Ttc1	Ttc1	tetratricopeptide repeat domain 1	0.333802	Cluster 1	1572
Ttc13	Ttc13	tetratricopeptide repeat domain 13	0.228143	Cluster 1	1572
Ttc27	Ttc27	tetratricopeptide repeat domain 27	0.400971	Cluster 1	1572
Tti1	Tti1	TELO2 interacting protein 1	0.325243	Cluster 1	1572
Ttll11	Ttll11	tubulin tyrosine ligase like11	0.866057	Cluster 1	1572
Ttll4	Ttll4	tubulin tyrosine ligase like 4	0.400781	Cluster 1	1572
Ttll5	Ttll5	tubulin tyrosine ligase like 5	0.291991	Cluster 1	1572
Ttll7	Ttll7	tubulin tyrosine ligase like 7	0.799854	Cluster 1	1572
Tubgcp2	Tubgcp2	tubulin, gamma complex associated protein 2	0.252617	Cluster 1	1572
Tulp1	Tulp1	TUB like protein 1	2.60129	Cluster 1	1572
Tusc2	Tusc2	tumor suppressor 2, mitochondrial calcium regulator	0.172984	Cluster 1	1572
Tut1	Tut1	terminal uridylyl transferase 1, U6 snRNA-specific	0.258608	Cluster 1	1572
Txlnb	Txlnb	taxilin beta	0.38016	Cluster 1	1572
Txndc15	Txndc15	thioredoxin domain containing 15	0.229736	Cluster 1	1572
Tyw1	Tyw1	tRNA-yW synthesizing protein 1 homolog	0.283848	Cluster 1	1572
U2af1	U2af1	U2 small nuclear RNA auxiliary factor 1	0.224975	Cluster 1	1572
Uaca	Uaca	uveal autoantigen with coiled-coil domains and ankyrin repeats	0.470837	Cluster 1	1572
Ubald1	Ubald1	UBA-like domain containing 1	0.355473	Cluster 1	1572
Ubap1	Ubap1	ubiquitin-associated protein 1	0.303147	Cluster 1	1572
Ubap1l	Ubap1l	ubiquitin associated protein 1-like	1.58278	Cluster 1	1572
Ubap2l	Ubap2l	ubiquitin associated protein 2-like	0.295822	Cluster 1	1572
Ube2b/81816	Ube2b	ubiquitin-conjugating enzyme E2B	0.493605	Cluster 1	1572
Ube2b/ENSRNOG00000059348	Ube2b	ubiquitin-conjugating enzyme E2B	0.305441	Cluster 1	1572
Ube2d3	Ube2d3	ubiquitin-conjugating enzyme E2D 3	0.310459	Cluster 1	1572
Ube2g2	Ube2g2	ubiquitin-conjugating enzyme E2G 2	0.499113	Cluster 1	1572
Ube2i	Ube2i	ubiquitin-conjugating enzyme E2I	0.250103	Cluster 1	1572
Ube2j1	Ube2j1	ubiquitin-conjugating enzyme E2, J1	0.419235	Cluster 1	1572
Ube2r2	Ube2r2	ubiquitin-conjugating enzyme E2R 2	0.130624	Cluster 1	1572
Ube4a	Ube4a	ubiquitination factor E4A	0.447892	Cluster 1	1572
Ube4b	Ube4b	ubiquitination factor E4B	0.297395	Cluster 1	1572
Ubl3	Ubl3	ubiquitin-like 3	0.314437	Cluster 1	1572
Ubl7	Ubl7	ubiquitin-like 7	0.235253	Cluster 1	1572
Ubr3	Ubr3	ubiquitin protein ligase E3 component n-recognin 3	0.530547	Cluster 1	1572
Ubr4	Ubr4	ubiquitin protein ligase E3 component n-recognin 4	0.371373	Cluster 1	1572
Ubr7	Ubr7	ubiquitin protein ligase E3 component n-recognin 7 (putative)	0.255695	Cluster 1	1572
Ubxn4	Ubxn4	UBX domain protein 4	0.224476	Cluster 1	1572
Ufc1	Ufc1	ubiquitin-fold modifier conjugating enzyme 1	0.246383	Cluster 1	1572
Ufl1	Ufl1	Ufm1-specific ligase 1	0.308353	Cluster 1	1572
Uhrf1bp1l	Uhrf1bp1l	UHRF1 binding protein 1-like	0.39463	Cluster 1	1572
Uimc1	Uimc1	ubiquitin interaction motif containing 1	0.240024	Cluster 1	1572
Upf2	Upf2	UPF2, regulator of nonsense mediated mRNA decay	0.236088	Cluster 1	1572
Upf3a	Upf3a	UPF3A, regulator of nonsense mediated mRNA decay	0.195835	Cluster 1	1572
Upf3b	Upf3b	UPF3B, regulator of nonsense mediated mRNA decay	0.36628	Cluster 1	1572
Uri1	Uri1	URI1, prefoldin-like chaperone	0.647683	Cluster 1	1572
Usp16	Usp16	ubiquitin specific peptidase 16	0.307565	Cluster 1	1572
Usp21	Usp21	ubiquitin specific peptidase 21	0.242242	Cluster 1	1572
Usp24	Usp24	ubiquitin specific peptidase 24	0.342159	Cluster 1	1572
Usp38	Usp38	ubiquitin specific peptidase 38	0.308469	Cluster 1	1572
Usp4	Usp4	ubiquitin specific peptidase 4	0.191742	Cluster 1	1572
Usp8	Usp8	ubiquitin specific peptidase 8	0.277753	Cluster 1	1572
Utp11	Utp11	UTP11, small subunit processome component	0.464386	Cluster 1	1572
Utp14a	Utp14a	UTP14A small subunit processome component	0.388832	Cluster 1	1572
Utp18	Utp18	UTP18 small subunit processome component	0.521506	Cluster 1	1572
Utp3	Utp3	UTP3, small subunit processome component	0.271022	Cluster 1	1572
Utp4	Utp4	UTP4 small subunit processome component	0.237174	Cluster 1	1572
Vapa	Vapa	VAMP associated protein A	0.345978	Cluster 1	1572
Vars1	Vars1	valyl-tRNA synthetase 1	0.325665	Cluster 1	1572
Vars2	Vars2	valyl-tRNA synthetase 2, mitochondrial	0.340611	Cluster 1	1572
Vbp1	Vbp1	VHL binding protein 1	0.218824	Cluster 1	1572
Vcp	Vcp	valosin-containing protein	0.302247	Cluster 1	1572
Vezf1	Vezf1	vascular endothelial zinc finger 1	0.436748	Cluster 1	1572
Vezt	Vezt	vezatin, adherens junctions transmembrane protein	0.451767	Cluster 1	1572
Vldlr	Vldlr	very low density lipoprotein receptor	0.384097	Cluster 1	1572
Vps11	Vps11	VPS11 core subunit of CORVET and HOPS complexes	0.29476	Cluster 1	1572
Vps13c	Vps13c	vacuolar protein sorting 13 homolog C	0.408078	Cluster 1	1572
Vps33a	Vps33a	VPS33A core subunit of CORVET and HOPS complexes	0.260861	Cluster 1	1572
Vps35l	Vps35l	VPS35 endosomal protein sorting factor like	0.266056	Cluster 1	1572
Vps4a	Vps4a	vacuolar protein sorting 4 homolog A	0.278808	Cluster 1	1572
Vps51	Vps51	VPS51 GARP complex subunit	0.424135	Cluster 1	1572
Vps53	Vps53	VPS53 subunit of GARP complex	0.206175	Cluster 1	1572
Vps72	Vps72	vacuolar protein sorting 72 homolog	0.238761	Cluster 1	1572
Vta1	Vta1	vesicle trafficking 1	0.260059	Cluster 1	1572
Washc2c	Washc2c	WASH complex subunit 2C	0.332986	Cluster 1	1572
Washc3	Washc3	WASH complex subunit 3	0.223951	Cluster 1	1572
Washc5	Washc5	WASH complex subunit 5	0.307299	Cluster 1	1572
Wdr24	Wdr24	WD repeat domain 24	0.232886	Cluster 1	1572
Wdr26	Wdr26	WD repeat domain 26	0.275578	Cluster 1	1572
Wdr3	Wdr3	WD repeat domain 3	0.348123	Cluster 1	1572
Wdr41	Wdr41	WD repeat domain 41	0.3848	Cluster 1	1572
Wdr43	Wdr43	WD repeat domain 43	0.467442	Cluster 1	1572
Wdr46	Wdr46	WD repeat domain 46	0.351574	Cluster 1	1572
Wdr47	Wdr47	WD repeat domain 47	0.341717	Cluster 1	1572
Wdr5	Wdr5	WD repeat domain 5	0.215419	Cluster 1	1572
Wdr53	Wdr53	WD repeat domain 53	0.294723	Cluster 1	1572
Wdr55	Wdr55	WD repeat domain 55	0.262809	Cluster 1	1572
Wipi2	Wipi2	WD repeat domain, phosphoinositide interacting 2	0.239936	Cluster 1	1572
Wwtr1	Wwtr1	WW domain containing transcription regulator 1	0.305204	Cluster 1	1572
Xk	Xk	X-linked Kx blood group	0.350685	Cluster 1	1572
Xpo7	Xpo7	exportin 7	0.24243	Cluster 1	1572
Xrcc1	Xrcc1	X-ray repair cross complementing 1	0.464363	Cluster 1	1572
Ybx3	Ybx3	Y box binding protein 3	0.832351	Cluster 1	1572
Yju2	Yju2	YJU2 splicing factor homolog	0.248114	Cluster 1	1572
Ythdf1	Ythdf1	YTH N(6)-methyladenosine RNA binding protein 1	0.249715	Cluster 1	1572
Zbtb22	Zbtb22	zinc finger and BTB domain containing 22	0.249639	Cluster 1	1572
Zbtb7a	Zbtb7a	zinc finger and BTB domain containing 7a	0.270158	Cluster 1	1572
Zc3h14	Zc3h14	zinc finger CCCH type containing 14	0.3675	Cluster 1	1572
Zc3h15	Zc3h15	zinc finger CCCH-type containing 15	0.283246	Cluster 1	1572
Zc3h18	Zc3h18	zinc finger CCCH-type containing 18	0.246241	Cluster 1	1572
Zc3h3	Zc3h3	zinc finger CCCH type containing 3	0.22762	Cluster 1	1572
Zc3h4	Zc3h4	zinc finger CCCH-type containing 4	0.194839	Cluster 1	1572
Zc3h8	Zc3h8	zinc finger CCCH type containing 8	0.382504	Cluster 1	1572
Zc4h2	Zc4h2	zinc finger C4H2-type containing	0.355135	Cluster 1	1572
Zcchc17	Zcchc17	zinc finger CCHC-type containing 17	0.222281	Cluster 1	1572
Zcchc8	Zcchc8	zinc finger CCHC-type containing 8	0.257327	Cluster 1	1572
Zdhhc1	Zdhhc1	zinc finger, DHHC-type containing 1	0.243076	Cluster 1	1572
Zdhhc3	Zdhhc3	zinc finger, DHHC-type containing 3	0.248723	Cluster 1	1572
Zer1	Zer1	zyg-11 related, cell cycle regulator	0.339814	Cluster 1	1572
Zfand1	Zfand1	zinc finger AN1-type containing 1	0.435907	Cluster 1	1572
Zfp105	Zfp105	zinc finger protein 105	0.350952	Cluster 1	1572
Zfp248	Zfp248	zinc finger protein 248	0.379466	Cluster 1	1572
Zfp26	Zfp26	zinc finger protein 26	0.476579	Cluster 1	1572
Zfp277	Zfp277	zinc finger protein 277	0.302217	Cluster 1	1572
Zfp280d	Zfp280d	zinc finger protein 280D	0.353496	Cluster 1	1572
Zfp282	Zfp282	zinc finger protein 282	0.282074	Cluster 1	1572
Zfp3	Zfp3	zinc finger protein 3	0.284858	Cluster 1	1572
Zfp330	Zfp330	zinc finger protein 330	0.222379	Cluster 1	1572
Zfp341	Zfp341	zinc finger protein 341	0.255978	Cluster 1	1572
Zfp358	Zfp358	zinc finger protein 358	0.366482	Cluster 1	1572
Zfp385c	Zfp385c	zinc finger protein 385C	0.866471	Cluster 1	1572
Zfp496	Zfp496	zinc finger protein 496	0.481271	Cluster 1	1572
Zfp512	Zfp512	zinc finger protein 512	0.206617	Cluster 1	1572
Zfp512b	Zfp512b	zinc finger protein 512B	0.34145	Cluster 1	1572
Zfp523	Zfp523	zinc finger protein 523	0.355108	Cluster 1	1572
Zfp598	Zfp598	zinc finger protein 598	0.241624	Cluster 1	1572
Zfp628	Zfp628	zinc finger protein 628	0.275366	Cluster 1	1572
Zfp639	Zfp639	zinc finger protein 639	0.301729	Cluster 1	1572
Zfp641	Zfp641	zinc finger protein 641	0.61751	Cluster 1	1572
Zfp667	Zfp667	zinc finger protein 667	0.486032	Cluster 1	1572
Zfp68	Zfp68	zinc finger protein 68	0.281229	Cluster 1	1572
Zfp703	Zfp703	zinc finger protein 703	0.858443	Cluster 1	1572
Zfp771	Zfp771	zinc finger protein 771	0.421972	Cluster 1	1572
Zfp777	Zfp777	zinc finger protein 777	0.327958	Cluster 1	1572
Zfp865	Zfp865	zinc finger protein 865	0.320128	Cluster 1	1572
Zfyve9	Zfyve9	zinc finger FYVE-type containing 9	0.442984	Cluster 1	1572
Zmynd19	Zmynd19	zinc finger, MYND-type containing 19	0.281196	Cluster 1	1572
Zpr1	Zpr1	ZPR1 zinc finger	0.353317	Cluster 1	1572
Zrsr2	Zrsr2	zinc finger (CCCH type), RNA binding motif and serine/arginine rich 2	0.277754	Cluster 1	1572
Zscan21	Zscan21	zinc finger and SCAN domain containing 21	0.22136	Cluster 1	1572
Zswim4	Zswim4	zinc finger, SWIM-type containing 4	0.683948	Cluster 1	1572
Zwint	Zwint	ZW10 interacting kinetochore protein	0.460665	Cluster 1	1572
Zxdc	Zxdc	ZXD family zinc finger C	0.461237	Cluster 1	1572
A4galt	A4galt	alpha 1,4-galactosyltransferase (P blood group)	1.70539	Cluster 2	995
AABR07006672.1	AABR07006672.1	coenzyme Q5, methyltransferase	0.398512	Cluster 2	995
AABR07007032.1	AABR07007032.1	platelet-activating factor acetylhydrolase 1b, regulatory subunit 1	0.85893	Cluster 2	995
AABR07012475.1	AABR07012475.1	myosin heavy chain 7	1.37793	Cluster 2	995
AABR07026557.1	AABR07026557.1	asporin-like 1	0.556099	Cluster 2	995
AABR07027306.1	AABR07027306.1	inhibitory synaptic factor 2A	1.16185	Cluster 2	995
AABR07027870.1	AABR07027870.1	amphiphysin-like	0.576859	Cluster 2	995
AABR07031491.2	AABR07031491.2	engrailed homeobox 2	0.411624	Cluster 2	995
AABR07032097.1	AABR07032097.1	tyrosine aminotransferase	0.947398	Cluster 2	995
AABR07034767.1	AABR07034767.1	membrane palmitoylated protein 3	1.12216	Cluster 2	995
AABR07046016.1	AABR07046016.1	Y-linked testis-specific protein 1-like	1.15583	Cluster 2	995
Aak1	Aak1	AP2 associated kinase 1	0.575408	Cluster 2	995
Abcc8	Abcc8	ATP binding cassette subfamily C member 8	1.02214	Cluster 2	995
Abcd3	Abcd3	ATP binding cassette subfamily D member 3	0.387341	Cluster 2	995
Abhd18	Abhd18	abhydrolase domain containing 18	0.517786	Cluster 2	995
Ablim1	Ablim1	actin-binding LIM protein 1	1.11582	Cluster 2	995
Abo	Abo	ABO, alpha 1-3-N-acetylgalactosaminyltransferase and alpha 1-3-galactosyltransferase	0.610929	Cluster 2	995
AC103535.1	AC103535.1	class II, major histocompatibility complex, transactivator	0.879659	Cluster 2	995
AC115371.1	AC115371.1	vomeronasal 1 receptor 90	1.4436	Cluster 2	995
AC130940.1	AC130940.1	nuclear receptor subfamily 1, group I, member 2	1.12698	Cluster 2	995
Ac1576	Ac1576	uncharacterized LOC102552783	0.569646	Cluster 2	995
Acad9	Acad9	acyl-CoA dehydrogenase family, member 9	0.370347	Cluster 2	995
Acads	Acads	acyl-CoA dehydrogenase short chain	0.39763	Cluster 2	995
Ace2	Ace2	angiotensin I converting enzyme 2	0.774866	Cluster 2	995
Acot11	Acot11	acyl-CoA thioesterase 11	1.19872	Cluster 2	995
Acot2	Acot2	acyl-CoA thioesterase 2	0.635011	Cluster 2	995
Acot3	Acot3	acyl-CoA thioesterase 3	0.608076	Cluster 2	995
Acot9	Acot9	acyl-CoA thioesterase 9	0.416638	Cluster 2	995
Acsf2	Acsf2	acyl-CoA synthetase family member 2	1.06795	Cluster 2	995
Acss1	Acss1	acyl-CoA synthetase short-chain family member 1	0.754014	Cluster 2	995
Actc1	Actc1	actin, alpha, cardiac muscle 1	1.29918	Cluster 2	995
Actr3	Actr3	actin related protein 3	0.363417	Cluster 2	995
Adam19	Adam19	ADAM metallopeptidase domain 19	0.886267	Cluster 2	995
Adamts12	Adamts12	ADAM metallopeptidase with thrombospondin type 1 motif, 12	0.582523	Cluster 2	995
Adamts19	Adamts19	ADAM metallopeptidase with thrombospondin type 1 motif, 19	1.24701	Cluster 2	995
Adamts7	Adamts7	ADAM metallopeptidase with thrombospondin type 1 motif, 7	0.880974	Cluster 2	995
Adar	Adar	adenosine deaminase, RNA-specific	0.797386	Cluster 2	995
Adcy5	Adcy5	adenylate cyclase 5	1.31838	Cluster 2	995
Adcy6	Adcy6	adenylate cyclase 6	0.883278	Cluster 2	995
Adgrl2	Adgrl2	adhesion G protein-coupled receptor L2	0.457252	Cluster 2	995
Adgrv1	Adgrv1	adhesion G protein-coupled receptor V1	1.0511	Cluster 2	995
Adprhl1	Adprhl1	ADP-ribosylhydrolase like 1	0.684739	Cluster 2	995
Adra1a	Adra1a	adrenoceptor alpha 1A	1.11574	Cluster 2	995
Adra1b	Adra1b	adrenoceptor alpha 1B	1.28299	Cluster 2	995
Adra1d	Adra1d	adrenoceptor alpha 1D	1.04242	Cluster 2	995
Adrb1	Adrb1	adrenoceptor beta 1	1.48323	Cluster 2	995
Afap1	Afap1	actin filament associated protein 1	0.457032	Cluster 2	995
Agbl5	Agbl5	ATP/GTP binding protein-like 5	0.467796	Cluster 2	995
Ak4	Ak4	adenylate kinase 4	1.21863	Cluster 2	995
Akap6	Akap6	A-kinase anchoring protein 6	0.556798	Cluster 2	995
Akr1c15	Akr1c15	aldo-keto reductase family 1, member C15	1.01357	Cluster 2	995
Akr1c3	Akr1c3	aldo-keto reductase family 1, member C3	1.34166	Cluster 2	995
Aldh6a1	Aldh6a1	aldehyde dehydrogenase 6 family, member A1	0.503745	Cluster 2	995
Aloxe3	Aloxe3	arachidonate lipoxygenase 3	1.12509	Cluster 2	995
Alpl	Alpl	alkaline phosphatase, biomineralization associated	0.485262	Cluster 2	995
Alx3	Alx3	ALX homeobox 3	1.36265	Cluster 2	995
Amd1	Amd1	adenosylmethionine decarboxylase 1	0.404278	Cluster 2	995
Amhr2	Amhr2	anti-Mullerian hormone receptor type 2	0.752309	Cluster 2	995
Amotl2	Amotl2	angiomotin like 2	0.367681	Cluster 2	995
Ampd3	Ampd3	adenosine monophosphate deaminase 3	0.85365	Cluster 2	995
Ankh	Ankh	ANKH inorganic pyrophosphate transport regulator	0.518709	Cluster 2	995
Ankmy2	Ankmy2	ankyrin repeat and MYND domain containing 2	0.3944	Cluster 2	995
Ankrd1	Ankrd1	ankyrin repeat domain 1	1.44001	Cluster 2	995
Ankrd45	Ankrd45	ankyrin repeat domain 45	1.57273	Cluster 2	995
Ankrd50	Ankrd50	ankyrin repeat domain 50	0.517468	Cluster 2	995
Ankrd6	Ankrd6	ankyrin repeat domain 6	0.719107	Cluster 2	995
Anks1a	Anks1a	ankyrin repeat and sterile alpha motif domain containing 1A	0.858074	Cluster 2	995
Anxa5	Anxa5	annexin A5	0.408017	Cluster 2	995
Ap1b1	Ap1b1	adaptor related protein complex 1 subunit beta 1	0.319441	Cluster 2	995
Ap1s3	Ap1s3	adaptor related protein complex 1 subunit sigma 3	1.16774	Cluster 2	995
Ap2b1	Ap2b1	adaptor related protein complex 2 subunit beta 1	0.27716	Cluster 2	995
Apbb1	Apbb1	amyloid beta precursor protein binding family B member 1	0.536982	Cluster 2	995
Apobr	Apobr	apolipoprotein B receptor	0.792769	Cluster 2	995
Apol9a	Apol9a	apolipoprotein L 9a	0.48024	Cluster 2	995
App	App	amyloid beta precursor protein	0.388194	Cluster 2	995
Aprt	Aprt	adenine phosphoribosyl transferase	0.441055	Cluster 2	995
Aqp6	Aqp6	aquaporin 6	1.61117	Cluster 2	995
Arf2	Arf2	ADP-ribosylation factor 2	0.369913	Cluster 2	995
Arhgap1	Arhgap1	Rho GTPase activating protein 1	0.518482	Cluster 2	995
Arhgap18	Arhgap18	Rho GTPase activating protein 18	0.361091	Cluster 2	995
Arhgap21	Arhgap21	Rho GTPase activating protein 21	0.750752	Cluster 2	995
Arhgap23	Arhgap23	Rho GTPase activating protein 23	0.404182	Cluster 2	995
Arhgap26	Arhgap26	Rho GTPase activating protein 26	0.75161	Cluster 2	995
Arhgap35	Arhgap35	Rho GTPase activating protein 35	0.434172	Cluster 2	995
Arhgef5	Arhgef5	Rho guanine nucleotide exchange factor 5	0.522684	Cluster 2	995
Arid5a	Arid5a	AT-rich interaction domain 5A	0.559576	Cluster 2	995
Art4	Art4	ADP-ribosyltransferase 4 (Dombrock blood group)	1.31355	Cluster 2	995
Asah1	Asah1	N-acylsphingosine amidohydrolase 1	0.485547	Cluster 2	995
Asap2	Asap2	ArfGAP with SH3 domain, ankyrin repeat and PH domain 2	0.741583	Cluster 2	995
Asb15	Asb15	ankyrin repeat and SOCS box containing 15	0.736328	Cluster 2	995
Asb2	Asb2	ankyrin repeat and SOCS box-containing 2	0.608737	Cluster 2	995
Asic1	Asic1	acid sensing ion channel subunit 1	0.89168	Cluster 2	995
Atp1a1	Atp1a1	ATPase Na+/K+ transporting subunit alpha 1	0.797869	Cluster 2	995
Atp2a2	Atp2a2	ATPase sarcoplasmic/endoplasmic reticulum Ca2+ transporting 2	0.770131	Cluster 2	995
Atp5f1b	Atp5f1b	ATP synthase F1 subunit beta	0.216003	Cluster 2	995
Atp5if1	Atp5if1	ATP synthase inhibitory factor subunit 1	0.638484	Cluster 2	995
Atp6ap1l	Atp6ap1l	ATPase H+ transporting accessory protein 1 like	1.40011	Cluster 2	995
Atp6ap2	Atp6ap2	ATPase H+ transporting accessory protein 2	0.309326	Cluster 2	995
Atp6v1g2	Atp6v1g2	ATPase H+ transporting V1 subunit G2	1.18789	Cluster 2	995
Atrn	Atrn	attractin	0.28776	Cluster 2	995
Atxn10	Atxn10	ataxin 10	0.294992	Cluster 2	995
Avpi1	Avpi1	arginine vasopressin-induced 1	0.616521	Cluster 2	995
B3galt2	B3galt2	Beta-1,3-galactosyltransferase 2	0.973566	Cluster 2	995
B4galt6	B4galt6	beta-1,4-galactosyltransferase 6	0.414827	Cluster 2	995
Baalc	Baalc	BAALC binder of MAP3K1 and KLF4	1.36018	Cluster 2	995
Baiap2	Baiap2	BAR/IMD domain containing adaptor protein 2	0.710528	Cluster 2	995
Bambi	Bambi	BMP and activin membrane-bound inhibitor	0.574605	Cluster 2	995
Bcam	Bcam	basal cell adhesion molecule (Lutheran blood group)	0.527332	Cluster 2	995
Bche	Bche	butyrylcholinesterase	0.843233	Cluster 2	995
Bckdhb	Bckdhb	branched chain keto acid dehydrogenase E1 subunit beta	0.209412	Cluster 2	995
Bcl11a	Bcl11a	BAF chromatin remodeling complex subunit BCL11A	1.37034	Cluster 2	995
Bcr	Bcr	BCR activator of RhoGEF and GTPase	0.512722	Cluster 2	995
Bdh2	Bdh2	3-hydroxybutyrate dehydrogenase 2	0.754801	Cluster 2	995
Bdnf	Bdnf	brain-derived neurotrophic factor	1.03828	Cluster 2	995
Bend5	Bend5	BEN domain containing 5	0.858169	Cluster 2	995
Bfar	Bfar	bifunctional apoptosis regulator	0.310439	Cluster 2	995
Bicd2	Bicd2	BICD cargo adaptor 2	0.561913	Cluster 2	995
Blnk	Blnk	B-cell linker	1.10217	Cluster 2	995
Bmp6	Bmp6	bone morphogenetic protein 6	0.542696	Cluster 2	995
Bok	Bok	BCL2 family apoptosis regulator BOK	0.882022	Cluster 2	995
Bpnt1	Bpnt1	3'(2'), 5'-bisphosphate nucleotidase 1	0.367243	Cluster 2	995
Bsg	Bsg	basigin (Ok blood group)	0.275325	Cluster 2	995
Bzw2	Bzw2	basic leucine zipper and W2 domains 2	0.445961	Cluster 2	995
C12H7orf61	C12H7orf61	chromosome 12 open reading frame, human C7orf61	0.396475	Cluster 2	995
C1qtnf7	C1qtnf7	C1q and TNF related 7	0.647521	Cluster 2	995
C2cd4b	C2cd4b	C2 calcium-dependent domain containing 4B	1.78651	Cluster 2	995
C7	C7	complement C7	0.829074	Cluster 2	995
Cabcoco1	Cabcoco1	ciliary associated calcium binding coiled-coil 1	0.508701	Cluster 2	995
Cacna1c	Cacna1c	calcium voltage-gated channel subunit alpha1 C	1.34201	Cluster 2	995
Cacna1g	Cacna1g	calcium voltage-gated channel subunit alpha1 G	1.01421	Cluster 2	995
Cacna1h	Cacna1h	calcium voltage-gated channel subunit alpha1 H	0.587341	Cluster 2	995
Cacna2d2	Cacna2d2	calcium voltage-gated channel auxiliary subunit alpha2delta 2	1.04754	Cluster 2	995
Cacnb2	Cacnb2	calcium voltage-gated channel auxiliary subunit beta 2	1.30658	Cluster 2	995
Cadps	Cadps	calcium dependent secretion activator	1.33141	Cluster 2	995
Camk1	Camk1	calcium/calmodulin-dependent protein kinase I	0.599918	Cluster 2	995
Card11	Card11	caspase recruitment domain family, member 11	1.20612	Cluster 2	995
Card6	Card6	caspase recruitment domain family, member 6	0.487768	Cluster 2	995
Carhsp1	Carhsp1	calcium regulated heat stable protein 1	0.509284	Cluster 2	995
Carmil3	Carmil3	capping protein regulator and myosin 1 linker 3	0.916993	Cluster 2	995
Casq2	Casq2	calsequestrin 2	0.616084	Cluster 2	995
Cavin2	Cavin2	caveolae associated protein 2	0.412522	Cluster 2	995
Cavin3	Cavin3	caveolae associated protein 3	0.603753	Cluster 2	995
Cbr1	Cbr1	carbonyl reductase 1	0.731972	Cluster 2	995
Cbx4	Cbx4	chromobox 4	0.468582	Cluster 2	995
Ccdc141	Ccdc141	coiled-coil domain containing 141	1.29844	Cluster 2	995
Ccdc163	Ccdc163	coiled-coil domain containing 163	0.433926	Cluster 2	995
Ccdc167	Ccdc167	coiled-coil domain containing 167	0.666002	Cluster 2	995
Ccdc65	Ccdc65	coiled-coil domain containing 65	0.487794	Cluster 2	995
Ccdc68	Ccdc68	coiled-coil domain containing 68	1.2286	Cluster 2	995
Ccdc85a	Ccdc85a	coiled-coil domain containing 85A	0.580445	Cluster 2	995
Ccdc85c	Ccdc85c	coiled-coil domain containing 85C	1.28398	Cluster 2	995
Ccnd2	Ccnd2	cyclin D2	1.15842	Cluster 2	995
Ccr10	Ccr10	C-C motif chemokine receptor 10	1.09828	Cluster 2	995
Ccrl2	Ccrl2	C-C motif chemokine receptor like 2	0.670561	Cluster 2	995
Cd151	Cd151	CD151 molecule (Raph blood group)	0.374614	Cluster 2	995
Cd244	Cd244	CD244 molecule	1.00298	Cluster 2	995
Cd2ap	Cd2ap	CD2-associated protein	0.476623	Cluster 2	995
Cd300e	Cd300e	Cd300e molecule	0.872494	Cluster 2	995
Cd81	Cd81	Cd81 molecule	0.255924	Cluster 2	995
Cdc25b	Cdc25b	cell division cycle 25B	0.636739	Cluster 2	995
Cdc42bpg	Cdc42bpg	CDC42 binding protein kinase gamma	0.455555	Cluster 2	995
Cdh2	Cdh2	cadherin 2	1.32568	Cluster 2	995
Cdipt	Cdipt	CDP-diacylglycerol--inositol 3-phosphatidyltransferase	0.331239	Cluster 2	995
Cdk14	Cdk14	cyclin-dependent kinase 14	0.683667	Cluster 2	995
Celsr1	Celsr1	cadherin, EGF LAG seven-pass G-type receptor 1	1.28119	Cluster 2	995
Cenph	Cenph	centromere protein H	0.788796	Cluster 2	995
Cep164	Cep164	centrosomal protein 164	0.727615	Cluster 2	995
Cep170b	Cep170b	centrosomal protein 170B	0.551113	Cluster 2	995
Cep83	Cep83	centrosomal protein 83	0.335001	Cluster 2	995
Cep89	Cep89	centrosomal protein 89	0.336098	Cluster 2	995
Cers4	Cers4	ceramide synthase 4	0.602139	Cluster 2	995
Cfap20	Cfap20	cilia and flagella associated protein 20	0.289151	Cluster 2	995
Cgnl1	Cgnl1	cingulin-like 1	0.610477	Cluster 2	995
Chit1	Chit1	chitinase 1	0.573019	Cluster 2	995
Chmp4c	Chmp4c	charged multivesicular body protein 4C	0.909147	Cluster 2	995
Chpt1	Chpt1	choline phosphotransferase 1	0.479956	Cluster 2	995
Chrm2	Chrm2	cholinergic receptor, muscarinic 2	1.72713	Cluster 2	995
Chst15	Chst15	carbohydrate sulfotransferase 15	0.630459	Cluster 2	995
Chsy1	Chsy1	chondroitin sulfate synthase 1	0.439265	Cluster 2	995
Chtf8	Chtf8	chromosome transmission fidelity factor 8	0.258362	Cluster 2	995
Cidea	Cidea	cell death-inducing DFFA-like effector a	0.839324	Cluster 2	995
Cish	Cish	cytokine inducible SH2-containing protein	0.762732	Cluster 2	995
Cited1	Cited1	Cbp/p300-interacting transactivator with Glu/Asp-rich carboxy-terminal domain 1	1.00698	Cluster 2	995
Ckb	Ckb	creatine kinase B	0.707031	Cluster 2	995
Clic2	Clic2	chloride intracellular channel 2	0.672564	Cluster 2	995
Clic4	Clic4	chloride intracellular channel 4	0.61843	Cluster 2	995
Clstn1	Clstn1	calsyntenin 1	0.24653	Cluster 2	995
Clstn2	Clstn2	calsyntenin 2	1.18877	Cluster 2	995
Cltb	Cltb	clathrin, light chain B	0.611115	Cluster 2	995
Clu	Clu	clusterin	1.00115	Cluster 2	995
Cnksr3	Cnksr3	Cnksr family member 3	0.49933	Cluster 2	995
Cntnap1	Cntnap1	contactin associated protein 1	1.36105	Cluster 2	995
Cobll1	Cobll1	cordon-bleu WH2 repeat protein-like 1	0.479288	Cluster 2	995
Cog5	Cog5	component of oligomeric golgi complex 5	0.48015	Cluster 2	995
Cog6	Cog6	component of oligomeric golgi complex 6	0.399272	Cluster 2	995
Col27a1	Col27a1	collagen type XXVII alpha 1 chain	0.468343	Cluster 2	995
Col4a4	Col4a4	collagen type IV alpha 4 chain	0.392977	Cluster 2	995
Col4a5	Col4a5	collagen type IV alpha 5 chain	0.522574	Cluster 2	995
Corin	Corin	corin, serine peptidase	1.60112	Cluster 2	995
Coro2b	Coro2b	coronin 2B	0.397586	Cluster 2	995
Cox8a	Cox8a	cytochrome c oxidase subunit 8A	0.40594	Cluster 2	995
Cpa6	Cpa6	carboxypeptidase A6	1.58914	Cluster 2	995
Cpd	Cpd	carboxypeptidase D	0.472699	Cluster 2	995
Cpe	Cpe	carboxypeptidase E	0.645075	Cluster 2	995
Cpeb2	Cpeb2	cytoplasmic polyadenylation element binding protein 2	0.602508	Cluster 2	995
Crip2	Crip2	cysteine-rich protein 2	1.06532	Cluster 2	995
Crispld2	Crispld2	cysteine-rich secretory protein LCCL domain containing 2	0.667613	Cluster 2	995
Crmp1	Crmp1	collapsin response mediator protein 1	0.879932	Cluster 2	995
Crybb1	Crybb1	crystallin, beta B1	1.45538	Cluster 2	995
Crybg3	Crybg3	crystallin beta-gamma domain containing 3	0.473187	Cluster 2	995
Crygd	Crygd	crystallin, gamma D	1.10128	Cluster 2	995
Cryl1	Cryl1	crystallin, lambda 1	0.883631	Cluster 2	995
Csdc2	Csdc2	cold shock domain containing C2	1.19994	Cluster 2	995
Cspg4	Cspg4	chondroitin sulfate proteoglycan 4	0.308797	Cluster 2	995
Csrnp2	Csrnp2	cysteine and serine rich nuclear protein 2	0.474946	Cluster 2	995
Ctnna1	Ctnna1	catenin alpha 1	0.745668	Cluster 2	995
Ctnna3	Ctnna3	catenin alpha 3	0.813165	Cluster 2	995
Ctsb	Ctsb	cathepsin B	0.306981	Cluster 2	995
Ctsc	Ctsc	cathepsin C	0.391107	Cluster 2	995
Cux2	Cux2	cut-like homeobox 2	1.06017	Cluster 2	995
Cx3cl1	Cx3cl1	C-X3-C motif chemokine ligand 1	0.928771	Cluster 2	995
Cxadr	Cxadr	CXADR, Ig-like cell adhesion molecule	1.1158	Cluster 2	995
Cxcl11	Cxcl11	C-X-C motif chemokine ligand 11	1.26089	Cluster 2	995
Cxxc4	Cxxc4	CXXC finger protein 4	0.824371	Cluster 2	995
Cyb5b	Cyb5b	cytochrome b5 type B	0.343927	Cluster 2	995
Cygb	Cygb	cytoglobin	0.509098	Cluster 2	995
Cyp11a1	Cyp11a1	cytochrome P450, family 11, subfamily a, polypeptide 1	1.50973	Cluster 2	995
Dapp1	Dapp1	dual adaptor of phosphotyrosine and 3-phosphoinositides 1	0.76194	Cluster 2	995
Dbh	Dbh	dopamine beta-hydroxylase	1.35335	Cluster 2	995
Dbnl	Dbnl	drebrin-like	0.385572	Cluster 2	995
Dcbld2	Dcbld2	discoidin, CUB and LCCL domain containing 2	1.3225	Cluster 2	995
Dcdc5	Dcdc5	doublecortin domain containing 5	1.45096	Cluster 2	995
Dct	Dct	dopachrome tautomerase	1.51842	Cluster 2	995
Dctn6	Dctn6	dynactin subunit 6	0.401211	Cluster 2	995
Ddc	Ddc	dopa decarboxylase	0.731831	Cluster 2	995
Ddit3	Ddit3	DNA-damage inducible transcript 3	0.446802	Cluster 2	995
Dennd2b	Dennd2b	DENN domain containing 2B	0.432148	Cluster 2	995
Dennd5a	Dennd5a	DENN domain containing 5A	0.2951	Cluster 2	995
Dgkz	Dgkz	diacylglycerol kinase zeta	0.393573	Cluster 2	995
Dhdds	Dhdds	dehydrodolichyl diphosphate synthase subunit	0.768626	Cluster 2	995
Dhrs11	Dhrs11	dehydrogenase/reductase 11	0.323606	Cluster 2	995
Dhrs4	Dhrs4	dehydrogenase/reductase 4	0.588034	Cluster 2	995
Dipk2a	Dipk2a	divergent protein kinase domain 2A	0.431376	Cluster 2	995
Dkk3	Dkk3	dickkopf WNT signaling pathway inhibitor 3	1.19968	Cluster 2	995
Dlc1	Dlc1	DLC1 Rho GTPase activating protein	0.567846	Cluster 2	995
Dnaaf3	Dnaaf3	dynein, axonemal, assembly factor 3	1.38579	Cluster 2	995
Dnajb1	Dnajb1	DnaJ heat shock protein family (Hsp40) member B1	0.310692	Cluster 2	995
Dnajb2	Dnajb2	DnaJ heat shock protein family (Hsp40) member B2	0.519861	Cluster 2	995
Dnajc12	Dnajc12	DnaJ heat shock protein family (Hsp40) member C12	0.364613	Cluster 2	995
Doc2g	Doc2g	double C2-like domains, gamma	0.959044	Cluster 2	995
Dock1	Dock1	dedicator of cyto-kinesis 1	0.320488	Cluster 2	995
Dock7	Dock7	dedicator of cytokinesis 7	0.438124	Cluster 2	995
Drc3	Drc3	dynein regulatory complex subunit 3	0.936305	Cluster 2	995
Dsc2	Dsc2	desmocollin 2	1.24215	Cluster 2	995
Dsg2	Dsg2	desmoglein 2	1.38037	Cluster 2	995
Dsp	Dsp	desmoplakin	1.40228	Cluster 2	995
Dstn	Dstn	destrin, actin depolymerizing factor	0.352548	Cluster 2	995
Dusp5	Dusp5	dual specificity phosphatase 5	1.01242	Cluster 2	995
Dusp7	Dusp7	dual specificity phosphatase 7	0.45695	Cluster 2	995
Dynll1	Dynll1	dynein light chain LC8-type 1	0.443592	Cluster 2	995
Dyrk3	Dyrk3	dual specificity tyrosine phosphorylation regulated kinase 3	1.36152	Cluster 2	995
Dzip1l	Dzip1l	DAZ interacting zinc finger protein 1-like	0.487355	Cluster 2	995
Ecm1	Ecm1	extracellular matrix protein 1	0.802556	Cluster 2	995
Ednra	Ednra	endothelin receptor type A	0.597543	Cluster 2	995
Efcab6	Efcab6	EF-hand calcium binding domain 6	1.37604	Cluster 2	995
Efcc1	Efcc1	EF-hand and coiled-coil domain containing 1	0.626456	Cluster 2	995
Efhd1	Efhd1	EF-hand domain family, member D1	0.776344	Cluster 2	995
Efnb1	Efnb1	ephrin B1	0.316857	Cluster 2	995
Efnb3	Efnb3	ephrin B3	1.44088	Cluster 2	995
Efr3a	Efr3a	EFR3 homolog A	0.586418	Cluster 2	995
Ehd1	Ehd1	EH-domain containing 1	0.329041	Cluster 2	995
Ehd4	Ehd4	EH-domain containing 4	0.937117	Cluster 2	995
Eif2ak2	Eif2ak2	eukaryotic translation initiation factor 2-alpha kinase 2	0.401526	Cluster 2	995
Emd	Emd	emerin	0.272809	Cluster 2	995
Emilin1	Emilin1	elastin microfibril interfacer 1	0.389197	Cluster 2	995
Eml2	Eml2	EMAP like 2	0.546324	Cluster 2	995
Emp2	Emp2	epithelial membrane protein 2	0.563317	Cluster 2	995
Enpep	Enpep	glutamyl aminopeptidase	0.616768	Cluster 2	995
Enpp5	Enpp5	ectonucleotide pyrophosphatase/phosphodiesterase family member 5	0.571057	Cluster 2	995
Entpd6	Entpd6	ectonucleoside triphosphate diphosphohydrolase 6	0.419924	Cluster 2	995
Epb41	Epb41	erythrocyte membrane protein band 4.1	0.521998	Cluster 2	995
Epb41l1/59317	Epb41l1	erythrocyte membrane protein band 4.1-like 1	0.603712	Cluster 2	995
Epb41l4a	Epb41l4a	erythrocyte membrane protein band 4.1 like 4A	0.664657	Cluster 2	995
Ephx2	Ephx2	epoxide hydrolase 2	1.01455	Cluster 2	995
Erc1	Erc1	ELKS/RAB6-interacting/CAST family member 1	0.308919	Cluster 2	995
Ero1a	Ero1a	endoplasmic reticulum oxidoreductase 1 alpha	0.470237	Cluster 2	995
Esrrb	Esrrb	estrogen-related receptor beta	1.46046	Cluster 2	995
Etfbkmt	Etfbkmt	electron transfer flavoprotein subunit beta lysine methyltransferase	0.948003	Cluster 2	995
Etv1	Etv1	ETS variant transcription factor 1	0.610978	Cluster 2	995
Eva1c	Eva1c	eva-1 homolog C	0.968395	Cluster 2	995
Ext1	Ext1	exostosin glycosyltransferase 1	0.359396	Cluster 2	995
Eya3	Eya3	EYA transcriptional coactivator and phosphatase 3	0.533785	Cluster 2	995
Ezr	Ezr	ezrin	1.04289	Cluster 2	995
Fadd	Fadd	Fas associated via death domain	0.406964	Cluster 2	995
Fads3	Fads3	fatty acid desaturase 3	0.735994	Cluster 2	995
Faim/ENSRNOG00000030463	Faim	Fas apoptotic inhibitory molecule	0.801982	Cluster 2	995
Fam110b	Fam110b	family with sequence similarity 110, member B	0.393411	Cluster 2	995
Fam151a	Fam151a	family with sequence similarity 151, member A	1.09293	Cluster 2	995
Fam162a	Fam162a	family with sequence similarity 162, member A	0.357775	Cluster 2	995
Fam163b	Fam163b	family with sequence similarity 163, member B	1.24519	Cluster 2	995
Fam174b	Fam174b	family with sequence similarity 174, member B	1.30621	Cluster 2	995
Fam217b	Fam217b	family with sequence similarity 217, member B	0.662457	Cluster 2	995
Fam234b	Fam234b	family with sequence similarity 234, member B	0.353448	Cluster 2	995
Fam57b	Fam57b	family with sequence similarity 57, member B	1.24916	Cluster 2	995
Fam65b	Fam65b	family with sequence similarity 65, member B	0.914883	Cluster 2	995
Fam78b	Fam78b	family with sequence similarity 78, member B	1.08808	Cluster 2	995
Fat1	Fat1	FAT atypical cadherin 1	0.440236	Cluster 2	995
Fbh1	Fbh1	F-box DNA helicase 1	0.29344	Cluster 2	995
Fblim1	Fblim1	filamin binding LIM protein 1	1.08236	Cluster 2	995
Fbxl22	Fbxl22	F-box and leucine-rich repeat protein 22	1.14009	Cluster 2	995
Fbxo44	Fbxo44	F-box protein 44	1.16527	Cluster 2	995
Fbxw10	Fbxw10	F-box and WD repeat domain containing 10	1.57578	Cluster 2	995
Fbxw8	Fbxw8	F-box and WD repeat domain containing 8	0.561323	Cluster 2	995
Fcer2	Fcer2	Fc fragment of IgE receptor II	1.621	Cluster 2	995
Fcgbp	Fcgbp	Fc fragment of IgG binding protein	0.810641	Cluster 2	995
Fgd6	Fgd6	FYVE, RhoGEF and PH domain containing 6	0.710489	Cluster 2	995
Fgf1	Fgf1	fibroblast growth factor 1	0.882395	Cluster 2	995
Fgf12	Fgf12	fibroblast growth factor 12	1.38666	Cluster 2	995
Fgf16	Fgf16	fibroblast growth factor 16	1.22745	Cluster 2	995
Fhl2	Fhl2	four and a half LIM domains 2	1.40342	Cluster 2	995
Fhod3	Fhod3	formin homology 2 domain containing 3	1.01223	Cluster 2	995
Fitm2	Fitm2	fat storage-inducing transmembrane protein 2	0.724861	Cluster 2	995
Flcn	Flcn	folliculin	0.465125	Cluster 2	995
Fnbp1	Fnbp1	formin binding protein 1	0.570466	Cluster 2	995
Foxp2	Foxp2	forkhead box P2	0.781915	Cluster 2	995
Frem1	Frem1	Fras1 related extracellular matrix 1	0.782186	Cluster 2	995
Frmd5	Frmd5	FERM domain containing 5	1.45063	Cluster 2	995
Frzb	Frzb	frizzled-related protein	0.472942	Cluster 2	995
Fsd1l	Fsd1l	fibronectin type III and SPRY domain containing 1-like	0.859461	Cluster 2	995
Fstl3	Fstl3	follistatin like 3	0.528818	Cluster 2	995
Fuca2	Fuca2	alpha-L-fucosidase 2	0.318846	Cluster 2	995
Fyn	Fyn	FYN proto-oncogene, Src family tyrosine kinase	0.389713	Cluster 2	995
Fzd1	Fzd1	frizzled class receptor 1	0.745958	Cluster 2	995
Fzd5	Fzd5	frizzled class receptor 5	1.26808	Cluster 2	995
Gal3st3	Gal3st3	galactose-3-O-sulfotransferase 3	1.44783	Cluster 2	995
Galnt18	Galnt18	polypeptide N-acetylgalactosaminyltransferase 18	0.440689	Cluster 2	995
Gas6	Gas6	growth arrest specific 6	0.40638	Cluster 2	995
Gata4	Gata4	GATA binding protein 4	1.39546	Cluster 2	995
Gata5	Gata5	GATA binding protein 5	1.48505	Cluster 2	995
Gata6	Gata6	GATA binding protein 6	1.42088	Cluster 2	995
Gcnt1	Gcnt1	glucosaminyl (N-acetyl) transferase 1	1.02417	Cluster 2	995
Gdpgp1	Gdpgp1	GDP-D-glucose phosphorylase 1	0.525945	Cluster 2	995
Get1	Get1	guided entry of tail-anchored proteins factor 1	0.658428	Cluster 2	995
Gfpt2	Gfpt2	glutamine-fructose-6-phosphate transaminase 2	0.378408	Cluster 2	995
Gga2	Gga2	golgi associated, gamma adaptin ear containing, ARF binding protein 2	0.422648	Cluster 2	995
Gipc3	Gipc3	GIPC PDZ domain containing family, member 3	0.547384	Cluster 2	995
Gja1	Gja1	gap junction protein, alpha 1	1.19069	Cluster 2	995
Glod5	Glod5	glyoxalase domain containing 5	1.15597	Cluster 2	995
Gna12	Gna12	G protein subunit alpha 12	0.431584	Cluster 2	995
Gnao1	Gnao1	G protein subunit alpha o1	1.3904	Cluster 2	995
Gnb3	Gnb3	G protein subunit beta 3	1.35281	Cluster 2	995
Gnrh1/ENSRNOG00000013433	Gnrh1	gonadotropin releasing hormone 1	1.11602	Cluster 2	995
Golm1	Golm1	golgi membrane protein 1	1.18066	Cluster 2	995
Gorasp1	Gorasp1	golgi reassembly stacking protein 1	0.255382	Cluster 2	995
Gp1bb	Gp1bb	glycoprotein Ib platelet subunit beta	1.36114	Cluster 2	995
Gpr146	Gpr146	G protein-coupled receptor 146	1.05043	Cluster 2	995
Gpr22	Gpr22	G protein-coupled receptor 22	1.56534	Cluster 2	995
Gprasp2	Gprasp2	G protein-coupled receptor associated sorting protein 2	0.556299	Cluster 2	995
Gprin3	Gprin3	GPRIN family member 3	1.48896	Cluster 2	995
Gpsm1	Gpsm1	G-protein signaling modulator 1	1.26667	Cluster 2	995
Gpx1	Gpx1	glutathione peroxidase 1	0.704764	Cluster 2	995
Gramd2a	Gramd2a	GRAM domain containing 2A	1.15213	Cluster 2	995
Gramd2b	Gramd2b	GRAM domain containing 2B	0.868355	Cluster 2	995
Gramd3	Gramd3	GRAM domain containing 3	1.43894	Cluster 2	995
Gramd4	Gramd4	GRAM domain containing 4	0.678839	Cluster 2	995
Grb14	Grb14	growth factor receptor bound protein 14	0.979381	Cluster 2	995
Gria3	Gria3	glutamate ionotropic receptor AMPA type subunit 3	1.29951	Cluster 2	995
Grk5	Grk5	G protein-coupled receptor kinase 5	0.439172	Cluster 2	995
Gstcd	Gstcd	glutathione S-transferase, C-terminal domain containing	0.594916	Cluster 2	995
Hacd2	Hacd2	3-hydroxyacyl-CoA dehydratase 2	0.828079	Cluster 2	995
Hand2	Hand2	heart and neural crest derivatives expressed 2	1.38796	Cluster 2	995
Haus8	Haus8	HAUS augmin-like complex, subunit 8	0.439941	Cluster 2	995
Hcfc1r1	Hcfc1r1	host cell factor C1 regulator 1	0.299482	Cluster 2	995
Hdac6	Hdac6	histone deacetylase 6	0.39806	Cluster 2	995
Hectd4	Hectd4	HECT domain E3 ubiquitin protein ligase 4	0.525798	Cluster 2	995
Hecw2	Hecw2	HECT, C2 and WW domain containing E3 ubiquitin protein ligase 2	0.825862	Cluster 2	995
Helz2	Helz2	helicase with zinc finger 2	0.538185	Cluster 2	995
Hey2	Hey2	hes-related family bHLH transcription factor with YRPW motif 2	0.881424	Cluster 2	995
Hhat	Hhat	hedgehog acyltransferase	1.18028	Cluster 2	995
Hhipl1	Hhipl1	HHIP-like 1	0.823303	Cluster 2	995
Hils1	Hils1	histone linker H1 domain, spermatid-specific 1	0.837866	Cluster 2	995
Hip1r	Hip1r	huntingtin interacting protein 1 related	0.796029	Cluster 2	995
Hk1	Hk1	hexokinase 1	0.991546	Cluster 2	995
Hltf	Hltf	helicase-like transcription factor	1.08803	Cluster 2	995
Hmbs	Hmbs	hydroxymethylbilane synthase	0.320854	Cluster 2	995
Hmga1	Hmga1	high mobility group AT-hook 1	0.524	Cluster 2	995
Hopx	Hopx	HOP homeobox	0.804034	Cluster 2	995
Hprt1	Hprt1	hypoxanthine phosphoribosyltransferase 1	0.520516	Cluster 2	995
Hspa4l	Hspa4l	heat shock protein family A (Hsp70) member 4 like	1.09634	Cluster 2	995
Hspb2	Hspb2	heat shock protein family B (small) member 2	0.318876	Cluster 2	995
Htra3	Htra3	HtrA serine peptidase 3	0.636371	Cluster 2	995
Hus1	Hus1	HUS1 checkpoint clamp component	0.286249	Cluster 2	995
Idh2	Idh2	isocitrate dehydrogenase (NADP(+)) 2	0.515823	Cluster 2	995
Ier5	Ier5	immediate early response 5	0.526037	Cluster 2	995
Ier5l	Ier5l	immediate early response 5-like	0.385074	Cluster 2	995
Ifnlr1	Ifnlr1	interferon, lambda receptor 1	1.03379	Cluster 2	995
Ift43	Ift43	intraflagellar transport 43	0.910113	Cluster 2	995
Ift81	Ift81	intraflagellar transport 81	0.617316	Cluster 2	995
Igsf3	Igsf3	immunoglobulin superfamily, member 3	0.815482	Cluster 2	995
Il15ra	Il15ra	interleukin 15 receptor subunit alpha	0.804704	Cluster 2	995
Il2rb	Il2rb	interleukin 2 receptor subunit beta	1.25589	Cluster 2	995
Impa2	Impa2	inositol monophosphatase 2	0.529991	Cluster 2	995
Inafm2	Inafm2	InaF motif containing 2	0.704528	Cluster 2	995
Inha	Inha	inhibin subunit alpha	1.32874	Cluster 2	995
Inka2	Inka2	inka box actin regulator 2	0.6063	Cluster 2	995
Inpp1	Inpp1	inositol polyphosphate-1-phosphatase	0.507657	Cluster 2	995
Inpp4b	Inpp4b	inositol polyphosphate-4-phosphatase type II B	0.475332	Cluster 2	995
Inpp5a	Inpp5a	inositol polyphosphate-5-phosphatase A	0.798726	Cluster 2	995
Inpp5j	Inpp5j	inositol polyphosphate-5-phosphatase J	1.3401	Cluster 2	995
Ints3	Ints3	integrator complex subunit 3	0.268665	Cluster 2	995
Iqsec1	Iqsec1	IQ motif and Sec7 domain ArfGEF 1	0.433821	Cluster 2	995
Irak2	Irak2	interleukin-1 receptor-associated kinase 2	0.579738	Cluster 2	995
Irx1	Irx1	iroquois homeobox 1	1.46989	Cluster 2	995
Irx2	Irx2	iroquois homeobox 2	1.50679	Cluster 2	995
Irx3	Irx3	iroquois homeobox 3	1.2522	Cluster 2	995
Irx4	Irx4	iroquois homeobox 4	1.56634	Cluster 2	995
Irx5	Irx5	iroquois homeobox 5	1.04396	Cluster 2	995
Itga1	Itga1	integrin subunit alpha 1	0.556375	Cluster 2	995
Itga3	Itga3	integrin subunit alpha 3	0.654841	Cluster 2	995
Itga5	Itga5	integrin subunit alpha 5	0.560612	Cluster 2	995
Itga7	Itga7	integrin subunit alpha 7	0.489964	Cluster 2	995
Itga9	Itga9	integrin subunit alpha 9	1.09565	Cluster 2	995
Itgal	Itgal	integrin subunit alpha L	0.933369	Cluster 2	995
Itm2c	Itm2c	integral membrane protein 2C	0.460693	Cluster 2	995
Itsn2	Itsn2	intersectin 2	0.828818	Cluster 2	995
Jam3	Jam3	junctional adhesion molecule 3	0.344728	Cluster 2	995
Jazf1	Jazf1	JAZF zinc finger 1	0.695888	Cluster 2	995
[truncated: 6,095 more rows]

## Sheet: (B) Cluster 1 - GO
Analysis Type:	PANTHER Overrepresentation Test (Released 20240807)
Annotation Version and Release Date:	GO Ontology database DOI: 10.5281/zenodo.12173881 Released 2024-06-17
Analyzed List:	upload_1 (Rattus norvegicus)
Reference List:	Rattus norvegicus (all genes in database)
Test Type:	FISHER
Correction:	FDR
GO biological process complete	Rattus norvegicus - REFLIST (22870)	upload_1 (1443)	upload_1 (expected)	upload_1 (over/under)	upload_1 (fold Enrichment)	upload_1 (raw P-value)	upload_1 (FDR)
translation at postsynapse (GO:0140242)	6	6	0.38	+	15.85	6.25e-08	5.37e-06
viral translational termination-reinitiation (GO:0075525)	5	5	0.32	+	15.85	9.94e-07	7.12e-05
translation at synapse (GO:0140241)	7	6	0.44	+	13.58	4.14e-07	3.24e-05
translation at presynapse (GO:0140236)	6	5	0.38	+	13.21	5.65e-06	0.000347
positive regulation of mRNA cis splicing, via spliceosome (GO:1905746)	5	4	0.32	+	12.68	7.5e-05	0.00366
regulation of mRNA cis splicing, via spliceosome (GO:1905744)	5	4	0.32	+	12.68	7.5e-05	0.00365
cellular response to Thyroid stimulating hormone (GO:1904401)	5	4	0.32	+	12.68	7.5e-05	0.00364
negative regulation of translational initiation in response to stress (GO:0032057)	4	3	0.25	+	11.89	0.000955	0.0328
positive regulation of female receptivity (GO:0045925)	4	3	0.25	+	11.89	0.000955	0.0328
formation of cytoplasmic translation initiation complex (GO:0001732)	15	11	0.95	+	11.62	6.56e-11	7.21e-09
U2-type prespliceosome assembly (GO:1903241)	6	4	0.38	+	10.57	0.000214	0.00895
HRI-mediated signaling (GO:0140468)	6	4	0.38	+	10.57	0.000214	0.00893
response to Thyroid stimulating hormone (GO:1904400)	6	4	0.38	+	10.57	0.000214	0.00891
transcription-dependent tethering of RNA polymerase II gene DNA at nuclear periphery (GO:0000972)	7	4	0.44	+	9.06	0.000473	0.0177
PERK-mediated unfolded protein response (GO:0036499)	7	4	0.44	+	9.06	0.000473	0.0177
cytoplasmic translational initiation (GO:0002183)	34	19	2.15	+	8.86	1.05e-14	1.53e-12
proteasome assembly (GO:0043248)	13	7	0.82	+	8.53	4.8e-06	0.000296
glycophagy (GO:0061723)	12	6	0.76	+	7.92	4.15e-05	0.00217
co-transcriptional RNA 3'-end processing, cleavage and polyadenylation pathway (GO:0180012)	8	4	0.5	+	7.92	0.000899	0.0312
co-transcriptional mRNA 3'-end processing, cleavage and polyadenylation pathway (GO:0180010)	8	4	0.5	+	7.92	0.000899	0.0311
viral translation (GO:0019081)	16	8	1.01	+	7.92	2.01e-06	0.000134
integrated stress response signaling (GO:0140467)	16	8	1.01	+	7.92	2.01e-06	0.000134
protein polyglutamylation (GO:0018095)	10	5	0.63	+	7.92	0.000191	0.00821
autophagic cell death (GO:0048102)	8	4	0.5	+	7.92	0.000899	0.031
cellular response to glycoprotein (GO:1904588)	8	4	0.5	+	7.92	0.000899	0.031
IRES-dependent viral translational initiation (GO:0075522)	11	5	0.69	+	7.2	0.000333	0.0134
protein deneddylation (GO:0000338)	11	5	0.69	+	7.2	0.000333	0.0133
negative regulation of nuclear-transcribed mRNA catabolic process, nonsense-mediated decay (GO:2000623)	9	4	0.57	+	7.04	0.00154	0.049
positive regulation of attachment of spindle microtubules to kinetochore (GO:0051987)	9	4	0.57	+	7.04	0.00154	0.0489
cellular response to misfolded protein (GO:0071218)	18	8	1.14	+	7.04	6.09e-06	0.000373
negative regulation of transcription by RNA polymerase I (GO:0016479)	9	4	0.57	+	7.04	0.00154	0.0488
primary miRNA processing (GO:0031053)	9	4	0.57	+	7.04	0.00154	0.0487
positive regulation of transcription by RNA polymerase III (GO:0045945)	19	8	1.2	+	6.67	9.94e-06	0.000591
ribosomal large subunit assembly (GO:0000027)	31	13	1.96	+	6.65	1.68e-08	1.52e-06
ubiquitin-dependent protein catabolic process via the C-end degron rule pathway (GO:0140627)	12	5	0.76	+	6.6	0.000541	0.0198
regulation of stress granule assembly (GO:0062028)	12	5	0.76	+	6.6	0.000541	0.0197
translational initiation (GO:0006413)	70	28	4.42	+	6.34	4.12e-16	6.6e-14
response to misfolded protein (GO:0051788)	20	8	1.26	+	6.34	1.56e-05	0.000899
autophagy of peroxisome (GO:0030242)	15	6	0.95	+	6.34	0.00019	0.00819
retrograde protein transport, ER to cytosol (GO:0030970)	18	7	1.14	+	6.16	6.73e-05	0.00333
endoplasmic reticulum to cytosol transport (GO:1903513)	18	7	1.14	+	6.16	6.73e-05	0.00332
negative regulation of translational initiation (GO:0045947)	19	7	1.2	+	5.84	0.000101	0.00477
protein monoubiquitination (GO:0006513)	47	17	2.97	+	5.73	1.62e-09	1.56e-07
negative regulation of DNA-templated transcription, elongation (GO:0032785)	20	7	1.26	+	5.55	0.000147	0.00649
reticulophagy (GO:0061709)	20	7	1.26	+	5.55	0.000147	0.00647
viral gene expression (GO:0019080)	23	8	1.45	+	5.51	5.13e-05	0.00264
ribosomal small subunit biogenesis (GO:0042274)	141	49	8.9	+	5.51	6.25e-24	1.54e-21
regulation of transcription by RNA polymerase III (GO:0006359)	26	9	1.64	+	5.49	1.81e-05	0.00102
snRNA processing (GO:0016180)	26	9	1.64	+	5.49	1.81e-05	0.00102
ribosome assembly (GO:0042255)	85	29	5.36	+	5.41	1.72e-14	2.4e-12
spliceosomal complex assembly (GO:0000245)	53	18	3.34	+	5.38	1.75e-09	1.68e-07
regulation of tubulin deacetylation (GO:0090043)	21	7	1.33	+	5.28	0.000208	0.00877
snRNA 3'-end processing (GO:0034472)	21	7	1.33	+	5.28	0.000208	0.00874
cytoplasmic translation (GO:0002181)	147	48	9.28	+	5.18	3.94e-22	8.23e-20
regulation of transcription by RNA polymerase I (GO:0006356)	37	12	2.33	+	5.14	1.61e-06	0.00011
maturation of 5.8S rRNA (GO:0000460)	37	12	2.33	+	5.14	1.61e-06	0.000109
regulation of translational initiation (GO:0006446)	69	22	4.35	+	5.05	1.14e-10	1.2e-08
maturation of SSU-rRNA (GO:0030490)	60	19	3.79	+	5.02	2.39e-09	2.28e-07
rRNA processing (GO:0006364)	222	70	14.01	+	5	1.29e-30	4.52e-28
rescue of stalled ribosome (GO:0072344)	32	10	2.02	+	4.95	1.74e-05	0.000985
rRNA metabolic process (GO:0016072)	251	78	15.84	+	4.93	1.71e-33	7.13e-31
translational elongation (GO:0006414)	68	21	4.29	+	4.89	5.85e-10	5.87e-08
positive regulation of transcription by RNA polymerase I (GO:0045943)	26	8	1.64	+	4.88	0.000138	0.00618
ribonucleoprotein complex biogenesis (GO:0022613)	510	156	32.18	+	4.85	1.77e-65	2.66e-62
ribosomal large subunit biogenesis (GO:0042273)	108	33	6.81	+	4.84	1.06e-14	1.53e-12
ribosome biogenesis (GO:0042254)	367	112	23.16	+	4.84	7.21e-47	6.03e-44
glycogen catabolic process (GO:0005980)	23	7	1.45	+	4.82	0.000392	0.0154
rRNA transcription (GO:0009303)	23	7	1.45	+	4.82	0.000392	0.0154
positive regulation of translational initiation (GO:0045948)	23	7	1.45	+	4.82	0.000392	0.0153
regulation of telomere maintenance in response to DNA damage (GO:1904505)	20	6	1.26	+	4.75	0.00112	0.0374
protein-RNA complex organization (GO:0071826)	227	68	14.32	+	4.75	2.84e-28	9.08e-26
protein-RNA complex assembly (GO:0022618)	217	65	13.69	+	4.75	4.45e-27	1.29e-24
maturation of LSU-rRNA (GO:0000470)	44	13	2.78	+	4.68	1.96e-06	0.000132
maturation of LSU-rRNA from tricistronic rRNA transcript (SSU-rRNA, 5.8S rRNA, LSU-rRNA) (GO:0000463)	24	7	1.51	+	4.62	0.000524	0.0193
glucan catabolic process (GO:0009251)	24	7	1.51	+	4.62	0.000524	0.0192
ribosome localization (GO:0033750)	21	6	1.33	+	4.53	0.00149	0.0479
transcription by RNA polymerase III (GO:0006383)	35	10	2.21	+	4.53	4.15e-05	0.00217
ribosomal subunit export from nucleus (GO:0000054)	21	6	1.33	+	4.53	0.00149	0.0478
positive regulation of mRNA splicing, via spliceosome (GO:0048026)	32	9	2.02	+	4.46	0.000115	0.00533
protein exit from endoplasmic reticulum (GO:0032527)	25	7	1.58	+	4.44	0.000688	0.0245
polysaccharide catabolic process (GO:0000272)	25	7	1.58	+	4.44	0.000688	0.0245
snRNA metabolic process (GO:0016073)	50	14	3.15	+	4.44	1.62e-06	0.00011
positive regulation of double-strand break repair via homologous recombination (GO:1905168)	43	12	2.71	+	4.42	9.33e-06	0.000558
proteasome-mediated ubiquitin-dependent protein catabolic process (GO:0043161)	301	84	18.99	+	4.42	3.6e-32	1.35e-29
ubiquitin-dependent protein catabolic process via the multivesicular body sorting pathway (GO:0043162)	29	8	1.83	+	4.37	0.00032	0.0129
positive regulation of mRNA processing (GO:0050685)	37	10	2.33	+	4.28	7.01e-05	0.00345
maturation of 5.8S rRNA from tricistronic rRNA transcript (SSU-rRNA, 5.8S rRNA, LSU-rRNA) (GO:0000466)	26	7	1.64	+	4.27	0.000891	0.031
ER-nucleus signaling pathway (GO:0006984)	30	8	1.89	+	4.23	0.000412	0.016
protein sumoylation (GO:0016925)	30	8	1.89	+	4.23	0.000412	0.016
regulation of transcription elongation by RNA polymerase II (GO:0034243)	49	13	3.09	+	4.2	7.36e-06	0.000446
transcription by RNA polymerase I (GO:0006360)	34	9	2.15	+	4.2	0.000192	0.00821
response to amino acid starvation (GO:1990928)	61	16	3.85	+	4.16	7.85e-07	5.71e-05
positive regulation of translation (GO:0045727)	150	39	9.46	+	4.12	1.62e-14	2.28e-12
alternative mRNA splicing, via spliceosome (GO:0000380)	27	7	1.7	+	4.11	0.00114	0.0377
positive regulation of signal transduction by p53 class mediator (GO:1901798)	31	8	1.96	+	4.09	0.000525	0.0192
positive regulation of protein targeting to mitochondrion (GO:1903955)	35	9	2.21	+	4.08	0.000244	0.01
proteasomal protein catabolic process (GO:0010498)	389	100	24.54	+	4.07	8.54e-35	3.78e-32
cellular response to topologically incorrect protein (GO:0035967)	82	21	5.17	+	4.06	2.43e-08	2.14e-06
spliceosomal snRNP assembly (GO:0000387)	47	12	2.97	+	4.05	2.51e-05	0.00137
positive regulation of RNA splicing (GO:0033120)	51	13	3.22	+	4.04	1.19e-05	0.0007
ribosome disassembly (GO:0032790)	40	10	2.52	+	3.96	0.000143	0.00639
endoplasmic reticulum unfolded protein response (GO:0030968)	52	13	3.28	+	3.96	1.49e-05	0.000866
regulation of DNA-templated transcription elongation (GO:0032784)	57	14	3.6	+	3.89	8.79e-06	0.000529
maturation of SSU-rRNA from tricistronic rRNA transcript (SSU-rRNA, 5.8S rRNA, LSU-rRNA) (GO:0000462)	41	10	2.59	+	3.87	0.000179	0.00777
positive regulation of establishment of protein localization to mitochondrion (GO:1903749)	37	9	2.33	+	3.86	0.000384	0.0151
ubiquitin-dependent protein catabolic process (GO:0006511)	481	117	30.35	+	3.86	4.7e-38	2.95e-35
positive regulation of DNA-templated transcription, elongation (GO:0032786)	33	8	2.08	+	3.84	0.000826	0.0291
regulation of protein deacetylation (GO:0090311)	33	8	2.08	+	3.84	0.000826	0.0291
positive regulation of microtubule polymerization (GO:0031116)	33	8	2.08	+	3.84	0.000826	0.029
autophagosome maturation (GO:0097352)	46	11	2.9	+	3.79	0.000104	0.00488
modification-dependent protein catabolic process (GO:0019941)	495	118	31.23	+	3.78	1.88e-37	1.09e-34
vesicle budding from membrane (GO:0006900)	63	15	3.98	+	3.77	6.39e-06	0.00039
base-excision repair (GO:0006284)	42	10	2.65	+	3.77	0.000222	0.00918
positive regulation of microtubule polymerization or depolymerization (GO:0031112)	38	9	2.4	+	3.75	0.000475	0.0177
modification-dependent macromolecule catabolic process (GO:0043632)	500	118	31.55	+	3.74	5.36e-37	2.99e-34
nuclear membrane organization (GO:0071763)	34	8	2.15	+	3.73	0.00102	0.0345
regulation of chromatin organization (GO:1902275)	34	8	2.15	+	3.73	0.00102	0.0344
RNA export from nucleus (GO:0006405)	68	16	4.29	+	3.73	3.74e-06	0.000236
ribosomal small subunit assembly (GO:0000028)	34	8	2.15	+	3.73	0.00102	0.0343
regulation of protein targeting to mitochondrion (GO:1903214)	47	11	2.97	+	3.71	0.000128	0.0059
double-strand break repair via nonhomologous end joining (GO:0006303)	47	11	2.97	+	3.71	0.000128	0.00588
positive regulation of gene expression, epigenetic (GO:0141137)	56	13	3.53	+	3.68	3.5e-05	0.00186
RNA processing (GO:0006396)	839	191	52.94	+	3.61	1.9e-57	2.05e-54
transcription initiation-coupled chromatin remodeling (GO:0045815)	53	12	3.34	+	3.59	9.03e-05	0.00434
protein K48-linked ubiquitination (GO:0070936)	93	21	5.87	+	3.58	2.52e-07	2.05e-05
mRNA splicing, via spliceosome (GO:0000398)	241	54	15.21	+	3.55	1.77e-16	3e-14
RNA splicing, via transesterification reactions with bulged adenosine as nucleophile (GO:0000377)	241	54	15.21	+	3.55	1.77e-16	2.96e-14
RNA splicing, via transesterification reactions (GO:0000375)	241	54	15.21	+	3.55	1.77e-16	2.93e-14
organelle disassembly (GO:1903008)	144	32	9.09	+	3.52	3.07e-10	3.16e-08
protein autoubiquitination (GO:0051865)	72	16	4.54	+	3.52	8.24e-06	0.000498
ERAD pathway (GO:0036503)	91	20	5.74	+	3.48	7.66e-07	5.6e-05
proteolysis involved in protein catabolic process (GO:0051603)	620	136	39.12	+	3.48	7.74e-39	5.07e-36
RNA 3'-end processing (GO:0031123)	87	19	5.49	+	3.46	1.59e-06	0.000109
cellular response to amino acid starvation (GO:0034198)	55	12	3.47	+	3.46	0.000132	0.006
mRNA export from nucleus (GO:0006406)	55	12	3.47	+	3.46	0.000132	0.00599
RNA localization (GO:0006403)	143	31	9.02	+	3.44	1.11e-09	1.09e-07
regulation of translation (GO:0006417)	388	84	24.48	+	3.43	7.23e-24	1.76e-21
response to topologically incorrect protein (GO:0035966)	111	24	7	+	3.43	8.64e-08	7.34e-06
regulation of establishment of protein localization to mitochondrion (GO:1903747)	51	11	3.22	+	3.42	0.000278	0.0113
glucan metabolic process (GO:0044042)	65	14	4.1	+	3.41	4.34e-05	0.00226
regulation of hematopoietic progenitor cell differentiation (GO:1901532)	42	9	2.65	+	3.4	0.00103	0.0346
mRNA transport (GO:0051028)	99	21	6.25	+	3.36	7.63e-07	5.6e-05
cellular response to unfolded protein (GO:0034620)	66	14	4.16	+	3.36	5.19e-05	0.00266
nuclear export (GO:0051168)	128	27	8.08	+	3.34	2.39e-08	2.12e-06
post-Golgi vesicle-mediated transport (GO:0006892)	95	20	5.99	+	3.34	1.58e-06	0.000109
liver regeneration (GO:0097421)	76	16	4.8	+	3.34	1.71e-05	0.000973
RNA splicing (GO:0008380)	341	71	21.52	+	3.3	2.35e-19	4.66e-17
Golgi to plasma membrane transport (GO:0006893)	53	11	3.34	+	3.29	0.000396	0.0154
protein import into nucleus (GO:0006606)	116	24	7.32	+	3.28	2.08e-07	1.7e-05
glycogen metabolic process (GO:0005977)	63	13	3.98	+	3.27	0.000128	0.00587
mRNA processing (GO:0006397)	413	85	26.06	+	3.26	1.38e-22	2.97e-20
import into nucleus (GO:0051170)	122	25	7.7	+	3.25	1.42e-07	1.19e-05
RNA transport (GO:0050658)	122	25	7.7	+	3.25	1.42e-07	1.19e-05
nucleic acid transport (GO:0050657)	122	25	7.7	+	3.25	1.42e-07	1.18e-05
receptor metabolic process (GO:0043112)	44	9	2.78	+	3.24	0.00147	0.0477
SCF-dependent proteasomal ubiquitin-dependent protein catabolic process (GO:0031146)	44	9	2.78	+	3.24	0.00147	0.0476
membrane assembly (GO:0071709)	54	11	3.41	+	3.23	0.000469	0.0176
positive regulation of proteasomal protein catabolic process (GO:1901800)	108	22	6.81	+	3.23	8.72e-07	6.31e-05
establishment of RNA localization (GO:0051236)	124	25	7.82	+	3.2	1.97e-07	1.62e-05
RNA biosynthetic process (GO:0032774)	1331	267	83.98	+	3.18	6.96e-69	1.16e-65
positive regulation of DNA repair (GO:0045739)	115	23	7.26	+	3.17	6.97e-07	5.17e-05
protein destabilization (GO:0031648)	55	11	3.47	+	3.17	0.000554	0.0201
protein modification by small protein removal (GO:0070646)	105	21	6.63	+	3.17	2.1e-06	0.000139
positive regulation of protein catabolic process (GO:0045732)	201	40	12.68	+	3.15	7.31e-11	7.97e-09
RNA metabolic process (GO:0016070)	1482	294	93.51	+	3.14	3.32e-75	9.98e-72
regulation of proteasomal protein catabolic process (GO:0061136)	192	38	12.11	+	3.14	2.56e-10	2.66e-08
nucleic acid biosynthetic process (GO:0141187)	1400	275	88.33	+	3.11	5.31e-69	1e-65
negative regulation of post-translational protein modification (GO:1901874)	87	17	5.49	+	3.1	2.64e-05	0.00143
cellular response to UV (GO:0034644)	98	19	6.18	+	3.07	1.02e-05	0.000603
negative regulation of protein modification by small protein conjugation or removal (GO:1903321)	83	16	5.24	+	3.06	5.37e-05	0.00274
protein catabolic process (GO:0030163)	776	149	48.96	+	3.04	2.02e-35	9.49e-33
nucleocytoplasmic transport (GO:0006913)	250	48	15.77	+	3.04	3.68e-12	4.29e-10
protein localization to nucleus (GO:0034504)	204	39	12.87	+	3.03	4.36e-10	4.43e-08
regulation of signal transduction by p53 class mediator (GO:1901796)	89	17	5.62	+	3.03	3.59e-05	0.00189
post-transcriptional regulation of gene expression (GO:0010608)	529	101	33.38	+	3.03	5.37e-24	1.35e-21
mRNA metabolic process (GO:0016071)	566	108	35.71	+	3.02	1.41e-25	3.73e-23
nuclear transport (GO:0051169)	252	48	15.9	+	3.02	4.96e-12	5.7e-10
regulation of proteolysis involved in protein catabolic process (GO:1903050)	227	43	14.32	+	3	7.65e-11	8.22e-09
energy reserve metabolic process (GO:0006112)	74	14	4.67	+	3	0.00019	0.00821
macromolecule catabolic process (GO:0009057)	1012	191	63.85	+	2.99	2.08e-44	1.65e-41
nucleus organization (GO:0006997)	138	26	8.71	+	2.99	4.59e-07	3.58e-05
negative regulation of protein ubiquitination (GO:0031397)	69	13	4.35	+	2.99	0.000333	0.0133
negative regulation of proteolysis involved in protein catabolic process (GO:1903051)	75	14	4.73	+	2.96	0.000221	0.00915
negative regulation of ubiquitin-dependent protein catabolic process (GO:2000059)	59	11	3.72	+	2.95	0.00103	0.0344
translation (GO:0006412)	684	126	43.16	+	2.92	3.25e-28	9.98e-26
regulation of proteasomal ubiquitin-dependent protein catabolic process (GO:0032434)	125	23	7.89	+	2.92	3.16e-06	0.000203
regulation of mRNA processing (GO:0050684)	136	25	8.58	+	2.91	1.22e-06	8.63e-05
regulation of protein catabolic process (GO:0042176)	365	67	23.03	+	2.91	2.02e-15	3.11e-13
positive regulation of double-strand break repair (GO:2000781)	71	13	4.48	+	2.9	0.000446	0.0169
response to unfolded protein (GO:0006986)	93	17	5.87	+	2.9	6.43e-05	0.00319
positive regulation of proteolysis involved in protein catabolic process (GO:1903052)	127	23	8.01	+	2.87	4.18e-06	0.000261
polysaccharide metabolic process (GO:0005976)	78	14	4.92	+	2.84	0.000338	0.0134
autophagy of mitochondrion (GO:0000422)	67	12	4.23	+	2.84	0.000896	0.0312
macroautophagy (GO:0016236)	196	35	12.37	+	2.83	2.12e-08	1.9e-06
positive regulation of chromosome organization (GO:2001252)	102	18	6.44	+	2.8	6.42e-05	0.0032
positive regulation of proteasomal ubiquitin-dependent protein catabolic process (GO:0032436)	74	13	4.67	+	2.78	0.000673	0.0241
regulation of DNA repair (GO:0006282)	172	30	10.85	+	2.76	3.59e-07	2.83e-05
negative regulation of endocytosis (GO:0045806)	69	12	4.35	+	2.76	0.00117	0.0388
regulation of ubiquitin-dependent protein catabolic process (GO:2000058)	162	28	10.22	+	2.74	1.05e-06	7.51e-05
regulation of double-strand break repair via homologous recombination (GO:0010569)	81	14	5.11	+	2.74	0.000504	0.0187
autophagosome organization (GO:1905037)	93	16	5.87	+	2.73	0.000218	0.00907
nucleic acid metabolic process (GO:0090304)	2047	352	129.16	+	2.73	8.92e-74	2.24e-70
nucleobase-containing compound biosynthetic process (GO:0034654)	1641	282	103.54	+	2.72	9.09e-58	1.14e-54
regulation of mRNA splicing, via spliceosome (GO:0048024)	111	19	7	+	2.71	6.26e-05	0.00313
response to endoplasmic reticulum stress (GO:0034976)	234	40	14.76	+	2.71	7.79e-09	7.19e-07
regulation of RNA splicing (GO:0043484)	164	28	10.35	+	2.71	1.36e-06	9.45e-05
positive regulation of mRNA metabolic process (GO:1903313)	123	21	7.76	+	2.71	2.74e-05	0.00148
tRNA metabolic process (GO:0006399)	188	32	11.86	+	2.7	2.63e-07	2.13e-05
protein modification by small protein conjugation or removal (GO:0070647)	706	120	44.55	+	2.69	9.96e-24	2.38e-21
positive regulation of intrinsic apoptotic signaling pathway (GO:2001244)	71	12	4.48	+	2.68	0.00152	0.0486
regulation of sister chromatid segregation (GO:0033045)	71	12	4.48	+	2.68	0.00152	0.0485
RNA catabolic process (GO:0006401)	154	26	9.72	+	2.68	3.95e-06	0.000248
positive regulation of nucleocytoplasmic transport (GO:0046824)	77	13	4.86	+	2.68	0.000992	0.0337
lysosome organization (GO:0007040)	89	15	5.62	+	2.67	0.000427	0.0163
lytic vacuole organization (GO:0080171)	89	15	5.62	+	2.67	0.000427	0.0163
post-translational protein modification (GO:0043687)	748	126	47.2	+	2.67	1.62e-24	4.12e-22
positive regulation of DNA recombination (GO:0045911)	78	13	4.92	+	2.64	0.00112	0.0373
DNA-templated transcription initiation (GO:0006352)	133	22	8.39	+	2.62	2.96e-05	0.00159
negative regulation of intrinsic apoptotic signaling pathway (GO:2001243)	115	19	7.26	+	2.62	0.000102	0.00483
tRNA modification (GO:0006400)	85	14	5.36	+	2.61	0.00083	0.029
peptidyl-lysine modification (GO:0018205)	79	13	4.98	+	2.61	0.00127	0.0416
protein modification by small protein conjugation (GO:0032446)	603	99	38.05	+	2.6	1.19e-18	2.24e-16
Golgi vesicle transport (GO:0048193)	268	44	16.91	+	2.6	5.09e-09	4.75e-07
vacuolar transport (GO:0007034)	165	27	10.41	+	2.59	4.78e-06	0.000296
viral process (GO:0016032)	141	23	8.9	+	2.59	2.48e-05	0.00135
autophagy (GO:0006914)	295	48	18.61	+	2.58	1.4e-09	1.37e-07
process utilizing autophagic mechanism (GO:0061919)	295	48	18.61	+	2.58	1.4e-09	1.36e-07
protein deubiquitination (GO:0016579)	80	13	5.05	+	2.58	0.00143	0.0465
cellular response to light stimulus (GO:0071482)	117	19	7.38	+	2.57	0.00013	0.00592
vacuole organization (GO:0007033)	186	30	11.74	+	2.56	1.97e-06	0.000133
tRNA processing (GO:0008033)	124	20	7.82	+	2.56	9.62e-05	0.00457
positive regulation of protein modification by small protein conjugation or removal (GO:1903322)	118	19	7.45	+	2.55	0.000146	0.00647
protein ubiquitination (GO:0016567)	553	89	34.89	+	2.55	3.91e-16	6.32e-14
nucleic acid catabolic process (GO:0141188)	174	28	10.98	+	2.55	4.48e-06	0.000279
regulation of post-translational protein modification (GO:1901873)	218	35	13.75	+	2.54	3.2e-07	2.54e-05
positive regulation of post-translational protein modification (GO:1901875)	119	19	7.51	+	2.53	0.000163	0.00714
regulation of protein modification by small protein conjugation or removal (GO:1903320)	213	34	13.44	+	2.53	5.39e-07	4.08e-05
nuclear-transcribed mRNA catabolic process (GO:0000956)	94	15	5.93	+	2.53	0.000774	0.0273
regulation of mRNA metabolic process (GO:1903311)	295	47	18.61	+	2.53	4.17e-09	3.92e-07
transcription initiation at RNA polymerase II promoter (GO:0006367)	101	16	6.37	+	2.51	0.00057	0.0206
regulation of macroautophagy (GO:0016241)	139	22	8.77	+	2.51	5.91e-05	0.00298
lysosomal transport (GO:0007041)	127	20	8.01	+	2.5	0.000135	0.00608
negative regulation of translation (GO:0017148)	127	20	8.01	+	2.5	0.000135	0.00606
response to UV (GO:0009411)	166	26	10.47	+	2.48	1.59e-05	0.000909
gene expression (GO:0010467)	2738	428	172.76	+	2.48	2.58e-78	9.7e-75
regulation of telomere maintenance (GO:0032204)	96	15	6.06	+	2.48	0.000968	0.0331
double-strand break repair via homologous recombination (GO:0000724)	109	17	6.88	+	2.47	0.000468	0.0176
protein localization to chromosome (GO:0034502)	90	14	5.68	+	2.47	0.00147	0.0477
regulation of embryonic development (GO:0045995)	90	14	5.68	+	2.47	0.00147	0.0476
regulation of chromosome organization (GO:0033044)	206	32	13	+	2.46	2.11e-06	0.000139
non-membrane-bounded organelle assembly (GO:0140694)	361	56	22.78	+	2.46	4.41e-10	4.45e-08
mRNA catabolic process (GO:0006402)	123	19	7.76	+	2.45	0.000254	0.0104
regulation of RNA stability (GO:0043487)	175	27	11.04	+	2.45	1.46e-05	0.000849
regulation of double-strand break repair (GO:2000779)	117	18	7.38	+	2.44	0.000384	0.0152
regulation of chromosome segregation (GO:0051983)	98	15	6.18	+	2.43	0.0012	0.0397
cytoskeleton-dependent cytokinesis (GO:0061640)	98	15	6.18	+	2.43	0.0012	0.0396
blastocyst development (GO:0001824)	151	23	9.53	+	2.41	7.47e-05	0.00366
protein polyubiquitination (GO:0000209)	250	38	15.77	+	2.41	5.03e-07	3.88e-05
recombinational repair (GO:0000725)	112	17	7.07	+	2.41	0.000645	0.0232
positive regulation of catabolic process (GO:0009896)	522	79	32.94	+	2.4	3.99e-13	4.85e-11
cellular component disassembly (GO:0022411)	338	51	21.33	+	2.39	6.4e-09	5.94e-07
DNA-templated transcription (GO:0006351)	519	78	32.75	+	2.38	7.81e-13	9.33e-11
protein-containing complex disassembly (GO:0032984)	147	22	9.28	+	2.37	0.000205	0.00869
RNA modification (GO:0009451)	147	22	9.28	+	2.37	0.000205	0.00866
chromatin remodeling (GO:0006338)	622	93	39.25	+	2.37	7.16e-15	1.05e-12
regulation of catabolic process (GO:0009894)	993	148	62.65	+	2.36	5.63e-23	1.25e-20
chromatin organization (GO:0006325)	732	109	46.19	+	2.36	5.2e-17	9.21e-15
establishment of protein localization to organelle (GO:0072594)	351	52	22.15	+	2.35	1.07e-08	9.77e-07
regulation of G1/S transition of mitotic cell cycle (GO:2000045)	142	21	8.96	+	2.34	0.000322	0.013
nucleobase-containing compound transport (GO:0015931)	198	29	12.49	+	2.32	2.21e-05	0.00121
positive regulation of DNA metabolic process (GO:0051054)	274	40	17.29	+	2.31	9.38e-07	6.75e-05
regulation of protein localization to nucleus (GO:1900180)	172	25	10.85	+	2.3	9.44e-05	0.00451
endosomal transport (GO:0016197)	255	37	16.09	+	2.3	2.91e-06	0.000188
protein-DNA complex organization (GO:0071824)	787	114	49.66	+	2.3	5.51e-17	9.64e-15
macromolecule biosynthetic process (GO:0009059)	3158	457	199.26	+	2.29	2.87e-73	6.18e-70
positive regulation of autophagy (GO:0010508)	159	23	10.03	+	2.29	0.000196	0.00834
regulation of cell cycle G1/S phase transition (GO:1902806)	166	24	10.47	+	2.29	0.000141	0.0063
nucleobase-containing compound metabolic process (GO:0006139)	2593	374	163.61	+	2.29	1.43e-57	1.65e-54
double-strand break repair (GO:0006302)	208	30	13.12	+	2.29	2.06e-05	0.00114
regulation of mRNA catabolic process (GO:0061013)	181	26	11.42	+	2.28	7.96e-05	0.00384
regulation of protein ubiquitination (GO:0031396)	175	25	11.04	+	2.26	0.000119	0.00548
regulation of intrinsic apoptotic signaling pathway (GO:2001242)	197	28	12.43	+	2.25	4.97e-05	0.00257
protein localization to organelle (GO:0033365)	774	110	48.84	+	2.25	8.78e-16	1.36e-13
organonitrogen compound catabolic process (GO:1901565)	1162	165	73.32	+	2.25	2.8e-23	6.28e-21
vesicle-mediated transport to the plasma membrane (GO:0098876)	141	20	8.9	+	2.25	0.000655	0.0235
peptidyl-amino acid modification (GO:0018193)	304	43	19.18	+	2.24	6.3e-07	4.69e-05
DNA repair (GO:0006281)	442	62	27.89	+	2.22	3.96e-09	3.75e-07
mitotic nuclear division (GO:0140014)	157	22	9.91	+	2.22	0.000394	0.0154
regulation of microtubule cytoskeleton organization (GO:0070507)	158	22	9.97	+	2.21	0.000425	0.0163
epigenetic regulation of gene expression (GO:0040029)	254	35	16.03	+	2.18	1.24e-05	0.000727
transcription by RNA polymerase II (GO:0006366)	385	53	24.29	+	2.18	1.08e-07	9.12e-06
DNA damage response (GO:0006974)	727	100	45.87	+	2.18	1.5e-13	1.93e-11
proteolysis (GO:0006508)	1231	169	77.67	+	2.18	2.92e-22	6.18e-20
regulation of mRNA stability (GO:0043488)	161	22	10.16	+	2.17	0.000829	0.029
positive regulation of intracellular transport (GO:0032388)	155	21	9.78	+	2.15	0.00121	0.0399
macromolecule metabolic process (GO:0043170)	5577	752	351.89	+	2.14	5.34e-122	8.04e-118
regulation of protein stability (GO:0031647)	319	43	20.13	+	2.14	2.35e-06	0.000154
intracellular protein transport (GO:0006886)	545	73	34.39	+	2.12	1.06e-09	1.05e-07
cell division (GO:0051301)	375	50	23.66	+	2.11	5.19e-07	3.96e-05
cellular response to radiation (GO:0071478)	190	25	11.99	+	2.09	0.000451	0.017
intracellular transport (GO:0046907)	1165	153	73.51	+	2.08	2.86e-18	5.32e-16
regulation of cell cycle (GO:0051726)	1013	133	63.92	+	2.08	5.49e-16	8.62e-14
spindle organization (GO:0007051)	160	21	10.1	+	2.08	0.00149	0.0479
establishment of protein localization to membrane (GO:0090150)	222	29	14.01	+	2.07	0.000224	0.00922
positive regulation of proteolysis (GO:0045862)	245	32	15.46	+	2.07	9.26e-05	0.00444
cellular biosynthetic process (GO:0044249)	3693	480	233.01	+	2.06	7.25e-62	9.92e-59
regulation of autophagy (GO:0010506)	301	39	18.99	+	2.05	2.03e-05	0.00113
regulation of protein metabolic process (GO:0051246)	1883	243	118.81	+	2.05	3.24e-28	1.02e-25
negative regulation of protein modification process (GO:0031400)	320	41	20.19	+	2.03	2.13e-05	0.00118
cellular response to starvation (GO:0009267)	203	26	12.81	+	2.03	0.000651	0.0234
protein-containing complex organization (GO:0043933)	1935	247	122.09	+	2.02	5.38e-28	1.62e-25
regulation of DNA metabolic process (GO:0051052)	440	56	27.76	+	2.02	5.12e-07	3.93e-05
catabolic process (GO:0009056)	1954	246	123.29	+	2	5.44e-27	1.52e-24
macromolecule modification (GO:0043412)	1719	216	108.46	+	1.99	1.83e-23	4.25e-21
regulation of cell cycle phase transition (GO:1901987)	398	50	25.11	+	1.99	3.3e-06	0.00021
positive regulation of protein metabolic process (GO:0051247)	1074	134	67.76	+	1.98	2.05e-14	2.84e-12
regulation of cellular response to stress (GO:0080135)	497	62	31.36	+	1.98	3.01e-07	2.42e-05
protein metabolic process (GO:0019538)	3483	434	219.76	+	1.97	1.83e-49	1.62e-46
regulation of proteolysis (GO:0030162)	474	59	29.91	+	1.97	7.28e-07	5.37e-05
protein modification process (GO:0036211)	1561	194	98.49	+	1.97	1.8e-20	3.61e-18
DNA recombination (GO:0006310)	226	28	14.26	+	1.96	0.000768	0.0272
cellular response to stress (GO:0033554)	1677	205	105.81	+	1.94	9.91e-21	2.02e-18
response to starvation (GO:0042594)	270	33	17.04	+	1.94	0.000333	0.0134
regulation of mitotic cell cycle phase transition (GO:1901990)	303	37	19.12	+	1.94	0.000114	0.00528
endomembrane system organization (GO:0010256)	494	60	31.17	+	1.92	1.25e-06	8.78e-05
negative regulation of catabolic process (GO:0009895)	357	43	22.53	+	1.91	6.02e-05	0.00302
biosynthetic process (GO:0009058)	4143	499	261.41	+	1.91	5.42e-54	5.44e-51
positive regulation of cellular catabolic process (GO:0031331)	233	28	14.7	+	1.9	0.000993	0.0336
in utero embryonic development (GO:0001701)	541	65	34.13	+	1.9	5.97e-07	4.5e-05
negative regulation of protein metabolic process (GO:0051248)	687	82	43.35	+	1.89	2.51e-08	2.2e-06
cellular component biogenesis (GO:0044085)	2669	317	168.4	+	1.88	1.38e-30	4.72e-28
establishment of protein localization (GO:0045184)	1216	144	76.72	+	1.88	1.62e-13	2.06e-11
DNA metabolic process (GO:0006259)	665	78	41.96	+	1.86	1.52e-07	1.26e-05
protein-containing complex assembly (GO:0065003)	1195	140	75.4	+	1.86	7.05e-13	8.49e-11
regulation of cell cycle process (GO:0010564)	701	82	44.23	+	1.85	5.79e-08	5.04e-06
organelle localization (GO:0051640)	540	63	34.07	+	1.85	2.42e-06	0.000158
primary metabolic process (GO:0044238)	6869	799	433.4	+	1.84	3.8e-95	2.86e-91
vesicle organization (GO:0016050)	301	35	18.99	+	1.84	0.000464	0.0175
regulation of cellular catabolic process (GO:0031329)	405	47	25.55	+	1.84	4.99e-05	0.00257
regulation of intracellular transport (GO:0032386)	293	34	18.49	+	1.84	0.000604	0.0218
protein transport (GO:0015031)	1004	116	63.35	+	1.83	1.83e-10	1.92e-08
mitotic cell cycle process (GO:1903047)	476	54	30.03	+	1.8	3.37e-05	0.0018
organelle assembly (GO:0070925)	848	96	53.51	+	1.79	2.17e-08	1.93e-06
negative regulation of transcription by RNA polymerase II (GO:0000122)	925	104	58.36	+	1.78	1.04e-08	9.52e-07
negative regulation of RNA metabolic process (GO:0051253)	1358	152	85.68	+	1.77	2.9e-12	3.4e-10
regulation of mitotic cell cycle (GO:0007346)	470	52	29.66	+	1.75	7.52e-05	0.00364
membrane organization (GO:0061024)	687	76	43.35	+	1.75	2.02e-06	0.000134
organonitrogen compound biosynthetic process (GO:1901566)	1537	170	96.98	+	1.75	2.98e-13	3.68e-11
mitotic cell cycle (GO:0000278)	543	60	34.26	+	1.75	2.28e-05	0.00125
negative regulation of RNA biosynthetic process (GO:1902679)	1259	139	79.44	+	1.75	7.63e-11	8.26e-09
negative regulation of DNA-templated transcription (GO:0045892)	1252	138	79	+	1.75	1.02e-10	1.09e-08
positive regulation of nucleobase-containing compound metabolic process (GO:0045935)	1981	218	124.99	+	1.74	1.44e-16	2.46e-14
establishment of organelle localization (GO:0051656)	400	44	25.24	+	1.74	0.000362	0.0143
positive regulation of cell cycle (GO:0045787)	337	37	21.26	+	1.74	0.000972	0.0332
negative regulation of nucleobase-containing compound metabolic process (GO:0045934)	1486	162	93.76	+	1.73	4.8e-12	5.56e-10
metabolic process (GO:0008152)	7895	855	498.14	+	1.72	2.52e-87	1.26e-83
cellular metabolic process (GO:0044237)	5670	614	357.75	+	1.72	1.27e-52	1.19e-49
positive regulation of RNA metabolic process (GO:0051254)	1784	193	112.56	+	1.71	5.19e-14	7.04e-12
nitrogen compound transport (GO:0071705)	1432	154	90.35	+	1.7	4.91e-11	5.47e-09
cell cycle (GO:0007049)	908	97	57.29	+	1.69	3.04e-07	2.43e-05
negative regulation of intracellular signal transduction (GO:1902532)	665	71	41.96	+	1.69	1.5e-05	0.000867
organonitrogen compound metabolic process (GO:1901564)	4574	487	288.6	+	1.69	8.48e-37	4.56e-34
positive regulation of macromolecule metabolic process (GO:0010604)	3290	349	207.59	+	1.68	1.61e-24	4.18e-22
cell cycle process (GO:0022402)	842	89	53.13	+	1.68	1.57e-06	0.000109
chromosome organization (GO:0051276)	445	47	28.08	+	1.67	0.00052	0.0192
negative regulation of macromolecule metabolic process (GO:0010605)	2545	268	160.58	+	1.67	5.57e-18	1.02e-15
positive regulation of organelle organization (GO:0010638)	533	56	33.63	+	1.67	0.000193	0.00824
positive regulation of DNA-templated transcription (GO:0045893)	1665	174	105.05	+	1.66	2.08e-11	2.37e-09
cellular macromolecule localization (GO:0070727)	1963	205	123.86	+	1.66	2.95e-13	3.67e-11
positive regulation of RNA biosynthetic process (GO:1902680)	1667	174	105.18	+	1.65	2.19e-11	2.48e-09
protein localization (GO:0008104)	1955	204	123.35	+	1.65	3.86e-13	4.72e-11
negative regulation of macromolecule biosynthetic process (GO:0010558)	2071	216	130.67	+	1.65	6.17e-14	8.29e-12
embryo development ending in birth or egg hatching (GO:0009792)	856	89	54.01	+	1.65	3.78e-06	0.000238
cellular catabolic process (GO:0044248)	742	77	46.82	+	1.64	1.55e-05	0.000892
establishment of localization in cell (GO:0051649)	1669	173	105.31	+	1.64	4.59e-11	5.15e-09
negative regulation of cellular biosynthetic process (GO:0031327)	2117	219	133.57	+	1.64	8e-14	1.07e-11
positive regulation of metabolic process (GO:0009893)	3618	371	228.28	+	1.63	2.09e-23	4.76e-21
chordate embryonic development (GO:0043009)	839	86	52.94	+	1.62	8.8e-06	0.000528
negative regulation of metabolic process (GO:0009892)	2765	283	174.46	+	1.62	2.78e-17	4.98e-15
negative regulation of biosynthetic process (GO:0009890)	2154	220	135.91	+	1.62	2.59e-13	3.24e-11
negative regulation of cellular metabolic process (GO:0031324)	2381	243	150.23	+	1.62	1.19e-14	1.69e-12
regulation of primary metabolic process (GO:0080090)	5147	524	324.75	+	1.61	7.98e-35	3.64e-32
positive regulation of protein localization (GO:1903829)	564	57	35.59	+	1.6	0.000423	0.0163
macromolecule localization (GO:0033036)	2366	239	149.28	+	1.6	8.08e-14	1.07e-11
positive regulation of macromolecule biosynthetic process (GO:0010557)	2606	263	164.43	+	1.6	2.97e-15	4.46e-13
cellular component organization or biogenesis (GO:0071840)	5778	583	364.57	+	1.6	7.25e-39	4.96e-36
regulation of protein modification process (GO:0031399)	1001	101	63.16	+	1.6	2.8e-06	0.000182
regulation of cellular localization (GO:0060341)	1132	114	71.42	+	1.6	6.23e-07	4.67e-05
positive regulation of cellular biosynthetic process (GO:0031328)	2672	268	168.59	+	1.59	3.04e-15	4.52e-13
regulation of protein localization (GO:0032880)	1021	102	64.42	+	1.58	3.58e-06	0.000227
positive regulation of biosynthetic process (GO:0009891)	2727	272	172.06	+	1.58	3.76e-15	5.55e-13
cellular component assembly (GO:0022607)	2381	235	150.23	+	1.56	1.42e-12	1.68e-10
regulation of gene expression (GO:0010468)	4651	459	293.46	+	1.56	2.99e-26	8.03e-24
regulation of macromolecule biosynthetic process (GO:0010556)	4763	470	300.53	+	1.56	4.44e-27	1.31e-24
regulation of RNA metabolic process (GO:0051252)	3299	325	208.15	+	1.56	1.42e-17	2.57e-15
regulation of macromolecule metabolic process (GO:0060255)	5649	556	356.43	+	1.56	3.33e-33	1.32e-30
cellular localization (GO:0051641)	2744	270	173.13	+	1.56	2.44e-14	3.34e-12
regulation of nucleobase-containing compound metabolic process (GO:0019219)	3596	353	226.89	+	1.56	6.54e-19	1.26e-16
regulation of cellular biosynthetic process (GO:0031326)	4863	477	306.83	+	1.55	5.44e-27	1.55e-24
positive regulation of cellular metabolic process (GO:0031325)	3111	305	196.29	+	1.55	5.08e-16	8.05e-14
microtubule cytoskeleton organization (GO:0000226)	552	54	34.83	+	1.55	0.00135	0.044
regulation of biosynthetic process (GO:0009889)	4955	482	312.64	+	1.54	1.76e-26	4.82e-24
negative regulation of gene expression (GO:0010629)	1032	100	65.11	+	1.54	1.85e-05	0.00104
regulation of cellular metabolic process (GO:0031323)	5487	528	346.21	+	1.53	1.63e-28	5.34e-26
regulation of metabolic process (GO:0019222)	6165	591	388.99	+	1.52	1.15e-32	4.42e-30
regulation of RNA biosynthetic process (GO:2001141)	3048	290	192.32	+	1.51	1.34e-13	1.75e-11
organelle organization (GO:0006996)	3059	291	193.01	+	1.51	1.42e-13	1.84e-11
regulation of DNA-templated transcription (GO:0006355)	3039	289	191.75	+	1.51	1.67e-13	2.11e-11
regulation of transcription by RNA polymerase II (GO:0006357)	2313	218	145.94	+	1.49	9.3e-10	9.27e-08
positive regulation of transcription by RNA polymerase II (GO:0045944)	1292	121	81.52	+	1.48	1.19e-05	0.000699
cellular component organization (GO:0016043)	5527	509	348.73	+	1.46	1.34e-22	2.91e-20
vesicle-mediated transport (GO:0016192)	1262	116	79.63	+	1.46	3.76e-05	0.00198
regulation of intracellular signal transduction (GO:1902531)	1928	177	121.65	+	1.46	3.18e-07	2.53e-05
positive regulation of gene expression (GO:0010628)	1281	117	80.83	+	1.45	5.38e-05	0.00273
regulation of organelle organization (GO:0033043)	1172	106	73.95	+	1.43	0.000162	0.0071
negative regulation of cellular process (GO:0048523)	4853	430	306.2	+	1.4	2.4e-15	3.65e-13
negative regulation of biological process (GO:0048519)	5296	466	334.16	+	1.39	2.53e-16	4.14e-14
positive regulation of biological process (GO:0048518)	6270	545	395.61	+	1.38	1.12e-18	2.13e-16
positive regulation of cellular process (GO:0048522)	5767	501	363.87	+	1.38	1e-16	1.73e-14
regulation of response to stress (GO:0080134)	1350	117	85.18	+	1.37	0.00042	0.0162
positive regulation of cellular component organization (GO:0051130)	1270	110	80.13	+	1.37	0.000689	0.0244
negative regulation of signal transduction (GO:0009968)	1317	114	83.1	+	1.37	0.000553	0.0201
regulation of apoptotic process (GO:0042981)	1593	136	100.51	+	1.35	0.000272	0.0111
regulation of programmed cell death (GO:0043067)	1643	138	103.67	+	1.33	0.000496	0.0184
intracellular signal transduction (GO:0035556)	1615	134	101.9	+	1.32	0.00098	0.0334
regulation of localization (GO:0032879)	2212	183	139.57	+	1.31	0.000109	0.00508
response to stress (GO:0006950)	3465	285	218.63	+	1.3	1.14e-06	8.11e-05
localization (GO:0051179)	4521	371	285.26	+	1.3	1.34e-08	1.21e-06
establishment of localization (GO:0051234)	3907	316	246.52	+	1.28	1.22e-06	8.6e-05
regulation of cellular component organization (GO:0051128)	2600	210	164.05	+	1.28	0.000134	0.00607
regulation of signal transduction (GO:0009966)	2990	238	188.66	+	1.26	0.000106	0.00495
transport (GO:0006810)	3639	287	229.61	+	1.25	3.57e-05	0.00189
regulation of response to stimulus (GO:0048583)	3947	310	249.04	+	1.24	2.11e-05	0.00117
cellular process (GO:0009987)	15545	1130	980.82	+	1.15	3.28e-19	6.42e-17
biological_process (GO:0008150)	18575	1342	1172	+	1.15	3.14e-39	2.25e-36
regulation of biological process (GO:0050789)	12153	866	766.8	+	1.13	6.54e-08	5.59e-06
regulation of cellular process (GO:0050794)	11589	824	731.22	+	1.13	4.71e-07	3.65e-05
biological regulation (GO:0065007)	12557	891	792.29	+	1.12	6.04e-08	5.23e-06
multicellular organismal process (GO:0032501)	7211	395	454.98	-	0.87	0.000441	0.0167
signaling (GO:0023052)	5540	252	349.55	-	0.72	1.95e-10	2.04e-08
signal transduction (GO:0007165)	5231	236	330.05	-	0.72	3.7e-10	3.79e-08
cell communication (GO:0007154)	5588	252	352.58	-	0.71	5.11e-11	5.65e-09
cell migration (GO:0016477)	950	37	59.94	-	0.62	0.0013	0.0426
cell motility (GO:0048870)	1138	43	71.8	-	0.6	0.000165	0.00719
response to bacterium (GO:0009617)	838	29	52.87	-	0.55	0.000276	0.0112
monoatomic ion transport (GO:0006811)	997	34	62.91	-	0.54	4.45e-05	0.00231
carboxylic acid metabolic process (GO:0019752)	838	28	52.87	-	0.53	0.000153	0.00675
monoatomic ion transmembrane transport (GO:0034220)	812	27	51.23	-	0.53	0.000165	0.00718
immune response (GO:0006955)	1336	44	84.3	-	0.52	5.35e-07	4.07e-05
oxoacid metabolic process (GO:0043436)	852	28	53.76	-	0.52	9.58e-05	0.00456
organic acid metabolic process (GO:0006082)	865	28	54.58	-	0.51	5.91e-05	0.00297
inorganic cation transmembrane transport (GO:0098662)	640	20	40.38	-	0.5	0.000361	0.0144
inorganic ion transmembrane transport (GO:0098660)	735	22	46.38	-	0.47	5.45e-05	0.00276
cell adhesion (GO:0007155)	788	23	49.72	-	0.46	1.86e-05	0.00104
system process (GO:0003008)	2908	77	183.48	-	0.42	1.09e-21	2.25e-19
pattern specification process (GO:0007389)	472	12	29.78	-	0.4	0.000245	0.01
camera-type eye development (GO:0043010)	410	10	25.87	-	0.39	0.000438	0.0167
cell-cell adhesion (GO:0098609)	467	11	29.47	-	0.37	0.000104	0.00488
Unclassified (UNCLASSIFIED)	4295	101	271	-	0.37	3.14e-39	2.36e-36
defense response to bacterium (GO:0042742)	317	7	20	-	0.35	0.00102	0.0344
monocarboxylic acid metabolic process (GO:0032787)	572	12	36.09	-	0.33	3.02e-06	0.000194
nervous system process (GO:0050877)	2318	48	146.26	-	0.33	1.42e-23	3.34e-21
positive regulation of immune effector process (GO:0002699)	276	3	17.41	-	0.17	3e-05	0.0016
sensory perception (GO:0007600)	1743	17	109.98	-	0.15	1.26e-30	4.52e-28
G protein-coupled receptor signaling pathway (GO:0007186)	2090	19	131.87	-	0.14	4.87e-38	2.93e-35
camera-type eye morphogenesis (GO:0048593)	150	1	9.46	-	0.11	0.0011	0.0368
positive regulation of leukocyte mediated immunity (GO:0002705)	161	1	10.16	-	0.1	0.000518	0.0192
detection of stimulus involved in sensory perception (GO:0050906)	1301	5	82.09	-	0.06	1.47e-30	4.92e-28
detection of stimulus (GO:0051606)	1395	5	88.02	-	0.06	2.99e-33	1.22e-30
sensory perception of smell (GO:0007608)	1182	2	74.58	-	0.03	2.69e-31	9.89e-29
sensory perception of chemical stimulus (GO:0007606)	1354	2	85.43	-	0.02	2.03e-36	1.02e-33
detection of chemical stimulus involved in sensory perception of smell (GO:0050911)	1150	0	72.56	-	< 0.01	6.91e-34	2.97e-31
detection of chemical stimulus involved in sensory perception (GO:0050907)	1207	0	76.16	-	< 0.01	1.54e-35	7.46e-33
detection of chemical stimulus (GO:0009593)	1240	0	78.24	-	< 0.01	1.13e-36	5.88e-34
positive regulation of production of molecular mediator of immune response (GO:0002702)	144	0	9.09	-	< 0.01	0.000183	0.00791

## Sheet: (C) Cluster 4 - GO
Analysis Type:	PANTHER Overrepresentation Test (Released 20240807)
Annotation Version and Release Date:	GO Ontology database DOI: 10.5281/zenodo.12173881 Released 2024-06-17
Analyzed List:	upload_1 (Rattus norvegicus)
Reference List:	Rattus norvegicus (all genes in database)
Test Type:	FISHER
Correction:	FDR
GO biological process complete	Rattus norvegicus - REFLIST (22870)	upload_1 (409)	upload_1 (expected)	upload_1 (over/under)	upload_1 (fold Enrichment)	upload_1 (raw P-value)	upload_1 (FDR)
satellite cell activation involved in skeletal muscle regeneration (GO:0014901)	2	2	0.04	+	55.92	0.000319	0.0343
myotome development (GO:0061055)	4	3	0.07	+	41.94	2.24e-05	0.00432
positive regulation of skeletal muscle fiber development (GO:0048743)	8	3	0.14	+	20.97	0.000297	0.0322
monoubiquitinated protein deubiquitination (GO:0035520)	9	3	0.16	+	18.64	0.00044	0.0433
regulation of skeletal muscle cell differentiation (GO:2001014)	24	6	0.43	+	13.98	3.23e-06	0.000824
cellular response to purine-containing compound (GO:0071415)	17	4	0.3	+	13.16	0.000199	0.0238
skeletal muscle fiber development (GO:0048741)	35	7	0.63	+	11.18	2.43e-06	0.000652
collateral sprouting (GO:0048668)	20	4	0.36	+	11.18	0.000389	0.0398
myotube cell development (GO:0014904)	40	7	0.72	+	9.79	6.23e-06	0.00142
positive regulation of myoblast differentiation (GO:0045663)	30	5	0.54	+	9.32	0.000176	0.0221
skeletal muscle cell differentiation (GO:0035914)	70	11	1.25	+	8.79	4.4e-08	2.13e-05
myotube differentiation (GO:0014902)	86	13	1.54	+	8.45	4.23e-09	3.18e-06
embryonic cranial skeleton morphogenesis (GO:0048701)	50	7	0.89	+	7.83	2.86e-05	0.00525
tRNA aminoacylation (GO:0043039)	46	6	0.82	+	7.29	0.000161	0.0206
regulation of myotube differentiation (GO:0010830)	46	6	0.82	+	7.29	0.000161	0.0204
skeletal muscle tissue regeneration (GO:0043403)	47	6	0.84	+	7.14	0.000182	0.0223
amino acid activation (GO:0043038)	47	6	0.84	+	7.14	0.000182	0.0221
G1/S transition of mitotic cell cycle (GO:0000082)	60	7	1.07	+	6.52	9.49e-05	0.0136
skeletal muscle tissue development (GO:0007519)	183	21	3.27	+	6.42	1.64e-11	6.15e-08
neuromuscular junction development (GO:0007528)	53	6	0.95	+	6.33	0.000356	0.0369
cell cycle G1/S phase transition (GO:0044843)	63	7	1.13	+	6.21	0.00013	0.0173
response to muscle activity (GO:0014850)	54	6	0.97	+	6.21	0.000394	0.0401
skeletal muscle organ development (GO:0060538)	202	22	3.61	+	6.09	1.52e-11	7.64e-08
embryonic skeletal system morphogenesis (GO:0048704)	104	11	1.86	+	5.91	2.63e-06	0.000695
positive regulation of muscle cell differentiation (GO:0051149)	76	8	1.36	+	5.89	6.37e-05	0.00959
protein deubiquitination (GO:0016579)	80	8	1.43	+	5.59	9.21e-05	0.0133
cranial skeletal system development (GO:1904888)	81	8	1.45	+	5.52	0.000101	0.0143
protein modification by small protein removal (GO:0070646)	105	10	1.88	+	5.33	1.91e-05	0.00388
embryonic skeletal system development (GO:0048706)	144	13	2.58	+	5.05	2.01e-06	0.000549
regulation of striated muscle cell differentiation (GO:0051153)	104	9	1.86	+	4.84	0.000105	0.0145
mitotic cell cycle phase transition (GO:0044772)	136	11	2.43	+	4.52	3.45e-05	0.0059
positive regulation of DNA repair (GO:0045739)	115	9	2.06	+	4.38	0.000227	0.0261
regulation of muscle cell differentiation (GO:0051147)	157	12	2.81	+	4.27	2.69e-05	0.00501
striated muscle cell differentiation (GO:0051146)	251	19	4.49	+	4.23	1.5e-07	5.77e-05
protein localization to nucleus (GO:0034504)	204	15	3.65	+	4.11	4.38e-06	0.00105
cell cycle phase transition (GO:0044770)	150	11	2.68	+	4.1	8.44e-05	0.0126
establishment of vesicle localization (GO:0051650)	151	11	2.7	+	4.07	8.96e-05	0.0132
regulation of proteasomal ubiquitin-dependent protein catabolic process (GO:0032434)	125	9	2.24	+	4.03	0.000422	0.0424
vesicle localization (GO:0051648)	167	12	2.99	+	4.02	4.95e-05	0.0076
muscle organ development (GO:0007517)	318	22	5.69	+	3.87	7.71e-08	3.52e-05
muscle cell development (GO:0055001)	191	13	3.42	+	3.81	4.26e-05	0.0069
regulation of proteasomal protein catabolic process (GO:0061136)	192	13	3.43	+	3.79	4.5e-05	0.00713
muscle cell differentiation (GO:0042692)	319	21	5.7	+	3.68	3.49e-07	0.000117
tRNA metabolic process (GO:0006399)	188	12	3.36	+	3.57	0.000154	0.0197
muscle tissue development (GO:0060537)	405	25	7.24	+	3.45	9.19e-08	3.95e-05
regulation of proteolysis involved in protein catabolic process (GO:1903050)	227	13	4.06	+	3.2	0.000242	0.0268
calcium ion transport (GO:0006816)	264	15	4.72	+	3.18	8.98e-05	0.0131
regulation of canonical Wnt signaling pathway (GO:0060828)	250	14	4.47	+	3.13	0.000178	0.0221
protein modification by small protein conjugation or removal (GO:0070647)	706	38	12.63	+	3.01	1.8e-09	1.69e-06
regulation of monoatomic ion transmembrane transport (GO:0034765)	287	15	5.13	+	2.92	0.000224	0.0262
post-translational protein modification (GO:0043687)	748	39	13.38	+	2.92	2.66e-09	2.35e-06
positive regulation of DNA metabolic process (GO:0051054)	274	14	4.9	+	2.86	0.000452	0.0439
regulation of cellular response to stress (GO:0080135)	497	25	8.89	+	2.81	3.93e-06	0.000969
regulation of transmembrane transport (GO:0034762)	418	21	7.48	+	2.81	2.38e-05	0.00447
muscle structure development (GO:0061061)	559	28	10	+	2.8	1.12e-06	0.00033
regulation of Wnt signaling pathway (GO:0030111)	320	16	5.72	+	2.8	0.000231	0.0262
ubiquitin-dependent protein catabolic process (GO:0006511)	481	23	8.6	+	2.67	2.14e-05	0.00424
protein ubiquitination (GO:0016567)	553	26	9.89	+	2.63	8.41e-06	0.00183
regulation of protein catabolic process (GO:0042176)	365	17	6.53	+	2.6	0.000341	0.0361
modification-dependent protein catabolic process (GO:0019941)	495	23	8.85	+	2.6	3.35e-05	0.00593
protein modification by small protein conjugation (GO:0032446)	603	28	10.78	+	2.6	4.77e-06	0.00112
modification-dependent macromolecule catabolic process (GO:0043632)	500	23	8.94	+	2.57	3.91e-05	0.00654
skeletal system development (GO:0001501)	527	24	9.42	+	2.55	3.12e-05	0.0056
regulation of monoatomic ion transport (GO:0043269)	456	20	8.15	+	2.45	0.000232	0.0261
proteolysis involved in protein catabolic process (GO:0051603)	620	27	11.09	+	2.44	3.4e-05	0.00594
regulation of DNA metabolic process (GO:0051052)	440	19	7.87	+	2.41	0.000401	0.0405
ribonucleoprotein complex biogenesis (GO:0022613)	510	22	9.12	+	2.41	0.000236	0.0263
DNA repair (GO:0006281)	442	19	7.9	+	2.4	0.000424	0.0423
protein catabolic process (GO:0030163)	776	33	13.88	+	2.38	5.08e-06	0.00118
macromolecule catabolic process (GO:0009057)	1012	40	18.1	+	2.21	4.12e-06	0.001
macromolecule modification (GO:0043412)	1719	64	30.74	+	2.08	2.11e-08	1.14e-05
protein modification process (GO:0036211)	1561	58	27.92	+	2.08	1.48e-07	5.88e-05
protein localization to organelle (GO:0033365)	774	28	13.84	+	2.02	0.000446	0.0436
chordate embryonic development (GO:0043009)	839	30	15	+	2	0.000435	0.043
embryo development ending in birth or egg hatching (GO:0009792)	856	30	15.31	+	1.96	0.000507	0.0489
protein localization (GO:0008104)	1955	66	34.96	+	1.89	6.27e-07	0.000197
nucleic acid metabolic process (GO:0090304)	2047	69	36.61	+	1.88	2.73e-07	0.0001
cellular macromolecule localization (GO:0070727)	1963	66	35.11	+	1.88	6.6e-07	0.000203
positive regulation of nucleobase-containing compound metabolic process (GO:0045935)	1981	66	35.43	+	1.86	7.77e-07	0.000234
RNA metabolic process (GO:0016070)	1482	49	26.5	+	1.85	3.94e-05	0.00652
intracellular signal transduction (GO:0035556)	1615	53	28.88	+	1.84	2.19e-05	0.00427
organonitrogen compound catabolic process (GO:1901565)	1162	38	20.78	+	1.83	0.000361	0.0372
positive regulation of transcription by RNA polymerase II (GO:0045944)	1292	42	23.11	+	1.82	0.000198	0.0239
proteolysis (GO:0006508)	1231	40	22.01	+	1.82	0.000337	0.036
cellular localization (GO:0051641)	2744	89	49.07	+	1.81	2.08e-08	1.16e-05
positive regulation of RNA metabolic process (GO:0051254)	1784	56	31.9	+	1.76	3.59e-05	0.00608
macromolecule localization (GO:0033036)	2366	74	42.31	+	1.75	1.62e-06	0.00046
positive regulation of DNA-templated transcription (GO:0045893)	1665	52	29.78	+	1.75	0.000103	0.0144
positive regulation of RNA biosynthetic process (GO:1902680)	1667	52	29.81	+	1.74	0.000104	0.0144
protein-containing complex organization (GO:0043933)	1935	60	34.6	+	1.73	3.06e-05	0.00555
nucleobase-containing compound metabolic process (GO:0006139)	2593	80	46.37	+	1.73	1.21e-06	0.000351
regulation of protein metabolic process (GO:0051246)	1883	58	33.67	+	1.72	5.43e-05	0.00825
positive regulation of metabolic process (GO:0009893)	3618	110	64.7	+	1.7	9.46e-09	5.93e-06
positive regulation of macromolecule metabolic process (GO:0010604)	3290	99	58.84	+	1.68	1.08e-07	4.51e-05
establishment of localization in cell (GO:0051649)	1669	50	29.85	+	1.68	0.000343	0.0361
positive regulation of cellular metabolic process (GO:0031325)	3111	93	55.64	+	1.67	4.04e-07	0.000132
regulation of transcription by RNA polymerase II (GO:0006357)	2313	69	41.36	+	1.67	2.1e-05	0.00421
regulation of signal transduction (GO:0009966)	2990	88	53.47	+	1.65	1.8e-06	0.000503
regulation of cell communication (GO:0010646)	3501	103	62.61	+	1.65	1.6e-07	6.02e-05
catabolic process (GO:0009056)	1954	57	34.94	+	1.63	0.000231	0.0263
regulation of signaling (GO:0023051)	3502	102	62.63	+	1.63	3.35e-07	0.000115
cellular component biogenesis (GO:0044085)	2669	77	47.73	+	1.61	2.33e-05	0.00444
positive regulation of cellular biosynthetic process (GO:0031328)	2672	76	47.79	+	1.59	4.7e-05	0.00737
regulation of response to stimulus (GO:0048583)	3947	112	70.59	+	1.59	2.94e-07	0.000105
regulation of primary metabolic process (GO:0080090)	5147	146	92.05	+	1.59	1.1e-09	1.18e-06
positive regulation of biosynthetic process (GO:0009891)	2727	77	48.77	+	1.58	4.13e-05	0.00676
protein metabolic process (GO:0019538)	3483	98	62.29	+	1.57	2.86e-06	0.000742
positive regulation of macromolecule biosynthetic process (GO:0010557)	2606	73	46.6	+	1.57	0.000107	0.0146
macromolecule metabolic process (GO:0043170)	5577	156	99.74	+	1.56	5.04e-10	7.59e-07
regulation of macromolecule metabolic process (GO:0060255)	5649	158	101.02	+	1.56	4.06e-10	6.8e-07
regulation of nucleobase-containing compound metabolic process (GO:0019219)	3596	100	64.31	+	1.55	3.82e-06	0.000958
regulation of developmental process (GO:0050793)	2593	72	46.37	+	1.55	0.000145	0.0192
regulation of metabolic process (GO:0019222)	6165	171	110.25	+	1.55	6.57e-11	1.98e-07
localization (GO:0051179)	4521	124	80.85	+	1.53	3.17e-07	0.000111
negative regulation of cellular process (GO:0048523)	4853	133	86.79	+	1.53	8.8e-08	3.9e-05
regulation of cellular component organization (GO:0051128)	2600	71	46.5	+	1.53	0.000278	0.0305
regulation of RNA metabolic process (GO:0051252)	3299	90	59	+	1.53	3.4e-05	0.00588
negative regulation of biological process (GO:0048519)	5296	144	94.71	+	1.52	2.95e-08	1.48e-05
regulation of cellular metabolic process (GO:0031323)	5487	149	98.13	+	1.52	1.56e-08	9.04e-06
negative regulation of metabolic process (GO:0009892)	2765	75	49.45	+	1.52	0.000221	0.026
positive regulation of cellular process (GO:0048522)	5767	155	103.14	+	1.5	1.38e-08	8.32e-06
regulation of DNA-templated transcription (GO:0006355)	3039	81	54.35	+	1.49	0.000219	0.026
regulation of RNA biosynthetic process (GO:2001141)	3048	81	54.51	+	1.49	0.000226	0.0261
positive regulation of biological process (GO:0048518)	6270	166	112.13	+	1.48	6.59e-09	4.31e-06
macromolecule biosynthetic process (GO:0009059)	3158	83	56.48	+	1.47	0.000279	0.0304
cell differentiation (GO:0030154)	3727	97	66.65	+	1.46	0.000109	0.0147
organonitrogen compound metabolic process (GO:1901564)	4574	119	81.8	+	1.45	8.69e-06	0.00187
cellular developmental process (GO:0048869)	3729	97	66.69	+	1.45	0.000109	0.0146
primary metabolic process (GO:0044238)	6869	178	122.84	+	1.45	6.29e-09	4.51e-06
cellular component organization or biogenesis (GO:0071840)	5778	149	103.33	+	1.44	5.01e-07	0.00016
regulation of cellular biosynthetic process (GO:0031326)	4863	125	86.97	+	1.44	1.01e-05	0.00212
regulation of biosynthetic process (GO:0009889)	4955	127	88.61	+	1.43	8.82e-06	0.00187
regulation of macromolecule biosynthetic process (GO:0010556)	4763	122	85.18	+	1.43	1.54e-05	0.00318
establishment of localization (GO:0051234)	3907	100	69.87	+	1.43	0.000147	0.0192
metabolic process (GO:0008152)	7895	199	141.19	+	1.41	3.27e-09	2.73e-06
cellular biosynthetic process (GO:0044249)	3693	93	66.04	+	1.41	0.000515	0.0494
anatomical structure development (GO:0048856)	5489	138	98.16	+	1.41	8.12e-06	0.00182
biosynthetic process (GO:0009058)	4143	103	74.09	+	1.39	0.000347	0.0363
regulation of gene expression (GO:0010468)	4651	115	83.18	+	1.38	0.000148	0.0192
cellular component organization (GO:0016043)	5527	135	98.84	+	1.37	4.31e-05	0.00691
developmental process (GO:0032502)	5885	142	105.25	+	1.35	4.79e-05	0.00743
regulation of cellular process (GO:0050794)	11589	262	207.25	+	1.26	4.52e-08	2.12e-05
biological regulation (GO:0065007)	12557	280	224.57	+	1.25	2.16e-08	1.12e-05
regulation of biological process (GO:0050789)	12153	270	217.34	+	1.24	1.31e-07	5.33e-05
cellular process (GO:0009987)	15545	335	278	+	1.21	1.99e-10	4.28e-07
biological_process (GO:0008150)	18575	390	332.19	+	1.17	3.59e-17	5.4e-13
nervous system process (GO:0050877)	2318	20	41.45	-	0.48	0.000178	0.022
G protein-coupled receptor signaling pathway (GO:0007186)	2090	14	37.38	-	0.37	8.31e-06	0.00184
Unclassified (UNCLASSIFIED)	4295	19	76.81	-	0.25	3.59e-17	2.7e-13
sensory perception (GO:0007600)	1743	4	31.17	-	0.13	7.19e-10	8.33e-07
detection of stimulus (GO:0051606)	1395	2	24.95	-	0.08	3.8e-09	3.01e-06
detection of chemical stimulus (GO:0009593)	1240	1	22.18	-	0.05	6.3e-09	4.31e-06
sensory perception of chemical stimulus (GO:0007606)	1354	1	24.21	-	0.04	5.2e-10	7.11e-07
detection of chemical stimulus involved in sensory perception of smell (GO:0050911)	1150	0	20.57	-	< 0.01	1.35e-09	1.36e-06
detection of chemical stimulus involved in sensory perception (GO:0050907)	1207	0	21.59	-	< 0.01	3.72e-10	7e-07
detection of stimulus involved in sensory perception (GO:0050906)	1301	0	23.27	-	< 0.01	7.52e-11	1.89e-07
sensory perception of smell (GO:0007608)	1182	0	21.14	-	< 0.01	5.53e-10	6.94e-07

## Sheet: (D) Cluster 5 - GO
Analysis Type:	PANTHER Overrepresentation Test (Released 20240807)
Annotation Version and Release Date:	GO Ontology database DOI: 10.5281/zenodo.12173881 Released 2024-06-17
Analyzed List:	upload_1 (Rattus norvegicus)
Reference List:	Rattus norvegicus (all genes in database)
Test Type:	FISHER
Correction:	FDR
GO biological process complete	Rattus norvegicus - REFLIST (22870)	upload_1 (346)	upload_1 (expected)	upload_1 (over/under)	upload_1 (fold Enrichment)	upload_1 (raw P-value)	upload_1 (FDR)
negative regulation of protein K48-linked deubiquitination (GO:1903094)	2	2	0.03	+	66.1	0.000228	0.0201
negative regulation of protein lipidation (GO:1903060)	2	2	0.03	+	66.1	0.000228	0.02
methylglyoxal biosynthetic process (GO:0019242)	2	2	0.03	+	66.1	0.000228	0.0199
regulation of protein K48-linked deubiquitination (GO:1903093)	3	2	0.05	+	44.07	0.000678	0.0484
regulation of skeletal muscle hypertrophy (GO:1904204)	3	2	0.05	+	44.07	0.000678	0.0481
methylglyoxal metabolic process (GO:0009438)	8	4	0.12	+	33.05	3.44e-06	0.000646
regulation of ryanodine-sensitive calcium-release channel activity (GO:0060314)	7	3	0.11	+	28.33	0.000115	0.0118
NADH regeneration (GO:0006735)	15	6	0.23	+	26.44	5.12e-08	2.2e-05
glucose catabolic process to pyruvate (GO:0061718)	15	6	0.23	+	26.44	5.12e-08	2.14e-05
canonical glycolysis (GO:0061621)	15	6	0.23	+	26.44	5.12e-08	2.08e-05
positive regulation of calcium ion transmembrane transporter activity (GO:1901021)	11	4	0.17	+	24.04	1.56e-05	0.00222
glycolytic process through glucose-6-phosphate (GO:0061620)	17	6	0.26	+	23.33	1.23e-07	4.13e-05
glycolytic process through fructose-6-phosphate (GO:0061615)	17	6	0.26	+	23.33	1.23e-07	4.04e-05
regulation of skeletal muscle tissue growth (GO:0048631)	9	3	0.14	+	22.03	0.00027	0.0229
skeletal muscle adaptation (GO:0043501)	19	6	0.29	+	20.87	2.64e-07	7.64e-05
NAD catabolic process (GO:0019677)	19	6	0.29	+	20.87	2.64e-07	7.49e-05
endoplasmic reticulum membrane organization (GO:0090158)	13	4	0.2	+	20.34	3.3e-05	0.00433
glucose catabolic process (GO:0006007)	24	7	0.36	+	19.28	4.74e-08	2.1e-05
NADH metabolic process (GO:0006734)	32	9	0.48	+	18.59	7.73e-10	8.31e-07
endoplasmic reticulum tubular network organization (GO:0071786)	18	5	0.27	+	18.36	5.61e-06	0.000994
positive regulation of cation channel activity (GO:2001259)	15	4	0.23	+	17.63	6.16e-05	0.00708
regulation of skeletal muscle adaptation (GO:0014733)	15	4	0.23	+	17.63	6.16e-05	0.00702
skeletal muscle contraction (GO:0003009)	38	10	0.57	+	17.39	1.79e-10	2.25e-07
skeletal muscle atrophy (GO:0014732)	12	3	0.18	+	16.52	0.000682	0.0482
regulation of calcium ion transmembrane transporter activity (GO:1901019)	20	5	0.3	+	16.52	9.9e-06	0.00159
sarcomere organization (GO:0045214)	44	10	0.67	+	15.02	8.67e-10	8.7e-07
response to stimulus involved in regulation of muscle adaptation (GO:0014874)	22	5	0.33	+	15.02	1.64e-05	0.00229
response to gravity (GO:0009629)	23	5	0.35	+	14.37	2.07e-05	0.00283
hexose catabolic process (GO:0019320)	37	8	0.56	+	14.29	6.67e-08	2.51e-05
gluconeogenesis (GO:0006094)	48	10	0.73	+	13.77	2.17e-09	2.04e-06
monosaccharide catabolic process (GO:0046365)	40	8	0.61	+	13.22	1.28e-07	4e-05
hexose biosynthetic process (GO:0019319)	51	10	0.77	+	12.96	4.07e-09	3.22e-06
myofibril assembly (GO:0030239)	68	13	1.03	+	12.64	2.58e-11	4.31e-08
positive regulation of ion transmembrane transporter activity (GO:0032414)	21	4	0.32	+	12.59	0.000251	0.0215
NAD metabolic process (GO:0019674)	53	10	0.8	+	12.47	6.04e-09	4.55e-06
musculoskeletal movement (GO:0050881)	54	10	0.82	+	12.24	7.32e-09	4.79e-06
striated muscle cell development (GO:0055002)	71	13	1.07	+	12.1	4.59e-11	6.9e-08
positive regulation of transporter activity (GO:0032411)	22	4	0.33	+	12.02	0.000304	0.025
glycerol metabolic process (GO:0006071)	22	4	0.33	+	12.02	0.000304	0.0248
monosaccharide biosynthetic process (GO:0046364)	57	10	0.86	+	11.6	1.27e-08	7.07e-06
multicellular organismal movement (GO:0050879)	58	10	0.88	+	11.4	1.51e-08	7.85e-06
striated muscle adaptation (GO:0014888)	41	7	0.62	+	11.29	2.47e-06	0.000509
striated muscle contraction (GO:0006941)	118	20	1.79	+	11.2	1.21e-15	3.66e-12
alditol metabolic process (GO:0019400)	26	4	0.39	+	10.17	0.000592	0.0428
regulation of cation channel activity (GO:2001257)	34	5	0.51	+	9.72	0.000149	0.0142
muscle adaptation (GO:0043500)	48	7	0.73	+	9.64	7.38e-06	0.00125
regulation of myotube differentiation (GO:0010830)	46	6	0.7	+	8.62	6.46e-05	0.0072
positive regulation of release of sequestered calcium ion into cytosol (GO:0051281)	39	5	0.59	+	8.47	0.000291	0.024
glycogen metabolic process (GO:0005977)	63	8	0.95	+	8.39	4.75e-06	0.000862
muscle contraction (GO:0006936)	206	26	3.12	+	8.34	1.09e-16	4.11e-13
glucan metabolic process (GO:0044042)	65	8	0.98	+	8.14	6.03e-06	0.00104
carbohydrate biosynthetic process (GO:0016051)	117	14	1.77	+	7.91	2.86e-09	2.53e-06
polysaccharide metabolic process (GO:0005976)	78	9	1.18	+	7.63	2.73e-06	0.000554
muscle cell development (GO:0055001)	191	22	2.89	+	7.61	1.76e-13	4.42e-10
response to muscle activity (GO:0014850)	54	6	0.82	+	7.34	0.000161	0.0152
muscle system process (GO:0003012)	284	31	4.3	+	7.21	7.91e-18	5.95e-14
energy reserve metabolic process (GO:0006112)	74	8	1.12	+	7.15	1.6e-05	0.00225
glucose metabolic process (GO:0006006)	131	14	1.98	+	7.06	1.26e-08	7.28e-06
positive regulation of calcium ion transmembrane transport (GO:1904427)	75	8	1.13	+	7.05	1.77e-05	0.00244
skeletal muscle tissue regeneration (GO:0043403)	47	5	0.71	+	7.03	0.000701	0.0489
actomyosin structure organization (GO:0031032)	124	13	1.88	+	6.93	5.27e-08	2.09e-05
muscle cell differentiation (GO:0042692)	319	32	4.83	+	6.63	2.78e-17	1.39e-13
carbohydrate catabolic process (GO:0016052)	150	15	2.27	+	6.61	9.45e-09	5.69e-06
hexose metabolic process (GO:0019318)	161	16	2.44	+	6.57	3.31e-09	2.76e-06
pyruvate metabolic process (GO:0006090)	111	11	1.68	+	6.55	9.97e-07	0.000224
cellular anatomical entity morphogenesis (GO:0032989)	133	13	2.01	+	6.46	1.21e-07	4.25e-05
cellular component assembly involved in morphogenesis (GO:0010927)	133	13	2.01	+	6.46	1.21e-07	4.15e-05
glycolytic process (GO:0006096)	82	8	1.24	+	6.45	3.41e-05	0.00438
endoplasmic reticulum organization (GO:0007029)	94	9	1.42	+	6.33	1.29e-05	0.00194
heart contraction (GO:0060047)	94	9	1.42	+	6.33	1.29e-05	0.00192
ADP catabolic process (GO:0046032)	86	8	1.3	+	6.15	4.82e-05	0.00594
pyridine nucleotide catabolic process (GO:0019364)	87	8	1.32	+	6.08	5.23e-05	0.00625
striated muscle cell differentiation (GO:0051146)	251	23	3.8	+	6.06	6.18e-12	1.33e-08
cellular ketone metabolic process (GO:0042180)	88	8	1.33	+	6.01	5.68e-05	0.00663
purine ribonucleoside diphosphate catabolic process (GO:0009181)	89	8	1.35	+	5.94	6.16e-05	0.00697
purine nucleoside diphosphate catabolic process (GO:0009137)	89	8	1.35	+	5.94	6.16e-05	0.00692
cardiac muscle contraction (GO:0060048)	78	7	1.18	+	5.93	0.00018	0.0167
pyridine-containing compound catabolic process (GO:0072526)	90	8	1.36	+	5.88	6.68e-05	0.00739
regulation of release of sequestered calcium ion into cytosol (GO:0051279)	79	7	1.2	+	5.86	0.000195	0.0176
ribonucleoside diphosphate catabolic process (GO:0009191)	91	8	1.38	+	5.81	7.22e-05	0.00782
ADP metabolic process (GO:0046031)	92	8	1.39	+	5.75	7.81e-05	0.00834
monosaccharide metabolic process (GO:0005996)	184	16	2.78	+	5.75	2.26e-08	1.13e-05
positive regulation of cation transmembrane transport (GO:1904064)	117	10	1.77	+	5.65	1.17e-05	0.0018
nucleoside diphosphate catabolic process (GO:0009134)	94	8	1.42	+	5.63	9.1e-05	0.00958
positive regulation of monoatomic ion transmembrane transport (GO:0034767)	120	10	1.82	+	5.51	1.47e-05	0.00213
regulation of calcium ion transmembrane transport (GO:1903169)	157	13	2.38	+	5.47	8.34e-07	0.000193
heart process (GO:0003015)	109	9	1.65	+	5.46	4.23e-05	0.00526
purine ribonucleoside diphosphate metabolic process (GO:0009179)	98	8	1.48	+	5.4	0.000122	0.0124
purine nucleoside diphosphate metabolic process (GO:0009135)	98	8	1.48	+	5.4	0.000122	0.0123
myotube differentiation (GO:0014902)	86	7	1.3	+	5.38	0.00033	0.0261
pyridine nucleotide metabolic process (GO:0019362)	150	12	2.27	+	5.29	3.17e-06	0.000619
nicotinamide nucleotide metabolic process (GO:0046496)	150	12	2.27	+	5.29	3.17e-06	0.000611
regulation of muscle adaptation (GO:0043502)	117	9	1.77	+	5.08	7.37e-05	0.00792
muscle structure development (GO:0061061)	559	43	8.46	+	5.08	1.78e-18	2.68e-14
pyridine-containing compound metabolic process (GO:0072524)	158	12	2.39	+	5.02	5.43e-06	0.000973
ribonucleoside diphosphate metabolic process (GO:0009185)	107	8	1.62	+	4.94	0.000225	0.0199
positive regulation of calcium ion transport (GO:0051928)	123	9	1.86	+	4.84	0.000109	0.0113
regulation of sequestering of calcium ion (GO:0051282)	126	9	1.91	+	4.72	0.000131	0.013
purine ribonucleotide catabolic process (GO:0009154)	127	9	1.92	+	4.68	0.000139	0.0135
nucleoside diphosphate metabolic process (GO:0009132)	113	8	1.71	+	4.68	0.000326	0.0261
ribonucleotide catabolic process (GO:0009261)	135	9	2.04	+	4.41	0.00022	0.0197
regulation of muscle system process (GO:0090257)	271	18	4.1	+	4.39	1.89e-07	5.81e-05
positive regulation of transmembrane transport (GO:0034764)	196	13	2.97	+	4.38	9.76e-06	0.00158
purine nucleotide catabolic process (GO:0006195)	136	9	2.06	+	4.37	0.000233	0.0201
purine-containing compound catabolic process (GO:0072523)	140	9	2.12	+	4.25	0.000289	0.024
carbohydrate metabolic process (GO:0005975)	453	29	6.85	+	4.23	7.59e-11	1.04e-07
neuromuscular process (GO:0050905)	204	13	3.09	+	4.21	1.5e-05	0.00215
calcium ion homeostasis (GO:0055074)	256	16	3.87	+	4.13	2.02e-06	0.000423
regulation of osteoblast differentiation (GO:0045667)	145	9	2.19	+	4.1	0.000374	0.029
intracellular calcium ion homeostasis (GO:0006874)	227	14	3.43	+	4.08	1.03e-05	0.00161
regulation of calcium ion transport (GO:0051924)	263	16	3.98	+	4.02	2.87e-06	0.000575
calcium ion transport (GO:0006816)	264	16	3.99	+	4.01	3.01e-06	0.000596
response to activity (GO:0014823)	167	10	2.53	+	3.96	0.000239	0.0206
nucleotide catabolic process (GO:0009166)	154	9	2.33	+	3.86	0.00058	0.0424
regulation of monoatomic cation transmembrane transport (GO:1904062)	258	15	3.9	+	3.84	1.01e-05	0.0016
organophosphate catabolic process (GO:0046434)	216	12	3.27	+	3.67	0.000119	0.0122
regulation of transmembrane transport (GO:0034762)	418	23	6.32	+	3.64	1.19e-07	4.27e-05
skeletal muscle tissue development (GO:0007519)	183	10	2.77	+	3.61	0.000495	0.0373
skeletal muscle organ development (GO:0060538)	202	11	3.06	+	3.6	0.00027	0.0229
cellular response to insulin stimulus (GO:0032869)	203	11	3.07	+	3.58	0.000282	0.0236
purine ribonucleoside triphosphate metabolic process (GO:0009205)	187	10	2.83	+	3.53	0.000587	0.0426
muscle organ development (GO:0007517)	318	17	4.81	+	3.53	7.94e-06	0.00133
positive regulation of monoatomic ion transport (GO:0043270)	206	11	3.12	+	3.53	0.00032	0.0259
calcium ion transmembrane transport (GO:0070588)	209	11	3.16	+	3.48	0.000362	0.0282
regulation of monoatomic ion transmembrane transport (GO:0034765)	287	15	4.34	+	3.45	3.51e-05	0.0044
inorganic ion homeostasis (GO:0098771)	467	24	7.07	+	3.4	2.22e-07	6.54e-05
intracellular monoatomic cation homeostasis (GO:0030003)	456	23	6.9	+	3.33	5.52e-07	0.000138
response to purine-containing compound (GO:0014074)	242	12	3.66	+	3.28	0.000341	0.0268
intracellular monoatomic ion homeostasis (GO:0006873)	467	23	7.07	+	3.26	8.32e-07	0.000199
monoatomic cation homeostasis (GO:0055080)	536	26	8.11	+	3.21	2.11e-07	6.36e-05
actin filament-based process (GO:0030029)	601	29	9.09	+	3.19	4.59e-08	2.09e-05
actin cytoskeleton organization (GO:0030036)	545	26	8.25	+	3.15	2.91e-07	7.96e-05
monoatomic ion homeostasis (GO:0050801)	548	26	8.29	+	3.14	3.23e-07	8.68e-05
generation of precursor metabolites and energy (GO:0006091)	402	19	6.08	+	3.12	1.35e-05	0.002
regulation of metal ion transport (GO:0010959)	393	18	5.95	+	3.03	3.45e-05	0.0044
blood circulation (GO:0008015)	465	21	7.03	+	2.99	9.55e-06	0.00156
muscle tissue development (GO:0060537)	405	18	6.13	+	2.94	5.09e-05	0.00618
intracellular chemical homeostasis (GO:0055082)	652	28	9.86	+	2.84	8.33e-07	0.000196
circulatory system process (GO:0003013)	495	21	7.49	+	2.8	2.42e-05	0.00325
cellular homeostasis (GO:0019725)	763	31	11.54	+	2.69	6.91e-07	0.00017
regulation of system process (GO:0044057)	647	26	9.79	+	2.66	6.85e-06	0.00117
small molecule biosynthetic process (GO:0044283)	450	18	6.81	+	2.64	0.000191	0.0174
purine nucleotide metabolic process (GO:0006163)	453	18	6.85	+	2.63	0.000207	0.0187
regulation of monoatomic ion transport (GO:0043269)	456	18	6.9	+	2.61	0.000224	0.02
purine-containing compound metabolic process (GO:0072521)	487	19	7.37	+	2.58	0.000175	0.0164
nucleotide metabolic process (GO:0009117)	509	19	7.7	+	2.47	0.000305	0.0248
anatomical structure formation involved in morphogenesis (GO:0048646)	1002	37	15.16	+	2.44	7.36e-07	0.000179
nucleoside phosphate metabolic process (GO:0006753)	519	19	7.85	+	2.42	0.000388	0.03
endomembrane system organization (GO:0010256)	494	18	7.47	+	2.41	0.00058	0.0426
chemical homeostasis (GO:0048878)	992	36	15.01	+	2.4	1.42e-06	0.000306
metal ion transport (GO:0030001)	669	24	10.12	+	2.37	0.000125	0.0126
supramolecular fiber organization (GO:0097435)	589	21	8.91	+	2.36	0.000388	0.0298
cellular response to organonitrogen compound (GO:0071417)	676	24	10.23	+	2.35	0.000138	0.0136
cellular response to nitrogen compound (GO:1901699)	766	27	11.59	+	2.33	5.29e-05	0.00627
monoatomic ion transport (GO:0006811)	997	35	15.08	+	2.32	3.83e-06	0.000711
monocarboxylic acid metabolic process (GO:0032787)	572	20	8.65	+	2.31	0.000638	0.0457
monoatomic ion transmembrane transport (GO:0034220)	812	28	12.28	+	2.28	5.21e-05	0.00627
organophosphate metabolic process (GO:0019637)	910	31	13.77	+	2.25	3.51e-05	0.00444
inorganic ion transmembrane transport (GO:0098660)	735	25	11.12	+	2.25	0.000165	0.0155
heart development (GO:0007507)	662	22	10.02	+	2.2	0.000554	0.0411
monoatomic cation transport (GO:0006812)	821	27	12.42	+	2.17	0.000186	0.0171
cytoskeleton organization (GO:0007010)	1214	38	18.37	+	2.07	2.7e-05	0.0036
carboxylic acid metabolic process (GO:0019752)	838	26	12.68	+	2.05	0.000698	0.0489
transmembrane transport (GO:0055085)	1274	39	19.27	+	2.02	2.75e-05	0.00363
positive regulation of cell differentiation (GO:0045597)	967	29	14.63	+	1.98	0.000603	0.0434
homeostatic process (GO:0042592)	1573	47	23.8	+	1.97	8.04e-06	0.00133
response to organonitrogen compound (GO:0010243)	1273	38	19.26	+	1.97	7.21e-05	0.00786
cell development (GO:0048468)	2479	74	37.5	+	1.97	8.64e-09	5.42e-06
response to nitrogen compound (GO:1901698)	1380	41	20.88	+	1.96	3.38e-05	0.00439
circulatory system development (GO:0072359)	1012	30	15.31	+	1.96	0.000493	0.0373
cellular response to oxygen-containing compound (GO:1901701)	1337	39	20.23	+	1.93	0.000107	0.0112
phosphate-containing compound metabolic process (GO:0006796)	1308	38	19.79	+	1.92	0.000148	0.0142
phosphorus metabolic process (GO:0006793)	1338	38	20.24	+	1.88	0.000185	0.0171
response to abiotic stimulus (GO:0009628)	1463	41	22.13	+	1.85	0.000138	0.0135
anatomical structure morphogenesis (GO:0009653)	2326	65	35.19	+	1.85	9.87e-07	0.000225
tissue development (GO:0009888)	1942	54	29.38	+	1.84	1.45e-05	0.00212
regulation of cell differentiation (GO:0045595)	1655	46	25.04	+	1.84	5.94e-05	0.00688
response to oxygen-containing compound (GO:1901700)	2137	59	32.33	+	1.82	5.98e-06	0.00105
cellular response to endogenous stimulus (GO:0071495)	1365	37	20.65	+	1.79	0.000547	0.0408
small molecule metabolic process (GO:0044281)	1610	43	24.36	+	1.77	0.000276	0.0232
cell differentiation (GO:0030154)	3727	99	56.39	+	1.76	6.87e-09	4.92e-06
cellular developmental process (GO:0048869)	3729	99	56.42	+	1.75	6.97e-09	4.77e-06
regulation of programmed cell death (GO:0043067)	1643	43	24.86	+	1.73	0.000467	0.0355
regulation of transport (GO:0051049)	1776	46	26.87	+	1.71	0.000347	0.0272
animal organ development (GO:0048513)	3346	85	50.62	+	1.68	1.06e-06	0.000235
response to endogenous stimulus (GO:0009719)	1813	46	27.43	+	1.68	0.000579	0.0427
anatomical structure development (GO:0048856)	5489	139	83.04	+	1.67	2.28e-11	4.28e-08
regulation of localization (GO:0032879)	2212	56	33.47	+	1.67	0.000148	0.0142
regulation of developmental process (GO:0050793)	2593	65	39.23	+	1.66	5.06e-05	0.00619
regulation of multicellular organismal process (GO:0051239)	3118	77	47.17	+	1.63	1.18e-05	0.0018
cellular response to chemical stimulus (GO:0070887)	2231	55	33.75	+	1.63	0.000329	0.0262
developmental process (GO:0032502)	5885	142	89.03	+	1.59	3.87e-10	4.48e-07
regulation of biological quality (GO:0065008)	3144	75	47.57	+	1.58	5.29e-05	0.00623
system development (GO:0048731)	3823	90	57.84	+	1.56	1.14e-05	0.00177
multicellular organism development (GO:0007275)	4290	97	64.9	+	1.49	2.11e-05	0.00287
positive regulation of cellular process (GO:0048522)	5767	126	87.25	+	1.44	3.44e-06	0.000654
positive regulation of biological process (GO:0048518)	6270	134	94.86	+	1.41	4.66e-06	0.000855
negative regulation of biological process (GO:0048519)	5296	112	80.12	+	1.4	8.34e-05	0.00884
localization (GO:0051179)	4521	95	68.4	+	1.39	0.0005	0.0374
negative regulation of cellular process (GO:0048523)	4853	101	73.42	+	1.38	0.000427	0.0326
cellular component organization (GO:0016043)	5527	115	83.62	+	1.38	0.000137	0.0136
multicellular organismal process (GO:0032501)	7211	144	109.1	+	1.32	6.99e-05	0.00768
cellular process (GO:0009987)	15545	278	235.18	+	1.18	2.74e-07	7.65e-05
biological_process (GO:0008150)	18575	315	281.02	+	1.12	4.72e-07	0.00012
Unclassified (UNCLASSIFIED)	4295	31	64.98	-	0.48	4.72e-07	0.000123
sensory perception (GO:0007600)	1743	6	26.37	-	0.23	1.82e-06	0.000387
G protein-coupled receptor signaling pathway (GO:0007186)	2090	7	31.62	-	0.22	8.65e-08	3.17e-05
detection of stimulus (GO:0051606)	1395	3	21.1	-	0.14	1.22e-06	0.000266
sensory perception of smell (GO:0007608)	1182	1	17.88	-	0.06	4.46e-07	0.000118
detection of chemical stimulus (GO:0009593)	1240	1	18.76	-	0.05	1.27e-07	4.06e-05
detection of stimulus involved in sensory perception (GO:0050906)	1301	1	19.68	-	0.05	5.81e-08	2.24e-05
sensory perception of chemical stimulus (GO:0007606)	1354	1	20.48	-	0.05	2.62e-08	1.27e-05
detection of chemical stimulus involved in sensory perception of smell (GO:0050911)	1150	0	17.4	-	< 0.01	3.11e-08	1.46e-05
detection of chemical stimulus involved in sensory perception (GO:0050907)	1207	0	18.26	-	< 0.01	1.42e-08	7.63e-06
mRNA metabolic process (GO:0016071)	566	0	8.56	-	< 0.01	0.000322	0.0259
ribonucleoprotein complex biogenesis (GO:0022613)	510	0	7.72	-	< 0.01	0.000698	0.0491

## Sheet: (E) Cluster 8 - GO
Analysis Type:	PANTHER Overrepresentation Test (Released 20240807)
Annotation Version and Release Date:	GO Ontology database DOI: 10.5281/zenodo.12173881 Released 2024-06-17
Analyzed List:	upload_1 (Rattus norvegicus)
Reference List:	Rattus norvegicus (all genes in database)
Test Type:	FISHER
Correction:	FDR
GO biological process complete	Rattus norvegicus - REFLIST (22870)	upload_1 (103)	upload_1 (expected)	upload_1 (over/under)	upload_1 (fold Enrichment)	upload_1 (raw P-value)	upload_1 (FDR)
peripheral nervous system myelin formation (GO:0032290)	4	3	0.02	+	> 100	3.54e-07	0.00019
protein localization to paranode region of axon (GO:0002175)	5	3	0.02	+	> 100	8.81e-07	0.000402
galactolipid biosynthetic process (GO:0019375)	6	3	0.03	+	> 100	1.76e-06	0.000661
galactosylceramide biosynthetic process (GO:0006682)	6	3	0.03	+	> 100	1.76e-06	0.000645
regulation of hydrogen peroxide catabolic process (GO:2000295)	4	2	0.02	+	> 100	0.00012	0.0188
galactosylceramide metabolic process (GO:0006681)	9	4	0.04	+	98.68	4.8e-08	3.44e-05
glycosylceramide biosynthetic process (GO:0046476)	7	3	0.03	+	95.16	3.06e-06	0.000981
galactolipid metabolic process (GO:0019374)	10	4	0.05	+	88.82	7.98e-08	5.46e-05
paranodal junction assembly (GO:0030913)	8	3	0.04	+	83.26	4.89e-06	0.00144
protein localization to axon (GO:0099612)	11	3	0.05	+	60.56	1.43e-05	0.00325
myelin assembly (GO:0032288)	28	7	0.13	+	55.51	3.35e-11	4.58e-08
glycosylceramide metabolic process (GO:0006677)	16	4	0.07	+	55.51	6.77e-07	0.00034
neuronal ion channel clustering (GO:0045161)	16	3	0.07	+	41.63	4.76e-05	0.00907
myelination in peripheral nervous system (GO:0022011)	33	6	0.15	+	40.37	7.23e-09	6.04e-06
peripheral nervous system axon ensheathment (GO:0032292)	33	6	0.15	+	40.37	7.23e-09	5.73e-06
central nervous system myelination (GO:0022010)	31	5	0.14	+	35.81	2.6e-07	0.000151
axon ensheathment in central nervous system (GO:0032291)	31	5	0.14	+	35.81	2.6e-07	0.000145
myelination (GO:0042552)	139	21	0.63	+	33.55	1.61e-26	2.42e-22
ensheathment of neurons (GO:0007272)	141	21	0.64	+	33.07	2.21e-26	1.66e-22
axon ensheathment (GO:0008366)	141	21	0.64	+	33.07	2.21e-26	1.11e-22
Schwann cell differentiation (GO:0014037)	54	8	0.24	+	32.89	1.13e-10	1.41e-07
positive regulation of myelination (GO:0031643)	27	4	0.12	+	32.89	6.29e-06	0.00166
Schwann cell development (GO:0014044)	48	7	0.22	+	32.38	1.93e-09	1.82e-06
peripheral nervous system development (GO:0007422)	87	11	0.39	+	28.07	1.88e-13	3.55e-10
regulation of vascular endothelial growth factor receptor signaling pathway (GO:0030947)	28	3	0.13	+	23.79	0.000268	0.0373
negative regulation of myoblast differentiation (GO:0045662)	30	3	0.14	+	22.2	0.00033	0.0443
glycosphingolipid biosynthetic process (GO:0006688)	30	3	0.14	+	22.2	0.00033	0.0439
neuron maturation (GO:0042551)	55	5	0.25	+	20.19	4.89e-06	0.00141
substantia nigra development (GO:0021762)	45	4	0.2	+	19.74	5.02e-05	0.0091
regulation of myelination (GO:0031641)	62	5	0.28	+	17.91	8.87e-06	0.00222
glial cell development (GO:0021782)	151	12	0.68	+	17.65	4.03e-12	6.06e-09
oligodendrocyte development (GO:0014003)	63	5	0.28	+	17.62	9.6e-06	0.00226
glycosphingolipid metabolic process (GO:0006687)	52	4	0.23	+	17.08	8.9e-05	0.0146
positive regulation of nervous system process (GO:0031646)	55	4	0.25	+	16.15	0.000111	0.0176
negative regulation of axonogenesis (GO:0050771)	60	4	0.27	+	14.8	0.000156	0.0235
glial cell differentiation (GO:0010001)	281	16	1.27	+	12.64	1.52e-13	3.26e-10
transmission of nerve impulse (GO:0019226)	89	5	0.4	+	12.47	5.17e-05	0.00915
neural nucleus development (GO:0048857)	72	4	0.32	+	12.34	0.000316	0.0436
cellular anatomical entity morphogenesis (GO:0032989)	133	7	0.6	+	11.69	2.39e-06	0.000857
cellular component assembly involved in morphogenesis (GO:0010927)	133	7	0.6	+	11.69	2.39e-06	0.000837
ceramide metabolic process (GO:0006672)	95	5	0.43	+	11.69	7.06e-05	0.0118
oligodendrocyte differentiation (GO:0048709)	118	6	0.53	+	11.29	1.58e-05	0.00355
gliogenesis (GO:0042063)	347	16	1.56	+	10.24	3.8e-12	6.35e-09
adult locomotory behavior (GO:0008344)	111	5	0.5	+	10	0.000148	0.0227
sphingolipid metabolic process (GO:0006665)	142	6	0.64	+	9.38	4.49e-05	0.00867
cell-cell junction assembly (GO:0007043)	133	5	0.6	+	8.35	0.000342	0.0452
cell-cell junction organization (GO:0045216)	190	7	0.86	+	8.18	2.47e-05	0.00524
negative regulation of cell projection organization (GO:0031345)	218	8	0.98	+	8.15	6.56e-06	0.0017
negative regulation of neurogenesis (GO:0050768)	164	6	0.74	+	8.12	9.99e-05	0.016
negative regulation of nervous system development (GO:0051961)	173	6	0.78	+	7.7	0.000134	0.0208
cell maturation (GO:0048469)	206	7	0.93	+	7.55	4.14e-05	0.00821
membrane lipid metabolic process (GO:0006643)	188	6	0.85	+	7.09	0.00021	0.0305
axon development (GO:0061564)	449	14	2.02	+	6.92	1.45e-08	1.09e-05
anatomical structure maturation (GO:0071695)	264	7	1.19	+	5.89	0.000195	0.0284
axonogenesis (GO:0007409)	383	10	1.72	+	5.8	9.13e-06	0.00222
negative regulation of cell development (GO:0010721)	307	8	1.38	+	5.79	7.58e-05	0.0125
external encapsulating structure organization (GO:0045229)	277	7	1.25	+	5.61	0.000261	0.0374
extracellular matrix organization (GO:0030198)	277	7	1.25	+	5.61	0.000261	0.037
extracellular structure organization (GO:0043062)	278	7	1.25	+	5.59	0.000267	0.0375
cell junction assembly (GO:0034329)	294	7	1.32	+	5.29	0.000374	0.0489
plasma membrane bounded cell projection morphogenesis (GO:0120039)	534	12	2.4	+	4.99	5.16e-06	0.00147
cell projection morphogenesis (GO:0048858)	540	12	2.43	+	4.93	5.78e-06	0.00158
cell-cell adhesion (GO:0098609)	467	10	2.1	+	4.75	4.96e-05	0.00911
cell junction organization (GO:0034330)	612	13	2.76	+	4.72	3.75e-06	0.00115
regulation of neurogenesis (GO:0050767)	477	10	2.15	+	4.65	5.92e-05	0.0102
central nervous system development (GO:0007417)	1149	24	5.17	+	4.64	2.08e-10	2.24e-07
neuron projection morphogenesis (GO:0048812)	528	11	2.38	+	4.63	2.63e-05	0.0055
regulation of nervous system development (GO:0051960)	582	12	2.62	+	4.58	1.23e-05	0.00284
cell morphogenesis involved in neuron differentiation (GO:0048667)	485	10	2.18	+	4.58	6.8e-05	0.0115
cell adhesion (GO:0007155)	788	16	3.55	+	4.51	4.64e-07	0.000241
nervous system development (GO:0007399)	2275	44	10.25	+	4.29	3.91e-18	1.47e-14
regulation of neuron projection development (GO:0010975)	577	11	2.6	+	4.23	5.87e-05	0.0103
neuron projection development (GO:0031175)	795	15	3.58	+	4.19	2.72e-06	0.000931
negative regulation of cellular component organization (GO:0051129)	744	14	3.35	+	4.18	6.23e-06	0.00167
regulation of cell projection organization (GO:0031344)	799	15	3.6	+	4.17	2.89e-06	0.000946
cell morphogenesis (GO:0000902)	769	14	3.46	+	4.04	9.05e-06	0.00223
negative regulation of cell differentiation (GO:0045596)	720	13	3.24	+	4.01	2.12e-05	0.00456
neurogenesis (GO:0022008)	1536	27	6.92	+	3.9	5.69e-10	5.71e-07
neuron development (GO:0048666)	980	17	4.41	+	3.85	1.72e-06	0.000664
regulation of plasma membrane bounded cell projection organization (GO:0120035)	783	13	3.53	+	3.69	5.03e-05	0.00902
head development (GO:0060322)	939	15	4.23	+	3.55	1.98e-05	0.00439
brain development (GO:0007420)	883	14	3.98	+	3.52	4.18e-05	0.00816
cell projection organization (GO:0030030)	1289	20	5.81	+	3.45	1.05e-06	0.00044
plasma membrane bounded cell projection organization (GO:0120036)	1251	19	5.63	+	3.37	2.8e-06	0.000936
neuron differentiation (GO:0030182)	1234	18	5.56	+	3.24	9.26e-06	0.00221
generation of neurons (GO:0048699)	1312	19	5.91	+	3.22	5.58e-06	0.00155
negative regulation of developmental process (GO:0051093)	998	14	4.49	+	3.11	0.000153	0.0233
anatomical structure formation involved in morphogenesis (GO:0048646)	1002	14	4.51	+	3.1	0.00016	0.0238
regulation of cell differentiation (GO:0045595)	1655	23	7.45	+	3.09	9.62e-07	0.000414
regulation of multicellular organismal development (GO:2000026)	1546	21	6.96	+	3.02	4.49e-06	0.00135
system development (GO:0048731)	3823	51	17.22	+	2.96	1.47e-14	4.42e-11
multicellular organism development (GO:0007275)	4290	53	19.32	+	2.74	7.64e-14	1.92e-10
anatomical structure morphogenesis (GO:0009653)	2326	28	10.48	+	2.67	8.81e-07	0.000415
regulation of developmental process (GO:0050793)	2593	31	11.68	+	2.65	2.14e-07	0.000129
cell surface receptor signaling pathway (GO:0007166)	1847	22	8.32	+	2.64	2.05e-05	0.00447
regulation of cell population proliferation (GO:0042127)	1779	21	8.01	+	2.62	3.74e-05	0.00762
cell development (GO:0048468)	2479	29	11.16	+	2.6	9.52e-07	0.000421
regulation of multicellular organismal process (GO:0051239)	3118	35	14.04	+	2.49	1.22e-07	7.64e-05
anatomical structure development (GO:0048856)	5489	55	24.72	+	2.22	1.36e-10	1.57e-07
cell differentiation (GO:0030154)	3727	37	16.79	+	2.2	1.26e-06	0.000513
cellular developmental process (GO:0048869)	3729	37	16.79	+	2.2	1.27e-06	0.000505
animal organ development (GO:0048513)	3346	33	15.07	+	2.19	7.59e-06	0.00194
regulation of signal transduction (GO:0009966)	2990	28	13.47	+	2.08	0.000172	0.0253
developmental process (GO:0032502)	5885	55	26.5	+	2.08	2.29e-09	2.03e-06
regulation of cell communication (GO:0010646)	3501	32	15.77	+	2.03	4.93e-05	0.00928
regulation of signaling (GO:0023051)	3502	32	15.77	+	2.03	4.96e-05	0.00921
cellular component organization (GO:0016043)	5527	48	24.89	+	1.93	6.93e-07	0.000336
cellular component organization or biogenesis (GO:0071840)	5778	48	26.02	+	1.84	3.32e-06	0.00104
multicellular organismal process (GO:0032501)	7211	59	32.48	+	1.82	8.9e-08	5.82e-05
regulation of cellular process (GO:0050794)	11589	73	52.19	+	1.4	4.13e-05	0.00828
regulation of biological process (GO:0050789)	12153	75	54.73	+	1.37	6.16e-05	0.0105
biological regulation (GO:0065007)	12557	76	56.55	+	1.34	9.37e-05	0.0152
cellular process (GO:0009987)	15545	89	70.01	+	1.27	2.77e-05	0.00572
biological_process (GO:0008150)	18575	97	83.66	+	1.16	0.000318	0.0431
Unclassified (UNCLASSIFIED)	4295	6	19.34	-	0.31	0.000318	0.0435
