# Supplementary material for: Wild-type bone marrow cells repopulate tissue resident macrophages and reverse the impacts of homozygous CSF1R mutation
Source: PLoS Genet. 2025 Jan 27;21(1):e1011525. doi: 10.1371/journal.pgen.1011525 (PMC11785368; doi:10.1371/journal.pgen.1011525)
Supplement: S6 Table — (XLSX) [file pgen.1011525.s013.xlsx]

## Sheet: (A) Kidney - Network Analysis
unique_gene_id	gene_name	description	Coefficient of Variation	MCL Cluster	MCL Cluster Size
AABR07001910.1	AABR07001910.1	Meis homeobox 3	0.284713	Cluster 1	1951
AABR07002683.1	AABR07002683.1	membrane-spanning 4-domains subfamily A member 12-like	0.177349	Cluster 1	1951
AABR07011057.2	AABR07011057.2	tripartite motif containing 68	0.556595	Cluster 1	1951
AABR07034767.1	AABR07034767.1	membrane palmitoylated protein 3	0.141168	Cluster 1	1951
AABR07035539.1	AABR07035539.1	ribosomal protein L31-like 4	0.148043	Cluster 1	1951
AABR07035787.1	AABR07035787.1	Axl receptor tyrosine kinase	0.137817	Cluster 1	1951
AABR07043951.1	AABR07043951.1	olfactory receptor 282	0.321871	Cluster 1	1951
AABR07045621.1	AABR07045621.1	similar to CG15432-PA	0.38053	Cluster 1	1951
AABR07054370.1	AABR07054370.1	charged multivesicular body protein 4B	0.0996739	Cluster 1	1951
AABR07055413.1	AABR07055413.1	transcription elongation factor A like 7	0.353937	Cluster 1	1951
AABR07064719.2	AABR07064719.2	spermatogenesis associated 20	0.182064	Cluster 1	1951
AABR07066522.1	AABR07066522.1	scaffold attachment factor B2	0.114824	Cluster 1	1951
Aar2	Aar2	AAR2 splicing factor	0.123092	Cluster 1	1951
Aars2	Aars2	alanyl-tRNA synthetase 2, mitochondrial	0.152009	Cluster 1	1951
Abca1	Abca1	ATP binding cassette subfamily A member 1	0.376991	Cluster 1	1951
Abcf3	Abcf3	ATP binding cassette subfamily F member 3	0.0728551	Cluster 1	1951
Abcg3l3	Abcg3l3	ATP-binding cassette, subfamily G (WHITE), member 3-like 3	0.288592	Cluster 1	1951
Abhd13	Abhd13	abhydrolase domain containing 13	0.188242	Cluster 1	1951
Abhd5	Abhd5	abhydrolase domain containing 5	0.145865	Cluster 1	1951
Abi1	Abi1	abl-interactor 1	0.129991	Cluster 1	1951
Abr	Abr	ABR activator of RhoGEF and GTPase	0.233087	Cluster 1	1951
Abraxas2	Abraxas2	abraxas 2, BRISC complex subunit	0.0994771	Cluster 1	1951
Abt1	Abt1	activator of basal transcription 1	0.111741	Cluster 1	1951
AC099384.2	AC099384.2	rCG55159-like	0.274753	Cluster 1	1951
AC106292.2	AC106292.2	galactokinase 2	0.210313	Cluster 1	1951
Acbd6	Acbd6	acyl-CoA binding domain containing 6	0.16398	Cluster 1	1951
Acer3	Acer3	alkaline ceramidase 3	0.166256	Cluster 1	1951
Acin1	Acin1	apoptotic chromatin condensation inducer 1	0.126283	Cluster 1	1951
Acp1	Acp1	acid phosphatase 1	0.114582	Cluster 1	1951
Acp6	Acp6	acid phosphatase 6, lysophosphatidic	0.145012	Cluster 1	1951
Actr8	Actr8	actin related protein 8	0.110082	Cluster 1	1951
Acvr1b	Acvr1b	activin A receptor type 1B	0.164459	Cluster 1	1951
Acvr2a	Acvr2a	activin A receptor type 2A	0.175326	Cluster 1	1951
Adam10	Adam10	ADAM metallopeptidase domain 10	0.167861	Cluster 1	1951
Adamts15	Adamts15	ADAM metallopeptidase with thrombospondin type 1 motif, 15	0.341424	Cluster 1	1951
Adck1	Adck1	aarF domain containing kinase 1	0.168412	Cluster 1	1951
Adcy6	Adcy6	adenylate cyclase 6	0.153274	Cluster 1	1951
Adgrf5	Adgrf5	adhesion G protein-coupled receptor F5	0.194844	Cluster 1	1951
Adgrl4	Adgrl4	adhesion G protein-coupled receptor L4	0.190768	Cluster 1	1951
Adh5	Adh5	alcohol dehydrogenase 5 (class III), chi polypeptide	0.123511	Cluster 1	1951
Adh6	Adh6	alcohol dehydrogenase 6 (class V)	0.568166	Cluster 1	1951
Adnp	Adnp	activity-dependent neuroprotector homeobox	0.121228	Cluster 1	1951
Aff4	Aff4	AF4/FMR2 family, member 4	0.165816	Cluster 1	1951
Afg3l2	Afg3l2	AFG3 like matrix AAA peptidase subunit 2	0.122345	Cluster 1	1951
Agap2	Agap2	ArfGAP with GTPase domain, ankyrin repeat and PH domain 2	0.261451	Cluster 1	1951
Agbl5	Agbl5	ATP/GTP binding protein-like 5	0.146339	Cluster 1	1951
Ager	Ager	advanced glycosylation end product-specific receptor	0.248398	Cluster 1	1951
Ago1	Ago1	argonaute RISC component 1	0.326236	Cluster 1	1951
Agpat4	Agpat4	1-acylglycerol-3-phosphate O-acyltransferase 4	0.176111	Cluster 1	1951
Agrn	Agrn	agrin	0.139091	Cluster 1	1951
Ahcyl1	Ahcyl1	adenosylhomocysteinase-like 1	0.119652	Cluster 1	1951
Akap8	Akap8	A-kinase anchoring protein 8	0.16497	Cluster 1	1951
Akap9	Akap9	A-kinase anchoring protein 9	0.14181	Cluster 1	1951
Akt1s1	Akt1s1	AKT1 substrate 1	0.0832787	Cluster 1	1951
Alcam	Alcam	activated leukocyte cell adhesion molecule	0.253775	Cluster 1	1951
Alms1	Alms1	ALMS1, centrosome and basal body associated protein	0.142082	Cluster 1	1951
Als2cl	Als2cl	ALS2 C-terminal like	0.150643	Cluster 1	1951
Ambra1	Ambra1	autophagy and beclin 1 regulator 1	0.109576	Cluster 1	1951
Amigo2	Amigo2	adhesion molecule with Ig like domain 2	0.220365	Cluster 1	1951
Amotl2	Amotl2	angiomotin like 2	0.1879	Cluster 1	1951
Anapc2	Anapc2	anaphase promoting complex subunit 2	0.103818	Cluster 1	1951
Anapc4	Anapc4	anaphase promoting complex subunit 4	0.142334	Cluster 1	1951
Anapc7	Anapc7	anaphase promoting complex subunit 7	0.211553	Cluster 1	1951
Angel2	Angel2	angel homolog 2	0.110785	Cluster 1	1951
Ankfy1	Ankfy1	ankyrin repeat and FYVE domain containing 1	0.118117	Cluster 1	1951
Ankmy2	Ankmy2	ankyrin repeat and MYND domain containing 2	0.148695	Cluster 1	1951
Ankrd10	Ankrd10	ankyrin repeat domain 10	0.190165	Cluster 1	1951
Ankrd11	Ankrd11	ankyrin repeat domain 11	0.140078	Cluster 1	1951
Ankrd12	Ankrd12	ankyrin repeat domain 12	0.164891	Cluster 1	1951
Ankrd16	Ankrd16	ankyrin repeat domain 16	0.128966	Cluster 1	1951
Ankrd17	Ankrd17	ankyrin repeat domain 17	0.154098	Cluster 1	1951
Ankrd28	Ankrd28	ankyrin repeat domain 28	0.225449	Cluster 1	1951
Ankrd49	Ankrd49	ankyrin repeat domain 49	0.116563	Cluster 1	1951
Ankrd50	Ankrd50	ankyrin repeat domain 50	0.215469	Cluster 1	1951
Ankzf1	Ankzf1	ankyrin repeat and zinc finger peptidyl tRNA hydrolase 1	0.121468	Cluster 1	1951
Anp32b	Anp32b	acidic nuclear phosphoprotein 32 family member B	0.0885538	Cluster 1	1951
Anxa7	Anxa7	annexin A7	0.104103	Cluster 1	1951
Ap1ar	Ap1ar	adaptor-related protein complex 1 associated regulatory protein	0.188315	Cluster 1	1951
Ap1g2	Ap1g2	adaptor related protein complex 1 subunit gamma 2	0.161424	Cluster 1	1951
Ap2a1	Ap2a1	adaptor related protein complex 2 subunit alpha 1	0.0953773	Cluster 1	1951
Apc	Apc	APC regulator of WNT signaling pathway	0.172172	Cluster 1	1951
Apc2	Apc2	APC regulator of WNT signaling pathway 2	0.26535	Cluster 1	1951
App	App	amyloid beta precursor protein	0.113066	Cluster 1	1951
Appbp2	Appbp2	amyloid beta precursor protein binding protein 2	0.121009	Cluster 1	1951
Appl1	Appl1	adaptor protein, phosphotyrosine interacting with PH domain and leucine zipper 1	0.149799	Cluster 1	1951
Araf	Araf	A-Raf proto-oncogene, serine/threonine kinase	0.103	Cluster 1	1951
Arfgap2	Arfgap2	ADP-ribosylation factor GTPase activating protein 2	0.123077	Cluster 1	1951
Arfgef1	Arfgef1	ADP ribosylation factor guanine nucleotide exchange factor 1	0.109183	Cluster 1	1951
Arfgef2	Arfgef2	ADP ribosylation factor guanine nucleotide exchange factor 2	0.104195	Cluster 1	1951
Arhgap1	Arhgap1	Rho GTPase activating protein 1	0.133336	Cluster 1	1951
Arhgap21	Arhgap21	Rho GTPase activating protein 21	0.116753	Cluster 1	1951
Arhgap29	Arhgap29	Rho GTPase activating protein 29	0.17071	Cluster 1	1951
Arhgap32	Arhgap32	Rho GTPase activating protein 32	0.136741	Cluster 1	1951
Arhgef11	Arhgef11	Rho guanine nucleotide exchange factor 11	0.102318	Cluster 1	1951
Arhgef39	Arhgef39	Rho guanine nucleotide exchange factor 39	0.0723479	Cluster 1	1951
Arid1a	Arid1a	AT-rich interaction domain 1A	0.145727	Cluster 1	1951
Arid3a	Arid3a	AT-rich interaction domain 3A	0.292953	Cluster 1	1951
Arid4a	Arid4a	AT-rich interaction domain 4A	0.179891	Cluster 1	1951
Arid4b/ENSRNOG00000016391	Arid4b	AT-rich interaction domain 4B	0.2385	Cluster 1	1951
Arid5a	Arid5a	AT-rich interaction domain 5A	0.242858	Cluster 1	1951
Arih2	Arih2	ariadne RBR E3 ubiquitin protein ligase 2	0.117054	Cluster 1	1951
Arl13b	Arl13b	ADP-ribosylation factor like GTPase 13B	0.17259	Cluster 1	1951
Arl14ep	Arl14ep	ADP-ribosylation factor like GTPase 14 effector protein	0.182461	Cluster 1	1951
Arl4d	Arl4d	ADP-ribosylation factor like GTPase 4D	0.323479	Cluster 1	1951
Arl5a	Arl5a	ADP-ribosylation factor like GTPase 5A	0.13556	Cluster 1	1951
Arl6ip6	Arl6ip6	ADP ribosylation factor like GTPase 6 interacting protein 6	0.129487	Cluster 1	1951
Armcx6	Armcx6	armadillo repeat containing, X-linked 6	0.238265	Cluster 1	1951
Arnt2	Arnt2	aryl hydrocarbon receptor nuclear translocator 2	0.158472	Cluster 1	1951
Arrdc1	Arrdc1	arrestin domain containing 1	0.116009	Cluster 1	1951
Arrdc3	Arrdc3	arrestin domain containing 3	0.229677	Cluster 1	1951
Arsg	Arsg	arylsulfatase G	0.125137	Cluster 1	1951
Arsk	Arsk	arylsulfatase family, member K	0.172545	Cluster 1	1951
Asb6	Asb6	ankyrin repeat and SOCS box-containing 6	0.121957	Cluster 1	1951
Asb7	Asb7	ankyrin repeat and SOCS box-containing 7	0.172068	Cluster 1	1951
Asf1a	Asf1a	anti-silencing function 1A histone chaperone	0.149299	Cluster 1	1951
Ash1l	Ash1l	ASH1 like histone lysine methyltransferase	0.116871	Cluster 1	1951
Asxl1	Asxl1	ASXL transcriptional regulator 1	0.232655	Cluster 1	1951
Atad2b	Atad2b	ATPase family, AAA domain containing 2B	0.15705	Cluster 1	1951
Atad3a	Atad3a	ATPase family, AAA domain containing 3A	0.129172	Cluster 1	1951
Ate1	Ate1	arginyltransferase 1	0.174248	Cluster 1	1951
Atg13	Atg13	autophagy related 13	0.152223	Cluster 1	1951
Atg14	Atg14	autophagy related 14	0.188773	Cluster 1	1951
Atg2a	Atg2a	autophagy related 2A	0.162537	Cluster 1	1951
Atg2b	Atg2b	autophagy related 2B	0.115029	Cluster 1	1951
Atp10d	Atp10d	ATPase phospholipid transporting 10D (putative)	0.279003	Cluster 1	1951
Atp13a1	Atp13a1	ATPase 13A1	0.0833437	Cluster 1	1951
Atp1a2	Atp1a2	ATPase Na+/K+ transporting subunit alpha 2	0.398078	Cluster 1	1951
Atp1b1	Atp1b1	ATPase Na+/K+ transporting subunit beta 1	0.163835	Cluster 1	1951
Atp23	Atp23	ATP23 metallopeptidase and ATP synthase assembly factor homolog	0.168241	Cluster 1	1951
Atp2c2	Atp2c2	ATPase secretory pathway Ca2+ transporting 2	0.366067	Cluster 1	1951
Atp6ap2	Atp6ap2	ATPase H+ transporting accessory protein 2	0.115688	Cluster 1	1951
Atp6v0a1	Atp6v0a1	ATPase H+ transporting V0 subunit a1	0.113739	Cluster 1	1951
Atp6v0d2	Atp6v0d2	ATPase H+ transporting V0 subunit D2	0.127684	Cluster 1	1951
Atp6v1b2	Atp6v1b2	ATPase H+ transporting V1 subunit B2	0.151553	Cluster 1	1951
Atp6v1c2	Atp6v1c2	ATPase H+ transporting V1 subunit C2	0.226833	Cluster 1	1951
Atp6v1g1	Atp6v1g1	ATPase H+ transporting V1 subunit G1	0.0754615	Cluster 1	1951
Atp9a	Atp9a	ATPase phospholipid transporting 9A (putative)	0.12822	Cluster 1	1951
Atp9b	Atp9b	ATPase phospholipid transporting 9B (putative)	0.115276	Cluster 1	1951
Atraid	Atraid	all-trans retinoic acid-induced differentiation factor	0.106615	Cluster 1	1951
Atrn	Atrn	attractin	0.131295	Cluster 1	1951
Atrx/ENSRNOG00000056703	Atrx	ATRX, chromatin remodeler	0.166553	Cluster 1	1951
Atxn2l	Atxn2l	ataxin 2-like	0.113977	Cluster 1	1951
Atxn7l2	Atxn7l2	ataxin 7-like 2	0.218136	Cluster 1	1951
Atxn7l3	Atxn7l3	ataxin 7-like 3	0.155219	Cluster 1	1951
Aup1	Aup1	AUP1, lipid droplet regulating VLDL assembly factor	0.0623025	Cluster 1	1951
Aurkc	Aurkc	aurora kinase C	0.170846	Cluster 1	1951
Azi2	Azi2	5-azacytidine induced 2	0.187359	Cluster 1	1951
B3glct	B3glct	beta 3-glucosyltransferase	0.219847	Cluster 1	1951
Bace1	Bace1	beta-secretase 1	0.155958	Cluster 1	1951
Bag2	Bag2	Bcl2-associated athanogene 2	0.211479	Cluster 1	1951
Bag6	Bag6	BCL2-associated athanogene 6	0.0733107	Cluster 1	1951
Baz2b	Baz2b	bromodomain adjacent to zinc finger domain, 2B	0.210238	Cluster 1	1951
Bbs7	Bbs7	Bardet-Biedl syndrome 7	0.23312	Cluster 1	1951
Bcar1	Bcar1	BCAR1 scaffold protein, Cas family member	0.107366	Cluster 1	1951
Bcas3	Bcas3	BCAS3, microtubule associated cell migration factor	0.377438	Cluster 1	1951
Bcl7a	Bcl7a	BAF chromatin remodeling complex subunit BCL7A	0.278223	Cluster 1	1951
Bcl9	Bcl9	BCL9, transcription coactivator	0.160353	Cluster 1	1951
Bclaf1	Bclaf1	BCL2-associated transcription factor 1	0.184974	Cluster 1	1951
Bcor	Bcor	BCL6 co-repressor	0.189208	Cluster 1	1951
Bex4	Bex4	brain expressed, X-linked 4	0.53936	Cluster 1	1951
Bfar	Bfar	bifunctional apoptosis regulator	0.126218	Cluster 1	1951
Bhlhb9	Bhlhb9	basic helix-loop-helix family member B9	0.198825	Cluster 1	1951
Bicc1	Bicc1	BicC family RNA binding protein 1	0.163949	Cluster 1	1951
Bles03	Bles03	basophilic leukemia expressed protein BLES03	0.112358	Cluster 1	1951
Bmf	Bmf	Bcl2 modifying factor	0.258357	Cluster 1	1951
Bnip3	Bnip3	BCL2 interacting protein 3	0.203386	Cluster 1	1951
Boc	Boc	BOC cell adhesion associated, oncogene regulated	0.233687	Cluster 1	1951
Bod1l1	Bod1l1	biorientation of chromosomes in cell division 1-like 1	0.15863	Cluster 1	1951
Brat1	Brat1	BRCA1-associated ATM activator 1	0.190645	Cluster 1	1951
Brd1	Brd1	bromodomain containing 1	0.117279	Cluster 1	1951
Brd3	Brd3	bromodomain containing 3	0.176199	Cluster 1	1951
Brd7	Brd7	bromodomain containing 7	0.102244	Cluster 1	1951
Brd8	Brd8	bromodomain containing 8	0.135275	Cluster 1	1951
Brd9	Brd9	bromodomain containing 9	0.127782	Cluster 1	1951
Brox	Brox	BRO1 domain and CAAX motif containing	0.117501	Cluster 1	1951
Brpf1	Brpf1	bromodomain and PHD finger containing, 1	0.169455	Cluster 1	1951
Brpf3	Brpf3	bromodomain and PHD finger containing, 3	0.142375	Cluster 1	1951
Btbd1	Btbd1	BTB domain containing 1	0.0964216	Cluster 1	1951
Btbd2	Btbd2	BTB domain containing 2	0.138323	Cluster 1	1951
Btbd6	Btbd6	BTB domain containing 6	0.0881951	Cluster 1	1951
Btbd8	Btbd8	BTB domain containing 8	0.30383	Cluster 1	1951
Bzw2	Bzw2	basic leucine zipper and W2 domains 2	0.17429	Cluster 1	1951
C1d	C1d	C1D nuclear receptor corepressor	0.169597	Cluster 1	1951
C1galt1	C1galt1	core 1 synthase, glycoprotein-N-acetylgalactosamine 3-beta-galactosyltransferase, 1	0.156711	Cluster 1	1951
C1qtnf1	C1qtnf1	C1q and TNF related 1	0.285211	Cluster 1	1951
C2cd5	C2cd5	C2 calcium-dependent domain containing 5	0.226065	Cluster 1	1951
Cab39	Cab39	calcium binding protein 39	0.0978612	Cluster 1	1951
Cacna1d	Cacna1d	calcium voltage-gated channel subunit alpha1 D	0.277639	Cluster 1	1951
Cacna1g	Cacna1g	calcium voltage-gated channel subunit alpha1 G	0.342479	Cluster 1	1951
Cacna1h	Cacna1h	calcium voltage-gated channel subunit alpha1 H	0.381323	Cluster 1	1951
Cactin	Cactin	cactin, spliceosome C complex subunit	0.129247	Cluster 1	1951
Calb1	Calb1	calbindin 1	0.228482	Cluster 1	1951
Calcoco1	Calcoco1	calcium binding and coiled coil domain 1	0.213149	Cluster 1	1951
Calcrl	Calcrl	calcitonin receptor like receptor	0.258839	Cluster 1	1951
Camk2d	Camk2d	calcium/calmodulin-dependent protein kinase II delta	0.185898	Cluster 1	1951
Camk2g	Camk2g	calcium/calmodulin-dependent protein kinase II gamma	0.25674	Cluster 1	1951
Capn7	Capn7	calpain 7	0.0958757	Cluster 1	1951
Capza2	Capza2	capping actin protein of muscle Z-line subunit alpha 2	0.0824871	Cluster 1	1951
Carm1	Carm1	coactivator-associated arginine methyltransferase 1	0.115941	Cluster 1	1951
Casc4	Casc4	cancer susceptibility 4	0.27973	Cluster 1	1951
Casp2	Casp2	caspase 2	0.169769	Cluster 1	1951
Casz1	Casz1	castor zinc finger 1	0.25181	Cluster 1	1951
Cav2	Cav2	caveolin 2	0.159642	Cluster 1	1951
Cavin3	Cavin3	caveolae associated protein 3	0.174512	Cluster 1	1951
Cbfa2t2	Cbfa2t2	CBFA2/RUNX1 partner transcriptional co-repressor 2	0.179635	Cluster 1	1951
Cblb	Cblb	Cbl proto-oncogene B	0.294058	Cluster 1	1951
Cbx6	Cbx6	chromobox 6	0.137639	Cluster 1	1951
Cbx7	Cbx7	chromobox 7	0.277485	Cluster 1	1951
Cc2d1a	Cc2d1a	coiled-coil and C2 domain containing 1A	0.0559273	Cluster 1	1951
Cc2d2a	Cc2d2a	coiled-coil and C2 domain containing 2A	0.0943429	Cluster 1	1951
Ccdc112	Ccdc112	coiled-coil domain containing 112	0.202993	Cluster 1	1951
Ccdc115	Ccdc115	coiled-coil domain containing 115	0.115519	Cluster 1	1951
Ccdc120	Ccdc120	coiled-coil domain containing 120	0.236677	Cluster 1	1951
Ccdc125	Ccdc125	coiled-coil domain containing 125	0.192055	Cluster 1	1951
Ccdc142	Ccdc142	coiled-coil domain containing 142	0.188057	Cluster 1	1951
Ccdc149	Ccdc149	coiled-coil domain containing 149	0.195616	Cluster 1	1951
Ccdc28b	Ccdc28b	coiled coil domain containing 28B	0.231683	Cluster 1	1951
Ccdc30	Ccdc30	coiled-coil domain containing 30	0.283813	Cluster 1	1951
Ccdc32	Ccdc32	coiled-coil domain containing 32	0.118047	Cluster 1	1951
Ccdc47	Ccdc47	coiled-coil domain containing 47	0.103495	Cluster 1	1951
Ccdc62	Ccdc62	coiled-coil domain containing 62	0.142031	Cluster 1	1951
Ccdc71	Ccdc71	coiled-coil domain containing 71	0.161107	Cluster 1	1951
Ccdc8	Ccdc8	coiled-coil domain containing 8	0.233846	Cluster 1	1951
Ccdc82	Ccdc82	coiled-coil domain containing 82	0.203503	Cluster 1	1951
Ccnd3	Ccnd3	cyclin D3	0.139525	Cluster 1	1951
Ccp110	Ccp110	centriolar coiled-coil protein 110	0.180219	Cluster 1	1951
Ccpg1	Ccpg1	cell cycle progression 1	0.144676	Cluster 1	1951
Cct4	Cct4	chaperonin containing TCP1 subunit 4	0.0802819	Cluster 1	1951
Cct5	Cct5	chaperonin containing TCP1 subunit 5	0.0699626	Cluster 1	1951
Cct7	Cct7	chaperonin containing TCP1 subunit 7	0.0756367	Cluster 1	1951
Cd276	Cd276	Cd276 molecule	0.211671	Cluster 1	1951
Cd320	Cd320	CD320 molecule	0.122942	Cluster 1	1951
Cdc14a	Cdc14a	cell division cycle 14A	0.183621	Cluster 1	1951
Cdc16	Cdc16	cell division cycle 16	0.093331	Cluster 1	1951
Cdc25a	Cdc25a	cell division cycle 25A	0.149875	Cluster 1	1951
Cdc40	Cdc40	cell division cycle 40	0.111927	Cluster 1	1951
Cdc42bpb	Cdc42bpb	CDC42 binding protein kinase beta	0.100327	Cluster 1	1951
Cdcp1	Cdcp1	CUB domain containing protein 1	0.164229	Cluster 1	1951
Cdk13	Cdk13	cyclin-dependent kinase 13	0.157885	Cluster 1	1951
Cdk14	Cdk14	cyclin-dependent kinase 14	0.200128	Cluster 1	1951
Cdk17	Cdk17	cyclin-dependent kinase 17	0.116507	Cluster 1	1951
Cdk19	Cdk19	cyclin-dependent kinase 19	0.122026	Cluster 1	1951
Cdk2	Cdk2	cyclin dependent kinase 2	0.165458	Cluster 1	1951
Cdkn1c	Cdkn1c	cyclin-dependent kinase inhibitor 1C	0.460125	Cluster 1	1951
Cdon	Cdon	cell adhesion associated, oncogene regulated	0.216652	Cluster 1	1951
Cebpg	Cebpg	CCAAT/enhancer binding protein gamma	0.0802459	Cluster 1	1951
Celsr1	Celsr1	cadherin, EGF LAG seven-pass G-type receptor 1	0.183372	Cluster 1	1951
Cemip2	Cemip2	cell migration inducing hyaluronidase 2	0.206367	Cluster 1	1951
Cenpb	Cenpb	centromere protein B	0.122672	Cluster 1	1951
Cenpc	Cenpc	centromere protein C	0.257483	Cluster 1	1951
Cep120	Cep120	centrosomal protein 120	0.173433	Cluster 1	1951
Cep162	Cep162	centrosomal protein 162	0.257481	Cluster 1	1951
Cep295	Cep295	centrosomal protein 295	0.219006	Cluster 1	1951
Cep44	Cep44	centrosomal protein 44	0.215618	Cluster 1	1951
Cep83	Cep83	centrosomal protein 83	0.112834	Cluster 1	1951
Cep95	Cep95	centrosomal protein 95	0.178245	Cluster 1	1951
Cercam	Cercam	cerebral endothelial cell adhesion molecule	0.26668	Cluster 1	1951
Cers5	Cers5	ceramide synthase 5	0.184739	Cluster 1	1951
Cert1	Cert1	ceramide transporter 1	0.12072	Cluster 1	1951
Cfap100	Cfap100	cilia and flagella associated protein 100	0.316805	Cluster 1	1951
Chchd7	Chchd7	coiled-coil-helix-coiled-coil-helix domain containing 7	0.172412	Cluster 1	1951
Chd2	Chd2	chromodomain helicase DNA binding protein 2	0.201035	Cluster 1	1951
Chd6	Chd6	chromodomain helicase DNA binding protein 6	0.119961	Cluster 1	1951
Chd8	Chd8	chromodomain helicase DNA binding protein 8	0.114319	Cluster 1	1951
Chmp2b	Chmp2b	charged multivesicular body protein 2B	0.155736	Cluster 1	1951
Chmp4bl1	Chmp4bl1	chromatin modifying protein 4B-like 1	0.0834383	Cluster 1	1951
Chmp4c	Chmp4c	charged multivesicular body protein 4C	0.141441	Cluster 1	1951
Chpf2	Chpf2	chondroitin polymerizing factor 2	0.154581	Cluster 1	1951
Cir1	Cir1	corepressor interacting with RBPJ, 1	0.210156	Cluster 1	1951
Cirbp	Cirbp	cold inducible RNA binding protein	0.296147	Cluster 1	1951
Cited2	Cited2	Cbp/p300-interacting transactivator, with Glu/Asp-rich carboxy-terminal domain, 2	0.237213	Cluster 1	1951
Cited4	Cited4	Cbp/p300-interacting transactivator, with Glu/Asp-rich carboxy-terminal domain, 4	0.396421	Cluster 1	1951
Clasp1	Clasp1	cytoplasmic linker associated protein 1	0.132162	Cluster 1	1951
Clasrp	Clasrp	CLK4-associating serine/arginine rich protein	0.155399	Cluster 1	1951
Clcn7	Clcn7	chloride voltage-gated channel 7	0.142943	Cluster 1	1951
Clcnkb	Clcnkb	chloride voltage-gated channel Kb	0.133102	Cluster 1	1951
Cldn1	Cldn1	claudin 1	0.216643	Cluster 1	1951
Cldn22	Cldn22	claudin 22	0.596071	Cluster 1	1951
Cldn24	Cldn24	claudin 24	1.77357	Cluster 1	1951
Cldn5	Cldn5	claudin 5	0.322081	Cluster 1	1951
Cldn8	Cldn8	claudin 8	0.260102	Cluster 1	1951
Clec14a	Clec14a	C-type lectin domain containing 14A	0.22399	Cluster 1	1951
Clip3/ENSRNOG00000050104	Clip3	CAP-GLY domain containing linker protein 3	0.357065	Cluster 1	1951
Cln8	Cln8	CLN8, transmembrane ER and ERGIC protein	0.115751	Cluster 1	1951
Clock	Clock	clock circadian regulator	0.121774	Cluster 1	1951
Clstn1	Clstn1	calsyntenin 1	0.103759	Cluster 1	1951
Cluh	Cluh	clustered mitochondria homolog	0.130482	Cluster 1	1951
Cnbp	Cnbp	CCHC-type zinc finger, nucleic acid binding protein	0.109878	Cluster 1	1951
Cnnm3	Cnnm3	cyclin and CBS domain divalent metal cation transport mediator 3	0.1442	Cluster 1	1951
Cnot1	Cnot1	CCR4-NOT transcription complex, subunit 1	0.124129	Cluster 1	1951
Cnot10	Cnot10	CCR4-NOT transcription complex, subunit 10	0.0909685	Cluster 1	1951
Cnot6	Cnot6	CCR4-NOT transcription complex, subunit 6	0.188041	Cluster 1	1951
Cnot8	Cnot8	CCR4-NOT transcription complex, subunit 8	0.128237	Cluster 1	1951
Col2a1	Col2a1	collagen type II alpha 1 chain	0.551761	Cluster 1	1951
Copa	Copa	coatomer protein complex subunit alpha	0.101343	Cluster 1	1951
Coro7	Coro7	coronin 7	0.195466	Cluster 1	1951
Cpne7	Cpne7	copine 7	0.178939	Cluster 1	1951
Cpsf1	Cpsf1	cleavage and polyadenylation specific factor 1	0.117242	Cluster 1	1951
Cpsf2	Cpsf2	cleavage and polyadenylation specific factor 2	0.128863	Cluster 1	1951
Cpsf7	Cpsf7	cleavage and polyadenylation specific factor 7	0.0971188	Cluster 1	1951
Cpt1a	Cpt1a	carnitine palmitoyltransferase 1A	0.313903	Cluster 1	1951
Cr1l	Cr1l	complement C3b/C4b receptor 1 like	0.123325	Cluster 1	1951
Crebbp	Crebbp	CREB binding protein	0.172093	Cluster 1	1951
Crebzf	Crebzf	CREB/ATF bZIP transcription factor	0.219283	Cluster 1	1951
Creg1	Creg1	cellular repressor of E1A-stimulated genes 1	0.163948	Cluster 1	1951
Crot	Crot	carnitine O-octanoyltransferase	0.168756	Cluster 1	1951
Crtc2	Crtc2	CREB regulated transcription coactivator 2	0.128345	Cluster 1	1951
Cry2	Cry2	cryptochrome circadian regulator 2	0.1464	Cluster 1	1951
Csde1	Csde1	cold shock domain containing E1	0.0580639	Cluster 1	1951
Csnk1a1	Csnk1a1	casein kinase 1, alpha 1	0.145449	Cluster 1	1951
Csnk1d	Csnk1d	casein kinase 1, delta	0.102107	Cluster 1	1951
Csnk1e	Csnk1e	casein kinase 1, epsilon	0.199732	Cluster 1	1951
Csnk1g2	Csnk1g2	casein kinase 1, gamma 2	0.110998	Cluster 1	1951
Cspg4	Cspg4	chondroitin sulfate proteoglycan 4	0.243381	Cluster 1	1951
Cspp1	Cspp1	centrosome and spindle pole associated protein 1	0.139661	Cluster 1	1951
Csrnp2	Csrnp2	cysteine and serine rich nuclear protein 2	0.246547	Cluster 1	1951
Csrp1	Csrp1	cysteine and glycine-rich protein 1	0.142565	Cluster 1	1951
Csrp2	Csrp2	cysteine and glycine-rich protein 2	0.275179	Cluster 1	1951
Cstf1	Cstf1	cleavage stimulation factor subunit 1	0.136538	Cluster 1	1951
Ctbp2	Ctbp2	C-terminal binding protein 2	0.115168	Cluster 1	1951
Ctc1	Ctc1	CST telomere replication complex component 1	0.120404	Cluster 1	1951
Ctdsp2	Ctdsp2	CTD small phosphatase 2	0.228616	Cluster 1	1951
Ctdspl2	Ctdspl2	CTD small phosphatase like 2	0.25758	Cluster 1	1951
Ctla2a	Ctla2a	cytotoxic T lymphocyte-associated protein 2 alpha	0.247483	Cluster 1	1951
Ctnna1	Ctnna1	catenin alpha 1	0.0999573	Cluster 1	1951
Ctnnb1	Ctnnb1	catenin beta 1	0.146072	Cluster 1	1951
Ctnnd1	Ctnnd1	catenin delta 1	0.116782	Cluster 1	1951
Cttnbp2nl	Cttnbp2nl	CTTNBP2 N-terminal like	0.105363	Cluster 1	1951
Cul1	Cul1	cullin 1	0.100784	Cluster 1	1951
Cul4a	Cul4a	cullin 4A	0.118032	Cluster 1	1951
Cutc	Cutc	cutC copper transporter	0.161078	Cluster 1	1951
Cwc22	Cwc22	CWC22 spliceosome associated protein homolog	0.138182	Cluster 1	1951
Cwf19l1	Cwf19l1	CWF19 like cell cycle control factor 1	0.127508	Cluster 1	1951
Cxxc5	Cxxc5	CXXC finger protein 5	0.135056	Cluster 1	1951
Cyb5r2	Cyb5r2	cytochrome b5 reductase 2	0.345373	Cluster 1	1951
Cybrd1	Cybrd1	cytochrome b reductase 1	0.283977	Cluster 1	1951
Cyfip1	Cyfip1	cytoplasmic FMR1 interacting protein 1	0.106199	Cluster 1	1951
Cyhr1	Cyhr1	cysteine and histidine rich 1	0.0791066	Cluster 1	1951
Cyp46a1	Cyp46a1	cytochrome P450, family 46, subfamily a, polypeptide 1	0.382256	Cluster 1	1951
Cyp4a1	Cyp4a1	cytochrome P450, family 4, subfamily a, polypeptide 1	0.158232	Cluster 1	1951
Cyp4b1	Cyp4b1	cytochrome P450, family 4, subfamily b, polypeptide 1	0.393953	Cluster 1	1951
Cyth2	Cyth2	cytohesin 2	0.0924314	Cluster 1	1951
Cyyr1	Cyyr1	cysteine and tyrosine rich 1	0.212737	Cluster 1	1951
Dab2ip	Dab2ip	DAB2 interacting protein	0.106232	Cluster 1	1951
Dapk1	Dapk1	death associated protein kinase 1	0.179581	Cluster 1	1951
Dazap2	Dazap2	DAZ associated protein 2	0.105494	Cluster 1	1951
Dcaf5	Dcaf5	DDB1 and CUL4 associated factor 5	0.125418	Cluster 1	1951
Dcaf6	Dcaf6	DDB1 and CUL4 associated factor 6	0.110199	Cluster 1	1951
Dcaf7	Dcaf7	DDB1 and CUL4 associated factor 7	0.123361	Cluster 1	1951
Dcaf8	Dcaf8	DDB1 and CUL4 associated factor 8	0.122941	Cluster 1	1951
Dclk2	Dclk2	doublecortin-like kinase 2	0.439115	Cluster 1	1951
Dclre1c	Dclre1c	DNA cross-link repair 1C	0.210134	Cluster 1	1951
Dcp1a	Dcp1a	decapping mRNA 1A	0.143391	Cluster 1	1951
Dctn2	Dctn2	dynactin subunit 2	0.0800141	Cluster 1	1951
Ddb2	Ddb2	damage specific DNA binding protein 2	0.290548	Cluster 1	1951
Ddhd2	Ddhd2	DDHD domain containing 2	0.250966	Cluster 1	1951
Ddn	Ddn	dendrin	0.348663	Cluster 1	1951
Ddost	Ddost	dolichyl-diphosphooligosaccharide--protein glycosyltransferase non-catalytic subunit	0.0810308	Cluster 1	1951
Ddr1	Ddr1	discoidin domain receptor tyrosine kinase 1	0.154942	Cluster 1	1951
Ddx17	Ddx17	DEAD-box helicase 17	0.136046	Cluster 1	1951
Ddx20	Ddx20	DEAD-box helicase 20	0.162336	Cluster 1	1951
Ddx21	Ddx21	DExD-box helicase 21	0.148571	Cluster 1	1951
Ddx23	Ddx23	DEAD-box helicase 23	0.101303	Cluster 1	1951
Ddx24	Ddx24	DEAD-box helicase 24	0.117204	Cluster 1	1951
Ddx39b	Ddx39b	DExD-box helicase 39B	0.132128	Cluster 1	1951
Ddx41	Ddx41	DEAD-box helicase 41	0.0732083	Cluster 1	1951
Ddx42	Ddx42	DEAD-box helicase 42	0.15433	Cluster 1	1951
Ddx46	Ddx46	DEAD-box helicase 46	0.168329	Cluster 1	1951
Ddx47	Ddx47	DEAD-box helicase 47	0.133412	Cluster 1	1951
Ddx51	Ddx51	DEAD-box helicase 51	0.136333	Cluster 1	1951
Ddx54	Ddx54	DEAD-box helicase 54	0.110707	Cluster 1	1951
Deaf1	Deaf1	DEAF1 transcription factor	0.143624	Cluster 1	1951
Dek	Dek	DEK proto-oncogene	0.150045	Cluster 1	1951
Dennd2c	Dennd2c	DENN domain containing 2C	0.210686	Cluster 1	1951
Dennd4c	Dennd4c	DENN domain containing 4C	0.123827	Cluster 1	1951
Dennd6a	Dennd6a	DENN domain containing 6A	0.20754	Cluster 1	1951
Dgcr8	Dgcr8	DGCR8 microprocessor complex subunit	0.151317	Cluster 1	1951
Dgkd	Dgkd	diacylglycerol kinase, delta	0.21472	Cluster 1	1951
Dhps	Dhps	deoxyhypusine synthase	0.135147	Cluster 1	1951
Dhrs1	Dhrs1	dehydrogenase/reductase 1	0.153947	Cluster 1	1951
Dhx15	Dhx15	DEAH-box helicase 15	0.10689	Cluster 1	1951
Dhx30	Dhx30	DExH-box helicase 30	0.0875653	Cluster 1	1951
Dhx33	Dhx33	DEAH-box helicase 33	0.262568	Cluster 1	1951
Dhx36	Dhx36	DEAH-box helicase 36	0.129228	Cluster 1	1951
Dhx40	Dhx40	DEAH-box helicase 40	0.126849	Cluster 1	1951
Dhx57	Dhx57	DExH-box helicase 57	0.189679	Cluster 1	1951
Dicer1	Dicer1	dicer 1 ribonuclease III	0.117609	Cluster 1	1951
Dip2a	Dip2a	disco-interacting protein 2 homolog A	0.226214	Cluster 1	1951
Dip2c	Dip2c	disco-interacting protein 2 homolog C	0.1727	Cluster 1	1951
Dipk1b	Dipk1b	divergent protein kinase domain 1B	0.171897	Cluster 1	1951
Disp1	Disp1	dispatched RND transporter family member 1	0.203717	Cluster 1	1951
Dlk1	Dlk1	delta like non-canonical Notch ligand 1	0.886261	Cluster 1	1951
Dmrt2	Dmrt2	doublesex and mab-3 related transcription factor 2	0.182635	Cluster 1	1951
Dmwd	Dmwd	DM1 locus, WD repeat containing	0.1376	Cluster 1	1951
Dnaja2	Dnaja2	DnaJ heat shock protein family (Hsp40) member A2	0.103445	Cluster 1	1951
Dnajb4	Dnajb4	DnaJ heat shock protein family (Hsp40) member B4	0.18813	Cluster 1	1951
Dnajc7	Dnajc7	DnaJ heat shock protein family (Hsp40) member C7	0.122589	Cluster 1	1951
Dnmbp	Dnmbp	dynamin binding protein	0.159209	Cluster 1	1951
Dnmt1	Dnmt1	DNA methyltransferase 1	0.183027	Cluster 1	1951
Dock1	Dock1	dedicator of cyto-kinesis 1	0.126312	Cluster 1	1951
Dock9	Dock9	dedicator of cytokinesis 9	0.154209	Cluster 1	1951
Dop1a	Dop1a	DOP1 leucine zipper like protein A	0.152462	Cluster 1	1951
Dpp8	Dpp8	dipeptidylpeptidase 8	0.128374	Cluster 1	1951
Dsel	Dsel	dermatan sulfate epimerase-like	0.318857	Cluster 1	1951
Dstyk	Dstyk	dual serine/threonine and tyrosine protein kinase	0.152793	Cluster 1	1951
Dtx1	Dtx1	deltex E3 ubiquitin ligase 1	0.327636	Cluster 1	1951
Dtx2	Dtx2	deltex E3 ubiquitin ligase 2	0.126759	Cluster 1	1951
Dus1l	Dus1l	dihydrouridine synthase 1-like	0.11347	Cluster 1	1951
Dus3l	Dus3l	dihydrouridine synthase 3-like	0.16242	Cluster 1	1951
Dusp18	Dusp18	dual specificity phosphatase 18	0.131771	Cluster 1	1951
Dvl1	Dvl1	dishevelled segment polarity protein 1	0.119335	Cluster 1	1951
Dvl2	Dvl2	dishevelled segment polarity protein 2	0.140127	Cluster 1	1951
Dvl3	Dvl3	dishevelled segment polarity protein 3	0.14553	Cluster 1	1951
Dync1h1	Dync1h1	dynein cytoplasmic 1 heavy chain 1	0.100441	Cluster 1	1951
Dyrk2	Dyrk2	dual specificity tyrosine phosphorylation regulated kinase 2	0.199217	Cluster 1	1951
E2f4	E2f4	E2F transcription factor 4	0.0927032	Cluster 1	1951
E4f1	E4f1	E4F transcription factor 1	0.136915	Cluster 1	1951
Eaf1	Eaf1	ELL associated factor 1	0.0887118	Cluster 1	1951
Ece1	Ece1	endothelin converting enzyme 1	0.129057	Cluster 1	1951
Ecpas	Ecpas	Ecm29 proteasome adaptor and scaffold	0.130744	Cluster 1	1951
Edc4	Edc4	enhancer of mRNA decapping 4	0.125668	Cluster 1	1951
Edrf1	Edrf1	erythroid differentiation regulatory factor 1	0.159508	Cluster 1	1951
Eef1a1	Eef1a1	eukaryotic translation elongation factor 1 alpha 1	0.13546	Cluster 1	1951
Eef1b2	Eef1b2	eukaryotic translation elongation factor 1 beta 2	0.0885957	Cluster 1	1951
Eef1g	Eef1g	eukaryotic translation elongation factor 1 gamma	0.0974176	Cluster 1	1951
Eef2	Eef2	eukaryotic translation elongation factor 2	0.121486	Cluster 1	1951
Efcab14	Efcab14	EF-hand calcium binding domain 14	0.0953684	Cluster 1	1951
Efna1	Efna1	ephrin A1	0.215829	Cluster 1	1951
Efr3a	Efr3a	EFR3 homolog A	0.120238	Cluster 1	1951
Egln2	Egln2	egl-9 family hypoxia-inducible factor 2	0.0942901	Cluster 1	1951
Ehd4	Ehd4	EH-domain containing 4	0.139466	Cluster 1	1951
Ehmt2	Ehmt2	euchromatic histone lysine methyltransferase 2	0.0946194	Cluster 1	1951
Ei24	Ei24	EI24, autophagy associated transmembrane protein	0.0769996	Cluster 1	1951
Eif2a	Eif2a	eukaryotic translation initiation factor 2A	0.182155	Cluster 1	1951
Eif2ak2	Eif2ak2	eukaryotic translation initiation factor 2-alpha kinase 2	0.181298	Cluster 1	1951
Eif2ak3	Eif2ak3	eukaryotic translation initiation factor 2 alpha kinase 3	0.205351	Cluster 1	1951
Eif2ak4	Eif2ak4	eukaryotic translation initiation factor 2 alpha kinase 4	0.176798	Cluster 1	1951
Eif2s2	Eif2s2	eukaryotic translation initiation factor 2 subunit beta	0.111567	Cluster 1	1951
Eif3a	Eif3a	eukaryotic translation initiation factor 3, subunit A	0.130854	Cluster 1	1951
Eif3d	Eif3d	eukaryotic translation initiation factor 3, subunit D	0.130303	Cluster 1	1951
Eif3el1	Eif3el1	eukaryotic translation initiation factor 3, subunit E-like 1	0.117893	Cluster 1	1951
Eif3f	Eif3f	eukaryotic translation initiation factor 3, subunit F	0.115204	Cluster 1	1951
Eif3g	Eif3g	eukaryotic translation initiation factor 3, subunit G	0.110012	Cluster 1	1951
Eif3l	Eif3l	eukaryotic translation initiation factor 3, subunit L	0.0865174	Cluster 1	1951
Eif3m	Eif3m	eukaryotic translation initiation factor 3, subunit M	0.135787	Cluster 1	1951
Eif4a1	Eif4a1	eukaryotic translation initiation factor 4A1	0.0961387	Cluster 1	1951
Eif4a3	Eif4a3	eukaryotic translation initiation factor 4A3	0.0966169	Cluster 1	1951
Eif4b	Eif4b	eukaryotic translation initiation factor 4B	0.154025	Cluster 1	1951
Eif4enif1	Eif4enif1	eukaryotic translation initiation factor 4E nuclear import factor 1	0.128009	Cluster 1	1951
Eif4g3	Eif4g3	eukaryotic translation initiation factor 4 gamma, 3	0.171458	Cluster 1	1951
Eif4h	Eif4h	eukaryotic translation initiation factor 4H	0.105548	Cluster 1	1951
Elf1	Elf1	E74 like ETS transcription factor 1	0.202458	Cluster 1	1951
Elf2	Elf2	E74 like ETS transcription factor 2	0.172028	Cluster 1	1951
Elk4	Elk4	ETS transcription factor ELK4	0.123677	Cluster 1	1951
Ell	Ell	elongation factor for RNA polymerase II	0.182428	Cluster 1	1951
Elmo3	Elmo3	engulfment and cell motility 3	0.11739	Cluster 1	1951
Elmod2	Elmod2	ELMO domain containing 2	0.1567	Cluster 1	1951
Elmsan1	Elmsan1	ELM2 and Myb/SANT domain containing 1	0.174249	Cluster 1	1951
Elp1	Elp1	elongator complex protein 1	0.166463	Cluster 1	1951
Elp3	Elp3	elongator acetyltransferase complex subunit 3	0.142401	Cluster 1	1951
Emc3	Emc3	ER membrane protein complex subunit 3	0.0966768	Cluster 1	1951
Eml2	Eml2	EMAP like 2	0.103201	Cluster 1	1951
Eml3	Eml3	EMAP like 3	0.180462	Cluster 1	1951
Eml4	Eml4	EMAP like 4	0.173669	Cluster 1	1951
Emx2	Emx2	empty spiracles homeobox 2	0.178112	Cluster 1	1951
Engase	Engase	endo-beta-N-acetylglucosaminidase	0.184056	Cluster 1	1951
Entpd1	Entpd1	ectonucleoside triphosphate diphosphohydrolase 1	0.184454	Cluster 1	1951
Eogt	Eogt	EGF domain specific O-linked N-acetylglucosamine transferase	0.169713	Cluster 1	1951
Ep400	Ep400	E1A binding protein p400	0.120165	Cluster 1	1951
Epb41l2	Epb41l2	erythrocyte membrane protein band 4.1-like 2	0.229886	Cluster 1	1951
Epm2aip1	Epm2aip1	EPM2A interacting protein 1	0.122683	Cluster 1	1951
Epn2	Epn2	epsin 2	0.159768	Cluster 1	1951
Epn3	Epn3	epsin 3	0.148586	Cluster 1	1951
Eprs	Eprs	glutamyl-prolyl-tRNA synthetase	0.146413	Cluster 1	1951
Erbb2	Erbb2	erb-b2 receptor tyrosine kinase 2	0.30414	Cluster 1	1951
Erbin	Erbin	erbb2 interacting protein	0.140641	Cluster 1	1951
Ercc6	Ercc6	ERCC excision repair 6, chromatin remodeling factor	0.145829	Cluster 1	1951
Ercc6l2	Ercc6l2	ERCC excision repair 6 like 2	0.12386	Cluster 1	1951
Erf	Erf	Ets2 repressor factor	0.149238	Cluster 1	1951
Erg	Erg	ETS transcription factor ERG	0.193201	Cluster 1	1951
Eri1	Eri1	exoribonuclease 1	0.168555	Cluster 1	1951
Eri3	Eri3	ERI1 exoribonuclease family member 3	0.109605	Cluster 1	1951
Ermp1	Ermp1	endoplasmic reticulum metallopeptidase 1	0.111754	Cluster 1	1951
Esco1	Esco1	establishment of sister chromatid cohesion N-acetyltransferase 1	0.135779	Cluster 1	1951
Esrp2	Esrp2	epithelial splicing regulatory protein 2	0.174041	Cluster 1	1951
Ess2	Ess2	ess-2 splicing factor homolog	0.169186	Cluster 1	1951
Esyt2	Esyt2	extended synaptotagmin 2	0.152124	Cluster 1	1951
Etl4	Etl4	enhancer trap locus 4	0.218396	Cluster 1	1951
Etnk1	Etnk1	ethanolamine kinase 1	0.416004	Cluster 1	1951
Evi5	Evi5	ecotropic viral integration site 5	0.167839	Cluster 1	1951
Exoc2	Exoc2	exocyst complex component 2	0.161716	Cluster 1	1951
Exoc6b	Exoc6b	exocyst complex component 6B	0.119781	Cluster 1	1951
Extl3	Extl3	exostosin-like glycosyltransferase 3	0.177333	Cluster 1	1951
F11r	F11r	F11 receptor	0.0954627	Cluster 1	1951
F2rl1	F2rl1	F2R like trypsin receptor 1	0.282895	Cluster 1	1951
Faf2	Faf2	Fas associated factor family member 2	0.1238	Cluster 1	1951
Fam135a	Fam135a	family with sequence similarity 135, member A	0.17327	Cluster 1	1951
Fam13b	Fam13b	family with sequence similarity 13, member B	0.130241	Cluster 1	1951
Fam160b2	Fam160b2	family with sequence similarity 160, member B2	0.12786	Cluster 1	1951
Fam168b	Fam168b	family with sequence similarity 168, member B	0.172879	Cluster 1	1951
Fam169a	Fam169a	family with sequence similarity 169, member A	0.403522	Cluster 1	1951
Fam208a	Fam208a	family with sequence similarity 208, member A	0.237826	Cluster 1	1951
Fam20a	Fam20a	FAM20A, golgi associated secretory pathway pseudokinase	0.300149	Cluster 1	1951
Fam216a	Fam216a	family with sequence similarity 216, member A	0.132504	Cluster 1	1951
Fam219a	Fam219a	family with sequence similarity 219, member A	0.142439	Cluster 1	1951
Fam227a	Fam227a	family with sequence similarity 227, member A	0.672699	Cluster 1	1951
Fam3a	Fam3a	family with sequence similarity 3, member A	0.0858139	Cluster 1	1951
Fam53c	Fam53c	family with sequence similarity 53, member C	0.194384	Cluster 1	1951
Fam76b	Fam76b	family with sequence similarity 76, member B	0.307505	Cluster 1	1951
Fam83b	Fam83b	family with sequence similarity 83, member B	0.284195	Cluster 1	1951
Fam98c	Fam98c	family with sequence similarity 98, member C	0.0924203	Cluster 1	1951
Fanca	Fanca	FA complementation group A	0.262873	Cluster 1	1951
Fancl	Fancl	FA complementation group L	0.202055	Cluster 1	1951
Farp1	Farp1	FERM, ARH/RhoGEF and pleckstrin domain protein 1	0.165402	Cluster 1	1951
Fastkd1	Fastkd1	FAST kinase domains 1	0.162728	Cluster 1	1951
Fat1	Fat1	FAT atypical cadherin 1	0.135837	Cluster 1	1951
Fbrsl1/304572	Fbrsl1	fibrosin-like 1	0.147112	Cluster 1	1951
Fbxl20	Fbxl20	F-box and leucine-rich repeat protein 20	0.196136	Cluster 1	1951
Fbxl3	Fbxl3	F-box and leucine-rich repeat protein 3	0.14655	Cluster 1	1951
Fbxl5	Fbxl5	F-box and leucine-rich repeat protein 5	0.106037	Cluster 1	1951
Fbxl6	Fbxl6	F-box and leucine-rich repeat protein 6	0.130591	Cluster 1	1951
Fbxo10	Fbxo10	F-box protein 10	0.300825	Cluster 1	1951
Fbxo21	Fbxo21	F-box protein 21	0.221717	Cluster 1	1951
Fbxo25	Fbxo25	F-box protein 25	0.133961	Cluster 1	1951
Fbxo3	Fbxo3	F-box protein 3	0.148865	Cluster 1	1951
Fbxo38	Fbxo38	F-box protein 38	0.143537	Cluster 1	1951
Fbxw2	Fbxw2	F-box and WD repeat domain containing 2	0.107028	Cluster 1	1951
Fcho2	Fcho2	FCH and mu domain containing endocytic adaptor 2	0.163843	Cluster 1	1951
Fcsk	Fcsk	fucose kinase	0.0877372	Cluster 1	1951
Fem1b	Fem1b	fem-1 homolog B	0.252134	Cluster 1	1951
Fgfr1op2	Fgfr1op2	FGFR1 oncogene partner 2	0.152362	Cluster 1	1951
Fgfr3	Fgfr3	fibroblast growth factor receptor 3	0.201704	Cluster 1	1951
Fhl2	Fhl2	four and a half LIM domains 2	0.322302	Cluster 1	1951
Fhod3	Fhod3	formin homology 2 domain containing 3	0.165948	Cluster 1	1951
Fip1l1	Fip1l1	factor interacting with PAPOLA and CPSF1	0.109648	Cluster 1	1951
Fkbp11	Fkbp11	FKBP prolyl isomerase 11	0.0941046	Cluster 1	1951
Fkbp9	Fkbp9	FKBP prolyl isomerase 9	0.107413	Cluster 1	1951
Flnb	Flnb	filamin B	0.0855294	Cluster 1	1951
Flot2	Flot2	flotillin 2	0.12003	Cluster 1	1951
Flt1	Flt1	FMS-related tyrosine kinase 1	0.195412	Cluster 1	1951
Fmr1	Fmr1	FMRP translational regulator 1	0.235534	Cluster 1	1951
Fnbp1l	Fnbp1l	formin binding protein 1-like	0.165989	Cluster 1	1951
Fnbp4	Fnbp4	formin binding protein 4	0.188639	Cluster 1	1951
Foxc1	Foxc1	forkhead box C1	0.207516	Cluster 1	1951
Foxc2	Foxc2	forkhead box C2	0.231304	Cluster 1	1951
Foxj3	Foxj3	forkhead box J3	0.118703	Cluster 1	1951
Frem2	Frem2	FRAS1 related extracellular matrix 2	0.252064	Cluster 1	1951
Frg1	Frg1	FSHD region gene 1	0.177315	Cluster 1	1951
Frs2	Frs2	fibroblast growth factor receptor substrate 2	0.140904	Cluster 1	1951
Fstl3	Fstl3	follistatin like 3	0.19621	Cluster 1	1951
Fto	Fto	FTO, alpha-ketoglutarate dependent dioxygenase	0.126016	Cluster 1	1951
Fundc1	Fundc1	FUN14 domain containing 1	0.156937	Cluster 1	1951
Fus	Fus	FUS RNA binding protein	0.121955	Cluster 1	1951
Fv1	Fv1	Friend virus susceptibility 1	0.241052	Cluster 1	1951
Fyco1	Fyco1	FYVE and coiled-coil domain containing 1	0.118371	Cluster 1	1951
Fzd6	Fzd6	frizzled class receptor 6	0.209355	Cluster 1	1951
Gab2	Gab2	GRB2-associated binding protein 2	0.189346	Cluster 1	1951
Gabbr1	Gabbr1	gamma-aminobutyric acid type B receptor subunit 1	0.175039	Cluster 1	1951
Gak	Gak	cyclin G associated kinase	0.0951406	Cluster 1	1951
Galk1	Galk1	galactokinase 1	0.115182	Cluster 1	1951
Galnt18	Galnt18	polypeptide N-acetylgalactosaminyltransferase 18	0.117363	Cluster 1	1951
Ganab	Ganab	glucosidase II alpha subunit	0.0830353	Cluster 1	1951
Gars	Gars	glycyl-tRNA synthetase	0.111269	Cluster 1	1951
Gba2	Gba2	glucosylceramidase beta 2	0.134006	Cluster 1	1951
Gca	Gca	grancalcin	0.140314	Cluster 1	1951
Gdi1	Gdi1	GDP dissociation inhibitor 1	0.082178	Cluster 1	1951
Gemin2	Gemin2	gem (nuclear organelle) associated protein 2	0.235554	Cluster 1	1951
Gemin4	Gemin4	gem (nuclear organelle) associated protein 4	0.172111	Cluster 1	1951
Get4	Get4	guided entry of tail-anchored proteins factor 4	0.147619	Cluster 1	1951
Ggnbp2	Ggnbp2	gametogenetin binding protein 2	0.151849	Cluster 1	1951
Gigyf1	Gigyf1	GRB10 interacting GYF protein 1	0.176708	Cluster 1	1951
Gigyf2	Gigyf2	GRB10 interacting GYF protein 2	0.103606	Cluster 1	1951
Ginm1	Ginm1	glycoprotein integral membrane 1	0.131257	Cluster 1	1951
Git1	Git1	GIT ArfGAP 1	0.116547	Cluster 1	1951
Gja4	Gja4	gap junction protein, alpha 4	0.238219	Cluster 1	1951
Gkap1	Gkap1	G kinase anchoring protein 1	0.123897	Cluster 1	1951
Glcci1	Glcci1	glucocorticoid induced 1	0.211097	Cluster 1	1951
Glce	Glce	glucuronic acid epimerase	0.162715	Cluster 1	1951
Glg1	Glg1	golgi glycoprotein 1	0.107914	Cluster 1	1951
Glis2	Glis2	GLIS family zinc finger 2	0.0979502	Cluster 1	1951
Gls	Gls	glutaminase	0.181793	Cluster 1	1951
Glt1d1	Glt1d1	glycosyltransferase 1 domain containing 1	0.726848	Cluster 1	1951
Gna13	Gna13	G protein subunit alpha 13	0.100785	Cluster 1	1951
Gnai3	Gnai3	G protein subunit alpha i3	0.113317	Cluster 1	1951
Gnl2	Gnl2	G protein nucleolar 2	0.139593	Cluster 1	1951
Gnl3l	Gnl3l	G protein nucleolar 3 like	0.108667	Cluster 1	1951
Gnpda2	Gnpda2	glucosamine-6-phosphate deaminase 2	0.257358	Cluster 1	1951
Gnpnat1	Gnpnat1	glucosamine-phosphate N-acetyltransferase 1	0.237016	Cluster 1	1951
Golga2	Golga2	golgin A2	0.134871	Cluster 1	1951
Golga5	Golga5	golgin A5	0.0915738	Cluster 1	1951
Golgb1	Golgb1	golgin B1	0.0912756	Cluster 1	1951
Gpank1	Gpank1	G patch domain and ankyrin repeats 1	0.107337	Cluster 1	1951
Gpat4	Gpat4	glycerol-3-phosphate acyltransferase 4	0.125219	Cluster 1	1951
Gpatch8	Gpatch8	G patch domain containing 8	0.153394	Cluster 1	1951
Gpbp1l1	Gpbp1l1	GC-rich promoter binding protein 1-like 1	0.116527	Cluster 1	1951
Gpkow	Gpkow	G patch domain and KOW motifs	0.126435	Cluster 1	1951
Gramd1c	Gramd1c	GRAM domain containing 1C	0.31517	Cluster 1	1951
Grik5	Grik5	glutamate ionotropic receptor kainate type subunit 5	0.159599	Cluster 1	1951
Grpel2	Grpel2	GrpE-like 2, mitochondrial	0.121029	Cluster 1	1951
Grsf1	Grsf1	G-rich RNA sequence binding factor 1	0.108925	Cluster 1	1951
Gsk3a	Gsk3a	glycogen synthase kinase 3 alpha	0.0857744	Cluster 1	1951
Gsta3	Gsta3	glutathione S-transferase alpha 3	0.358882	Cluster 1	1951
Gstm7	Gstm7	glutathione S-transferase, mu 7	0.246251	Cluster 1	1951
Gtdc1	Gtdc1	glycosyltransferase-like domain containing 1	0.204652	Cluster 1	1951
Gtf2b	Gtf2b	general transcription factor IIB	0.128857	Cluster 1	1951
Gtf2f1	Gtf2f1	general transcription factor IIF subunit 1	0.122157	Cluster 1	1951
Gtf2ird1	Gtf2ird1	GTF2I repeat domain containing 1	0.206711	Cluster 1	1951
Gtf3c1	Gtf3c1	general transcription factor IIIC subunit 1	0.126611	Cluster 1	1951
Gtf3c2	Gtf3c2	general transcription factor IIIC subunit 2	0.0811576	Cluster 1	1951
Gtf3c4	Gtf3c4	general transcription factor IIIC subunit 4	0.114288	Cluster 1	1951
Gtf3c5	Gtf3c5	general transcription factor IIIC subunit 5	0.147408	Cluster 1	1951
Gtpbp1	Gtpbp1	GTP binding protein 1	0.117524	Cluster 1	1951
Gtpbp6	Gtpbp6	GTP binding protein 6 (putative)	0.141213	Cluster 1	1951
Gxylt1	Gxylt1	glucoside xylosyltransferase 1	0.161813	Cluster 1	1951
H3f3a	H3f3a	H3 histone family member 3A	0.184429	Cluster 1	1951
Hars2	Hars2	histidyl-tRNA synthetase 2, mitochondrial	0.0992228	Cluster 1	1951
Haus5	Haus5	HAUS augmin-like complex, subunit 5	0.130827	Cluster 1	1951
Hcfc1	Hcfc1	host cell factor C1	0.132042	Cluster 1	1951
Hdac3	Hdac3	histone deacetylase 3	0.0880865	Cluster 1	1951
Hdac6	Hdac6	histone deacetylase 6	0.110523	Cluster 1	1951
Hdgf	Hdgf	heparin binding growth factor	0.145658	Cluster 1	1951
Hebp1	Hebp1	heme binding protein 1	0.199845	Cluster 1	1951
Hebp2	Hebp2	heme binding protein 2	0.320587	Cluster 1	1951
Heca	Heca	hdc homolog, cell cycle regulator	0.185256	Cluster 1	1951
Hectd1	Hectd1	HECT domain E3 ubiquitin protein ligase 1	0.151915	Cluster 1	1951
Herc1	Herc1	HECT and RLD domain containing E3 ubiquitin protein ligase family member 1	0.0991765	Cluster 1	1951
Herpud2	Herpud2	HERPUD family member 2	0.137108	Cluster 1	1951
Hiatl3	Hiatl3	hippocampus abundant transcript-like 3	0.186627	Cluster 1	1951
Hif3a	Hif3a	hypoxia inducible factor 3 subunit alpha	0.785293	Cluster 1	1951
Hira	Hira	histone cell cycle regulator	0.130386	Cluster 1	1951
Hlx	Hlx	H2.0-like homeobox	0.209201	Cluster 1	1951
Hm13	Hm13	histocompatibility minor 13	0.0660892	Cluster 1	1951
Hmg20a	Hmg20a	high mobility group 20A	0.131773	Cluster 1	1951
Hmg20b	Hmg20b	high mobility group 20 B	0.0984287	Cluster 1	1951
Hmgb1	Hmgb1	high mobility group box 1	0.142191	Cluster 1	1951
Hmgb3/ENSRNOG00000011096	Hmgb3	high mobility group box 3	0.693462	Cluster 1	1951
Hmx2	Hmx2	H6 family homeobox 2	0.225024	Cluster 1	1951
Hnrnpa1	Hnrnpa1	heterogeneous nuclear ribonucleoprotein A1	0.119204	Cluster 1	1951
Hnrnpd	Hnrnpd	heterogeneous nuclear ribonucleoprotein D	0.137399	Cluster 1	1951
Hnrnpdl	Hnrnpdl	heterogeneous nuclear ribonucleoprotein D-like	0.213072	Cluster 1	1951
Hnrnpf	Hnrnpf	heterogeneous nuclear ribonucleoprotein F	0.0871616	Cluster 1	1951
Hnrnpl	Hnrnpl	heterogeneous nuclear ribonucleoprotein L	0.109759	Cluster 1	1951
Hnrnpul1	Hnrnpul1	heterogeneous nuclear ribonucleoprotein U-like 1	0.118042	Cluster 1	1951
Hoxa9	Hoxa9	homeobox A9	0.250372	Cluster 1	1951
Hp1bp3	Hp1bp3	heterochromatin protein 1, binding protein 3	0.109452	Cluster 1	1951
Hps6	Hps6	HPS6, biogenesis of lysosomal organelles complex 2 subunit 3	0.156357	Cluster 1	1951
Hrct1	Hrct1	histidine rich carboxyl terminus 1	0.173252	Cluster 1	1951
Hspa13	Hspa13	heat shock protein family A (Hsp70) member 13	0.158342	Cluster 1	1951
Htatsf1	Htatsf1	HIV-1 Tat specific factor 1	0.144652	Cluster 1	1951
Huwe1	Huwe1	HECT, UBA and WWE domain containing E3 ubiquitin protein ligase 1	0.145062	Cluster 1	1951
Ica1	Ica1	islet cell autoantigen 1	0.136712	Cluster 1	1951
Ice1	Ice1	interactor of little elongation complex ELL subunit 1	0.170812	Cluster 1	1951
Ice2	Ice2	interactor of little elongation complex ELL subunit 2	0.159139	Cluster 1	1951
Id1	Id1	inhibitor of DNA binding 1, HLH protein	0.254702	Cluster 1	1951
Id3	Id3	inhibitor of DNA binding 3, HLH protein	0.26726	Cluster 1	1951
Id4	Id4	inhibitor of DNA binding 4, HLH protein	0.189759	Cluster 1	1951
Idua	Idua	alpha-L-iduronidase	0.131596	Cluster 1	1951
Iffo1	Iffo1	intermediate filament family orphan 1	0.196888	Cluster 1	1951
Ifit1bl	Ifit1bl	interferon-induced protein with tetratricopeptide repeats 1B-like	0.28413	Cluster 1	1951
Ifnar1	Ifnar1	interferon alpha and beta receptor subunit 1	0.15463	Cluster 1	1951
Ift122	Ift122	intraflagellar transport 122	0.0978449	Cluster 1	1951
Ift74	Ift74	intraflagellar transport 74	0.200475	Cluster 1	1951
Igbp1	Igbp1	immunoglobulin binding protein 1	0.136909	Cluster 1	1951
Igfbp1	Igfbp1	insulin-like growth factor binding protein 1	1.31256	Cluster 1	1951
Igsf5	Igsf5	immunoglobulin superfamily, member 5	0.154766	Cluster 1	1951
Ikbkb	Ikbkb	inhibitor of nuclear factor kappa B kinase subunit beta	0.128789	Cluster 1	1951
Il22ra1	Il22ra1	interleukin 22 receptor subunit alpha 1	0.520112	Cluster 1	1951
Ilf3	Ilf3	interleukin enhancer binding factor 3	0.086249	Cluster 1	1951
Ilvbl	Ilvbl	ilvB acetolactate synthase like	0.17772	Cluster 1	1951
Impact	Impact	impact RWD domain protein	0.219607	Cluster 1	1951
Impad1/ENSRNOG00000046647	Impad1	inositol monophosphatase domain containing 1	0.156891	Cluster 1	1951
Impdh2	Impdh2	inosine monophosphate dehydrogenase 2	0.155412	Cluster 1	1951
Ing1	Ing1	inhibitor of growth family, member 1	0.131345	Cluster 1	1951
Ing5	Ing5	inhibitor of growth family, member 5	0.126587	Cluster 1	1951
Ino80	Ino80	INO80 complex ATPase subunit	0.191206	Cluster 1	1951
Ino80b	Ino80b	INO80 complex subunit B	0.114553	Cluster 1	1951
Inpp4a	Inpp4a	inositol polyphosphate-4-phosphatase type I A	0.189617	Cluster 1	1951
Inpp5e	Inpp5e	inositol polyphosphate-5-phosphatase E	0.105384	Cluster 1	1951
Insr	Insr	insulin receptor	0.229183	Cluster 1	1951
Ints4	Ints4	integrator complex subunit 4	0.0615483	Cluster 1	1951
Ints7	Ints7	integrator complex subunit 7	0.150353	Cluster 1	1951
Ip6k1	Ip6k1	inositol hexakisphosphate kinase 1	0.177998	Cluster 1	1951
Ipo4	Ipo4	importin 4	0.0901601	Cluster 1	1951
Ipo5	Ipo5	importin 5	0.12151	Cluster 1	1951
Ipo7	Ipo7	importin 7	0.127095	Cluster 1	1951
Iqce	Iqce	IQ motif containing E	0.214537	Cluster 1	1951
Iqgap1	Iqgap1	IQ motif containing GTPase activating protein 1	0.14023	Cluster 1	1951
Irf2bp2	Irf2bp2	interferon regulatory factor 2 binding protein 2	0.158603	Cluster 1	1951
Irf2bpl	Irf2bpl	interferon regulatory factor 2 binding protein-like	0.140577	Cluster 1	1951
Irs1	Irs1	insulin receptor substrate 1	0.321903	Cluster 1	1951
Irx1	Irx1	iroquois homeobox 1	0.0905073	Cluster 1	1951
Ist1	Ist1	IST1 factor associated with ESCRT-III	0.113153	Cluster 1	1951
Itgb1bp1	Itgb1bp1	integrin subunit beta 1 binding protein 1	0.143828	Cluster 1	1951
Itm2b	Itm2b	integral membrane protein 2B	0.0723247	Cluster 1	1951
Itpa	Itpa	inosine triphosphatase	0.0690961	Cluster 1	1951
Itpkb	Itpkb	inositol-trisphosphate 3-kinase B	0.169949	Cluster 1	1951
Itprid2	Itprid2	ITPR interacting domain containing 2	0.13642	Cluster 1	1951
Itsn2	Itsn2	intersectin 2	0.0885989	Cluster 1	1951
Jag1	Jag1	jagged canonical Notch ligand 1	0.286901	Cluster 1	1951
Jak1	Jak1	Janus kinase 1	0.104499	Cluster 1	1951
Jazf1	Jazf1	JAZF zinc finger 1	0.347559	Cluster 1	1951
Jmjd1c	Jmjd1c	jumonji domain containing 1C	0.152624	Cluster 1	1951
Jtb	Jtb	jumping translocation breakpoint	0.095287	Cluster 1	1951
Kansl1	Kansl1	KAT8 regulatory NSL complex subunit 1	0.158197	Cluster 1	1951
Kansl3	Kansl3	KAT8 regulatory NSL complex subunit 3	0.109981	Cluster 1	1951
Kat5	Kat5	lysine acetyltransferase 5	0.0980424	Cluster 1	1951
Kat6a	Kat6a	lysine acetyltransferase 6A	0.165177	Cluster 1	1951
Kat6b	Kat6b	lysine acetyltransferase 6B	0.179274	Cluster 1	1951
Kat7	Kat7	lysine acetyltransferase 7	0.111675	Cluster 1	1951
Kbtbd3	Kbtbd3	kelch repeat and BTB domain containing 3	0.193104	Cluster 1	1951
Kcmf1	Kcmf1	potassium channel modulatory factor 1	0.109815	Cluster 1	1951
Kcnd1	Kcnd1	potassium voltage-gated channel subfamily D member 1	0.215528	Cluster 1	1951
Kcne2	Kcne2	potassium voltage-gated channel subfamily E regulatory subunit 2	0.571041	Cluster 1	1951
Kcnk1	Kcnk1	potassium two pore domain channel subfamily K member 1	0.144644	Cluster 1	1951
Kctd14	Kctd14	potassium channel tetramerization domain containing 14	0.20503	Cluster 1	1951
Kctd3	Kctd3	potassium channel tetramerization domain containing 3	0.153193	Cluster 1	1951
Kdm2a	Kdm2a	lysine demethylase 2A	0.103419	Cluster 1	1951
Kdm2b	Kdm2b	lysine demethylase 2B	0.14576	Cluster 1	1951
Kdm3a	Kdm3a	lysine demethylase 3A	0.139959	Cluster 1	1951
Kdm3b	Kdm3b	lysine demethylase 3B	0.156595	Cluster 1	1951
Kdm5a	Kdm5a	lysine demethylase 5A	0.137392	Cluster 1	1951
Kdm5b	Kdm5b	lysine demethylase 5B	0.142138	Cluster 1	1951
Khdc4	Khdc4	KH domain containing 4, pre-mRNA splicing factor	0.152921	Cluster 1	1951
Khdrbs1	Khdrbs1	KH RNA binding domain containing, signal transduction associated 1	0.117529	Cluster 1	1951
Kidins220	Kidins220	kinase D-interacting substrate 220	0.116049	Cluster 1	1951
Kif13b	Kif13b	kinesin family member 13B	0.230032	Cluster 1	1951
Kif1b	Kif1b	kinesin family member 1B	0.09847	Cluster 1	1951
Kif2a	Kif2a	kinesin family member 2A	0.21444	Cluster 1	1951
Kif7	Kif7	kinesin family member 7	0.259866	Cluster 1	1951
Kit	Kit	KIT proto-oncogene receptor tyrosine kinase	0.225393	Cluster 1	1951
Kitlg	Kitlg	KIT ligand	0.212039	Cluster 1	1951
Kiz	Kiz	kizuna centrosomal protein	0.299698	Cluster 1	1951
Klf11	Klf11	Kruppel-like factor 11	0.419102	Cluster 1	1951
Klhdc10	Klhdc10	kelch domain containing 10	0.0802896	Cluster 1	1951
Klhdc2	Klhdc2	kelch domain containing 2	0.104681	Cluster 1	1951
Klhdc3	Klhdc3	kelch domain containing 3	0.133189	Cluster 1	1951
Klhdc8b	Klhdc8b	kelch domain containing 8B	0.287914	Cluster 1	1951
Klhl23	Klhl23	kelch-like family member 23	0.236866	Cluster 1	1951
Klhl5	Klhl5	kelch-like family member 5	0.213331	Cluster 1	1951
Kmt2b	Kmt2b	lysine methyltransferase 2B	0.129388	Cluster 1	1951
Kmt2d	Kmt2d	lysine methyltransferase 2D	0.118441	Cluster 1	1951
Kmt2e	Kmt2e	lysine methyltransferase 2E	0.132835	Cluster 1	1951
Kmt5b	Kmt5b	lysine methyltransferase 5B	0.149829	Cluster 1	1951
Krba1	Krba1	KRAB-A domain containing 1	0.187532	Cluster 1	1951
Kremen1	Kremen1	kringle containing transmembrane protein 1	0.21397	Cluster 1	1951
Krit1	Krit1	KRIT1, ankyrin repeat containing	0.222899	Cluster 1	1951
Krr1	Krr1	KRR1, small subunit processome component homolog	0.143607	Cluster 1	1951
Krt8	Krt8	keratin 8	0.180335	Cluster 1	1951
Ksr1	Ksr1	kinase suppressor of ras 1	0.157406	Cluster 1	1951
Ktn1	Ktn1	kinectin 1	0.112967	Cluster 1	1951
L3mbtl3	L3mbtl3	L3MBTL histone methyl-lysine binding protein 3	0.260066	Cluster 1	1951
Lama5	Lama5	laminin subunit alpha 5	0.151214	Cluster 1	1951
Lamb2	Lamb2	laminin subunit beta 2	0.167218	Cluster 1	1951
Lamp2	Lamp2	lysosomal-associated membrane protein 2	0.111498	Cluster 1	1951
Large1	Large1	LARGE xylosyl- and glucuronyltransferase 1	0.163433	Cluster 1	1951
Lars1	Lars1	leucyl-tRNA synthetase 1	0.107306	Cluster 1	1951
Las1l/ENSRNOG00000021748	Las1l	LAS1-like, ribosome biogenesis factor	0.180285	Cluster 1	1951
Lats1	Lats1	large tumor suppressor kinase 1	0.151483	Cluster 1	1951
Lats2	Lats2	large tumor suppressor kinase 2	0.15745	Cluster 1	1951
Lcmt1	Lcmt1	leucine carboxyl methyltransferase 1	0.119635	Cluster 1	1951
Ldb1	Ldb1	LIM domain binding 1	0.194742	Cluster 1	1951
Lemd3	Lemd3	LEM domain containing 3	0.183224	Cluster 1	1951
Leng8	Leng8	leukocyte receptor cluster member 8	0.138238	Cluster 1	1951
Lgr4	Lgr4	leucine-rich repeat-containing G protein-coupled receptor 4	0.197023	Cluster 1	1951
Lig1	Lig1	DNA ligase 1	0.18447	Cluster 1	1951
Lig3	Lig3	DNA ligase 3	0.154979	Cluster 1	1951
Limd1	Limd1	LIM domains containing 1	0.136165	Cluster 1	1951
Llgl2	Llgl2	LLGL scribble cell polarity complex component 2	0.0939362	Cluster 1	1951
Lmbr1l	Lmbr1l	limb development membrane protein 1-like	0.228086	Cluster 1	1951
Lmbrd1	Lmbrd1	LMBR1 domain containing 1	0.164358	Cluster 1	1951
Lmln	Lmln	leishmanolysin like peptidase	0.174088	Cluster 1	1951
Lmo4	Lmo4	LIM domain only 4	0.249554	Cluster 1	1951
LOC100125367	LOC100125367	RIKEN cDNA A130010J15 gene	0.195351	Cluster 1	1951
LOC100359951/ENSRNOG00000029627	LOC100359951	ribosomal protein S20-like	0.173517	Cluster 1	1951
LOC100360057/ENSRNOG00000011104	LOC100360057	ribosomal protein L22-like	0.137142	Cluster 1	1951
LOC100360117	LOC100360117	ribosomal protein L8-like	0.118595	Cluster 1	1951
LOC100360413	LOC100360413	eukaryotic translation elongation factor 1 alpha 1-like	0.132358	Cluster 1	1951
LOC100360508	LOC100360508	ribosomal protein S26-like	0.124298	Cluster 1	1951
LOC100362027	LOC100362027	ribosomal protein L30-like	0.153084	Cluster 1	1951
LOC100362366	LOC100362366	40S ribosomal protein S17-like	0.109398	Cluster 1	1951
LOC100365062	LOC100365062	eukaryotic translation initiation factor 3, subunit 6 48kDa-like	0.149734	Cluster 1	1951
LOC100909712/ENSRNOG00000011586	LOC100909712	cyclin-L1-like	0.174703	Cluster 1	1951
LOC100909750	LOC100909750	tyrosine-protein kinase ABL1-like	0.132745	Cluster 1	1951
LOC100910046	LOC100910046	zinc finger protein 60-like	0.174941	Cluster 1	1951
LOC100910771/ENSRNOG00000005724	LOC100910771	mitogen-activated protein kinase kinase kinase 7-like	0.0986286	Cluster 1	1951
LOC100910882	LOC100910882	RNA-binding protein 39-like	0.161737	Cluster 1	1951
LOC100910912	LOC100910912	sideroflexin-2-like	0.333766	Cluster 1	1951
LOC100911068	LOC100911068	roundabout homolog 4-like	0.218459	Cluster 1	1951
LOC100911196	LOC100911196	zinc finger protein 865-like	0.147364	Cluster 1	1951
LOC100911372	LOC100911372	40S ribosomal protein S6-like	0.15952	Cluster 1	1951
LOC100911664	LOC100911664	uncharacterized LOC100911664	0.094208	Cluster 1	1951
LOC100911847	LOC100911847	40S ribosomal protein S14-like	0.151437	Cluster 1	1951
LOC100912195	LOC100912195	protein BEX1-like	0.35039	Cluster 1	1951
LOC100912590	LOC100912590	putative GTP-binding protein 6-like	0.141213	Cluster 1	1951
LOC102550851	LOC102550851	zinc finger protein 420-like	0.205946	Cluster 1	1951
LOC102553386	LOC102553386	SUMO-conjugating enzyme UBC9-like	0.12211	Cluster 1	1951
LOC102555183	LOC102555183	zinc finger protein OZF-like	0.18709	Cluster 1	1951
LOC102555453/ENSRNOG00000028993	LOC102555453	60S ribosomal protein L12-like	0.171042	Cluster 1	1951
LOC102555453/ENSRNOG00000029115	LOC102555453	60S ribosomal protein L12-like	0.0864617	Cluster 1	1951
LOC102555474	LOC102555474	uncharacterized LOC102555474	0.307187	Cluster 1	1951
LOC102555635	LOC102555635	zinc finger protein 39-like	0.21954	Cluster 1	1951
LOC102556092	LOC102556092	uncharacterized LOC102556092	0.224835	Cluster 1	1951
LOC102556346	LOC102556346	angiotensin-converting enzyme-like	0.377714	Cluster 1	1951
LOC102556347	LOC102556347	carbonyl reductase [NADPH] 1-like	0.199091	Cluster 1	1951
LOC103689964/ENSRNOG00000048606	LOC103689964	vacuolar ATPase assembly integral membrane protein Vma21	0.0961812	Cluster 1	1951
LOC103690015	LOC103690015	40S ribosomal protein S19-like	0.771763	Cluster 1	1951
LOC103690017	LOC103690017	serine/threonine-protein kinase tousled-like 1	0.160502	Cluster 1	1951
LOC103690114/ENSRNOG00000046305	LOC103690114	zinc finger protein 383-like	0.230295	Cluster 1	1951
LOC103692128	LOC103692128	homeobox protein Hox-A9	0.250372	Cluster 1	1951
LOC103693323	LOC103693323	collagen alpha-1(XXIII) chain	0.441786	Cluster 1	1951
LOC103693375/ENSRNOG00000043348	LOC103693375	60S ribosomal protein L39	0.169917	Cluster 1	1951
LOC103693776	LOC103693776	zinc finger MIZ domain-containing protein 2	0.0805109	Cluster 1	1951
LOC103694876	LOC103694876	SWI/SNF-related matrix-associated actin-dependent regulator of chromatin subfamily B member 1	0.0865343	Cluster 1	1951
LOC108348062/ENSRNOG00000004252	LOC108348062	eukaryotic translation initiation factor 3 subunit H	0.130801	Cluster 1	1951
LOC108348078	LOC108348078	ATP-dependent zinc metalloprotease YME1L1	0.157664	Cluster 1	1951
LOC108348112	LOC108348112	bromodomain-containing protein 2	0.0976155	Cluster 1	1951
LOC108348180	LOC108348180	signal recognition particle subunit SRP72-like	0.0915297	Cluster 1	1951
LOC108348250/108348250	LOC108348250	cullin-7	0.189941	Cluster 1	1951
LOC108348302	LOC108348302	zinc finger protein 709-like	0.165578	Cluster 1	1951
LOC108349682	LOC108349682	60S ribosomal protein L35a	0.130589	Cluster 1	1951
LOC108352650/ENSRNOG00000004196	LOC108352650	40S ribosomal protein S29	0.103866	Cluster 1	1951
LOC257650	LOC257650	hippyragranin	0.230936	Cluster 1	1951
LOC361646	LOC361646	similar to K04F10.2	0.118198	Cluster 1	1951
LOC361985	LOC361985	similar to NICE-3	0.0667363	Cluster 1	1951
LOC498222	LOC498222	similar to specifically androgen-regulated protein	0.281482	Cluster 1	1951
LOC498265	LOC498265	cDNA sequence BC055324	0.26434	Cluster 1	1951
LOC680039	LOC680039	DNA segment, Chr 5, ERATO Doi 579, expressed	0.135447	Cluster 1	1951
LOC680200	LOC680200	similar to zinc finger protein 455	0.231659	Cluster 1	1951
LOC680989	LOC680989	similar to similar to mKIAA0431 protein	0.470391	Cluster 1	1951
LOC681410	LOC681410	heterogeneous nuclear ribonucleoprotein A0	0.167633	Cluster 1	1951
LOC683420	LOC683420	hypothetical protein LOC683420	0.149748	Cluster 1	1951
LOC683674	LOC683674	similar to Protein C7orf26 homolog	0.102486	Cluster 1	1951
LOC685963	LOC685963	similar to 60S ribosomal protein L38	0.115709	Cluster 1	1951
LOC687780/ENSRNOG00000020982	LOC687780	similar to Finkel-Biskis-Reilly murine sarcoma virusubiquitously expressed	0.0966093	Cluster 1	1951
LOC691113	LOC691113	RIKEN cDNA 0610030E20 gene	0.284493	Cluster 1	1951
LOC691143	LOC691143	similar to Serum amyloid A-3 protein precursor	0.161872	Cluster 1	1951
Lox	Lox	lysyl oxidase	0.405904	Cluster 1	1951
Lratd2	Lratd2	LRAT domain containing 2	0.261424	Cluster 1	1951
Lrch4	Lrch4	leucine rich repeats and calponin homology domain containing 4	0.163014	Cluster 1	1951
Lrfn3	Lrfn3	leucine rich repeat and fibronectin type III domain containing 3	0.283126	Cluster 1	1951
Lrig3	Lrig3	leucine-rich repeats and immunoglobulin-like domains 3	0.190174	Cluster 1	1951
Lrp10	Lrp10	LDL receptor related protein 10	0.0616219	Cluster 1	1951
Lrrc1	Lrrc1	leucine rich repeat containing 1	0.116813	Cluster 1	1951
Lrrcc1	Lrrcc1	leucine rich repeat and coiled-coil centrosomal protein 1	0.196668	Cluster 1	1951
Lsg1	Lsg1	large 60S subunit nuclear export GTPase 1	0.104689	Cluster 1	1951
Lsm8	Lsm8	LSM8 homolog, U6 small nuclear RNA associated	0.196014	Cluster 1	1951
Lsr	Lsr	lipolysis stimulated lipoprotein receptor	0.0939685	Cluster 1	1951
Ltbr	Ltbr	lymphotoxin beta receptor	0.102242	Cluster 1	1951
Luc7l	Luc7l	LUC7-like	0.150094	Cluster 1	1951
Luc7l2	Luc7l2	LUC7-like 2 pre-mRNA splicing factor	0.120536	Cluster 1	1951
Luc7l3	Luc7l3	LUC7-like 3 pre-mRNA splicing factor	0.162311	Cluster 1	1951
Luzp1	Luzp1	leucine zipper protein 1	0.127259	Cluster 1	1951
Lzic	Lzic	leucine zipper and CTNNBIP1 domain containing	0.0958703	Cluster 1	1951
Lzts2	Lzts2	leucine zipper tumor suppressor 2	0.137036	Cluster 1	1951
Madd	Madd	MAP-kinase activating death domain	0.145457	Cluster 1	1951
Maf1	Maf1	MAF1 homolog, negative regulator of RNA polymerase III	0.11505	Cluster 1	1951
Mal2	Mal2	mal, T-cell differentiation protein 2	0.192621	Cluster 1	1951
Maml1	Maml1	mastermind-like transcriptional coactivator 1	0.166334	Cluster 1	1951
Man1b1	Man1b1	mannosidase, alpha, class 1B, member 1	0.106311	Cluster 1	1951
Man2a2	Man2a2	mannosidase, alpha, class 2A, member 2	0.166374	Cluster 1	1951
Man2b1	Man2b1	mannosidase, alpha, class 2B, member 1	0.17013	Cluster 1	1951
Man2c1	Man2c1	mannosidase, alpha, class 2C, member 1	0.0922746	Cluster 1	1951
Manea	Manea	mannosidase, endo-alpha	0.206821	Cluster 1	1951
Map2k5	Map2k5	mitogen activated protein kinase kinase 5	0.128244	Cluster 1	1951
Map2k7	Map2k7	mitogen activated protein kinase kinase 7	0.173964	Cluster 1	1951
Map3k10	Map3k10	mitogen activated protein kinase kinase kinase 10	0.144118	Cluster 1	1951
Map3k12	Map3k12	mitogen activated protein kinase kinase kinase 12	0.144785	Cluster 1	1951
Map3k3	Map3k3	mitogen activated protein kinase kinase kinase 3	0.167119	Cluster 1	1951
Map4k3	Map4k3	mitogen-activated protein kinase kinase kinase kinase 3	0.139315	Cluster 1	1951
Mapk8ip3	Mapk8ip3	mitogen-activated protein kinase 8 interacting protein 3	0.14351	Cluster 1	1951
Marf1	Marf1	meiosis regulator and mRNA stability factor 1	0.111245	Cluster 1	1951
Mars1	Mars1	methionyl-tRNA synthetase 1	0.087755	Cluster 1	1951
Mat2b	Mat2b	methionine adenosyltransferase 2B	0.0908634	Cluster 1	1951
Matr3	Matr3	matrin 3	0.16168	Cluster 1	1951
Mau2	Mau2	MAU2 sister chromatid cohesion factor	0.151251	Cluster 1	1951
Mbd1	Mbd1	methyl-CpG binding domain protein 1	0.0877878	Cluster 1	1951
Mbd5	Mbd5	methyl-CpG binding domain protein 5	0.169825	Cluster 1	1951
Mbd6	Mbd6	methyl-CpG binding domain protein 6	0.110014	Cluster 1	1951
Mbip	Mbip	MAP3K12 binding inhibitory protein 1	0.147968	Cluster 1	1951
Mbnl2	Mbnl2	muscleblind-like splicing regulator 2	0.183253	Cluster 1	1951
Mboat1	Mboat1	membrane bound O-acyltransferase domain containing 1	0.162461	Cluster 1	1951
Mbtd1	Mbtd1	mbt domain containing 1	0.296317	Cluster 1	1951
Mbtps1	Mbtps1	membrane-bound transcription factor peptidase, site 1	0.142846	Cluster 1	1951
Mcam	Mcam	melanoma cell adhesion molecule	0.192947	Cluster 1	1951
Mcm3ap	Mcm3ap	minichromosome maintenance complex component 3 associated protein	0.121573	Cluster 1	1951
Mcm8	Mcm8	minichromosome maintenance 8 homologous recombination repair factor	0.294204	Cluster 1	1951
Mdm1	Mdm1	Mdm1 nuclear protein	0.186825	Cluster 1	1951
Mdm2	Mdm2	MDM2 proto-oncogene	0.122355	Cluster 1	1951
Med1	Med1	mediator complex subunit 1	0.173637	Cluster 1	1951
Med12	Med12	mediator complex subunit 12	0.138714	Cluster 1	1951
Med13l	Med13l	mediator complex subunit 13-like	0.244879	Cluster 1	1951
Med15	Med15	mediator complex subunit 15	0.122349	Cluster 1	1951
Med23	Med23	mediator complex subunit 23	0.127496	Cluster 1	1951
Mef2d	Mef2d	myocyte enhancer factor 2D	0.112113	Cluster 1	1951
Mertk	Mertk	MER proto-oncogene, tyrosine kinase	0.212883	Cluster 1	1951
Mex3c	Mex3c	mex-3 RNA binding family member C	0.146244	Cluster 1	1951
Mff/ENSRNOG00000015428	Mff	mitochondrial fission factor	0.0701335	Cluster 1	1951
Mfge8	Mfge8	milk fat globule-EGF factor 8 protein	0.163415	Cluster 1	1951
Mfn1	Mfn1	mitofusin 1	0.182123	Cluster 1	1951
Mfsd14b	Mfsd14b	major facilitator superfamily domain containing 14B	0.102413	Cluster 1	1951
Mgat4a	Mgat4a	alpha-1,3-mannosyl-glycoprotein 4-beta-N-acetylglucosaminyltransferase A	0.179943	Cluster 1	1951
MGC116121	MGC116121	similar to RIKEN cDNA 2700062C07	0.166328	Cluster 1	1951
Mief2	Mief2	mitochondrial elongation factor 2	0.13927	Cluster 1	1951
Mier1	Mier1	MIER1 transcriptional regulator	0.114214	Cluster 1	1951
Mier2	Mier2	MIER family member 2	0.151868	Cluster 1	1951
Minar2	Minar2	membrane integral NOTCH2 associated receptor 2	0.283073	Cluster 1	1951
Mindy1	Mindy1	MINDY lysine 48 deubiquitinase 1	0.094421	Cluster 1	1951
Mink1	Mink1	misshapen-like kinase 1	0.0804756	Cluster 1	1951
Minpp1	Minpp1	multiple inositol-polyphosphate phosphatase 1	0.131793	Cluster 1	1951
Mmd	Mmd	monocyte to macrophage differentiation-associated	0.205714	Cluster 1	1951
Mmp11	Mmp11	matrix metallopeptidase 11	0.185129	Cluster 1	1951
Mmp14	Mmp14	matrix metallopeptidase 14	0.29587	Cluster 1	1951
Mmp23	Mmp23	matrix metallopeptidase 23	0.253707	Cluster 1	1951
Mms19	Mms19	MMS19 homolog, cytosolic iron-sulfur assembly component	0.113924	Cluster 1	1951
Mocs1	Mocs1	molybdenum cofactor synthesis 1	0.121761	Cluster 1	1951
Mon2	Mon2	MON2 homolog, regulator of endosome-to-Golgi trafficking	0.147883	Cluster 1	1951
Morc2	Morc2	MORC family CW-type zinc finger 2	0.13328	Cluster 1	1951
Morf4l1	Morf4l1	mortality factor 4 like 1	0.0782414	Cluster 1	1951
Morn4	Morn4	MORN repeat containing 4	0.155461	Cluster 1	1951
Mrm1	Mrm1	mitochondrial rRNA methyltransferase 1	0.14932	Cluster 1	1951
Mrpl52	Mrpl52	mitochondrial ribosomal protein L52	0.109095	Cluster 1	1951
mrpl9	mrpl9	mitochondrial ribosomal protein L9	0.146799	Cluster 1	1951
Mrps5	Mrps5	mitochondrial ribosomal protein S5	0.123836	Cluster 1	1951
Mrs2	Mrs2	magnesium transporter MRS2	0.154146	Cluster 1	1951
Mrvi1	Mrvi1	murine retrovirus integration site 1 homolog	0.21942	Cluster 1	1951
Msantd2	Msantd2	Myb/SANT DNA binding domain containing 2	0.199129	Cluster 1	1951
Msantd4	Msantd4	Myb/SANT DNA binding domain containing 4 with coiled-coils	0.123238	Cluster 1	1951
Msi1	Msi1	musashi RNA-binding protein 1	0.298507	Cluster 1	1951
Msl3	Msl3	MSL complex subunit 3	0.109304	Cluster 1	1951
Mss51	Mss51	MSS51 mitochondrial translational activator	0.242311	Cluster 1	1951
Mta1	Mta1	metastasis associated 1	0.131679	Cluster 1	1951
Mta2	Mta2	metastasis associated 1 family, member 2	0.0926781	Cluster 1	1951
Mtap	Mtap	methylthioadenosine phosphorylase	0.159089	Cluster 1	1951
Mtcp1	Mtcp1	mature T-cell proliferation 1	0.20966	Cluster 1	1951
Mtdh	Mtdh	metadherin	0.198649	Cluster 1	1951
Mterf1	Mterf1	mitochondrial transcription termination factor 1	0.129502	Cluster 1	1951
Mtf2	Mtf2	metal response element binding transcription factor 2	0.235102	Cluster 1	1951
Mtfr1l	Mtfr1l	mitochondrial fission regulator 1-like	0.069436	Cluster 1	1951
Mtif2	Mtif2	mitochondrial translational initiation factor 2	0.122664	Cluster 1	1951
Mtmr10	Mtmr10	myotubularin related protein 10	0.148601	Cluster 1	1951
Mtmr11	Mtmr11	myotubularin related protein 11	0.0996599	Cluster 1	1951
Mtmr2	Mtmr2	myotubularin related protein 2	0.115849	Cluster 1	1951
Mtmr3	Mtmr3	myotubularin related protein 3	0.140482	Cluster 1	1951
Mtmr6	Mtmr6	myotubularin related protein 6	0.130105	Cluster 1	1951
Mtpap	Mtpap	mitochondrial poly(A) polymerase	0.121003	Cluster 1	1951
Mtrr	Mtrr	5-methyltetrahydrofolate-homocysteine methyltransferase reductase	0.130636	Cluster 1	1951
Mtss1	Mtss1	MTSS I-BAR domain containing 1	0.11029	Cluster 1	1951
Mul1	Mul1	mitochondrial E3 ubiquitin protein ligase 1	0.106981	Cluster 1	1951
Mvb12b	Mvb12b	multivesicular body subunit 12B	0.128221	Cluster 1	1951
Mxi1	Mxi1	MAX interactor 1, dimerization protein	0.16767	Cluster 1	1951
Mybbp1a	Mybbp1a	MYB binding protein 1a	0.139894	Cluster 1	1951
Myc	Myc	MYC proto-oncogene, bHLH transcription factor	0.326126	Cluster 1	1951
Myg1	Myg1	melanocyte proliferating gene 1	0.155994	Cluster 1	1951
Mylip	Mylip	myosin regulatory light chain interacting protein	0.296787	Cluster 1	1951
Myo18a	Myo18a	myosin XVIIIa	0.0939229	Cluster 1	1951
Myrip	Myrip	myosin VIIA and Rab interacting protein	0.325783	Cluster 1	1951
Mzf1	Mzf1	myeloid zinc finger 1	0.24539	Cluster 1	1951
Naa30	Naa30	N(alpha)-acetyltransferase 30, NatC catalytic subunit	0.149781	Cluster 1	1951
Naa35	Naa35	N(alpha)-acetyltransferase 35, NatC auxiliary subunit	0.0877151	Cluster 1	1951
Naca	Naca	nascent polypeptide associated complex subunit alpha	0.114139	Cluster 1	1951
Nae1	Nae1	NEDD8 activating enzyme E1 subunit 1	0.122519	Cluster 1	1951
Nap1l1	Nap1l1	nucleosome assembly protein 1-like 1	0.156886	Cluster 1	1951
Naxd	Naxd	NAD(P)HX dehydratase	0.139088	Cluster 1	1951
Nbas	Nbas	NBAS subunit of NRZ tethering complex	0.127905	Cluster 1	1951
Nbn	Nbn	nibrin	0.149427	Cluster 1	1951
Ncald	Ncald	neurocalcin delta	0.181987	Cluster 1	1951
Ncbp3	Ncbp3	nuclear cap binding subunit 3	0.121937	Cluster 1	1951
Nckipsd	Nckipsd	NCK interacting protein with SH3 domain	0.219371	Cluster 1	1951
Ncl	Ncl	nucleolin	0.140848	Cluster 1	1951
Ncoa1	Ncoa1	nuclear receptor coactivator 1	0.11853	Cluster 1	1951
Ncoa6	Ncoa6	nuclear receptor coactivator 6	0.143718	Cluster 1	1951
Ncstn	Ncstn	nicastrin	0.117423	Cluster 1	1951
Ndfip2	Ndfip2	Nedd4 family interacting protein 2	0.127645	Cluster 1	1951
Ndp	Ndp	norrin cystine knot growth factor NDP	0.649813	Cluster 1	1951
Nectin4	Nectin4	nectin cell adhesion molecule 4	0.289511	Cluster 1	1951
Nedd4	Nedd4	NEDD4 E3 ubiquitin protein ligase	0.179119	Cluster 1	1951
Neil1	Neil1	nei-like DNA glycosylase 1	0.165631	Cluster 1	1951
Nelfcd	Nelfcd	negative elongation factor complex member C/D	0.118913	Cluster 1	1951
Neo1	Neo1	neogenin 1	0.155236	Cluster 1	1951
Nepro	Nepro	nucleolus and neural progenitor protein	0.190084	Cluster 1	1951
Net1	Net1	neuroepithelial cell transforming 1	0.111183	Cluster 1	1951
NEWGENE_1306399	NEWGENE_1306399	cyclin J	0.153984	Cluster 1	1951
NEWGENE_1307313	NEWGENE_1307313	dickkopf WNT signaling pathway inhibitor 1	0.457474	Cluster 1	1951
Nf2	Nf2	neurofibromin 2	0.0821198	Cluster 1	1951
Nfat5	Nfat5	nuclear factor of activated T-cells 5	0.16659	Cluster 1	1951
Nfatc3	Nfatc3	nuclear factor of activated T-cells 3	0.143317	Cluster 1	1951
Nfe2l1	Nfe2l1	nuclear factor, erythroid 2-like 1	0.142161	Cluster 1	1951
Nfrkb	Nfrkb	nuclear factor related to kappa B binding protein	0.150859	Cluster 1	1951
Nfx1	Nfx1	nuclear transcription factor, X-box binding 1	0.143397	Cluster 1	1951
Nfxl1	Nfxl1	nuclear transcription factor, X-box binding-like 1	0.20713	Cluster 1	1951
Nfyc	Nfyc	nuclear transcription factor Y subunit gamma	0.0995282	Cluster 1	1951
Ngdn	Ngdn	neuroguidin	0.165109	Cluster 1	1951
Nhlrc2	Nhlrc2	NHL repeat containing 2	0.198028	Cluster 1	1951
Ninl	Ninl	ninein-like	0.227426	Cluster 1	1951
Nip7	Nip7	nucleolar pre-rRNA processing protein NIP7	0.157006	Cluster 1	1951
Nipal3	Nipal3	NIPA-like domain containing 3	0.228079	Cluster 1	1951
Nipbl	Nipbl	NIPBL, cohesin loading factor	0.138933	Cluster 1	1951
Nisch	Nisch	nischarin	0.144052	Cluster 1	1951
Nkapd1	Nkapd1	NKAP domain containing 1	0.141884	Cluster 1	1951
Nmt1	Nmt1	N-myristoyltransferase 1	0.0743024	Cluster 1	1951
Nob1	Nob1	NIN1 (RPN12) binding protein 1 homolog	0.122661	Cluster 1	1951
Nol11	Nol11	nucleolar protein 11	0.148327	Cluster 1	1951
Nol4l	Nol4l	nucleolar protein 4-like	0.268605	Cluster 1	1951
Nol7	Nol7	nucleolar protein 7	0.0775399	Cluster 1	1951
Nono	Nono	non-POU domain containing, octamer-binding	0.1233	Cluster 1	1951
Nop53	Nop53	NOP53 ribosome biogenesis factor	0.188056	Cluster 1	1951
Notch3	Notch3	notch receptor 3	0.252378	Cluster 1	1951
Np4	Np4	defensin NP-4 precursor	0.274411	Cluster 1	1951
Npat	Npat	nuclear protein, co-activator of histone transcription	0.174209	Cluster 1	1951
Nphs1	Nphs1	NPHS1 adhesion molecule, nephrin	0.269596	Cluster 1	1951
Npm1	Npm1	nucleophosmin 1	0.175882	Cluster 1	1951
Npr2	Npr2	natriuretic peptide receptor 2	0.223383	Cluster 1	1951
Nptn	Nptn	neuroplastin	0.106908	Cluster 1	1951
Nr1h2	Nr1h2	nuclear receptor subfamily 1, group H, member 2	0.0847433	Cluster 1	1951
Nrbf2	Nrbf2	nuclear receptor binding factor 2	0.207566	Cluster 1	1951
Nrdc	Nrdc	nardilysin convertase	0.0709718	Cluster 1	1951
Nsa2	Nsa2	NSA2 ribosome biogenesis factor	0.088864	Cluster 1	1951
Nsf	Nsf	N-ethylmaleimide sensitive factor, vesicle fusing ATPase	0.108424	Cluster 1	1951
Nsrp1	Nsrp1	nuclear speckle splicing regulatory protein 1	0.137312	Cluster 1	1951
Nsun2	Nsun2	NOP2/Sun RNA methyltransferase 2	0.130143	Cluster 1	1951
Nt5c3a	Nt5c3a	5'-nucleotidase, cytosolic IIIA	0.114897	Cluster 1	1951
Nudc	Nudc	nuclear distribution C, dynein complex regulator	0.0580456	Cluster 1	1951
Numa1	Numa1	nuclear mitotic apparatus protein 1	0.147925	Cluster 1	1951
Numbl	Numbl	NUMB-like, endocytic adaptor protein	0.272068	Cluster 1	1951
Nup153	Nup153	nucleoporin 153	0.135376	Cluster 1	1951
Nup54	Nup54	nucleoporin 54	0.169227	Cluster 1	1951
Nup93	Nup93	nucleoporin 93	0.1912	Cluster 1	1951
Nup98	Nup98	nucleoporin 98	0.12195	Cluster 1	1951
Nupl2	Nupl2	nucleoporin like 2	0.154413	Cluster 1	1951
Nus1	Nus1	NUS1 dehydrodolichyl diphosphate synthase subunit	0.104104	Cluster 1	1951
Nvl	Nvl	nuclear VCP-like	0.156594	Cluster 1	1951
Nynrin	Nynrin	NYN domain and retroviral integrase containing	0.229211	Cluster 1	1951
Odf2	Odf2	outer dense fiber of sperm tails 2	0.146078	Cluster 1	1951
Odr4	Odr4	odr-4 GPCR localization factor homolog	0.155728	Cluster 1	1951
Oga	Oga	O-GlcNAcase	0.15655	Cluster 1	1951
Ogfr	Ogfr	opioid growth factor receptor	0.0856153	Cluster 1	1951
Ogt	Ogt	O-linked N-acetylglucosamine (GlcNAc) transferase	0.170801	Cluster 1	1951
Olfml2a	Olfml2a	olfactomedin-like 2A	0.207158	Cluster 1	1951
Olr59	Olr59	olfactory receptor 59	0.409107	Cluster 1	1951
Orc2	Orc2	origin recognition complex, subunit 2	0.204773	Cluster 1	1951
Os9	Os9	OS9, endoplasmic reticulum lectin	0.0895301	Cluster 1	1951
Osbp	Osbp	oxysterol binding protein	0.124908	Cluster 1	1951
Osbpl9	Osbpl9	oxysterol binding protein-like 9	0.0599944	Cluster 1	1951
Otub1	Otub1	OTU deubiquitinase, ubiquitin aldehyde binding 1	0.0915166	Cluster 1	1951
Otud5	Otud5	OTU deubiquitinase 5	0.0731677	Cluster 1	1951
Oxgr1	Oxgr1	oxoglutarate receptor 1	0.493471	Cluster 1	1951
Oxr1	Oxr1	oxidation resistance 1	0.133399	Cluster 1	1951
Oxsr1	Oxsr1	oxidative stress responsive kinase 1	0.108616	Cluster 1	1951
P2ry2	P2ry2	purinergic receptor P2Y2	0.239623	Cluster 1	1951
Pabpc1	Pabpc1	poly(A) binding protein, cytoplasmic 1	0.18076	Cluster 1	1951
Pabpn1	Pabpn1	poly(A) binding protein, nuclear 1	0.0984954	Cluster 1	1951
Pacsin1	Pacsin1	protein kinase C and casein kinase substrate in neurons 1	0.372702	Cluster 1	1951
Paf1	Paf1	PAF1 homolog, Paf1/RNA polymerase II complex component	0.111982	Cluster 1	1951
Pak1	Pak1	p21 (RAC1) activated kinase 1	0.127276	Cluster 1	1951
Pak4	Pak4	p21 (RAC1) activated kinase 4	0.122154	Cluster 1	1951
Pan2	Pan2	poly(A) specific ribonuclease subunit PAN2	0.160605	Cluster 1	1951
Pan3	Pan3	poly(A) specific ribonuclease subunit PAN3	0.272039	Cluster 1	1951
Panx1	Panx1	Pannexin 1	0.283399	Cluster 1	1951
Papola	Papola	poly (A) polymerase alpha	0.0685623	Cluster 1	1951
Parl	Parl	presenilin associated, rhomboid-like	0.131641	Cluster 1	1951
Pax8	Pax8	paired box 8	0.179378	Cluster 1	1951
Paxbp1	Paxbp1	PAX3 and PAX7 binding protein 1	0.159369	Cluster 1	1951
Paxip1	Paxip1	PAX interacting protein 1	0.122517	Cluster 1	1951
Pbld1	Pbld1	phenazine biosynthesis-like protein domain containing 1	0.331965	Cluster 1	1951
Pbxip1	Pbxip1	PBX homeobox interacting protein 1	0.0686245	Cluster 1	1951
Pcbp4	Pcbp4	poly(rC) binding protein 4	0.157069	Cluster 1	1951
Pcdha13	Pcdha13	protocadherin alpha 13	0.360415	Cluster 1	1951
Pcdhb12	Pcdhb12	protocadherin beta 12	0.224612	Cluster 1	1951
Pcdhb20	Pcdhb20	protocadherin beta 20	0.288509	Cluster 1	1951
Pced1b	Pced1b	PC-esterase domain containing 1B	0.236905	Cluster 1	1951
Pcf11	Pcf11	PCF11 cleavage and polyadenylation factor subunit	0.154452	Cluster 1	1951
Pcgf2	Pcgf2	polycomb group ring finger 2	0.138432	Cluster 1	1951
Pck2	Pck2	phosphoenolpyruvate carboxykinase 2 (mitochondrial)	0.10665	Cluster 1	1951
Pcm1	Pcm1	pericentriolar material 1	0.168681	Cluster 1	1951
Pcmtd2	Pcmtd2	protein-L-isoaspartate (D-aspartate) O-methyltransferase domain containing 2	0.247016	Cluster 1	1951
Pcnx1	Pcnx1	pecanex 1	0.123355	Cluster 1	1951
Pcyox1	Pcyox1	prenylcysteine oxidase 1	0.190281	Cluster 1	1951
Pdcd6	Pdcd6	programmed cell death 6	0.109233	Cluster 1	1951
Pdcl	Pdcl	phosducin-like	0.168569	Cluster 1	1951
Pde3a	Pde3a	phosphodiesterase 3A	0.361481	Cluster 1	1951
Pde7a	Pde7a	phosphodiesterase 7A	0.303632	Cluster 1	1951
Pde8a	Pde8a	phosphodiesterase 8A	0.182952	Cluster 1	1951
Pdgfa	Pdgfa	platelet derived growth factor subunit A	0.189223	Cluster 1	1951
Pdgfra	Pdgfra	platelet derived growth factor receptor alpha	0.286191	Cluster 1	1951
Pdp1	Pdp1	pyruvate dehyrogenase phosphatase catalytic subunit 1	0.166815	Cluster 1	1951
Pdpn	Pdpn	podoplanin	0.217237	Cluster 1	1951
Pdrg1	Pdrg1	p53 and DNA damage regulated 1	0.128973	Cluster 1	1951
Pds5b	Pds5b	PDS5 cohesin associated factor B	0.148991	Cluster 1	1951
Pear1	Pear1	platelet endothelial aggregation receptor 1	0.223693	Cluster 1	1951
Peg3	Peg3	paternally expressed 3	0.371826	Cluster 1	1951
Pelp1	Pelp1	proline, glutamate and leucine rich protein 1	0.144823	Cluster 1	1951
Pes1	Pes1	pescadillo ribosomal biogenesis factor 1	0.112991	Cluster 1	1951
Pex16	Pex16	peroxisomal biogenesis factor 16	0.123771	Cluster 1	1951
Pgap3	Pgap3	post-GPI attachment to proteins phospholipase 3	0.172308	Cluster 1	1951
Phax	Phax	phosphorylated adaptor for RNA export	0.103493	Cluster 1	1951
Phc1	Phc1	polyhomeotic homolog 1	0.129828	Cluster 1	1951
Phf10	Phf10	PHD finger protein 10	0.124329	Cluster 1	1951
Phlda1	Phlda1	pleckstrin homology-like domain, family A, member 1	0.220156	Cluster 1	1951
Phldb3	Phldb3	pleckstrin homology-like domain, family B, member 3	0.157851	Cluster 1	1951
Pi4kb	Pi4kb	phosphatidylinositol 4-kinase beta	0.103417	Cluster 1	1951
Pias3	Pias3	protein inhibitor of activated STAT, 3	0.158262	Cluster 1	1951
Pigc	Pigc	phosphatidylinositol glycan anchor biosynthesis, class C	0.144374	Cluster 1	1951
Pigx	Pigx	phosphatidylinositol glycan anchor biosynthesis, class X	0.14574	Cluster 1	1951
Pik3c2a	Pik3c2a	phosphatidylinositol-4-phosphate 3-kinase, catalytic subunit type 2 alpha	0.2133	Cluster 1	1951
Pik3c3	Pik3c3	phosphatidylinositol 3-kinase, catalytic subunit type 3	0.145712	Cluster 1	1951
Pik3ca	Pik3ca	phosphatidylinositol-4,5-bisphosphate 3-kinase, catalytic subunit alpha	0.136417	Cluster 1	1951
Pik3r2	Pik3r2	phosphoinositide-3-kinase regulatory subunit 2	0.0960211	Cluster 1	1951
Pik3r4	Pik3r4	phosphoinositide-3-kinase, regulatory subunit 4	0.11867	Cluster 1	1951
Pikfyve	Pikfyve	phosphoinositide kinase, FYVE-type zinc finger containing	0.113465	Cluster 1	1951
Pink1	Pink1	PTEN induced kinase 1	0.164996	Cluster 1	1951
Pip4p2	Pip4p2	phosphatidylinositol-4,5-bisphosphate 4-phosphatase 2	0.149007	Cluster 1	1951
Pip5k1a	Pip5k1a	phosphatidylinositol-4-phosphate 5-kinase, type 1, alpha	0.157159	Cluster 1	1951
Pip5k1c	Pip5k1c	phosphatidylinositol-4-phosphate 5-kinase type 1 gamma	0.142563	Cluster 1	1951
Pisd	Pisd	phosphatidylserine decarboxylase	0.162221	Cluster 1	1951
Pitpnb	Pitpnb	phosphatidylinositol transfer protein, beta	0.136103	Cluster 1	1951
Pja2	Pja2	praja ring finger ubiquitin ligase 2	0.129444	Cluster 1	1951
Pkd2	Pkd2	polycystin 2, transient receptor potential cation channel	0.125231	Cluster 1	1951
Pkn1	Pkn1	protein kinase N1	0.106728	Cluster 1	1951
Pkn2	Pkn2	protein kinase N2	0.164104	Cluster 1	1951
Plcb4	Plcb4	phospholipase C, beta 4	0.227011	Cluster 1	1951
Plcg1	Plcg1	phospholipase C, gamma 1	0.165461	Cluster 1	1951
Plekha8	Plekha8	pleckstrin homology domain containing A8	0.140923	Cluster 1	1951
Plekhg1	Plekhg1	pleckstrin homology and RhoGEF domain containing G1	0.209895	Cluster 1	1951
Plekhm1	Plekhm1	pleckstrin homology and RUN domain containing M1	0.122984	Cluster 1	1951
Plekhm2	Plekhm2	pleckstrin homology and RUN domain containing M2	0.136625	Cluster 1	1951
Plpp3	Plpp3	phospholipid phosphatase 3	0.178379	Cluster 1	1951
Plscr4	Plscr4	phospholipid scramblase 4	0.273604	Cluster 1	1951
Plxnb1	Plxnb1	plexin B1	0.260831	Cluster 1	1951
Plxnb2	Plxnb2	plexin B2	0.0924775	Cluster 1	1951
Pms2	Pms2	PMS1 homolog 2, mismatch repair system component	0.16386	Cluster 1	1951
Pnisr	Pnisr	PNN interacting serine and arginine rich protein	0.172729	Cluster 1	1951
Pnn	Pnn	pinin, desmosome associated protein	0.130859	Cluster 1	1951
Pnrc2	Pnrc2	proline-rich nuclear receptor coactivator 2	0.124868	Cluster 1	1951
Pogz	Pogz	pogo transposable element derived with ZNF domain	0.139175	Cluster 1	1951
Poldip3	Poldip3	DNA polymerase delta interacting protein 3	0.117212	Cluster 1	1951
Polr1b	Polr1b	RNA polymerase I subunit B	0.148965	Cluster 1	1951
Polr1c	Polr1c	RNA polymerase I and III subunit C	0.109709	Cluster 1	1951
Polr1d	Polr1d	RNA polymerase I and III subunit D	0.127647	Cluster 1	1951
Polr2a	Polr2a	RNA polymerase II subunit A	0.07976	Cluster 1	1951
Polr3c	Polr3c	RNA polymerase III subunit C	0.141382	Cluster 1	1951
Polr3e	Polr3e	RNA polymerase III subunit E	0.127168	Cluster 1	1951
Polr3f	Polr3f	RNA polymerase III subunit F	0.152688	Cluster 1	1951
Polr3gl	Polr3gl	RNA polymerase III subunit G like	0.186441	Cluster 1	1951
Pomt2	Pomt2	protein-O-mannosyltransferase 2	0.117479	Cluster 1	1951
Pon2	Pon2	paraoxonase 2	0.121294	Cluster 1	1951
Pop4	Pop4	POP4 homolog, ribonuclease P/MRP subunit	0.143381	Cluster 1	1951
Porcn	Porcn	porcupine O-acyltransferase	0.143546	Cluster 1	1951
Pot1	Pot1	protection of telomeres 1	0.151244	Cluster 1	1951
Pot1b	Pot1b	protection of telomeres 1B	0.327173	Cluster 1	1951
Ppat	Ppat	phosphoribosyl pyrophosphate amidotransferase	0.100908	Cluster 1	1951
Ppfibp1	Ppfibp1	PPFIA binding protein 1	0.13019	Cluster 1	1951
Ppig	Ppig	peptidylprolyl isomerase G	0.117255	Cluster 1	1951
Ppil4	Ppil4	peptidylprolyl isomerase like 4	0.1394	Cluster 1	1951
Ppm1b	Ppm1b	protein phosphatase, Mg2+/Mn2+ dependent, 1B	0.0983676	Cluster 1	1951
Ppm1g	Ppm1g	protein phosphatase, Mg2+/Mn2+ dependent, 1G	0.116925	Cluster 1	1951
Ppp1r13b	Ppp1r13b	protein phosphatase 1, regulatory subunit 13B	0.157955	Cluster 1	1951
Ppp1r8	Ppp1r8	protein phosphatase 1, regulatory subunit 8	0.100276	Cluster 1	1951
Ppp2r2a	Ppp2r2a	protein phosphatase 2, regulatory subunit B, alpha	0.0619646	Cluster 1	1951
Ppp2r2d	Ppp2r2d	protein phosphatase 2, regulatory subunit B, delta	0.0899818	Cluster 1	1951
Ppp2r3b	Ppp2r3b	protein phosphatase 2, regulatory subunit B'', beta	0.144914	Cluster 1	1951
Ppp3cb	Ppp3cb	protein phosphatase 3 catalytic subunit beta	0.151678	Cluster 1	1951
Ppp3r1	Ppp3r1	protein phosphatase 3, regulatory subunit B, alpha	0.146166	Cluster 1	1951
Ppp4r3a	Ppp4r3a	protein phosphatase 4, regulatory subunit 3A	0.135916	Cluster 1	1951
Ppp4r3b	Ppp4r3b	protein phosphatase 4, regulatory subunit 3B	0.128006	Cluster 1	1951
Ppp6r3	Ppp6r3	protein phosphatase 6, regulatory subunit 3	0.0802411	Cluster 1	1951
Prdm10	Prdm10	PR/SET domain 10	0.197184	Cluster 1	1951
Prdm16	Prdm16	PR/SET domain 16	0.173139	Cluster 1	1951
Prdx4	Prdx4	peroxiredoxin 4	0.18832	Cluster 1	1951
Prelid3a	Prelid3a	PRELI domain containing 3A	0.330622	Cluster 1	1951
Prickle3	Prickle3	prickle planar cell polarity protein 3	0.118125	Cluster 1	1951
Prkaa1	Prkaa1	protein kinase AMP-activated catalytic subunit alpha 1	0.152061	Cluster 1	1951
Prkab1	Prkab1	protein kinase AMP-activated non-catalytic subunit beta 1	0.13666	Cluster 1	1951
Prkab2	Prkab2	protein kinase AMP-activated non-catalytic subunit beta 2	0.16985	Cluster 1	1951
Prkar1b	Prkar1b	protein kinase cAMP-dependent type I regulatory subunit beta	0.213807	Cluster 1	1951
Prkci	Prkci	protein kinase C, iota	0.136912	Cluster 1	1951
Prkcsh	Prkcsh	protein kinase C substrate 80K-H	0.0679551	Cluster 1	1951
Prkd3	Prkd3	protein kinase D3	0.271378	Cluster 1	1951
Prkdc	Prkdc	protein kinase, DNA-activated, catalytic subunit	0.120722	Cluster 1	1951
Prkrip1	Prkrip1	PRKR interacting protein 1	0.134494	Cluster 1	1951
Prmt7	Prmt7	protein arginine methyltransferase 7	0.111289	Cluster 1	1951
Prmt9	Prmt9	protein arginine methyltransferase 9	0.128703	Cluster 1	1951
Proser3	Proser3	proline and serine rich 3	0.0893794	Cluster 1	1951
Prpf18	Prpf18	pre-mRNA processing factor 18	0.125043	Cluster 1	1951
Prpf38b	Prpf38b	pre-mRNA processing factor 38B	0.137575	Cluster 1	1951
Prpf39	Prpf39	pre-mRNA processing factor 39	0.191131	Cluster 1	1951
Prpf4	Prpf4	pre-mRNA processing factor 4	0.147958	Cluster 1	1951
Prpf4b	Prpf4b	pre-mRNA processing factor 4B	0.160106	Cluster 1	1951
Prpf6	Prpf6	pre-mRNA processing factor 6	0.0835572	Cluster 1	1951
Prpsap1	Prpsap1	phosphoribosyl pyrophosphate synthetase-associated protein 1	0.124409	Cluster 1	1951
Prr12	Prr12	proline rich 12	0.181356	Cluster 1	1951
Prr14l	Prr14l	proline rich 14-like	0.140129	Cluster 1	1951
Prrt2	Prrt2	proline-rich transmembrane protein 2	0.250712	Cluster 1	1951
Psen2	Psen2	presenilin 2	0.159491	Cluster 1	1951
Pskh1	Pskh1	protein serine kinase H1	0.108814	Cluster 1	1951
Psma2	Psma2	proteasome 20S subunit alpha 2	0.105902	Cluster 1	1951
Psma6	Psma6	proteasome 20S subunit alpha 6	0.0945555	Cluster 1	1951
Psmb4	Psmb4	proteasome 20S subunit beta 4	0.0772617	Cluster 1	1951
Psmc6	Psmc6	proteasome 26S subunit, ATPase 6	0.0982607	Cluster 1	1951
Psmd12	Psmd12	proteasome 26S subunit, non-ATPase 12	0.0849451	Cluster 1	1951
Psmd3	Psmd3	proteasome 26S subunit, non-ATPase 3	0.101497	Cluster 1	1951
Pstk	Pstk	phosphoseryl-tRNA kinase	0.113182	Cluster 1	1951
Ptbp1	Ptbp1	polypyrimidine tract binding protein 1	0.106842	Cluster 1	1951
Ptbp2	Ptbp2	polypyrimidine tract binding protein 2	0.237283	Cluster 1	1951
Ptch1	Ptch1	patched 1	0.23408	Cluster 1	1951
Ptch2	Ptch2	patched 2	0.54609	Cluster 1	1951
Ptov1	Ptov1	PTOV1, extended AT-hook containing adaptor protein	0.0964329	Cluster 1	1951
Ptpn11	Ptpn11	protein tyrosine phosphatase, non-receptor type 11	0.107141	Cluster 1	1951
Ptpn12	Ptpn12	protein tyrosine phosphatase, non-receptor type 12	0.144975	Cluster 1	1951
Ptpn13	Ptpn13	protein tyrosine phosphatase, non-receptor type 13	0.0890401	Cluster 1	1951
Ptpn2	Ptpn2	protein tyrosine phosphatase, non-receptor type 2	0.132804	Cluster 1	1951
Ptpra	Ptpra	protein tyrosine phosphatase, receptor type, A	0.111429	Cluster 1	1951
Ptprb	Ptprb	protein tyrosine phosphatase, receptor type, B	0.221996	Cluster 1	1951
Ptprf	Ptprf	protein tyrosine phosphatase, receptor type, F	0.123679	Cluster 1	1951
Ptprj	Ptprj	protein tyrosine phosphatase, receptor type, J	0.145575	Cluster 1	1951
Ptprm	Ptprm	protein tyrosine phosphatase, receptor type, M	0.144669	Cluster 1	1951
Ptpro	Ptpro	protein tyrosine phosphatase, receptor type, O	0.209252	Cluster 1	1951
Ptprv	Ptprv	protein tyrosine phosphatase, receptor type, V	0.32933	Cluster 1	1951
Pttg1ip	Pttg1ip	PTTG1 interacting protein	0.0674111	Cluster 1	1951
Pum1	Pum1	pumilio RNA-binding family member 1	0.146082	Cluster 1	1951
Pum2	Pum2	pumilio RNA-binding family member 2	0.131177	Cluster 1	1951
Pus7l	Pus7l	pseudouridine synthase 7 like	0.186916	Cluster 1	1951
Qars1	Qars1	glutaminyl-tRNA synthetase 1	0.149046	Cluster 1	1951
Qrich1	Qrich1	glutamine-rich 1	0.144808	Cluster 1	1951
Qser1	Qser1	glutamine and serine rich 1	0.196188	Cluster 1	1951
Qsox2	Qsox2	quiescin sulfhydryl oxidase 2	0.101083	Cluster 1	1951
R3hcc1	R3hcc1	R3H domain and coiled-coil containing 1	0.127274	Cluster 1	1951
R3hdm2	R3hdm2	R3H domain containing 2	0.0832004	Cluster 1	1951
Rab11b	Rab11b	RAB11B, member RAS oncogene family	0.0844776	Cluster 1	1951
Rab17	Rab17	RAB17, member RAS oncogene family	0.160413	Cluster 1	1951
Rab18	Rab18	RAB18, member RAS oncogene family	0.108957	Cluster 1	1951
Rab1a	Rab1a	RAB1A, member RAS oncogene family	0.0782622	Cluster 1	1951
Rab21	Rab21	RAB21, member RAS oncogene family	0.109461	Cluster 1	1951
Rab34	Rab34	RAB34, member RAS oncogene family	0.108276	Cluster 1	1951
Rab36	Rab36	RAB36, member RAS oncogene family	0.387892	Cluster 1	1951
Rab43	Rab43	RAB43, member RAS oncogene family	0.236809	Cluster 1	1951
Rab5a	Rab5a	RAB5A, member RAS oncogene family	0.14094	Cluster 1	1951
Rab5b	Rab5b	RAB5B, member RAS oncogene family	0.0915824	Cluster 1	1951
Rabep2	Rabep2	rabaptin, RAB GTPase binding effector protein 2	0.112288	Cluster 1	1951
Rac1	Rac1	Rac family small GTPase 1	0.0887852	Cluster 1	1951
Rack1/ENSRNOG00000052620	Rack1	receptor for activated C kinase 1	0.113739	Cluster 1	1951
Rad18	Rad18	RAD18 E3 ubiquitin protein ligase	0.315448	Cluster 1	1951
Rad21	Rad21	RAD21 cohesin complex component	0.112669	Cluster 1	1951
Raf1	Raf1	Raf-1 proto-oncogene, serine/threonine kinase	0.120653	Cluster 1	1951
Ranbp10	Ranbp10	RAN binding protein 10	0.0688145	Cluster 1	1951
Ranbp3	Ranbp3	RAN binding protein 3	0.100587	Cluster 1	1951
Rap1gap	Rap1gap	Rap1 GTPase-activating protein	0.185931	Cluster 1	1951
Rap2c	Rap2c	RAP2C, member of RAS oncogene family	0.161818	Cluster 1	1951
Rapgef1	Rapgef1	Rap guanine nucleotide exchange factor 1	0.205139	Cluster 1	1951
Rapgef6	Rapgef6	Rap guanine nucleotide exchange factor 6	0.248104	Cluster 1	1951
Rasa2	Rasa2	RAS p21 protein activator 2	0.375929	Cluster 1	1951
Rasd1	Rasd1	ras related dexamethasone induced 1	0.374998	Cluster 1	1951
Rasgef1b	Rasgef1b	RasGEF domain family, member 1B	0.426107	Cluster 1	1951
Rasip1	Rasip1	Ras interacting protein 1	0.188591	Cluster 1	1951
Raver1	Raver1	ribonucleoprotein, PTB-binding 1	0.133903	Cluster 1	1951
Rb1cc1	Rb1cc1	RB1-inducible coiled-coil 1	0.15617	Cluster 1	1951
Rbbp6	Rbbp6	RB binding protein 6, ubiquitin ligase	0.159805	Cluster 1	1951
Rbbp8	Rbbp8	RB binding protein 8, endonuclease	0.150551	Cluster 1	1951
Rbbp9	Rbbp9	RB binding protein 9, serine hydrolase	0.122209	Cluster 1	1951
Rbm17	Rbm17	RNA binding motif protein 17	0.110646	Cluster 1	1951
Rbm25l1	Rbm25l1	RNA binding motif protein 25-like 1	0.174578	Cluster 1	1951
Rbm3	Rbm3	RNA binding motif protein 3	0.646116	Cluster 1	1951
Rbm39	Rbm39	RNA binding motif protein 39	0.181758	Cluster 1	1951
Rbm5	Rbm5	RNA binding motif protein 5	0.153582	Cluster 1	1951
Rbm7	Rbm7	RNA binding motif protein 7	0.13042	Cluster 1	1951
Rbmx2	Rbmx2	RNA binding motif protein, X-linked 2	0.236462	Cluster 1	1951
Rbpj	Rbpj	recombination signal binding protein for immunoglobulin kappa J region	0.156031	Cluster 1	1951
Rcn2	Rcn2	reticulocalbin 2	0.203499	Cluster 1	1951
Rdh14	Rdh14	retinol dehydrogenase 14	0.186302	Cluster 1	1951
Recql	Recql	RecQ like helicase	0.14555	Cluster 1	1951
Recql5	Recql5	RecQ like helicase 5	0.0985019	Cluster 1	1951
Relch	Relch	RAB11 binding and LisH domain, coiled-coil and HEAT repeat containing	0.157347	Cluster 1	1951
Rell1	Rell1	RELT-like 1	0.152529	Cluster 1	1951
Renbp	Renbp	renin binding protein	0.199429	Cluster 1	1951
Rere	Rere	arginine-glutamic acid dipeptide repeats	0.0955649	Cluster 1	1951
Resf1	Resf1	retroelement silencing factor 1	0.197393	Cluster 1	1951
Retreg2	Retreg2	reticulophagy regulator family member 2	0.0882396	Cluster 1	1951
Retreg3	Retreg3	reticulophagy regulator family member 3	0.151305	Cluster 1	1951
Rev3l	Rev3l	REV3 like, DNA directed polymerase zeta catalytic subunit	0.160644	Cluster 1	1951
Rexo1	Rexo1	RNA exonuclease 1 homolog	0.143329	Cluster 1	1951
Rfc5	Rfc5	replication factor C subunit 5	0.144223	Cluster 1	1951
Rftn2	Rftn2	raftlin family member 2	0.289873	Cluster 1	1951
Rfx7	Rfx7	regulatory factor X, 7	0.184175	Cluster 1	1951
RGD1304728	RGD1304728	similar to 4933427D14Rik protein	0.218299	Cluster 1	1951
RGD1305350	RGD1305350	similar to RIKEN cDNA 2510039O18	0.120499	Cluster 1	1951
RGD1306502	RGD1306502	RIKEN cDNA 6030458C11 gene	0.106178	Cluster 1	1951
RGD1307554	RGD1307554	similar to CG16812-PA	0.148197	Cluster 1	1951
RGD1308117	RGD1308117	similar to 9930012K11Rik protein	0.265757	Cluster 1	1951
RGD1308428	RGD1308428	similar to RIKEN cDNA 4931406P16	0.191821	Cluster 1	1951
RGD1308601	RGD1308601	RIKEN cDNA 8030462N17 gene	0.182612	Cluster 1	1951
RGD1309540	RGD1309540	RIKEN cDNA 1110051M20 gene	0.127258	Cluster 1	1951
RGD1310352	RGD1310352	similar to HTGN29 protein; keratinocytes associated transmembrane protein 2	0.100327	Cluster 1	1951
RGD1310951	RGD1310951	similar to RIKEN cDNA E130308A19	0.164883	Cluster 1	1951
RGD1311703	RGD1311703	similar to sid2057p	0.126811	Cluster 1	1951
RGD1311847	RGD1311847	similar to 1700030K09Rik protein	0.154722	Cluster 1	1951
RGD1561277	RGD1561277	RGD1561277	0.257116	Cluster 1	1951
RGD1562218	RGD1562218	similar to RIKEN cDNA 0610039J04	0.0867241	Cluster 1	1951
RGD1565685	RGD1565685	similar to RIKEN cDNA 1810030O07	0.141159	Cluster 1	1951
RGD1565775	RGD1565775	similar to RIKEN cDNA 2810403A07	0.342313	Cluster 1	1951
RGD1566289	RGD1566289	similar to probable nocturnin protein	0.314333	Cluster 1	1951
RGD1566386	RGD1566386	similar to Hypothetical protein A430033K04	0.189871	Cluster 1	1951
Rgmb	Rgmb	repulsive guidance molecule BMP co-receptor b	0.161441	Cluster 1	1951
Rgs5	Rgs5	regulator of G-protein signaling 5	0.229573	Cluster 1	1951
Rhbdf1	Rhbdf1	rhomboid 5 homolog 1	0.0960132	Cluster 1	1951
Rhob	Rhob	ras homolog family member B	0.194318	Cluster 1	1951
Rif1	Rif1	replication timing regulatory factor 1	0.236353	Cluster 1	1951
Rimklb	Rimklb	ribosomal modification protein rimK-like family member B	0.230341	Cluster 1	1951
Riok1	Riok1	RIO kinase 1	0.144854	Cluster 1	1951
Ripk1	Ripk1	receptor interacting serine/threonine kinase 1	0.0817853	Cluster 1	1951
Rnf123	Rnf123	ring finger protein 123	0.126383	Cluster 1	1951
Rnf166	Rnf166	ring finger protein 166	0.129804	Cluster 1	1951
Rnf2	Rnf2	ring finger protein 2	0.168588	Cluster 1	1951
Rnf216	Rnf216	ring finger protein 216	0.11231	Cluster 1	1951
Rnf220	Rnf220	ring finger protein 220	0.133324	Cluster 1	1951
Rnf44	Rnf44	ring finger protein 44	0.10074	Cluster 1	1951
Rnf6	Rnf6	ring finger protein 6	0.13606	Cluster 1	1951
Rnf8	Rnf8	ring finger protein 8	0.163653	Cluster 1	1951
Rnps1	Rnps1	RNA binding protein with serine rich domain 1	0.117613	Cluster 1	1951
Ro60	Ro60	Ro60, Y RNA binding protein	0.306058	Cluster 1	1951
Robo2	Robo2	roundabout guidance receptor 2	0.325025	Cluster 1	1951
Rock1	Rock1	Rho-associated coiled-coil containing protein kinase 1	0.129629	Cluster 1	1951
Rock2	Rock2	Rho-associated coiled-coil containing protein kinase 2	0.123316	Cluster 1	1951
Rph3al	Rph3al	rabphilin 3A-like (without C2 domains)	0.137696	Cluster 1	1951
Rpl10	Rpl10	ribosomal protein L10	0.100626	Cluster 1	1951
Rpl10a	Rpl10a	ribosomal protein L10A	0.126834	Cluster 1	1951
Rpl11	Rpl11	ribosomal protein L11	0.131711	Cluster 1	1951
Rpl12	Rpl12	ribosomal protein L12	0.122404	Cluster 1	1951
Rpl13	Rpl13	ribosomal protein L13	0.109105	Cluster 1	1951
Rpl13a	Rpl13a	ribosomal protein L13A	0.104592	Cluster 1	1951
Rpl15	Rpl15	ribosomal protein L15	0.130874	Cluster 1	1951
Rpl17	Rpl17	ribosomal protein L17	0.147374	Cluster 1	1951
Rpl18a	Rpl18a	ribosomal protein L18A	0.104827	Cluster 1	1951
Rpl19	Rpl19	ribosomal protein L19	0.111481	Cluster 1	1951
Rpl21/ENSRNOG00000000957	Rpl21	ribosomal protein L21	0.118017	Cluster 1	1951
Rpl21/ENSRNOG00000032803	Rpl21	ribosomal protein L21	0.133386	Cluster 1	1951
Rpl22l1	Rpl22l1	ribosomal protein L22 like 1	0.131142	Cluster 1	1951
Rpl23	Rpl23	ribosomal protein L23	0.130089	Cluster 1	1951
Rpl23a	Rpl23a	ribosomal protein L23a	0.138143	Cluster 1	1951
Rpl24	Rpl24	ribosomal protein L24	0.150865	Cluster 1	1951
Rpl26	Rpl26	ribosomal protein L26	0.152398	Cluster 1	1951
Rpl27a	Rpl27a	ribosomal protein L27a	0.151221	Cluster 1	1951
Rpl28	Rpl28	ribosomal protein L28	0.109601	Cluster 1	1951
Rpl29	Rpl29	ribosomal protein L29	0.0988774	Cluster 1	1951
Rpl3	Rpl3	ribosomal protein L3	0.158193	Cluster 1	1951
Rpl31	Rpl31	ribosomal protein L31	0.12484	Cluster 1	1951
Rpl34	Rpl34	ribosomal protein L34	0.140454	Cluster 1	1951
Rpl35	Rpl35	ribosomal protein L35	0.10489	Cluster 1	1951
Rpl36	Rpl36	ribosomal protein L36	0.151648	Cluster 1	1951
Rpl36a	Rpl36a	ribosomal protein L36a	0.228764	Cluster 1	1951
Rpl36al/ENSRNOG00000031315	Rpl36al	ribosomal protein L36a-like	0.206549	Cluster 1	1951
Rpl37	Rpl37	ribosomal protein L37	0.153032	Cluster 1	1951
Rpl4	Rpl4	ribosomal protein L4	0.121103	Cluster 1	1951
Rpl41	Rpl41	ribosomal protein L41	0.0944739	Cluster 1	1951
Rpl5	Rpl5	ribosomal protein L5	0.130898	Cluster 1	1951
Rpl6	Rpl6	ribosomal protein L6	0.119067	Cluster 1	1951
Rpl7	Rpl7	ribosomal protein L7	0.122742	Cluster 1	1951
Rpl7a/ENSRNOG00000047737	Rpl7a	ribosomal protein L7a	0.120056	Cluster 1	1951
Rpl7a/ENSRNOG00000049097	Rpl7a	ribosomal protein L7a	0.120056	Cluster 1	1951
Rplp0	Rplp0	ribosomal protein lateral stalk subunit P0	0.09253	Cluster 1	1951
Rplp1	Rplp1	ribosomal protein lateral stalk subunit P1	0.114694	Cluster 1	1951
Rpp30	Rpp30	ribonuclease P/MRP subunit p30	0.169081	Cluster 1	1951
Rpp40	Rpp40	ribonuclease P/MRP subunit p40	0.222226	Cluster 1	1951
Rprd2	Rprd2	regulation of nuclear pre-mRNA domain containing 2	0.157954	Cluster 1	1951
Rps10/ENSRNOG00000000490	Rps10	ribosomal protein S10	0.116569	Cluster 1	1951
Rps12	Rps12	ribosomal protein S12	0.166051	Cluster 1	1951
Rps13	Rps13	ribosomal protein S13	0.111275	Cluster 1	1951
Rps15	Rps15	ribosomal protein S15	0.103577	Cluster 1	1951
Rps15a	Rps15a	ribosomal protein S15a	0.146008	Cluster 1	1951
Rps16	Rps16	ribosomal protein S16	0.123328	Cluster 1	1951
Rps17	Rps17	ribosomal protein S17	0.116206	Cluster 1	1951
Rps18	Rps18	ribosomal protein S18	0.138416	Cluster 1	1951
Rps2	Rps2	ribosomal protein S2	0.113255	Cluster 1	1951
Rps23	Rps23	ribosomal protein S23	0.114382	Cluster 1	1951
Rps24	Rps24	ribosomal protein S24	0.186954	Cluster 1	1951
Rps27	Rps27	ribosomal protein S27	0.139941	Cluster 1	1951
Rps27a/ENSRNOG00000034246	Rps27a	ribosomal protein S27a	0.131955	Cluster 1	1951
Rps3	Rps3	ribosomal protein S3	0.120337	Cluster 1	1951
Rps3a	Rps3a	ribosomal protein S3a	0.148103	Cluster 1	1951
Rps4x/ENSRNOG00000003201	Rps4x	ribosomal protein S4, X-linked	0.147292	Cluster 1	1951
Rps5	Rps5	ribosomal protein S5	0.147667	Cluster 1	1951
Rps6ka1	Rps6ka1	ribosomal protein S6 kinase A1	0.120676	Cluster 1	1951
Rps6ka5	Rps6ka5	ribosomal protein S6 kinase A5	0.257442	Cluster 1	1951
Rps6kb1	Rps6kb1	ribosomal protein S6 kinase B1	0.157969	Cluster 1	1951
Rps6kb2	Rps6kb2	ribosomal protein S6 kinase B2	0.0894732	Cluster 1	1951
Rps7	Rps7	ribosomal protein S7	0.154832	Cluster 1	1951
Rps8	Rps8	ribosomal protein S8	0.128583	Cluster 1	1951
Rps9	Rps9	ribosomal protein S9	0.115883	Cluster 1	1951
Rpsa	Rpsa	ribosomal protein SA	0.108957	Cluster 1	1951
Rrn3	Rrn3	RRN3 homolog, RNA polymerase I transcription factor	0.143593	Cluster 1	1951
Rrnad1	Rrnad1	ribosomal RNA adenine dimethylase domain containing 1	0.174838	Cluster 1	1951
Rrp1b	Rrp1b	ribosomal RNA processing 1B	0.139522	Cluster 1	1951
Rrs1	Rrs1	ribosome biogenesis regulator 1 homolog	0.154217	Cluster 1	1951
Rsbn1	Rsbn1	round spermatid basic protein 1	0.244987	Cluster 1	1951
Rsbn1l	Rsbn1l	round spermatid basic protein 1-like	0.154623	Cluster 1	1951
Rsf1	Rsf1	remodeling and spacing factor 1	0.165051	Cluster 1	1951
Rsrc2	Rsrc2	arginine and serine rich coiled-coil 2	0.130422	Cluster 1	1951
Rtf1	Rtf1	Rtf1, Paf1/RNA polymerase II complex component, homolog (S. cerevisiae)	0.145861	Cluster 1	1951
Rtfdc1	Rtfdc1	replication termination factor 2 domain containing 1	0.085054	Cluster 1	1951
Rubcn	Rubcn	rubicon autophagy regulator	0.129126	Cluster 1	1951
Rxfp2	Rxfp2	relaxin family peptide receptor 2	0.419831	Cluster 1	1951
S100pbp	S100pbp	S100P binding protein	0.194422	Cluster 1	1951
Sacm1l	Sacm1l	SAC1 like phosphatidylinositide phosphatase	0.0786808	Cluster 1	1951
Safb	Safb	scaffold attachment factor B	0.10105	Cluster 1	1951
Sall2	Sall2	spalt-like transcription factor 2	0.280544	Cluster 1	1951
Sap130	Sap130	Sin3A associated protein 130	0.129061	Cluster 1	1951
Sap30bp	Sap30bp	SAP30 binding protein	0.100633	Cluster 1	1951
Sap30l	Sap30l	SAP30-like	0.103745	Cluster 1	1951
Sars2	Sars2	seryl-tRNA synthetase 2, mitochondrial	0.134158	Cluster 1	1951
Sart1	Sart1	spliceosome associated factor 1, recruiter of U4/U6.U5 tri-snRNP	0.0928062	Cluster 1	1951
Sash1	Sash1	SAM and SH3 domain containing 1	0.151788	Cluster 1	1951
Sbf2	Sbf2	SET binding factor 2	0.185246	Cluster 1	1951
Scaf11	Scaf11	SR-related CTD-associated factor 11	0.117157	Cluster 1	1951
Scaf8	Scaf8	SR-related CTD-associated factor 8	0.15263	Cluster 1	1951
Scap	Scap	SREBF chaperone	0.155726	Cluster 1	1951
Scaper	Scaper	S-phase cyclin A-associated protein in the ER	0.172197	Cluster 1	1951
Scarf1	Scarf1	scavenger receptor class F, member 1	0.181784	Cluster 1	1951
Scnn1b	Scnn1b	sodium channel epithelial 1 beta subunit	0.126538	Cluster 1	1951
Sde2	Sde2	SDE2 telomere maintenance homolog	0.130856	Cluster 1	1951
Sdf2	Sdf2	stromal cell derived factor 2	0.098211	Cluster 1	1951
Sdr39u1	Sdr39u1	short chain dehydrogenase/reductase family 39U, member 1	0.124489	Cluster 1	1951
Sec14l1	Sec14l1	SEC14-like lipid binding 1	0.301505	Cluster 1	1951
Sec22a	Sec22a	SEC22 homolog A, vesicle trafficking protein	0.100574	Cluster 1	1951
Sec23ip	Sec23ip	SEC23 interacting protein	0.154351	Cluster 1	1951
Sec61a2	Sec61a2	Sec61 translocon alpha 2 subunit	0.132601	Cluster 1	1951
Secisbp2	Secisbp2	SECIS binding protein 2	0.0939307	Cluster 1	1951
Secisbp2l	Secisbp2l	SECIS binding protein 2-like	0.179594	Cluster 1	1951
Selenoh	Selenoh	selenoprotein H	0.114711	Cluster 1	1951
Sema3b	Sema3b	semaphorin 3B	0.176352	Cluster 1	1951
Sema3g	Sema3g	semaphorin 3G	0.291846	Cluster 1	1951
Sema4b	Sema4b	semaphorin 4B	0.179122	Cluster 1	1951
Sema6c	Sema6c	semaphorin 6C	0.29925	Cluster 1	1951
Senp6	Senp6	SUMO specific peptidase 6	0.125447	Cluster 1	1951
Senp7	Senp7	SUMO specific peptidase 7	0.191284	Cluster 1	1951
Septin4	Septin4	septin 4	0.201995	Cluster 1	1951
Septin5	Septin5	septin 5	0.184507	Cluster 1	1951
Serbp1	Serbp1	Serpine1 mRNA binding protein 1	0.116325	Cluster 1	1951
Serinc1	Serinc1	serine incorporator 1	0.139341	Cluster 1	1951
Serinc3	Serinc3	serine incorporator 3	0.112922	Cluster 1	1951
Serinc5	Serinc5	serine incorporator 5	0.216174	Cluster 1	1951
Sertad3	Sertad3	SERTA domain containing 3	0.202467	Cluster 1	1951
Setd1a	Setd1a	SET domain containing 1A, histone lysine methyltransferase	0.148622	Cluster 1	1951
Setd2	Setd2	SET domain containing 2, histone lysine methyltransferase	0.131876	Cluster 1	1951
Setd4	Setd4	SET domain containing 4	0.174726	Cluster 1	1951
Setdb1	Setdb1	SET domain bifurcated histone lysine methyltransferase 1	0.175577	Cluster 1	1951
Setx	Setx	senataxin	0.181252	Cluster 1	1951
Sf3a2	Sf3a2	splicing factor 3a, subunit 2	0.131615	Cluster 1	1951
Sf3b1	Sf3b1	splicing factor 3b, subunit 1	0.121338	Cluster 1	1951
Sf3b2	Sf3b2	splicing factor 3b, subunit 2	0.11719	Cluster 1	1951
Sf3b4	Sf3b4	splicing factor 3b, subunit 4	0.0806093	Cluster 1	1951
Sfi1	Sfi1	SFI1 centrin binding protein	0.0938595	Cluster 1	1951
Sfmbt1	Sfmbt1	Scm-like with four mbt domains 1	0.126637	Cluster 1	1951
Sfr1	Sfr1	SWI5-dependent homologous recombination repair protein 1	0.160292	Cluster 1	1951
Sfswap	Sfswap	splicing factor SWAP	0.157337	Cluster 1	1951
Sfxn2/ENSRNOG00000049308	Sfxn2	sideroflexin 2	0.484359	Cluster 1	1951
Sgpl1	Sgpl1	sphingosine-1-phosphate lyase 1	0.16652	Cluster 1	1951
Sgsm2	Sgsm2	small G protein signaling modulator 2	0.19734	Cluster 1	1951
Sh2b1	Sh2b1	SH2B adaptor protein 1	0.120388	Cluster 1	1951
Sh3bp5	Sh3bp5	SH3-domain binding protein 5	0.192605	Cluster 1	1951
Sh3yl1	Sh3yl1	SH3 and SYLF domain containing 1	0.135717	Cluster 1	1951
Shprh	Shprh	SNF2 histone linker PHD RING helicase	0.177692	Cluster 1	1951
Shroom4	Shroom4	shroom family member 4	0.235578	Cluster 1	1951
Siah1	Siah1	siah E3 ubiquitin protein ligase 1	0.16926	Cluster 1	1951
Sidt2	Sidt2	SID1 transmembrane family, member 2	0.0882344	Cluster 1	1951
Sik2	Sik2	salt-inducible kinase 2	0.162271	Cluster 1	1951
Sik3	Sik3	SIK family kinase 3	0.133402	Cluster 1	1951
Sin3a	Sin3a	SIN3 transcription regulator family member A	0.134705	Cluster 1	1951
Sin3b	Sin3b	SIN3 transcription regulator family member B	0.11039	Cluster 1	1951
Sinhcaf	Sinhcaf	SIN3-HDAC complex associated factor	0.138485	Cluster 1	1951
Sipa1l3	Sipa1l3	signal-induced proliferation-associated 1 like 3	0.119555	Cluster 1	1951
Skiv2l	Skiv2l	Ski2 like RNA helicase	0.0950567	Cluster 1	1951
Slain2	Slain2	SLAIN motif family, member 2	0.12156	Cluster 1	1951
Slc18b1	Slc18b1	solute carrier family 18 member B1	0.130682	Cluster 1	1951
Slc19a2	Slc19a2	solute carrier family 19 member 2	0.135611	Cluster 1	1951
Slc20a2	Slc20a2	solute carrier family 20 member 2	0.165931	Cluster 1	1951
Slc24a5	Slc24a5	solute carrier family 24 member 5	0.164901	Cluster 1	1951
Slc25a16	Slc25a16	solute carrier family 25 member 16	0.112525	Cluster 1	1951
Slc25a17	Slc25a17	solute carrier family 25 member 17	0.104948	Cluster 1	1951
Slc25a28	Slc25a28	solute carrier family 25 member 28	0.142877	Cluster 1	1951
Slc25a34	Slc25a34	solute carrier family 25, member 34	0.399157	Cluster 1	1951
Slc26a11	Slc26a11	solute carrier family 26 member 11	0.213019	Cluster 1	1951
Slc29a1	Slc29a1	solute carrier family 29 member 1	0.34458	Cluster 1	1951
Slc2a13	Slc2a13	solute carrier family 2 member 13	0.20535	Cluster 1	1951
Slc2a8	Slc2a8	solute carrier family 2 member 8	0.172567	Cluster 1	1951
Slc30a4	Slc30a4	solute carrier family 30 member 4	0.147177	Cluster 1	1951
Slc31a2	Slc31a2	solute carrier family 31 member 2	0.279656	Cluster 1	1951
Slc33a1	Slc33a1	solute carrier family 33 member 1	0.166129	Cluster 1	1951
Slc35a5	Slc35a5	solute carrier family 35, member A5	0.226189	Cluster 1	1951
Slc35f5	Slc35f5	solute carrier family 35, member F5	0.103974	Cluster 1	1951
Slc37a3	Slc37a3	solute carrier family 37, member 3	0.0914828	Cluster 1	1951
Slc39a7	Slc39a7	solute carrier family 39 member 7	0.105641	Cluster 1	1951
Slc41a3	Slc41a3	solute carrier family 41, member 3	0.216538	Cluster 1	1951
Slc44a1	Slc44a1	solute carrier family 44 member 1	0.16286	Cluster 1	1951
Slc44a2	Slc44a2	solute carrier family 44 member 2	0.17094	Cluster 1	1951
Slc6a6	Slc6a6	solute carrier family 6 member 6	0.33983	Cluster 1	1951
Slc7a15	Slc7a15	solute carrier family 7 (cationic amino acid transporter, y+ system), member 15	0.370641	Cluster 1	1951
Slc8a2	Slc8a2	solute carrier family 8 member A2	0.188509	Cluster 1	1951
Slc9a1	Slc9a1	solute carrier family 9 member A1	0.140305	Cluster 1	1951
Slf1	Slf1	SMC5-SMC6 complex localization factor 1	0.228071	Cluster 1	1951
Slit3	Slit3	slit guidance ligand 3	0.287107	Cluster 1	1951
Slk	Slk	STE20-like kinase	0.230961	Cluster 1	1951
Sltm	Sltm	SAFB-like, transcription modulator	0.130894	Cluster 1	1951
Slu7	Slu7	SLU7 homolog, splicing factor	0.10681	Cluster 1	1951
Slx1b	Slx1b	SLX1 homolog B, structure-specific endonuclease subunit	0.138477	Cluster 1	1951
Smad3	Smad3	SMAD family member 3	0.125033	Cluster 1	1951
Smad4	Smad4	SMAD family member 4	0.174049	Cluster 1	1951
Smarcad1	Smarcad1	SWI/SNF-related, matrix-associated actin-dependent regulator of chromatin, subfamily a, containing DEAD/H box 1`	0.111181	Cluster 1	1951
Smarcal1	Smarcal1	Swi/SNF related matrix associated, actin dependent regulator of chromatin, subfamily a-like 1	0.116791	Cluster 1	1951
Smarcc2	Smarcc2	SWI/SNF related, matrix associated, actin dependent regulator of chromatin, subfamily c, member 2	0.118906	Cluster 1	1951
Smarcd1	Smarcd1	SWI/SNF related, matrix associated, actin dependent regulator of chromatin, subfamily d, member 1	0.177526	Cluster 1	1951
Smc1a	Smc1a	structural maintenance of chromosomes 1A	0.125716	Cluster 1	1951
Smchd1	Smchd1	structural maintenance of chromosomes flexible hinge domain containing 1	0.180992	Cluster 1	1951
Smim13	Smim13	small integral membrane protein 13	0.375724	Cluster 1	1951
Snai2	Snai2	snail family transcriptional repressor 2	0.3599	Cluster 1	1951
Snapc4	Snapc4	small nuclear RNA activating complex, polypeptide 4	0.170431	Cluster 1	1951
Snrnp200	Snrnp200	small nuclear ribonucleoprotein U5 subunit 200	0.0849023	Cluster 1	1951
Snrnp70	Snrnp70	small nuclear ribonucleoprotein U1 subunit 70	0.117046	Cluster 1	1951
Snw1	Snw1	SNW domain containing 1	0.0976379	Cluster 1	1951
Snx1	Snx1	sorting nexin 1	0.078938	Cluster 1	1951
Snx33	Snx33	sorting nexin 33	0.171994	Cluster 1	1951
Snx4	Snx4	sorting nexin 4	0.202031	Cluster 1	1951
Soat1	Soat1	sterol O-acyltransferase 1	0.202254	Cluster 1	1951
Socs6	Socs6	suppressor of cytokine signaling 6	0.157484	Cluster 1	1951
Son	Son	Son DNA binding protein	0.11973	Cluster 1	1951
Sorbs3	Sorbs3	sorbin and SH3 domain containing 3	0.124345	Cluster 1	1951
Sos1	Sos1	SOS Ras/Rac guanine nucleotide exchange factor 1	0.13966	Cluster 1	1951
Sos2	Sos2	SOS Ras/Rho guanine nucleotide exchange factor 2	0.139517	Cluster 1	1951
Sowahc	Sowahc	sosondowah ankyrin repeat domain family member C	0.184833	Cluster 1	1951
Sox17	Sox17	SRY-box transcription factor 17	0.312669	Cluster 1	1951
Sp1	Sp1	Sp1 transcription factor	0.126606	Cluster 1	1951
Spag9	Spag9	sperm associated antigen 9	0.129482	Cluster 1	1951
Spata6	Spata6	spermatogenesis associated 6	0.211825	Cluster 1	1951
Spata7	Spata7	spermatogenesis associated 7	0.161283	Cluster 1	1951
Spats2l	Spats2l	spermatogenesis associated, serine-rich 2-like	0.173449	Cluster 1	1951
Spcs3	Spcs3	signal peptidase complex subunit 3	0.114523	Cluster 1	1951
Spen	Spen	spen family transcriptional repressor	0.138192	Cluster 1	1951
Spg11	Spg11	SPG11 vesicle trafficking associated, spatacsin	0.104295	Cluster 1	1951
Spice1	Spice1	spindle and centriole associated protein 1	0.245603	Cluster 1	1951
Spidr	Spidr	scaffold protein involved in DNA repair	0.228647	Cluster 1	1951
Spin2a	Spin2a	spindlin family, member 2A	0.471351	Cluster 1	1951
Spint1	Spint1	serine peptidase inhibitor, Kunitz type 1	0.0996245	Cluster 1	1951
Spire1	Spire1	spire-type actin nucleation factor 1	0.130431	Cluster 1	1951
Sppl2a	Sppl2a	signal peptide peptidase-like 2A	0.103549	Cluster 1	1951
Sppl3	Sppl3	signal peptide peptidase like 3	0.130846	Cluster 1	1951
Sprtn	Sprtn	SprT-like N-terminal domain	0.190471	Cluster 1	1951
Spry1	Spry1	sprouty RTK signaling antagonist 1	0.258639	Cluster 1	1951
Sptan1	Sptan1	spectrin, alpha, non-erythrocytic 1	0.0956952	Cluster 1	1951
Sptlc1	Sptlc1	serine palmitoyltransferase, long chain base subunit 1	0.0972509	Cluster 1	1951
Sptssa	Sptssa	serine palmitoyltransferase, small subunit A	0.109974	Cluster 1	1951
Sra1	Sra1	steroid receptor RNA activator 1	0.106471	Cluster 1	1951
Srbd1	Srbd1	S1 RNA binding domain 1	0.144668	Cluster 1	1951
Srd5a3	Srd5a3	steroid 5 alpha-reductase 3	0.143616	Cluster 1	1951
Srek1	Srek1	splicing regulatory glutamic acid and lysine rich protein 1	0.186062	Cluster 1	1951
Srgap1	Srgap1	SLIT-ROBO Rho GTPase activating protein 1	0.327228	Cluster 1	1951
Srp68	Srp68	signal recognition particle 68	0.0988403	Cluster 1	1951
Srpk2	Srpk2	SRSF protein kinase 2	0.139106	Cluster 1	1951
Srrm1	Srrm1	serine and arginine repetitive matrix 1	0.149757	Cluster 1	1951
Srrm2	Srrm2	serine/arginine repetitive matrix 2	0.153787	Cluster 1	1951
Srrt	Srrt	serrate, RNA effector molecule	0.148834	Cluster 1	1951
Srsf1	Srsf1	serine and arginine rich splicing factor 1	0.141116	Cluster 1	1951
Srsf11	Srsf11	serine and arginine rich splicing factor 11	0.174568	Cluster 1	1951
Srsf2	Srsf2	serine and arginine rich splicing factor 2	0.126683	Cluster 1	1951
Srsf4	Srsf4	serine and arginine rich splicing factor 4	0.14828	Cluster 1	1951
Srsf5	Srsf5	serine and arginine rich splicing factor 5	0.134111	Cluster 1	1951
Srsf7	Srsf7	serine and arginine rich splicing factor 7	0.198817	Cluster 1	1951
Ssr1	Ssr1	signal sequence receptor subunit 1	0.140747	Cluster 1	1951
Ssr3	Ssr3	signal sequence receptor subunit 3	0.104477	Cluster 1	1951
Ssrp1	Ssrp1	structure specific recognition protein 1	0.125894	Cluster 1	1951
St3gal6	St3gal6	ST3 beta-galactoside alpha-2,3-sialyltransferase 6	0.142016	Cluster 1	1951
St6galnac6	St6galnac6	ST6 N-acetylgalactosaminide alpha-2,6-sialyltransferase 6	0.173791	Cluster 1	1951
Stag2	Stag2	stromal antigen 2	0.162851	Cluster 1	1951
Stard5	Stard5	StAR-related lipid transfer domain containing 5	0.19469	Cluster 1	1951
Stard7	Stard7	StAR-related lipid transfer domain containing 7	0.136796	Cluster 1	1951
Stard8	Stard8	StAR-related lipid transfer domain containing 8	0.126739	Cluster 1	1951
Stat6	Stat6	signal transducer and activator of transcription 6	0.101666	Cluster 1	1951
Stau1	Stau1	staufen double-stranded RNA binding protein 1	0.0890141	Cluster 1	1951
Steap1	Steap1	STEAP family member 1	0.369855	Cluster 1	1951
Steap2	Steap2	STEAP2 metalloreductase	0.248459	Cluster 1	1951
Stim1	Stim1	stromal interaction molecule 1	0.237474	Cluster 1	1951
Stim2	Stim2	stromal interaction molecule 2	0.170222	Cluster 1	1951
Stk25	Stk25	serine/threonine kinase 25	0.0839224	Cluster 1	1951
Stk26	Stk26	serine/threonine kinase 26	0.265399	Cluster 1	1951
Stk32b	Stk32b	serine/threonine kinase 32B	0.261907	Cluster 1	1951
Stk38	Stk38	serine/threonine kinase 38	0.146176	Cluster 1	1951
Stk4	Stk4	serine/threonine kinase 4	0.131812	Cluster 1	1951
Stom	Stom	stomatin	0.210719	Cluster 1	1951
Strada	Strada	STE20 related adaptor alpha	0.128561	Cluster 1	1951
Strn3	Strn3	striatin 3	0.161583	Cluster 1	1951
Stx12	Stx12	syntaxin 12	0.12888	Cluster 1	1951
Stx2	Stx2	syntaxin 2	0.15298	Cluster 1	1951
Stxbp3	Stxbp3	syntaxin binding protein 3	0.114184	Cluster 1	1951
Suds3	Suds3	SDS3 homolog, SIN3A corepressor complex component	0.0793359	Cluster 1	1951
Sugp1	Sugp1	SURP and G patch domain containing 1	0.120087	Cluster 1	1951
Sugt1	Sugt1	SGT1 homolog, MIS12 kinetochore complex assembly cochaperone	0.097794	Cluster 1	1951
Sumf1	Sumf1	sulfatase modifying factor 1	0.0670276	Cluster 1	1951
Sumo1	Sumo1	small ubiquitin-like modifier 1	0.0843342	Cluster 1	1951
Sumo4	Sumo4	small ubiquitin-like modifier 4	0.12094	Cluster 1	1951
Sun1	Sun1	Sad1 and UNC84 domain containing 1	0.139735	Cluster 1	1951
Sun2	Sun2	Sad1 and UNC84 domain containing 2	0.110694	Cluster 1	1951
Supt16h	Supt16h	SPT16 homolog, facilitates chromatin remodeling subunit	0.143296	Cluster 1	1951
Supt20h	Supt20h	SPT20 homolog, SAGA complex component	0.107956	Cluster 1	1951
Supt4h1	Supt4h1	SPT4 homolog, DSIF elongation factor subunit	0.117591	Cluster 1	1951
Supt5h	Supt5h	SPT5 homolog, DSIF elongation factor subunit	0.0670651	Cluster 1	1951
Supt6h	Supt6h	SPT6 homolog, histone chaperone and transcription elongation factor	0.085316	Cluster 1	1951
Surf6	Surf6	surfeit 6	0.156641	Cluster 1	1951
Suv39h1l1	Suv39h1l1	suppressor of variegation 3-9 homolog 1 (Drosophila)-like 1	0.235999	Cluster 1	1951
Syf2	Syf2	SYF2 pre-mRNA-splicing factor	0.119667	Cluster 1	1951
Synpo	Synpo	synaptopodin	0.219593	Cluster 1	1951
Tab1	Tab1	TGF-beta activated kinase 1/MAP3K7 binding protein 1	0.113765	Cluster 1	1951
Tab2	Tab2	TGF-beta activated kinase 1/MAP3K7 binding protein 2	0.117892	Cluster 1	1951
Tacc1	Tacc1	transforming, acidic coiled-coil containing protein 1	0.183849	Cluster 1	1951
Tada2b	Tada2b	transcriptional adaptor 2B	0.129571	Cluster 1	1951
Taf1d	Taf1d	TATA-box binding protein associated factor, RNA polymerase I subunit D	0.221359	Cluster 1	1951
Taf5l	Taf5l	TATA-box binding protein associated factor 5 like	0.137586	Cluster 1	1951
Taf6	Taf6	TATA-box binding protein associated factor 6	0.11083	Cluster 1	1951
Tal1	Tal1	TAL bHLH transcription factor 1, erythroid differentiation factor	0.182865	Cluster 1	1951
Tanc1	Tanc1	tetratricopeptide repeat, ankyrin repeat and coiled-coil containing 1	0.140218	Cluster 1	1951
Tanc2	Tanc2	tetratricopeptide repeat, ankyrin repeat and coiled-coil containing 2	0.273724	Cluster 1	1951
Taok2/ENSRNOG00000019964	Taok2	TAO kinase 2	0.0990453	Cluster 1	1951
Tapt1	Tapt1	transmembrane anterior posterior transformation 1	0.142205	Cluster 1	1951
Tax1bp1	Tax1bp1	Tax1 binding protein 1	0.10118	Cluster 1	1951
Tbc1d1	Tbc1d1	TBC1 domain family member 1	0.17119	Cluster 1	1951
Tbc1d17	Tbc1d17	TBC1 domain family, member 17	0.165215	Cluster 1	1951
Tbc1d20	Tbc1d20	TBC1 domain family, member 20	0.174251	Cluster 1	1951
Tbc1d23	Tbc1d23	TBC1 domain family, member 23	0.131476	Cluster 1	1951
Tbc1d25	Tbc1d25	TBC1 domain family, member 25	0.138524	Cluster 1	1951
Tbc1d5	Tbc1d5	TBC1 domain family, member 5	0.122734	Cluster 1	1951
Tbc1d8	Tbc1d8	TBC1 domain family, member 8	0.14006	Cluster 1	1951
Tbc1d8b	Tbc1d8b	TBC1 domain family member 8B	0.157532	Cluster 1	1951
Tbce	Tbce	tubulin folding cofactor E	0.0806239	Cluster 1	1951
Tbl1x	Tbl1x	transducin (beta)-like 1 X-linked	0.13201	Cluster 1	1951
Tbl1xr1	Tbl1xr1	transducin (beta)-like 1 X-linked receptor 1	0.106746	Cluster 1	1951
Tbrg1	Tbrg1	transforming growth factor beta regulator 1	0.11987	Cluster 1	1951
Tbrg4	Tbrg4	transforming growth factor beta regulator 4	0.137592	Cluster 1	1951
Tbx2	Tbx2	T-box transcription factor 2	0.210136	Cluster 1	1951
Tcaf2/ENSRNOG00000030222	Tcaf2	TRPM8 channel-associated factor 2	0.282406	Cluster 1	1951
Tcea1	Tcea1	transcription elongation factor A1	0.105261	Cluster 1	1951
Tcerg1	Tcerg1	transcription elongation regulator 1	0.133601	Cluster 1	1951
Tcf20	Tcf20	transcription factor 20	0.105121	Cluster 1	1951
Tcf25	Tcf25	transcription factor 25	0.0729818	Cluster 1	1951
Tcf3	Tcf3	transcription factor 3	0.159456	Cluster 1	1951
Tcf7l1	Tcf7l1	transcription factor 7 like 1	0.205761	Cluster 1	1951
Tcf7l2	Tcf7l2	transcription factor 7 like 2	0.201413	Cluster 1	1951
Tcp11l2	Tcp11l2	t-complex 11 like 2	0.222494	Cluster 1	1951
Tctn1	Tctn1	tectonic family member 1	0.205619	Cluster 1	1951
Tdrd7	Tdrd7	tudor domain containing 7	0.0820542	Cluster 1	1951
Tead3	Tead3	TEA domain transcription factor 3	0.211148	Cluster 1	1951
Tek	Tek	TEK receptor tyrosine kinase	0.181329	Cluster 1	1951
Tekt1	Tekt1	tektin 1	0.336712	Cluster 1	1951
Tenm3	Tenm3	teneurin transmembrane protein 3	0.259088	Cluster 1	1951
Tent4a	Tent4a	terminal nucleotidyltransferase 4A	0.151446	Cluster 1	1951
Tex10	Tex10	testis expressed 10	0.192444	Cluster 1	1951
Tfap2b	Tfap2b	transcription factor AP-2 beta	0.208024	Cluster 1	1951
Tfcp2	Tfcp2	transcription factor CP2	0.156014	Cluster 1	1951
Tfcp2l1	Tfcp2l1	transcription factor CP2-like 1	0.208982	Cluster 1	1951
Tgfb2	Tgfb2	transforming growth factor, beta 2	0.205622	Cluster 1	1951
Tgfbr1	Tgfbr1	transforming growth factor, beta receptor 1	0.153438	Cluster 1	1951
Thap11	Thap11	THAP domain containing 11	0.143264	Cluster 1	1951
Thap7	Thap7	THAP domain containing 7	0.112357	Cluster 1	1951
Thbs1	Thbs1	thrombospondin 1	0.276995	Cluster 1	1951
Thbs2	Thbs2	thrombospondin 2	0.311216	Cluster 1	1951
Them4	Them4	thioesterase superfamily member 4	0.182315	Cluster 1	1951
Thoc3	Thoc3	THO complex 3	0.114137	Cluster 1	1951
Thrap3	Thrap3	thyroid hormone receptor associated protein 3	0.137536	Cluster 1	1951
Thyn1	Thyn1	thymocyte nuclear protein 1	0.162044	Cluster 1	1951
Tia1	Tia1	TIA1 cytotoxic granule-associated RNA binding protein	0.199878	Cluster 1	1951
Tial1	Tial1	Tia1 cytotoxic granule-associated RNA binding protein-like 1	0.119135	Cluster 1	1951
Tigd2	Tigd2	tigger transposable element derived 2	0.20616	Cluster 1	1951
Timeless	Timeless	timeless circadian regulator	0.228306	Cluster 1	1951
Timm44	Timm44	translocase of inner mitochondrial membrane 44	0.0893844	Cluster 1	1951
Tjap1	Tjap1	tight junction associated protein 1	0.144154	Cluster 1	1951
Tjp1	Tjp1	tight junction protein 1	0.189828	Cluster 1	1951
Tle1	Tle1	TLE family member 1, transcriptional corepressor	0.220296	Cluster 1	1951
Tlk2	Tlk2	tousled-like kinase 2	0.135718	Cluster 1	1951
Tll1	Tll1	tolloid-like 1	0.336797	Cluster 1	1951
Tm2d3	Tm2d3	TM2 domain containing 3	0.0984432	Cluster 1	1951
Tmed10	Tmed10	transmembrane p24 trafficking protein 10	0.0571486	Cluster 1	1951
Tmed4	Tmed4	transmembrane p24 trafficking protein 4	0.125607	Cluster 1	1951
Tmem117	Tmem117	transmembrane protein 117	0.149984	Cluster 1	1951
Tmem132c	Tmem132c	transmembrane protein 132C	0.515133	Cluster 1	1951
Tmem161b	Tmem161b	transmembrane protein 161B	0.141995	Cluster 1	1951
Tmem164	Tmem164	transmembrane protein 164	0.179136	Cluster 1	1951
Tmem167b	Tmem167b	transmembrane protein 167B	0.147807	Cluster 1	1951
Tmem18	Tmem18	transmembrane protein 18	0.178385	Cluster 1	1951
Tmem198b	Tmem198b	transmembrane protein 198b	0.249713	Cluster 1	1951
Tmem201	Tmem201	transmembrane protein 201	0.193093	Cluster 1	1951
Tmem202	Tmem202	transmembrane protein 202	0.574029	Cluster 1	1951
Tmem222	Tmem222	transmembrane protein 222	0.124519	Cluster 1	1951
Tmem249	Tmem249	transmembrane protein 249	0.332866	Cluster 1	1951
Tmem252	Tmem252	transmembrane protein 252	0.961484	Cluster 1	1951
Tmem265	Tmem265	transmembrane protein 265	0.190664	Cluster 1	1951
Tmem268	Tmem268	transmembrane protein 268	0.26096	Cluster 1	1951
Tmem30a	Tmem30a	transmembrane protein 30A	0.14733	Cluster 1	1951
Tmem5	Tmem5	transmembrane protein 5	0.233023	Cluster 1	1951
Tmem59	Tmem59	transmembrane protein 59	0.0629938	Cluster 1	1951
Tmem63b	Tmem63b	transmembrane protein 63B	0.156489	Cluster 1	1951
Tmem67	Tmem67	transmembrane protein 67	0.175172	Cluster 1	1951
Tmem87b	Tmem87b	transmembrane protein 87B	0.119813	Cluster 1	1951
Tmem9	Tmem9	transmembrane protein 9	0.143441	Cluster 1	1951
Tmod3	Tmod3	tropomodulin 3	0.170609	Cluster 1	1951
Tmprss2	Tmprss2	transmembrane serine protease 2	0.154095	Cluster 1	1951
Tmub2	Tmub2	transmembrane and ubiquitin-like domain containing 2	0.110408	Cluster 1	1951
Tmx3	Tmx3	thioredoxin-related transmembrane protein 3	0.187509	Cluster 1	1951
Tnip2	Tnip2	TNFAIP3 interacting protein 2	0.178585	Cluster 1	1951
Tnk1	Tnk1	tyrosine kinase, non-receptor, 1	0.147424	Cluster 1	1951
Tnk2	Tnk2	tyrosine kinase, non-receptor, 2	0.262192	Cluster 1	1951
Tnks2/ENSRNOG00000052664	Tnks2	tankyrase 2	0.152173	Cluster 1	1951
Tnpo1	Tnpo1	transportin 1	0.11424	Cluster 1	1951
Tnpo2	Tnpo2	transportin 2	0.14788	Cluster 1	1951
Tnrc6a	Tnrc6a	trinucleotide repeat containing adaptor 6A	0.164276	Cluster 1	1951
Tns3	Tns3	tensin 3	0.104087	Cluster 1	1951
Tob1	Tob1	transducer of ErbB-2.1	0.181004	Cluster 1	1951
Toe1	Toe1	target of EGR1, exonuclease	0.208274	Cluster 1	1951
Tomm20	Tomm20	translocase of outer mitochondrial membrane 20	0.110643	Cluster 1	1951
Tor1aip2	Tor1aip2	torsin 1A interacting protein 2	0.0844528	Cluster 1	1951
Tox	Tox	thymocyte selection-associated high mobility group box	0.349876	Cluster 1	1951
Tox4	Tox4	TOX high mobility group box family member 4	0.0833802	Cluster 1	1951
Tp53bp2	Tp53bp2	tumor protein p53 binding protein, 2	0.108783	Cluster 1	1951
Tp53i13	Tp53i13	tumor protein p53 inducible protein 13	0.161746	Cluster 1	1951
Tpcn2	Tpcn2	two pore segment channel 2	0.160364	Cluster 1	1951
Tpd52	Tpd52	tumor protein D52	0.0932381	Cluster 1	1951
Tprg1l	Tprg1l	tumor protein p63 regulated 1-like	0.0827255	Cluster 1	1951
Tpt1	Tpt1	tumor protein, translationally-controlled 1	0.088627	Cluster 1	1951
Tram1	Tram1	translocation associated membrane protein 1	0.0839915	Cluster 1	1951
Trappc10	Trappc10	trafficking protein particle complex 10	0.0764918	Cluster 1	1951
Trappc13	Trappc13	trafficking protein particle complex 13	0.113087	Cluster 1	1951
Trappc6b	Trappc6b	trafficking protein particle complex 6B	0.0984899	Cluster 1	1951
Trappc8	Trappc8	trafficking protein particle complex 8	0.113725	Cluster 1	1951
Trim23	Trim23	tripartite motif-containing 23	0.179341	Cluster 1	1951
Trim3	Trim3	tripartite motif-containing 3	0.126653	Cluster 1	1951
Trim39	Trim39	tripartite motif-containing 39	0.133143	Cluster 1	1951
Trir	Trir	telomerase RNA component interacting RNase	0.0947363	Cluster 1	1951
Trmt1	Trmt1	tRNA methyltransferase 1	0.112084	Cluster 1	1951
Trmt10c	Trmt10c	tRNA methyltransferase 10C, mitochondrial RNase P subunit	0.113676	Cluster 1	1951
Trmt13	Trmt13	tRNA methyltransferase 13 homolog	0.230984	Cluster 1	1951
Trnt1	Trnt1	tRNA nucleotidyl transferase 1	0.0827043	Cluster 1	1951
Trpm7	Trpm7	transient receptor potential cation channel, subfamily M, member 7	0.191521	Cluster 1	1951
Tsc2	Tsc2	TSC complex subunit 2	0.0924584	Cluster 1	1951
Tsen54	Tsen54	tRNA splicing endonuclease subunit 54	0.112217	Cluster 1	1951
Tsfm	Tsfm	Ts translation elongation factor, mitochondrial	0.217238	Cluster 1	1951
Tshr	Tshr	thyroid stimulating hormone receptor	0.280151	Cluster 1	1951
Tshz1	Tshz1	teashirt zinc finger homeobox 1	0.183943	Cluster 1	1951
Tsnax	Tsnax	translin-associated factor X	0.0739873	Cluster 1	1951
Tspan15	Tspan15	tetraspanin 15	0.210911	Cluster 1	1951
Tspan3	Tspan3	tetraspanin 3	0.148401	Cluster 1	1951
Tspan4/ENSRNOG00000049324	Tspan4	tetraspanin 4	0.192264	Cluster 1	1951
Tspyl1	Tspyl1	TSPY-like 1	0.125392	Cluster 1	1951
Tspyl2	Tspyl2	TSPY-like 2	0.152498	Cluster 1	1951
Tsr1	Tsr1	TSR1, ribosome maturation factor	0.104615	Cluster 1	1951
Tsr2	Tsr2	TSR2, ribosome maturation factor	0.0931297	Cluster 1	1951
Ttc1	Ttc1	tetratricopeptide repeat domain 1	0.115824	Cluster 1	1951
Ttc13	Ttc13	tetratricopeptide repeat domain 13	0.0964009	Cluster 1	1951
Ttc22	Ttc22	tetratricopeptide repeat domain 22	0.225718	Cluster 1	1951
Ttc3	Ttc3	tetratricopeptide repeat domain 3	0.178272	Cluster 1	1951
Ttf1	Ttf1	transcription termination factor 1	0.127525	Cluster 1	1951
Ttyh3	Ttyh3	tweety family member 3	0.180641	Cluster 1	1951
Tubgcp3	Tubgcp3	tubulin, gamma complex associated protein 3	0.137567	Cluster 1	1951
Tubgcp6	Tubgcp6	tubulin, gamma complex associated protein 6	0.095719	Cluster 1	1951
Tut4	Tut4	terminal uridylyl transferase 4	0.216437	Cluster 1	1951
Txlna	Txlna	taxilin alpha	0.136935	Cluster 1	1951
Txnip	Txnip	thioredoxin interacting protein	0.417246	Cluster 1	1951
Txnrd3	Txnrd3	thioredoxin reductase 3	0.242475	Cluster 1	1951
U2af1	U2af1	U2 small nuclear RNA auxiliary factor 1	0.120106	Cluster 1	1951
Uaca	Uaca	uveal autoantigen with coiled-coil domains and ankyrin repeats	0.149458	Cluster 1	1951
Uba2	Uba2	ubiquitin-like modifier activating enzyme 2	0.120714	Cluster 1	1951
Uba52	Uba52	ubiquitin A-52 residue ribosomal protein fusion product 1	0.0643169	Cluster 1	1951
Ubap2l	Ubap2l	ubiquitin associated protein 2-like	0.148584	Cluster 1	1951
Ubash3b	Ubash3b	ubiquitin associated and SH3 domain containing, B	0.172691	Cluster 1	1951
Ube2d2	Ube2d2	ubiquitin-conjugating enzyme E2D 2	0.110089	Cluster 1	1951
Ube2e3	Ube2e3	ubiquitin-conjugating enzyme E2E 3	0.136793	Cluster 1	1951
Ube2z	Ube2z	ubiquitin-conjugating enzyme E2Z	0.104348	Cluster 1	1951
Ube4b	Ube4b	ubiquitination factor E4B	0.170063	Cluster 1	1951
Ubl3	Ubl3	ubiquitin-like 3	0.133364	Cluster 1	1951
Ublcp1	Ublcp1	ubiquitin-like domain containing CTD phosphatase 1	0.116343	Cluster 1	1951
Ubp1	Ubp1	upstream binding protein 1	0.168307	Cluster 1	1951
Ubqln2	Ubqln2	ubiquilin 2	0.186144	Cluster 1	1951
Ubr3	Ubr3	ubiquitin protein ligase E3 component n-recognin 3	0.135154	Cluster 1	1951
Ubr5	Ubr5	ubiquitin protein ligase E3 component n-recognin 5	0.100158	Cluster 1	1951
Ubr7	Ubr7	ubiquitin protein ligase E3 component n-recognin 7 (putative)	0.124386	Cluster 1	1951
Ubxn1	Ubxn1	UBX domain protein 1	0.0647991	Cluster 1	1951
Ufl1	Ufl1	Ufm1-specific ligase 1	0.138264	Cluster 1	1951
Ulk1	Ulk1	unc-51 like autophagy activating kinase 1	0.179483	Cluster 1	1951
Ulk2	Ulk2	unc-51 like autophagy activating kinase 2	0.171696	Cluster 1	1951
Ulk4	Ulk4	unc-51 like kinase 4	0.195259	Cluster 1	1951
Unk	Unk	unk zinc finger	0.142063	Cluster 1	1951
Upf2	Upf2	UPF2, regulator of nonsense mediated mRNA decay	0.118485	Cluster 1	1951
Upf3b	Upf3b	UPF3B, regulator of nonsense mediated mRNA decay	0.200655	Cluster 1	1951
Urb1	Urb1	URB1 ribosome biogenesis homolog	0.152117	Cluster 1	1951
Uri1	Uri1	URI1, prefoldin-like chaperone	0.202584	Cluster 1	1951
Use1	Use1	unconventional SNARE in the ER 1	0.139896	Cluster 1	1951
Usf2	Usf2	upstream transcription factor 2, c-fos interacting	0.0582264	Cluster 1	1951
Ushbp1	Ushbp1	USH1 protein network component harmonin binding protein 1	0.200365	Cluster 1	1951
Usp11	Usp11	ubiquitin specific peptidase 11	0.140602	Cluster 1	1951
Usp25	Usp25	ubiquitin specific peptidase 25	0.184227	Cluster 1	1951
Usp28	Usp28	ubiquitin specific peptidase 28	0.190844	Cluster 1	1951
Usp3	Usp3	ubiquitin specific peptidase 3	0.176615	Cluster 1	1951
Usp30	Usp30	ubiquitin specific peptidase 30	0.128189	Cluster 1	1951
Usp33	Usp33	ubiquitin specific peptidase 33	0.122338	Cluster 1	1951
Usp34	Usp34	ubiquitin specific peptidase 34	0.13194	Cluster 1	1951
Usp39	Usp39	ubiquitin specific peptidase 39	0.398858	Cluster 1	1951
Usp4	Usp4	ubiquitin specific peptidase 4	0.0615304	Cluster 1	1951
Usp40	Usp40	ubiquitin specific peptidase 40	0.108078	Cluster 1	1951
Usp53	Usp53	ubiquitin specific peptidase 53	0.174353	Cluster 1	1951
Usp54	Usp54	ubiquitin specific peptidase 54	0.141073	Cluster 1	1951
Usp6nl	Usp6nl	USP6 N-terminal like	0.181429	Cluster 1	1951
Usp7	Usp7	ubiquitin specific peptidase 7	0.124382	Cluster 1	1951
Usp9x	Usp9x	ubiquitin specific peptidase 9, X-linked	0.114679	Cluster 1	1951
Uspl1	Uspl1	ubiquitin specific peptidase like 1	0.136823	Cluster 1	1951
Utp14a	Utp14a	UTP14A small subunit processome component	0.15248	Cluster 1	1951
Utp15	Utp15	UTP15, small subunit processome component	0.158452	Cluster 1	1951
Utp20	Utp20	UTP20 small subunit processome component	0.163775	Cluster 1	1951
Uvssa	Uvssa	UV-stimulated scaffold protein A	0.262498	Cluster 1	1951
Vars2	Vars2	valyl-tRNA synthetase 2, mitochondrial	0.116416	Cluster 1	1951
Vat1	Vat1	vesicle amine transport 1	0.115959	Cluster 1	1951
Vezf1	Vezf1	vascular endothelial zinc finger 1	0.119565	Cluster 1	1951
Vim	Vim	vimentin	0.175972	Cluster 1	1951
Vipas39	Vipas39	VPS33B interacting protein, apical-basolateral polarity regulator, spe-39 homolog	0.0860436	Cluster 1	1951
Vnn1	Vnn1	vanin 1	0.427981	Cluster 1	1951
Vps11	Vps11	VPS11 core subunit of CORVET and HOPS complexes	0.129353	Cluster 1	1951
Vps13d	Vps13d	vacuolar protein sorting 13 homolog D	0.11915	Cluster 1	1951
Vps16	Vps16	VPS16 core subunit of CORVET and HOPS complexes	0.129383	Cluster 1	1951
Vps26b	Vps26b	VPS26 retromer complex component B	0.0934308	Cluster 1	1951
Vps28	Vps28	VPS28 subunit of ESCRT-I	0.0821785	Cluster 1	1951
Vps33a	Vps33a	VPS33A core subunit of CORVET and HOPS complexes	0.149194	Cluster 1	1951
Vps37b	Vps37b	VPS37B subunit of ESCRT-I	0.11424	Cluster 1	1951
Vps39	Vps39	VPS39 subunit of HOPS complex	0.0975881	Cluster 1	1951
Vps4b	Vps4b	vacuolar protein sorting 4 homolog B	0.12675	Cluster 1	1951
Vps51	Vps51	VPS51 GARP complex subunit	0.0915979	Cluster 1	1951
Vps54	Vps54	VPS54 subunit of GARP complex	0.109655	Cluster 1	1951
Vps9d1	Vps9d1	VPS9 domain containing 1	0.0708536	Cluster 1	1951
Vrk3	Vrk3	VRK serine/threonine kinase 3	0.120758	Cluster 1	1951
Wac	Wac	WW domain containing adaptor with coiled-coil	0.139699	Cluster 1	1951
Washc1	Washc1	WASH complex subunit 1	0.123533	Cluster 1	1951
Wasl	Wasl	WASP like actin nucleation promoting factor	0.110559	Cluster 1	1951
Wbp2	Wbp2	WW domain binding protein 2	0.0738637	Cluster 1	1951
Wdr24	Wdr24	WD repeat domain 24	0.115239	Cluster 1	1951
Wdr26	Wdr26	WD repeat domain 26	0.140928	Cluster 1	1951
Wdr3	Wdr3	WD repeat domain 3	0.146783	Cluster 1	1951
Wdr43	Wdr43	WD repeat domain 43	0.14262	Cluster 1	1951
Wdr48	Wdr48	WD repeat domain 48	0.133286	Cluster 1	1951
Wdr5	Wdr5	WD repeat domain 5	0.107799	Cluster 1	1951
Wdr55	Wdr55	WD repeat domain 55	0.10235	Cluster 1	1951
Wdr59	Wdr59	WD repeat domain 59	0.13418	Cluster 1	1951
Wdr6	Wdr6	WD repeat domain 6	0.173887	Cluster 1	1951
Wdr74	Wdr74	WD repeat domain 74	0.160073	Cluster 1	1951
Wdr90	Wdr90	WD repeat domain 90	0.153399	Cluster 1	1951
Wdr91	Wdr91	WD repeat domain 91	0.207955	Cluster 1	1951
Wfdc16	Wfdc16	WAP four-disulfide core domain 16	0.721316	Cluster 1	1951
Whamm	Whamm	WASP homolog associated with actin, golgi membranes and microtubules	0.133995	Cluster 1	1951
Wipi1	Wipi1	WD repeat domain, phosphoinositide interacting 1	0.155939	Cluster 1	1951
Wls	Wls	Wnt ligand secretion mediator	0.176258	Cluster 1	1951
Wrnip1	Wrnip1	WRN helicase interacting protein 1	0.114914	Cluster 1	1951
Wt1	Wt1	WT1 transcription factor	0.290456	Cluster 1	1951
Wtap	Wtap	WT1 associated protein	0.112842	Cluster 1	1951
Wwc2	Wwc2	WW and C2 domain containing 2	0.103053	Cluster 1	1951
Xpc	Xpc	XPC complex subunit, DNA damage recognition and repair factor	0.166317	Cluster 1	1951
Xpo5	Xpo5	exportin 5	0.116381	Cluster 1	1951
Xrcc1	Xrcc1	X-ray repair cross complementing 1	0.161314	Cluster 1	1951
Xrn2	Xrn2	5'-3' exoribonuclease 2	0.146934	Cluster 1	1951
Xylt2	Xylt2	xylosyltransferase 2	0.13774	Cluster 1	1951
Yars1	Yars1	tyrosyl-tRNA synthetase 1	0.0986275	Cluster 1	1951
Yeats2	Yeats2	YEATS domain containing 2	0.205639	Cluster 1	1951
Ypel3	Ypel3	yippee-like 3	0.128439	Cluster 1	1951
Ythdf1	Ythdf1	YTH N(6)-methyladenosine RNA binding protein 1	0.127156	Cluster 1	1951
Ywhae	Ywhae	tyrosine 3-monooxygenase/tryptophan 5-monooxygenase activation protein, epsilon	0.0718255	Cluster 1	1951
Ywhaq	Ywhaq	tyrosine 3-monooxygenase/tryptophan 5-monooxygenase activation protein, theta	0.0948158	Cluster 1	1951
Zak	Zak	sterile alpha motif and leucine zipper containing kinase AZK	0.240575	Cluster 1	1951
Zbed3	Zbed3	zinc finger, BED-type containing 3	0.165569	Cluster 1	1951
Zbtb2	Zbtb2	zinc finger and BTB domain containing 2	0.162044	Cluster 1	1951
Zbtb22	Zbtb22	zinc finger and BTB domain containing 22	0.140138	Cluster 1	1951
Zbtb34	Zbtb34	zinc finger and BTB domain containing 34	0.135924	Cluster 1	1951
Zbtb42	Zbtb42	zinc finger and BTB domain containing 42	0.162689	Cluster 1	1951
Zbtb7a	Zbtb7a	zinc finger and BTB domain containing 7a	0.143473	Cluster 1	1951
Zbtb7c	Zbtb7c	zinc finger and BTB domain containing 7C	0.178909	Cluster 1	1951
Zbtb9	Zbtb9	zinc finger and BTB domain containing 9	0.127642	Cluster 1	1951
Zc3h11a	Zc3h11a	zinc finger CCCH-type containing 11A	0.151699	Cluster 1	1951
Zc3h6	Zc3h6	zinc finger CCCH type containing 6	0.301426	Cluster 1	1951
Zc3h7a	Zc3h7a	zinc finger CCCH type containing 7 A	0.124684	Cluster 1	1951
Zc3h7b	Zc3h7b	zinc finger CCCH-type containing 7B	0.0922699	Cluster 1	1951
Zcchc7	Zcchc7	zinc finger CCHC-type containing 7	0.179691	Cluster 1	1951
Zcchc8	Zcchc8	zinc finger CCHC-type containing 8	0.14982	Cluster 1	1951
Zdhhc18	Zdhhc18	zinc finger, DHHC-type containing 18	0.150649	Cluster 1	1951
Zdhhc20	Zdhhc20	zinc finger, DHHC-type containing 20	0.207317	Cluster 1	1951
Zfand5	Zfand5	zinc finger AN1-type containing 5	0.15259	Cluster 1	1951
Zfand6	Zfand6	zinc finger AN1-type containing 6	0.139602	Cluster 1	1951
Zfc3h1	Zfc3h1	zinc finger, C3H1-type containing	0.188739	Cluster 1	1951
Zfp105	Zfp105	zinc finger protein 105	0.206443	Cluster 1	1951
Zfp110	Zfp110	zinc finger protein 110	0.14525	Cluster 1	1951
Zfp128	Zfp128	zinc finger protein 128	0.186041	Cluster 1	1951
Zfp131	Zfp131	zinc finger protein 131	0.207881	Cluster 1	1951
Zfp142	Zfp142	zinc finger protein 142	0.131994	Cluster 1	1951
Zfp161	Zfp161	zinc finger protein 161	0.10809	Cluster 1	1951
Zfp182	Zfp182	zinc finger protein 182	0.2544	Cluster 1	1951
Zfp207	Zfp207	zinc finger protein 207	0.138796	Cluster 1	1951
Zfp212	Zfp212	Zinc finger protein 212	0.196601	Cluster 1	1951
Zfp219	Zfp219	zinc finger protein 219	0.170237	Cluster 1	1951
Zfp26	Zfp26	zinc finger protein 26	0.224094	Cluster 1	1951
Zfp266	Zfp266	zinc finger protein 266	0.192245	Cluster 1	1951
Zfp276	Zfp276	zinc finger protein (C2H2 type) 276	0.112814	Cluster 1	1951
Zfp277	Zfp277	zinc finger protein 277	0.156098	Cluster 1	1951
Zfp280c	Zfp280c	zinc finger protein 280C	0.176179	Cluster 1	1951
Zfp280d	Zfp280d	zinc finger protein 280D	0.163277	Cluster 1	1951
Zfp282	Zfp282	zinc finger protein 282	0.154767	Cluster 1	1951
Zfp286a	Zfp286a	zinc finger protein 286A	0.212534	Cluster 1	1951
Zfp326	Zfp326	zinc finger protein 326	0.125073	Cluster 1	1951
Zfp330	Zfp330	zinc finger protein 330	0.133644	Cluster 1	1951
Zfp362	Zfp362	zinc finger protein 362	0.168466	Cluster 1	1951
Zfp385d	Zfp385d	zinc finger protein 385D	0.348495	Cluster 1	1951
Zfp386	Zfp386	zinc finger protein 386 (Kruppel-like)	0.146688	Cluster 1	1951
Zfp395	Zfp395	zinc finger protein 395	0.208801	Cluster 1	1951
Zfp414	Zfp414	zinc finger protein 414	0.120875	Cluster 1	1951
Zfp451	Zfp451	zinc finger protein 451	0.202505	Cluster 1	1951
Zfp472	Zfp472	zinc finger protein 472	0.273827	Cluster 1	1951
Zfp496	Zfp496	zinc finger protein 496	0.155381	Cluster 1	1951
Zfp512b	Zfp512b	zinc finger protein 512B	0.186693	Cluster 1	1951
Zfp513	Zfp513	zinc finger protein 513	0.112823	Cluster 1	1951
Zfp521	Zfp521	zinc finger protein 521	0.278983	Cluster 1	1951
Zfp523	Zfp523	zinc finger protein 523	0.127779	Cluster 1	1951
Zfp560	Zfp560	zinc finger protein 560	0.296655	Cluster 1	1951
Zfp579	Zfp579	zinc finger protein 579	0.158263	Cluster 1	1951
Zfp580	Zfp580	zinc finger protein 580	0.226646	Cluster 1	1951
Zfp593	Zfp593	zinc finger protein 593	0.165486	Cluster 1	1951
Zfp598	Zfp598	zinc finger protein 598	0.119894	Cluster 1	1951
Zfp609	Zfp609	zinc finger protein 609	0.139544	Cluster 1	1951
Zfp61	Zfp61	zinc finger protein 61	0.131271	Cluster 1	1951
Zfp622	Zfp622	zinc finger protein 622	0.129404	Cluster 1	1951
Zfp628	Zfp628	zinc finger protein 628	0.148091	Cluster 1	1951
Zfp637	Zfp637	zinc finger protein 637	0.127038	Cluster 1	1951
Zfp638	Zfp638	zinc finger protein 638	0.111729	Cluster 1	1951
Zfp639	Zfp639	zinc finger protein 639	0.134351	Cluster 1	1951
Zfp646	Zfp646	zinc finger protein 646	0.149991	Cluster 1	1951
Zfp653	Zfp653	zinc finger protein 653	0.138523	Cluster 1	1951
Zfp68	Zfp68	zinc finger protein 68	0.125514	Cluster 1	1951
Zfp777	Zfp777	zinc finger protein 777	0.1766	Cluster 1	1951
Zfp84/ENSRNOG00000029043	Zfp84	zinc finger protein 84	0.102696	Cluster 1	1951
Zfp868	Zfp868	zinc finger protein 868	0.172209	Cluster 1	1951
Zfp91	Zfp91	zinc finger protein 91	0.117098	Cluster 1	1951
Zfp956	Zfp956	zinc finger protein 956	0.268401	Cluster 1	1951
Zfr2	Zfr2	zinc finger RNA binding protein 2	0.18541	Cluster 1	1951
Zfx	Zfx	zinc finger protein X-linked	0.18519	Cluster 1	1951
Zfyve27	Zfyve27	zinc finger FYVE-type containing 27	0.112532	Cluster 1	1951
Zmiz1	Zmiz1	zinc finger, MIZ-type containing 1	0.1215	Cluster 1	1951
Zmym2	Zmym2	zinc finger MYM-type containing 2	0.153573	Cluster 1	1951
Zmym3	Zmym3	zinc finger MYM-type containing 3	0.195566	Cluster 1	1951
Zmym4	Zmym4	zinc finger MYM-type containing 4	0.144197	Cluster 1	1951
Zmym5	Zmym5	zinc finger MYM-type containing 5	0.221663	Cluster 1	1951
Zmynd11	Zmynd11	zinc finger, MYND-type containing 11	0.107004	Cluster 1	1951
Zrsr2	Zrsr2	zinc finger (CCCH type), RNA binding motif and serine/arginine rich 2	0.155575	Cluster 1	1951
Zscan25	Zscan25	zinc finger and SCAN domain containing 25	0.147138	Cluster 1	1951
Zswim1	Zswim1	zinc finger, SWIM-type containing 1	0.139682	Cluster 1	1951
Zswim4	Zswim4	zinc finger, SWIM-type containing 4	0.167691	Cluster 1	1951
Zwint	Zwint	ZW10 interacting kinetochore protein	0.104642	Cluster 1	1951
Zzz3	Zzz3	zinc finger, ZZ-type containing 3	0.154921	Cluster 1	1951
AABR07057423.1	AABR07057423.1	N-acetyltransferase 3	0.210671	Cluster 2	839
Acbd3	Acbd3	acyl-CoA binding domain containing 3	0.135211	Cluster 2	839
Acta2	Acta2	actin alpha 2, smooth muscle	0.242554	Cluster 2	839
Actn4	Actn4	actinin alpha 4	0.0894526	Cluster 2	839
Actr1a	Actr1a	actin related protein 1A	0.055484	Cluster 2	839
Acvrl1	Acvrl1	activin A receptor like type 1	0.150932	Cluster 2	839
Adamts1	Adamts1	ADAM metallopeptidase with thrombospondin type 1 motif, 1	0.272055	Cluster 2	839
Adamts10	Adamts10	ADAM metallopeptidase with thrombospondin type 1 motif, 10	0.231119	Cluster 2	839
Adamts12	Adamts12	ADAM metallopeptidase with thrombospondin type 1 motif, 12	0.368889	Cluster 2	839
Adamts17	Adamts17	ADAM metallopeptidase with thrombospondin type 1 motif, 17	0.441966	Cluster 2	839
Adamts2	Adamts2	ADAM metallopeptidase with thrombospondin type 1 motif, 2	0.391708	Cluster 2	839
Adamts7	Adamts7	ADAM metallopeptidase with thrombospondin type 1 motif, 7	0.411412	Cluster 2	839
Adamts9	Adamts9	ADAM metallopeptidase with thrombospondin type 1 motif, 9	0.257305	Cluster 2	839
Adcy5	Adcy5	adenylate cyclase 5	0.263258	Cluster 2	839
Adgra2	Adgra2	adhesion G protein-coupled receptor A2	0.260738	Cluster 2	839
Adprhl2	Adprhl2	ADP-ribosylhydrolase like 2	0.111239	Cluster 2	839
Afap1l2	Afap1l2	actin filament associated protein 1-like 2	0.197368	Cluster 2	839
Aff3	Aff3	AF4/FMR2 family, member 3	0.424949	Cluster 2	839
Agap3	Agap3	ArfGAP with GTPase domain, ankyrin repeat and PH domain 3	0.11223	Cluster 2	839
Aggf1	Aggf1	angiogenic factor with G patch and FHA domains 1	0.128694	Cluster 2	839
Agpat5	Agpat5	1-acylglycerol-3-phosphate O-acyltransferase 5	0.159038	Cluster 2	839
Agtr1a	Agtr1a	angiotensin II receptor, type 1a	0.290553	Cluster 2	839
Akap10	Akap10	A-kinase anchoring protein 10	0.123871	Cluster 2	839
Akap12	Akap12	A-kinase anchoring protein 12	0.234428	Cluster 2	839
Akirin2	Akirin2	akirin 2	0.126535	Cluster 2	839
Akt1	Akt1	AKT serine/threonine kinase 1	0.120725	Cluster 2	839
Aldh1a2	Aldh1a2	aldehyde dehydrogenase 1 family, member A2	0.276377	Cluster 2	839
Alkbh1	Alkbh1	alkB homolog 1, histone H2A dioxygenase	0.123069	Cluster 2	839
Alyref	Alyref	Aly/REF export factor	0.140691	Cluster 2	839
Ampd2	Ampd2	adenosine monophosphate deaminase 2	0.101289	Cluster 2	839
Amz2	Amz2	archaelysin family metallopeptidase 2	0.0759275	Cluster 2	839
Anapc1	Anapc1	anaphase promoting complex subunit 1	0.132353	Cluster 2	839
Ankrd13b	Ankrd13b	ankyrin repeat domain 13B	0.26883	Cluster 2	839
Ano1	Ano1	anoctamin 1	0.323392	Cluster 2	839
Ano8	Ano8	anoctamin 8	0.154796	Cluster 2	839
Ap2b1	Ap2b1	adaptor related protein complex 2 subunit beta 1	0.0969583	Cluster 2	839
Ap4m1	Ap4m1	adaptor related protein complex 4 subunit mu 1	0.13927	Cluster 2	839
Apaf1	Apaf1	apoptotic peptidase activating factor 1	0.20403	Cluster 2	839
Apbb1	Apbb1	amyloid beta precursor protein binding family B member 1	0.146313	Cluster 2	839
Apcdd1	Apcdd1	APC down-regulated 1	0.261097	Cluster 2	839
Aplp2	Aplp2	amyloid beta precursor like protein 2	0.0761459	Cluster 2	839
Arap1	Arap1	ArfGAP with RhoGAP domain, ankyrin repeat and PH domain 1	0.0870029	Cluster 2	839
Arf6	Arf6	ADP-ribosylation factor 6	0.101079	Cluster 2	839
Arfgap1	Arfgap1	ADP-ribosylation factor GTPase activating protein 1	0.116359	Cluster 2	839
Arfip2	Arfip2	ADP-ribosylation factor interacting protein 2	0.113368	Cluster 2	839
Arhgap23	Arhgap23	Rho GTPase activating protein 23	0.237386	Cluster 2	839
Arhgap31	Arhgap31	Rho GTPase activating protein 31	0.211068	Cluster 2	839
Arhgef1	Arhgef1	Rho guanine nucleotide exchange factor 1	0.10286	Cluster 2	839
[truncated: 8,596 more rows]

## Sheet: (B) Adrenal - Network Analysis
unique_gene_id	gene_name	description	Coefficient of Variation	MCL Cluster	MCL Cluster Size
Aaas	Aaas	aladin WD repeat nucleoporin	0.149439	Cluster 1	1754
AABR07002868.1	AABR07002868.1	scavenger receptor cysteine rich family member with 5 domains	0.467393	Cluster 1	1754
AABR07012129.1	AABR07012129.1	similar to elongation	0.308059	Cluster 1	1754
AABR07021955.1	AABR07021955.1	aldo-keto reductase family 1, member C19	0.339162	Cluster 1	1754
AABR07022144.1	AABR07022144.1	acyl-CoA thioesterase 9	0.415989	Cluster 1	1754
AABR07029651.1	AABR07029651.1	transmembrane protein 102	0.254935	Cluster 1	1754
AABR07031491.2	AABR07031491.2	engrailed homeobox 2	0.235078	Cluster 1	1754
AABR07035428.2	AABR07035428.2	BOC cell adhesion associated, oncogene regulated	0.21073	Cluster 1	1754
AABR07053185.1	AABR07053185.1	Rho GTPase activating protein 33	0.345345	Cluster 1	1754
AABR07063281.1	AABR07063281.1	spondin 1	0.262319	Cluster 1	1754
AABR07069219.1	AABR07069219.1	similar to vitamin A-deficient testicular protein 11-like	0.329483	Cluster 1	1754
Aar2	Aar2	AAR2 splicing factor	0.200336	Cluster 1	1754
Aars2	Aars2	alanyl-tRNA synthetase 2, mitochondrial	0.247117	Cluster 1	1754
Aasdh	Aasdh	aminoadipate-semialdehyde dehydrogenase	0.374296	Cluster 1	1754
Abca2	Abca2	ATP binding cassette subfamily A member 2	0.166306	Cluster 1	1754
Abcb10	Abcb10	ATP binding cassette subfamily B member 10	0.284807	Cluster 1	1754
Abcb8	Abcb8	ATP binding cassette subfamily B member 8	0.22198	Cluster 1	1754
Abcc10	Abcc10	ATP binding cassette subfamily C member 10	0.294304	Cluster 1	1754
Abcd1	Abcd1	ATP binding cassette subfamily D member 1	0.300821	Cluster 1	1754
Abcd3	Abcd3	ATP binding cassette subfamily D member 3	0.19255	Cluster 1	1754
Abcd4	Abcd4	ATP binding cassette subfamily D member 4	0.372504	Cluster 1	1754
Abcg3l1	Abcg3l1	ATP-binding cassette, subfamily G (WHITE), member 3-like 1	0.202501	Cluster 1	1754
Abhd14a	Abhd14a	abhydrolase domain containing 14A	0.409765	Cluster 1	1754
Abhd14b	Abhd14b	abhydrolase domain containing 14b	0.26293	Cluster 1	1754
Abhd16a	Abhd16a	abhydrolase domain containing 16A	0.222954	Cluster 1	1754
Abhd6	Abhd6	abhydrolase domain containing 6	0.240009	Cluster 1	1754
Abhd8	Abhd8	abhydrolase domain containing 8	0.240702	Cluster 1	1754
Ablim2	Ablim2	actin binding LIM protein family, member 2	0.434344	Cluster 1	1754
Abtb1	Abtb1	ankyrin repeat and BTB domain containing 1	0.25392	Cluster 1	1754
Acads	Acads	acyl-CoA dehydrogenase short chain	0.222488	Cluster 1	1754
Acbd4	Acbd4	acyl-CoA binding domain containing 4	0.24254	Cluster 1	1754
Acbd5	Acbd5	acyl-CoA binding domain containing 5	0.24938	Cluster 1	1754
Accs	Accs	1-aminocyclopropane-1-carboxylate synthase homolog	0.397945	Cluster 1	1754
Acot3	Acot3	acyl-CoA thioesterase 3	0.434093	Cluster 1	1754
Acsl3	Acsl3	acyl-CoA synthetase long-chain family member 3	0.442044	Cluster 1	1754
Actr8	Actr8	actin related protein 8	0.280366	Cluster 1	1754
Acy1	Acy1	aminoacylase 1	0.193982	Cluster 1	1754
Adal	Adal	adenosine deaminase-like	0.307956	Cluster 1	1754
Adamts10	Adamts10	ADAM metallopeptidase with thrombospondin type 1 motif, 10	0.3315	Cluster 1	1754
Adck1	Adck1	aarF domain containing kinase 1	0.225828	Cluster 1	1754
Adck2	Adck2	aarF domain containing kinase 2	0.19768	Cluster 1	1754
Add1	Add1	adducin 1	0.188845	Cluster 1	1754
Adgrl1	Adgrl1	adhesion G protein-coupled receptor L1	0.196587	Cluster 1	1754
Adprh	Adprh	ADP-ribosylarginine hydrolase	0.22052	Cluster 1	1754
Afg3l2	Afg3l2	AFG3 like matrix AAA peptidase subunit 2	0.189181	Cluster 1	1754
Aga	Aga	aspartylglucosaminidase	0.171808	Cluster 1	1754
Agbl5	Agbl5	ATP/GTP binding protein-like 5	0.327812	Cluster 1	1754
Agfg2	Agfg2	ArfGAP with FG repeats 2	0.358577	Cluster 1	1754
Aggf1	Aggf1	angiogenic factor with G patch and FHA domains 1	0.243185	Cluster 1	1754
Agk	Agk	acylglycerol kinase	0.248517	Cluster 1	1754
Agtr1b	Agtr1b	angiotensin II receptor, type 1b	0.467719	Cluster 1	1754
Agtrap	Agtrap	angiotensin II receptor-associated protein	0.274351	Cluster 1	1754
Aip	Aip	aryl-hydrocarbon receptor-interacting protein	0.18756	Cluster 1	1754
Akap1	Akap1	A-kinase anchoring protein 1	0.261383	Cluster 1	1754
Akap11	Akap11	A-kinase anchoring protein 11	0.18589	Cluster 1	1754
Akap17b	Akap17b	A kinase (PRKA) anchor protein 17B	0.350421	Cluster 1	1754
Akap7	Akap7	A-kinase anchoring protein 7	0.320152	Cluster 1	1754
Alad	Alad	aminolevulinate dehydratase	0.223543	Cluster 1	1754
Aldh3a2	Aldh3a2	aldehyde dehydrogenase 3 family, member A2	0.273646	Cluster 1	1754
Aldh3b1	Aldh3b1	aldehyde dehydrogenase 3 family, member B1	0.339451	Cluster 1	1754
Aldh6a1	Aldh6a1	aldehyde dehydrogenase 6 family, member A1	0.298657	Cluster 1	1754
Alg8	Alg8	ALG8, alpha-1,3-glucosyltransferase	0.267826	Cluster 1	1754
Alg9	Alg9	ALG9, alpha-1,2-mannosyltransferase	0.156592	Cluster 1	1754
Alms1	Alms1	ALMS1, centrosome and basal body associated protein	0.248387	Cluster 1	1754
Amigo2	Amigo2	adhesion molecule with Ig like domain 2	0.222086	Cluster 1	1754
Amn1	Amn1	antagonist of mitotic exit network 1 homolog	0.322175	Cluster 1	1754
Amt	Amt	aminomethyltransferase	0.264877	Cluster 1	1754
Amz2	Amz2	archaelysin family metallopeptidase 2	0.220926	Cluster 1	1754
Anapc1	Anapc1	anaphase promoting complex subunit 1	0.201947	Cluster 1	1754
Anapc2	Anapc2	anaphase promoting complex subunit 2	0.121895	Cluster 1	1754
Anapc4	Anapc4	anaphase promoting complex subunit 4	0.22888	Cluster 1	1754
Anapc5	Anapc5	anaphase-promoting complex subunit 5	0.0881608	Cluster 1	1754
Angel1	Angel1	angel homolog 1	0.258231	Cluster 1	1754
Angel2	Angel2	angel homolog 2	0.185486	Cluster 1	1754
Ankmy2	Ankmy2	ankyrin repeat and MYND domain containing 2	0.252108	Cluster 1	1754
Ankrd10	Ankrd10	ankyrin repeat domain 10	0.254982	Cluster 1	1754
Ankrd26	Ankrd26	ankyrin repeat domain 26	0.391365	Cluster 1	1754
Ankrd27	Ankrd27	ankyrin repeat domain 27	0.260306	Cluster 1	1754
Ankrd35	Ankrd35	ankyrin repeat domain 35	0.527522	Cluster 1	1754
Ankrd40	Ankrd40	ankyrin repeat domain 40	0.235934	Cluster 1	1754
Ankrd46	Ankrd46	ankyrin repeat domain 46	0.254076	Cluster 1	1754
Anks3	Anks3	ankyrin repeat and sterile alpha motif domain containing 3	0.216091	Cluster 1	1754
Anks6	Anks6	ankyrin repeat and sterile alpha motif domain containing 6	0.467411	Cluster 1	1754
Ano8	Ano8	anoctamin 8	0.289818	Cluster 1	1754
Antxr2	Antxr2	ANTXR cell adhesion molecule 2	0.321056	Cluster 1	1754
Anxa6	Anxa6	annexin A6	0.192047	Cluster 1	1754
Ap1b1	Ap1b1	adaptor related protein complex 1 subunit beta 1	0.123765	Cluster 1	1754
Ap1g2	Ap1g2	adaptor related protein complex 1 subunit gamma 2	0.219511	Cluster 1	1754
Ap1m1	Ap1m1	adaptor related protein complex 1 subunit mu 1	0.102497	Cluster 1	1754
Ap2a1	Ap2a1	adaptor related protein complex 2 subunit alpha 1	0.10537	Cluster 1	1754
Ap2a2	Ap2a2	adaptor related protein complex 2 subunit alpha 2	0.149106	Cluster 1	1754
Ap3m1	Ap3m1	adaptor related protein complex 3 subunit mu 1	0.286446	Cluster 1	1754
Ap3m2	Ap3m2	adaptor related protein complex 3 subunit mu 2	0.352391	Cluster 1	1754
Ap3s2	Ap3s2	adaptor related protein complex 3 subunit sigma 2	0.219284	Cluster 1	1754
Ap4b1	Ap4b1	adaptor related protein complex 4 subunit beta 1	0.231098	Cluster 1	1754
Ap5m1	Ap5m1	adaptor related protein complex 5 subunit mu 1	0.232937	Cluster 1	1754
Apc2	Apc2	APC regulator of WNT signaling pathway 2	0.29748	Cluster 1	1754
Aplf	Aplf	aprataxin and PNKP like factor	0.313127	Cluster 1	1754
Appl1	Appl1	adaptor protein, phosphotyrosine interacting with PH domain and leucine zipper 1	0.20911	Cluster 1	1754
Appl2	Appl2	adaptor protein, phosphotyrosine interacting with PH domain and leucine zipper 2	0.326147	Cluster 1	1754
Araf	Araf	A-Raf proto-oncogene, serine/threonine kinase	0.141812	Cluster 1	1754
Arap1	Arap1	ArfGAP with RhoGAP domain, ankyrin repeat and PH domain 1	0.192245	Cluster 1	1754
Arfip1	Arfip1	ADP-ribosylation factor interacting protein 1	0.278201	Cluster 1	1754
Arhgap1	Arhgap1	Rho GTPase activating protein 1	0.171298	Cluster 1	1754
Arhgap12	Arhgap12	Rho GTPase activating protein 12	0.252952	Cluster 1	1754
Arhgap18	Arhgap18	Rho GTPase activating protein 18	0.392836	Cluster 1	1754
Arhgap35	Arhgap35	Rho GTPase activating protein 35	0.23347	Cluster 1	1754
Arhgap44	Arhgap44	Rho GTPase activating protein 44	0.290752	Cluster 1	1754
Arhgdia	Arhgdia	Rho GDP dissociation inhibitor alpha	0.0595368	Cluster 1	1754
Arhgef1	Arhgef1	Rho guanine nucleotide exchange factor 1	0.132419	Cluster 1	1754
Arhgef17	Arhgef17	Rho guanine nucleotide exchange factor 17	0.381214	Cluster 1	1754
Arhgef18	Arhgef18	Rho/Rac guanine nucleotide exchange factor 18	0.330094	Cluster 1	1754
Arhgef6	Arhgef6	Rac/Cdc42 guanine nucleotide exchange factor 6	0.25936	Cluster 1	1754
Arl16	Arl16	ADP-ribosylation factor like GTPase 16	0.234777	Cluster 1	1754
Arl6ip6	Arl6ip6	ADP ribosylation factor like GTPase 6 interacting protein 6	0.364494	Cluster 1	1754
Armc10	Armc10	armadillo repeat containing 10	0.300522	Cluster 1	1754
Armc9	Armc9	armadillo repeat containing 9	0.152207	Cluster 1	1754
Armh3	Armh3	armadillo-like helical domain containing 3	0.243391	Cluster 1	1754
Armt1	Armt1	acidic residue methyltransferase 1	0.277532	Cluster 1	1754
Arrdc1	Arrdc1	arrestin domain containing 1	0.18246	Cluster 1	1754
Arsg	Arsg	arylsulfatase G	0.352984	Cluster 1	1754
Arsk	Arsk	arylsulfatase family, member K	0.253416	Cluster 1	1754
Arvcf	Arvcf	ARVCF, delta catenin family member	0.263338	Cluster 1	1754
Asb7	Asb7	ankyrin repeat and SOCS box-containing 7	0.275866	Cluster 1	1754
Asb8	Asb8	ankyrin repeat and SOCS box-containing 8	0.240343	Cluster 1	1754
Ascc1	Ascc1	activating signal cointegrator 1 complex subunit 1	0.144873	Cluster 1	1754
Ascc2	Ascc2	activating signal cointegrator 1 complex subunit 2	0.233383	Cluster 1	1754
Aspscr1	Aspscr1	ASPSCR1 tether for SLC2A4, UBX domain containing	0.20481	Cluster 1	1754
Atf7ip	Atf7ip	activating transcription factor 7 interacting protein	0.300928	Cluster 1	1754
Atg10	Atg10	autophagy related 10	0.242998	Cluster 1	1754
Atg16l2	Atg16l2	autophagy related 16-like 2	0.221457	Cluster 1	1754
Atg3	Atg3	autophagy related 3	0.12141	Cluster 1	1754
Atg9a	Atg9a	autophagy related 9A	0.167577	Cluster 1	1754
Atm	Atm	ATM serine/threonine kinase	0.236107	Cluster 1	1754
Atp13a2	Atp13a2	ATPase cation transporting 13A2	0.16515	Cluster 1	1754
Atp23	Atp23	ATP23 metallopeptidase and ATP synthase assembly factor homolog	0.320759	Cluster 1	1754
Atp6v0e2	Atp6v0e2	ATPase, H+ transporting V0 subunit e2	0.210091	Cluster 1	1754
Atp6v1a	Atp6v1a	ATPase H+ transporting V1 subunit A	0.197299	Cluster 1	1754
Atpaf1	Atpaf1	ATP synthase mitochondrial F1 complex assembly factor 1	0.246878	Cluster 1	1754
Atpaf2	Atpaf2	ATP synthase mitochondrial F1 complex assembly factor 2	0.188422	Cluster 1	1754
Atpsckmt	Atpsckmt	ATP synthase c subunit lysine N-methyltransferase	0.211459	Cluster 1	1754
Aurkaip1	Aurkaip1	aurora kinase A interacting protein 1	0.0864513	Cluster 1	1754
B3galt4	B3galt4	Beta-1,3-galactosyltransferase 4	0.433697	Cluster 1	1754
B3gnt2	B3gnt2	UDP-GlcNAc:betaGal beta-1,3-N-acetylglucosaminyltransferase 2	0.23878	Cluster 1	1754
B3gntl1	B3gntl1	UDP-GlcNAc:betaGal beta-1,3-N-acetylglucosaminyltransferase-like 1	0.407153	Cluster 1	1754
B4galnt2	B4galnt2	beta-1,4-N-acetyl-galactosaminyl transferase 2	0.301646	Cluster 1	1754
B4gat1	B4gat1	beta-1,4-glucuronyltransferase 1	0.283522	Cluster 1	1754
Bace1	Bace1	beta-secretase 1	0.224615	Cluster 1	1754
Bahd1	Bahd1	bromo adjacent homology domain containing 1	0.251367	Cluster 1	1754
Bbof1	Bbof1	basal body orientation factor 1	0.385429	Cluster 1	1754
Bbs1	Bbs1	Bardet-Biedl syndrome 1	0.222504	Cluster 1	1754
Bbs10	Bbs10	Bardet-Biedl syndrome 10	0.322133	Cluster 1	1754
Bbs12	Bbs12	Bardet-Biedl syndrome 12	0.304147	Cluster 1	1754
Bbs2	Bbs2	Bardet-Biedl syndrome 2	0.271428	Cluster 1	1754
Bbs4	Bbs4	Bardet-Biedl syndrome 4	0.188445	Cluster 1	1754
Bbs5	Bbs5	Bardet-Biedl syndrome 5	0.270655	Cluster 1	1754
Bbs9	Bbs9	Bardet-Biedl syndrome 9	0.267906	Cluster 1	1754
Bcar3	Bcar3	BCAR3 adaptor protein, NSP family member	0.457062	Cluster 1	1754
Bcl10	Bcl10	BCL10, immune signaling adaptor	0.138159	Cluster 1	1754
Bcl2l2	Bcl2l2	Bcl2-like 2	0.234093	Cluster 1	1754
Bcl9l	Bcl9l	BCL9 like	0.337524	Cluster 1	1754
Bhlhb9	Bhlhb9	basic helix-loop-helix family member B9	0.267213	Cluster 1	1754
Bivm	Bivm	basic, immunoglobulin-like variable motif containing	0.322093	Cluster 1	1754
Bloc1s3	Bloc1s3	biogenesis of lysosomal organelles complex-1, subunit 3	0.192718	Cluster 1	1754
Bloc1s5	Bloc1s5	biogenesis of lysosomal organelles complex 1 subunit 5	0.360137	Cluster 1	1754
Bloc1s6	Bloc1s6	biogenesis of lysosomal organelles complex 1 subunit 6	0.282263	Cluster 1	1754
Bmf	Bmf	Bcl2 modifying factor	0.3965	Cluster 1	1754
Bmyc	Bmyc	brain expressed myelocytomatosis oncogene	0.314347	Cluster 1	1754
Borcs5	Borcs5	BLOC-1 related complex subunit 5	0.267115	Cluster 1	1754
Brat1	Brat1	BRCA1-associated ATM activator 1	0.23245	Cluster 1	1754
Brca2	Brca2	BRCA2, DNA repair associated	0.391544	Cluster 1	1754
Brd9	Brd9	bromodomain containing 9	0.152428	Cluster 1	1754
Bsn	Bsn	bassoon (presynaptic cytomatrix protein)	0.400191	Cluster 1	1754
Btbd1	Btbd1	BTB domain containing 1	0.170548	Cluster 1	1754
Btbd2	Btbd2	BTB domain containing 2	0.292363	Cluster 1	1754
Btbd6	Btbd6	BTB domain containing 6	0.232538	Cluster 1	1754
Btrc	Btrc	beta-transducin repeat containing E3 ubiquitin protein ligase	0.222665	Cluster 1	1754
C11H22orf29	C11H22orf29	chromosome 11 open reading frame, human C22orf29	0.529065	Cluster 1	1754
C1qtnf1	C1qtnf1	C1q and TNF related 1	0.354185	Cluster 1	1754
C2cd3	C2cd3	C2 domain containing 3 centriole elongation regulator	0.285752	Cluster 1	1754
Cabcoco1	Cabcoco1	ciliary associated calcium binding coiled-coil 1	0.344814	Cluster 1	1754
Cables1	Cables1	Cdk5 and Abl enzyme substrate 1	0.413187	Cluster 1	1754
Calm2/ENSRNOG00000016770	Calm2	calmodulin 2	0.154263	Cluster 1	1754
Camkk1	Camkk1	calcium/calmodulin-dependent protein kinase kinase 1	0.458124	Cluster 1	1754
Cant1	Cant1	calcium activated nucleotidase 1	0.204401	Cluster 1	1754
Capn10	Capn10	calpain 10	0.409287	Cluster 1	1754
Capn5	Capn5	calpain 5	0.438968	Cluster 1	1754
Carmil1	Carmil1	capping protein regulator and myosin 1 linker 1	0.323286	Cluster 1	1754
Cars2	Cars2	cysteinyl-tRNA synthetase 2, mitochondrial	0.166287	Cluster 1	1754
Casp7	Casp7	caspase 7	0.196308	Cluster 1	1754
Casp8	Casp8	caspase 8	0.299977	Cluster 1	1754
Casp9	Casp9	caspase 9	0.309123	Cluster 1	1754
Cast	Cast	calpastatin	0.189587	Cluster 1	1754
Cbr4	Cbr4	carbonyl reductase 4	0.271991	Cluster 1	1754
Cbwd1	Cbwd1	COBW domain containing 1	0.339138	Cluster 1	1754
Cbx3	Cbx3	chromobox 3	0.196991	Cluster 1	1754
Cbx6	Cbx6	chromobox 6	0.28998	Cluster 1	1754
Cc2d1b	Cc2d1b	coiled-coil and C2 domain containing 1B	0.142155	Cluster 1	1754
Cc2d2a	Cc2d2a	coiled-coil and C2 domain containing 2A	0.401389	Cluster 1	1754
Ccar2	Ccar2	cell cycle and apoptosis regulator 2	0.22104	Cluster 1	1754
Ccdc12	Ccdc12	coiled-coil domain containing 12	0.163568	Cluster 1	1754
Ccdc125	Ccdc125	coiled-coil domain containing 125	0.315185	Cluster 1	1754
Ccdc14	Ccdc14	coiled-coil domain containing 14	0.274613	Cluster 1	1754
Ccdc149	Ccdc149	coiled-coil domain containing 149	0.290597	Cluster 1	1754
Ccdc157	Ccdc157	coiled-coil domain containing 157	0.218778	Cluster 1	1754
Ccdc160	Ccdc160	coiled-coil domain containing 160	0.478772	Cluster 1	1754
Ccdc32	Ccdc32	coiled-coil domain containing 32	0.133667	Cluster 1	1754
Ccdc34	Ccdc34	coiled-coil domain containing 34	0.343927	Cluster 1	1754
Ccdc51	Ccdc51	coiled-coil domain containing 51	0.298056	Cluster 1	1754
Ccdc58	Ccdc58	coiled-coil domain containing 58	0.119898	Cluster 1	1754
Ccdc61	Ccdc61	coiled-coil domain containing 61	0.239192	Cluster 1	1754
Ccdc62	Ccdc62	coiled-coil domain containing 62	0.33118	Cluster 1	1754
Ccdc69	Ccdc69	coiled-coil domain containing 69	0.480432	Cluster 1	1754
Ccdc71	Ccdc71	coiled-coil domain containing 71	0.326856	Cluster 1	1754
Ccdc9	Ccdc9	coiled-coil domain containing 9	0.200599	Cluster 1	1754
Ccdc91	Ccdc91	coiled-coil domain containing 91	0.213068	Cluster 1	1754
Cchcr1	Cchcr1	coiled-coil alpha-helical rod protein 1	0.282825	Cluster 1	1754
Ccng2	Ccng2	cyclin G2	0.440591	Cluster 1	1754
Cd276	Cd276	Cd276 molecule	0.216134	Cluster 1	1754
Cdadc1	Cdadc1	cytidine and dCMP deaminase domain containing 1	0.197593	Cluster 1	1754
Cdan1	Cdan1	codanin 1	0.208852	Cluster 1	1754
Cdc42bpg	Cdc42bpg	CDC42 binding protein kinase gamma	0.385056	Cluster 1	1754
Cdca7l	Cdca7l	cell division cycle associated 7 like	0.451672	Cluster 1	1754
Cdip1	Cdip1	cell death-inducing p53 target 1	0.261974	Cluster 1	1754
Cdipt	Cdipt	CDP-diacylglycerol--inositol 3-phosphatidyltransferase	0.103087	Cluster 1	1754
Cdk10	Cdk10	cyclin-dependent kinase 10	0.148785	Cluster 1	1754
Cdk14	Cdk14	cyclin-dependent kinase 14	0.205179	Cluster 1	1754
Cdk18	Cdk18	cyclin-dependent kinase 18	0.33443	Cluster 1	1754
Cdk19	Cdk19	cyclin-dependent kinase 19	0.222756	Cluster 1	1754
Cdk20	Cdk20	cyclin-dependent kinase 20	0.275875	Cluster 1	1754
Cdk2ap2	Cdk2ap2	cyclin-dependent kinase 2 associated protein 2	0.212384	Cluster 1	1754
Cdk5	Cdk5	cyclin-dependent kinase 5	0.202343	Cluster 1	1754
Cdk5rap1	Cdk5rap1	CDK5 regulatory subunit associated protein 1	0.331779	Cluster 1	1754
Cdk5rap2	Cdk5rap2	CDK5 regulatory subunit associated protein 2	0.327543	Cluster 1	1754
Cdkal1	Cdkal1	CDK5 regulatory subunit associated protein 1-like 1	0.250349	Cluster 1	1754
Cdkn2aipnl	Cdkn2aipnl	CDKN2A interacting protein N-terminal like	0.230544	Cluster 1	1754
Cdyl	Cdyl	chromodomain Y-like	0.290767	Cluster 1	1754
Cecr5	Cecr5	cat eye syndrome chromosome region, candidate 5	0.357873	Cluster 1	1754
Cep131	Cep131	centrosomal protein 131	0.250498	Cluster 1	1754
Cep135	Cep135	centrosomal protein 135	0.463113	Cluster 1	1754
Cep164	Cep164	centrosomal protein 164	0.376304	Cluster 1	1754
Cep19	Cep19	centrosomal protein 19	0.157383	Cluster 1	1754
Cep192	Cep192	centrosomal protein 192	0.234846	Cluster 1	1754
Cep250	Cep250	centrosomal protein 250	0.272431	Cluster 1	1754
Cep41	Cep41	centrosomal protein 41	0.275471	Cluster 1	1754
Cep57l1	Cep57l1	centrosomal protein 57-like 1	0.350835	Cluster 1	1754
Cep68	Cep68	centrosomal protein 68	0.27884	Cluster 1	1754
Cep78	Cep78	centrosomal protein 78	0.318899	Cluster 1	1754
Cep95	Cep95	centrosomal protein 95	0.265264	Cluster 1	1754
Cers2	Cers2	ceramide synthase 2	0.0910136	Cluster 1	1754
Cers5	Cers5	ceramide synthase 5	0.153984	Cluster 1	1754
Cfap20	Cfap20	cilia and flagella associated protein 20	0.198847	Cluster 1	1754
Cfap298	Cfap298	cilia and flagella associated protein 298	0.120756	Cluster 1	1754
Cfap410	Cfap410	cilia and flagella associated protein 410	0.339467	Cluster 1	1754
Cgnl1	Cgnl1	cingulin-like 1	0.389137	Cluster 1	1754
Chaf1a	Chaf1a	chromatin assembly factor 1 subunit A	0.307011	Cluster 1	1754
Chaf1b	Chaf1b	chromatin assembly factor 1 subunit B	0.43366	Cluster 1	1754
Chd4	Chd4	chromodomain helicase DNA binding protein 4	0.105599	Cluster 1	1754
Chic1	Chic1	cysteine-rich hydrophobic domain 1	0.514058	Cluster 1	1754
Chmp1a	Chmp1a	charged multivesicular body protein 1A	0.149152	Cluster 1	1754
Chmp7	Chmp7	charged multivesicular body protein 7	0.120115	Cluster 1	1754
Chst3	Chst3	carbohydrate sulfotransferase 3	0.446379	Cluster 1	1754
Ciao1	Ciao1	cytosolic iron-sulfur assembly component 1	0.141231	Cluster 1	1754
Ciao2a	Ciao2a	cytosolic iron-sulfur assembly component 2A	0.209789	Cluster 1	1754
Ciao3	Ciao3	cytosolic iron-sulfur assembly component 3	0.157934	Cluster 1	1754
Cic	Cic	capicua transcriptional repressor	0.173843	Cluster 1	1754
Ckap5	Ckap5	cytoskeleton associated protein 5	0.173012	Cluster 1	1754
Clasp2	Clasp2	cytoplasmic linker associated protein 2	0.260398	Cluster 1	1754
Clcc1	Clcc1	chloride channel CLIC-like 1	0.21928	Cluster 1	1754
Clcn7	Clcn7	chloride voltage-gated channel 7	0.19434	Cluster 1	1754
Clip2	Clip2	CAP-GLY domain containing linker protein 2	0.207198	Cluster 1	1754
Cln3	Cln3	CLN3 lysosomal/endosomal transmembrane protein, battenin	0.242415	Cluster 1	1754
Cln6	Cln6	CLN6, transmembrane ER protein	0.2758	Cluster 1	1754
Clns1a	Clns1a	chloride nucleotide-sensitive channel 1A	0.156663	Cluster 1	1754
Clpx	Clpx	caseinolytic mitochondrial matrix peptidase chaperone subunit	0.227337	Cluster 1	1754
Clstn3	Clstn3	calsyntenin 3	0.222733	Cluster 1	1754
Cmtr1	Cmtr1	cap methyltransferase 1	0.186445	Cluster 1	1754
Cnnm3	Cnnm3	cyclin and CBS domain divalent metal cation transport mediator 3	0.273603	Cluster 1	1754
Cnot8	Cnot8	CCR4-NOT transcription complex, subunit 8	0.192911	Cluster 1	1754
Cnppd1	Cnppd1	cyclin Pas1/PHO80 domain containing 1	0.172238	Cluster 1	1754
Cnpy3	Cnpy3	canopy FGF signaling regulator 3	0.156719	Cluster 1	1754
Cnr1	Cnr1	cannabinoid receptor 1	0.425993	Cluster 1	1754
Cntrob	Cntrob	centrobin, centriole duplication and spindle assembly protein	0.444004	Cluster 1	1754
Coa5	Coa5	cytochrome C oxidase assembly factor 5	0.131224	Cluster 1	1754
Coasy	Coasy	Coenzyme A synthase	0.209722	Cluster 1	1754
Cog1	Cog1	component of oligomeric golgi complex 1	0.148442	Cluster 1	1754
Cog2	Cog2	component of oligomeric golgi complex 2	0.178335	Cluster 1	1754
Cog7	Cog7	component of oligomeric golgi complex 7	0.206518	Cluster 1	1754
Colgalt1	Colgalt1	collagen beta(1-O)galactosyltransferase 1	0.130826	Cluster 1	1754
Commd10	Commd10	COMM domain containing 10	0.159833	Cluster 1	1754
Commd2	Commd2	COMM domain containing 2	0.187654	Cluster 1	1754
Commd8	Commd8	COMM domain containing 8	0.181851	Cluster 1	1754
Copg2	Copg2	coatomer protein complex, subunit gamma 2	0.25382	Cluster 1	1754
Coq10a	Coq10a	coenzyme Q10A	0.191076	Cluster 1	1754
Coq2	Coq2	coenzyme Q2, polyprenyltransferase	0.188385	Cluster 1	1754
Coq3	Coq3	coenzyme Q3 methyltransferase	0.248685	Cluster 1	1754
Coq9	Coq9	coenzyme Q9	0.277062	Cluster 1	1754
Coro1b	Coro1b	coronin 1B	0.116235	Cluster 1	1754
Cox10	Cox10	cytochrome c oxidase assembly factor heme A:farnesyltransferase COX10	0.281616	Cluster 1	1754
Cox15	Cox15	cytochrome c oxidase assembly homolog COX15	0.242831	Cluster 1	1754
Cpd	Cpd	carboxypeptidase D	0.275651	Cluster 1	1754
Cped1	Cped1	cadherin-like and PC-esterase domain containing 1	0.415837	Cluster 1	1754
Cpne2	Cpne2	copine 2	0.231815	Cluster 1	1754
Cpsf1	Cpsf1	cleavage and polyadenylation specific factor 1	0.134549	Cluster 1	1754
Cpsf3	Cpsf3	cleavage and polyadenylation specific factor 3	0.151814	Cluster 1	1754
Cpt1c	Cpt1c	carnitine palmitoyltransferase 1c	0.26569	Cluster 1	1754
Cradd	Cradd	CASP2 and RIPK1 domain containing adaptor with death domain	0.46247	Cluster 1	1754
Crat	Crat	carnitine O-acetyltransferase	0.298168	Cluster 1	1754
Creb3	Creb3	cAMP responsive element binding protein 3	0.15517	Cluster 1	1754
Creld1	Creld1	cysteine-rich with EGF-like domains 1	0.170628	Cluster 1	1754
Crot	Crot	carnitine O-octanoyltransferase	0.369304	Cluster 1	1754
Crtc1	Crtc1	CREB regulated transcription coactivator 1	0.228041	Cluster 1	1754
Cse1l	Cse1l	chromosome segregation 1 like	0.207103	Cluster 1	1754
Csk	Csk	C-terminal Src kinase	0.106471	Cluster 1	1754
Cspg4	Cspg4	chondroitin sulfate proteoglycan 4	0.186304	Cluster 1	1754
Ctbp1	Ctbp1	C-terminal binding protein 1	0.14341	Cluster 1	1754
Ctc1	Ctc1	CST telomere replication complex component 1	0.314741	Cluster 1	1754
Ctcf	Ctcf	CCCTC-binding factor	0.163299	Cluster 1	1754
Ctdsp2	Ctdsp2	CTD small phosphatase 2	0.314063	Cluster 1	1754
Ctnnd1	Ctnnd1	catenin delta 1	0.226131	Cluster 1	1754
Ctns	Ctns	cystinosin, lysosomal cystine transporter	0.231249	Cluster 1	1754
Cul4a	Cul4a	cullin 4A	0.195383	Cluster 1	1754
Cul9	Cul9	cullin 9	0.183206	Cluster 1	1754
Cxxc5	Cxxc5	CXXC finger protein 5	0.244843	Cluster 1	1754
Cyb5b	Cyb5b	cytochrome b5 type B	0.256621	Cluster 1	1754
Cyb5rl	Cyb5rl	cytochrome b5 reductase-like	0.462472	Cluster 1	1754
Cybc1	Cybc1	cytochrome b-245 chaperone 1	0.129233	Cluster 1	1754
Cyp4f17/ENSRNOG00000062306	Cyp4f17	cytochrome P450, family 4, subfamily f, polypeptide 17	0.203869	Cluster 1	1754
Cyren	Cyren	cell cycle regulator of NHEJ	0.238244	Cluster 1	1754
Cysrt1	Cysrt1	cysteine rich tail 1	0.493702	Cluster 1	1754
Cyth2	Cyth2	cytohesin 2	0.172274	Cluster 1	1754
Cyth3	Cyth3	cytohesin 3	0.2561	Cluster 1	1754
Dach1	Dach1	dachshund family transcription factor 1	0.411322	Cluster 1	1754
Dact3	Dact3	dishevelled-binding antagonist of beta-catenin 3	0.270204	Cluster 1	1754
Dag1	Dag1	dystroglycan 1	0.221476	Cluster 1	1754
Daglb	Daglb	diacylglycerol lipase, beta	0.22698	Cluster 1	1754
Dap3	Dap3	death associated protein 3	0.12373	Cluster 1	1754
Dars	Dars	aspartyl-tRNA synthetase	0.268866	Cluster 1	1754
Dars2	Dars2	aspartyl-tRNA synthetase 2 (mitochondrial)	0.307751	Cluster 1	1754
Dazap2	Dazap2	DAZ associated protein 2	0.15318	Cluster 1	1754
Dbp	Dbp	D-box binding PAR bZIP transcription factor	0.507085	Cluster 1	1754
Dcaf11	Dcaf11	DDB1 and CUL4 associated factor 11	0.109122	Cluster 1	1754
Dcaf15	Dcaf15	DDB1 and CUL4 associated factor 15	0.215276	Cluster 1	1754
Dcaf4	Dcaf4	DDB1 and CUL4 associated factor 4	0.238485	Cluster 1	1754
Dcaf7	Dcaf7	DDB1 and CUL4 associated factor 7	0.141246	Cluster 1	1754
Dcaf8	Dcaf8	DDB1 and CUL4 associated factor 8	0.173677	Cluster 1	1754
Dcakd	Dcakd	dephospho-CoA kinase domain containing	0.296404	Cluster 1	1754
Dclre1b	Dclre1b	DNA cross-link repair 1B	0.197347	Cluster 1	1754
Dclre1c	Dclre1c	DNA cross-link repair 1C	0.205785	Cluster 1	1754
Dcp1b	Dcp1b	decapping mRNA 1B	0.363456	Cluster 1	1754
Dctd	Dctd	dCMP deaminase	0.254764	Cluster 1	1754
Dctn1	Dctn1	dynactin subunit 1	0.156936	Cluster 1	1754
Dctn5	Dctn5	dynactin subunit 5	0.168913	Cluster 1	1754
Dda1	Dda1	DET1 and DDB1 associated 1	0.165178	Cluster 1	1754
Ddb2	Ddb2	damage specific DNA binding protein 2	0.382933	Cluster 1	1754
Ddr1	Ddr1	discoidin domain receptor tyrosine kinase 1	0.220862	Cluster 1	1754
Deaf1	Deaf1	DEAF1 transcription factor	0.210921	Cluster 1	1754
Decr1	Decr1	2,4-dienoyl-CoA reductase 1	0.212315	Cluster 1	1754
Def8	Def8	differentially expressed in FDCP 8 homolog	0.278748	Cluster 1	1754
Dek	Dek	DEK proto-oncogene	0.237562	Cluster 1	1754
Dele1	Dele1	DAP3 binding cell death enhancer 1	0.24894	Cluster 1	1754
Dennd6a	Dennd6a	DENN domain containing 6A	0.213389	Cluster 1	1754
Depdc5	Depdc5	DEP domain containing 5, GATOR1 subcomplex subunit	0.301989	Cluster 1	1754
Det1	Det1	DET1 partner of COP1 E3 ubiquitin ligase	0.296485	Cluster 1	1754
Dgcr2	Dgcr2	DiGeorge syndrome critical region gene 2	0.14726	Cluster 1	1754
Dglucy	Dglucy	D-glutamate cyclase	0.251918	Cluster 1	1754
Dguok	Dguok	deoxyguanosine kinase	0.208469	Cluster 1	1754
Dhrs1	Dhrs1	dehydrogenase/reductase 1	0.190226	Cluster 1	1754
Dhx34	Dhx34	DExH-box helicase 34	0.305906	Cluster 1	1754
Dhx35	Dhx35	DEAH-box helicase 35	0.212468	Cluster 1	1754
Dhx40	Dhx40	DEAH-box helicase 40	0.227328	Cluster 1	1754
Dhx57	Dhx57	DExH-box helicase 57	0.278768	Cluster 1	1754
Dipk2a	Dipk2a	divergent protein kinase domain 2A	0.368085	Cluster 1	1754
Dis3l	Dis3l	DIS3-like exosome 3'-5' exoribonuclease	0.251508	Cluster 1	1754
Dis3l2	Dis3l2	DIS3-like 3'-5' exoribonuclease 2	0.165669	Cluster 1	1754
Disp1	Disp1	dispatched RND transporter family member 1	0.284877	Cluster 1	1754
Dkk4	Dkk4	dickkopf WNT signaling pathway inhibitor 4	0.170438	Cluster 1	1754
Dlg5	Dlg5	discs large MAGUK scaffold protein 5	0.310268	Cluster 1	1754
Dlgap5	Dlgap5	DLG associated protein 5	0.281376	Cluster 1	1754
Dmap1	Dmap1	DNA methyltransferase 1-associated protein 1	0.171133	Cluster 1	1754
Dmwd	Dmwd	DM1 locus, WD repeat containing	0.195518	Cluster 1	1754
Dnaja3	Dnaja3	DnaJ heat shock protein family (Hsp40) member A3	0.163192	Cluster 1	1754
Dnajc13	Dnajc13	DnaJ heat shock protein family (Hsp40) member C13	0.180606	Cluster 1	1754
Dnajc14	Dnajc14	DnaJ heat shock protein family (Hsp40) member C14	0.201551	Cluster 1	1754
Dnajc4	Dnajc4	DnaJ heat shock protein family (Hsp40) member C4	0.248819	Cluster 1	1754
Dnajc6	Dnajc6	DnaJ heat shock protein family (Hsp40) member C6	0.575622	Cluster 1	1754
Dnal4	Dnal4	dynein, axonemal, light chain 4	0.176821	Cluster 1	1754
Dnmt1	Dnmt1	DNA methyltransferase 1	0.285955	Cluster 1	1754
Dock7	Dock7	dedicator of cytokinesis 7	0.250105	Cluster 1	1754
Dok1	Dok1	docking protein 1	0.349026	Cluster 1	1754
Dolpp1	Dolpp1	dolichyldiphosphatase 1	0.303797	Cluster 1	1754
Dpm2	Dpm2	dolichyl-phosphate mannosyltransferase subunit 2, regulatory	0.142546	Cluster 1	1754
Dpp3	Dpp3	dipeptidylpeptidase 3	0.218317	Cluster 1	1754
Dpy19l1	Dpy19l1	dpy-19 like C-mannosyltransferase 1	0.211518	Cluster 1	1754
Dpy19l3	Dpy19l3	dpy-19 like C-mannosyltransferase 3	0.197257	Cluster 1	1754
Dqx1	Dqx1	DEAQ box RNA-dependent ATPase 1	0.228656	Cluster 1	1754
Drosha	Drosha	drosha ribonuclease III	0.175115	Cluster 1	1754
Dscc1	Dscc1	DNA replication and sister chromatid cohesion 1	0.42947	Cluster 1	1754
Dtd2	Dtd2	D-aminoacyl-tRNA deacylase 2	0.319545	Cluster 1	1754
Dtwd1	Dtwd1	DTW domain containing 1	0.358941	Cluster 1	1754
Dtwd2	Dtwd2	DTW domain containing 2	0.378512	Cluster 1	1754
Dus4l	Dus4l	dihydrouridine synthase 4-like	0.345877	Cluster 1	1754
Dusp19	Dusp19	dual specificity phosphatase 19	0.316898	Cluster 1	1754
Dusp23	Dusp23	dual specificity phosphatase 23	0.369361	Cluster 1	1754
Dusp28	Dusp28	dual specificity phosphatase 28	0.227119	Cluster 1	1754
Dvl2	Dvl2	dishevelled segment polarity protein 2	0.196995	Cluster 1	1754
Dync2h1	Dync2h1	dynein cytoplasmic 2 heavy chain 1	0.225898	Cluster 1	1754
Dyrk1b	Dyrk1b	dual specificity tyrosine phosphorylation regulated kinase 1B	0.267395	Cluster 1	1754
Dzip1	Dzip1	DAZ interacting zinc finger protein 1	0.237701	Cluster 1	1754
Ebag9	Ebag9	estrogen receptor binding site associated, antigen, 9	0.252929	Cluster 1	1754
Ecd	Ecd	ecdysoneless cell cycle regulator	0.186284	Cluster 1	1754
Edem2	Edem2	ER degradation enhancing alpha-mannosidase like protein 2	0.291975	Cluster 1	1754
Eef1akmt1	Eef1akmt1	EEF1A lysine methyltransferase 1	0.199257	Cluster 1	1754
Eefsec	Eefsec	eukaryotic elongation factor, selenocysteine-tRNA-specific	0.219753	Cluster 1	1754
Efcab7	Efcab7	EF-hand calcium binding domain 7	0.394433	Cluster 1	1754
Efhd2	Efhd2	EF-hand domain family, member D2	0.0969534	Cluster 1	1754
Efl1	Efl1	elongation factor like GTPase 1	0.176199	Cluster 1	1754
Efnb1	Efnb1	ephrin B1	0.277281	Cluster 1	1754
Eid2b	Eid2b	EP300 interacting inhibitor of differentiation 2B	0.429854	Cluster 1	1754
Eif2a	Eif2a	eukaryotic translation initiation factor 2A	0.119526	Cluster 1	1754
Eif2ak1	Eif2ak1	eukaryotic translation initiation factor 2 alpha kinase 1	0.175129	Cluster 1	1754
Eif2ak2	Eif2ak2	eukaryotic translation initiation factor 2-alpha kinase 2	0.169987	Cluster 1	1754
Eif4a2	Eif4a2	eukaryotic translation initiation factor 4A2	0.140034	Cluster 1	1754
Elac1	Elac1	elaC ribonuclease Z 1	0.338861	Cluster 1	1754
Elf1	Elf1	E74 like ETS transcription factor 1	0.201923	Cluster 1	1754
Elk1	Elk1	ETS transcription factor ELK1	0.167542	Cluster 1	1754
Elk4	Elk4	ETS transcription factor ELK4	0.150734	Cluster 1	1754
Elmo2	Elmo2	engulfment and cell motility 2	0.31947	Cluster 1	1754
Elmod2	Elmod2	ELMO domain containing 2	0.283019	Cluster 1	1754
Elmod3	Elmod3	ELMO domain containing 3	0.36818	Cluster 1	1754
Elovl7	Elovl7	ELOVL fatty acid elongase 7	0.476784	Cluster 1	1754
Elp2	Elp2	elongator acetyltransferase complex subunit 2	0.190244	Cluster 1	1754
Elp3	Elp3	elongator acetyltransferase complex subunit 3	0.188039	Cluster 1	1754
Eml1	Eml1	EMAP like 1	0.397449	Cluster 1	1754
Eml2	Eml2	EMAP like 2	0.170724	Cluster 1	1754
Endog	Endog	endonuclease G	0.201021	Cluster 1	1754
Endov	Endov	endonuclease V	0.221513	Cluster 1	1754
Engase	Engase	endo-beta-N-acetylglucosaminidase	0.264203	Cluster 1	1754
Enkd1	Enkd1	enkurin domain containing 1	0.240152	Cluster 1	1754
Enox2	Enox2	ecto-NOX disulfide-thiol exchanger 2	0.286661	Cluster 1	1754
ENSRNOG00000000891	ENSRNOG00000000891	zinc finger protein 958	0.38195	Cluster 1	1754
Entpd5	Entpd5	ectonucleoside triphosphate diphosphohydrolase 5	0.24649	Cluster 1	1754
Eps15l1	Eps15l1	epidermal growth factor receptor pathway substrate 15-like 1	0.173642	Cluster 1	1754
Ercc3	Ercc3	ERCC excision repair 3, TFIIH core complex helicase subunit	0.148227	Cluster 1	1754
Ercc4	Ercc4	ERCC excision repair 4, endonuclease catalytic subunit	0.204856	Cluster 1	1754
Ercc5	Ercc5	ERCC excision repair 5, endonuclease	0.35942	Cluster 1	1754
Erich1	Erich1	glutamate-rich 1	0.273985	Cluster 1	1754
Erlin2	Erlin2	ER lipid raft associated 2	0.239541	Cluster 1	1754
Ermard	Ermard	ER membrane-associated RNA degradation	0.236283	Cluster 1	1754
Ermp1	Ermp1	endoplasmic reticulum metallopeptidase 1	0.214496	Cluster 1	1754
Ern1	Ern1	endoplasmic reticulum to nucleus signaling 1	0.264522	Cluster 1	1754
Etfbkmt	Etfbkmt	electron transfer flavoprotein subunit beta lysine methyltransferase	0.307378	Cluster 1	1754
Etnk2	Etnk2	ethanolamine kinase 2	0.274115	Cluster 1	1754
Eva1b	Eva1b	eva-1 homolog B	0.205254	Cluster 1	1754
Exd2	Exd2	exonuclease 3'-5' domain containing 2	0.237163	Cluster 1	1754
Exoc1	Exoc1	exocyst complex component 1	0.186623	Cluster 1	1754
Exoc3	Exoc3	exocyst complex component 3	0.162399	Cluster 1	1754
Exog	Exog	exo/endonuclease G	0.242722	Cluster 1	1754
Exosc8	Exosc8	exosome component 8	0.236275	Cluster 1	1754
Ext2	Ext2	exostosin glycosyltransferase 2	0.138566	Cluster 1	1754
Faah	Faah	fatty acid amide hydrolase	0.328892	Cluster 1	1754
Fadd	Fadd	Fas associated via death domain	0.259538	Cluster 1	1754
Fam102a	Fam102a	family with sequence similarity 102, member A	0.296923	Cluster 1	1754
Fam110b	Fam110b	family with sequence similarity 110, member B	0.298413	Cluster 1	1754
Fam115c	Fam115c	family with sequence similarity 115, member C	0.422488	Cluster 1	1754
Fam117a	Fam117a	family with sequence similarity 117, member A	0.305936	Cluster 1	1754
Fam118a	Fam118a	family with sequence similarity 118, member A	0.275497	Cluster 1	1754
Fam135a	Fam135a	family with sequence similarity 135, member A	0.258021	Cluster 1	1754
Fam13a	Fam13a	family with sequence similarity 13, member A	0.523261	Cluster 1	1754
Fam149b1	Fam149b1	family with sequence similarity 149, member B1	0.121324	Cluster 1	1754
Fam160a2	Fam160a2	family with sequence similarity 160, member A2	0.232362	Cluster 1	1754
Fam160b2	Fam160b2	family with sequence similarity 160, member B2	0.195089	Cluster 1	1754
Fam189b	Fam189b	family with sequence similarity 189, member B	0.21765	Cluster 1	1754
Fam20b	Fam20b	FAM20B, glycosaminoglycan xylosylkinase	0.143403	Cluster 1	1754
Fam214a	Fam214a	family with sequence similarity 214, member A	0.462569	Cluster 1	1754
Fam234b	Fam234b	family with sequence similarity 234, member B	0.222561	Cluster 1	1754
Fam241b	Fam241b	family with sequence similarity 241 member B	0.367657	Cluster 1	1754
Fam3a	Fam3a	family with sequence similarity 3, member A	0.146314	Cluster 1	1754
Fam53b	Fam53b	family with sequence similarity 53, member B	0.372178	Cluster 1	1754
Fam78a	Fam78a	family with sequence similarity 78, member A	0.518095	Cluster 1	1754
Fam83b	Fam83b	family with sequence similarity 83, member B	0.462145	Cluster 1	1754
Fancg	Fancg	FA complementation group G	0.505622	Cluster 1	1754
Fanci	Fanci	FA complementation group I	0.254458	Cluster 1	1754
Fastk	Fastk	Fas-activated serine/threonine kinase	0.243591	Cluster 1	1754
Faxdc2	Faxdc2	fatty acid hydroxylase domain containing 2	0.270839	Cluster 1	1754
Fbf1	Fbf1	Fas binding factor 1	0.243465	Cluster 1	1754
Fbh1	Fbh1	F-box DNA helicase 1	0.206822	Cluster 1	1754
Fbxl15	Fbxl15	F-box and leucine-rich repeat protein 15	0.215985	Cluster 1	1754
Fbxl17	Fbxl17	F-box and leucine-rich repeat protein 17	0.272629	Cluster 1	1754
Fbxl4	Fbxl4	F-box and leucine-rich repeat protein 4	0.4418	Cluster 1	1754
Fbxo16	Fbxo16	F-box protein 16	0.354371	Cluster 1	1754
Fbxo22	Fbxo22	F-box protein 22	0.162916	Cluster 1	1754
Fbxo3	Fbxo3	F-box protein 3	0.271246	Cluster 1	1754
Fbxo38	Fbxo38	F-box protein 38	0.257509	Cluster 1	1754
Fbxo4	Fbxo4	F-box protein 4	0.364651	Cluster 1	1754
Fbxo44	Fbxo44	F-box protein 44	0.239071	Cluster 1	1754
Fbxo7	Fbxo7	F-box protein 7	0.185276	Cluster 1	1754
Fbxo9	Fbxo9	f-box protein 9	0.177074	Cluster 1	1754
Fbxw5	Fbxw5	F-box and WD repeat domain containing 5	0.204604	Cluster 1	1754
Fbxw8	Fbxw8	F-box and WD repeat domain containing 8	0.187226	Cluster 1	1754
Fdxacb1	Fdxacb1	ferredoxin-fold anticodon binding domain containing 1	0.306049	Cluster 1	1754
Fech	Fech	ferrochelatase	0.243286	Cluster 1	1754
Fhod1	Fhod1	formin homology 2 domain containing 1	0.232597	Cluster 1	1754
Ficd	Ficd	FIC domain containing	0.232471	Cluster 1	1754
Fig4	Fig4	FIG4 phosphoinositide 5-phosphatase	0.235596	Cluster 1	1754
Fkbp10	Fkbp10	FKBP prolyl isomerase 10	0.141611	Cluster 1	1754
Fkbp15	Fkbp15	FKBP prolyl isomerase 15	0.127441	Cluster 1	1754
Fkbp9	Fkbp9	FKBP prolyl isomerase 9	0.177762	Cluster 1	1754
Flii	Flii	FLII, actin remodeling protein	0.140365	Cluster 1	1754
Flot1	Flot1	flotillin 1	0.244249	Cluster 1	1754
Flot2	Flot2	flotillin 2	0.231268	Cluster 1	1754
Flt3lg	Flt3lg	fms-related tyrosine kinase 3 ligand	0.199686	Cluster 1	1754
Fn3krp	Fn3krp	fructosamine-3-kinase-related protein	0.316763	Cluster 1	1754
Fnbp1	Fnbp1	formin binding protein 1	0.235967	Cluster 1	1754
Fopnl	Fopnl	FGFR1OP N-terminal like	0.231707	Cluster 1	1754
Foxj2	Foxj2	forkhead box J2	0.176313	Cluster 1	1754
Foxo4	Foxo4	forkhead box O4	0.194332	Cluster 1	1754
Fra10ac1	Fra10ac1	FRA10A associated CGG repeat 1	0.269543	Cluster 1	1754
Frg1	Frg1	FSHD region gene 1	0.208114	Cluster 1	1754
Frmd8	Frmd8	FERM domain containing 8	0.27703	Cluster 1	1754
Fto	Fto	FTO, alpha-ketoglutarate dependent dioxygenase	0.143981	Cluster 1	1754
Fundc1	Fundc1	FUN14 domain containing 1	0.22572	Cluster 1	1754
Fut10	Fut10	fucosyltransferase 10	0.412952	Cluster 1	1754
Fut8	Fut8	fucosyltransferase 8	0.271617	Cluster 1	1754
Fzd2	Fzd2	frizzled class receptor 2	0.403986	Cluster 1	1754
G4	G4	G4 protein	0.216071	Cluster 1	1754
Gab1	Gab1	GRB2-associated binding protein 1	0.415594	Cluster 1	1754
Gabbr2	Gabbr2	gamma-aminobutyric acid type B receptor subunit 2	0.416144	Cluster 1	1754
Galc	Galc	galactosylceramidase	0.345699	Cluster 1	1754
Gale	Gale	UDP-galactose-4-epimerase	0.239148	Cluster 1	1754
Galnt7	Galnt7	polypeptide N-acetylgalactosaminyltransferase 7	0.395352	Cluster 1	1754
Gata2	Gata2	GATA binding protein 2	0.249334	Cluster 1	1754
Gata6	Gata6	GATA binding protein 6	0.265061	Cluster 1	1754
Gatm	Gatm	glycine amidinotransferase	0.20589	Cluster 1	1754
Gcc2	Gcc2	GRIP and coiled-coil domain containing 2	0.182373	Cluster 1	1754
Gemin6	Gemin6	gem (nuclear organelle) associated protein 6	0.230015	Cluster 1	1754
Gemin8	Gemin8	gem (nuclear organelle) associated protein 8	0.170645	Cluster 1	1754
Get1	Get1	guided entry of tail-anchored proteins factor 1	0.201588	Cluster 1	1754
Ghdc	Ghdc	GH3 domain containing	0.222454	Cluster 1	1754
Ginm1	Ginm1	glycoprotein integral membrane 1	0.202054	Cluster 1	1754
Gins2	Gins2	GINS complex subunit 2	0.1839	Cluster 1	1754
Git2	Git2	GIT ArfGAP 2	0.125314	Cluster 1	1754
Gkap1	Gkap1	G kinase anchoring protein 1	0.183686	Cluster 1	1754
Glb1	Glb1	galactosidase, beta 1	0.209165	Cluster 1	1754
Glb1l	Glb1l	galactosidase, beta 1-like	0.180913	Cluster 1	1754
Glis2	Glis2	GLIS family zinc finger 2	0.306121	Cluster 1	1754
Glmp	Glmp	glycosylated lysosomal membrane protein	0.168863	Cluster 1	1754
Glod4	Glod4	glyoxalase domain containing 4	0.13563	Cluster 1	1754
Glrb	Glrb	glycine receptor, beta	0.419242	Cluster 1	1754
Glt8d1	Glt8d1	glycosyltransferase 8 domain containing 1	0.169815	Cluster 1	1754
Gmnn	Gmnn	geminin, DNA replication inhibitor	0.265366	Cluster 1	1754
Gna12	Gna12	G protein subunit alpha 12	0.165771	Cluster 1	1754
Gnb2	Gnb2	G protein subunit beta 2	0.133334	Cluster 1	1754
Gnpda1	Gnpda1	glucosamine-6-phosphate deaminase 1	0.387509	Cluster 1	1754
Gnptab	Gnptab	N-acetylglucosamine-1-phosphate transferase subunits alpha and beta	0.25109	Cluster 1	1754
Gon4l	Gon4l	gon-4 like	0.220586	Cluster 1	1754
Gorab	Gorab	golgin, RAB6-interacting	0.294152	Cluster 1	1754
Gorasp1	Gorasp1	golgi reassembly stacking protein 1	0.282033	Cluster 1	1754
Gpatch1	Gpatch1	G patch domain containing 1	0.253291	Cluster 1	1754
Gpbp1l1	Gpbp1l1	GC-rich promoter binding protein 1-like 1	0.184863	Cluster 1	1754
Gphn	Gphn	gephyrin	0.173594	Cluster 1	1754
Gpr137	Gpr137	G protein-coupled receptor 137	0.288601	Cluster 1	1754
Gprc5c	Gprc5c	G protein-coupled receptor, class C, group 5, member C	0.370121	Cluster 1	1754
Gps1	Gps1	G protein pathway suppressor 1	0.115882	Cluster 1	1754
Gramd1a	Gramd1a	GRAM domain containing 1A	0.184183	Cluster 1	1754
Grb14	Grb14	growth factor receptor bound protein 14	0.474591	Cluster 1	1754
Grhpr	Grhpr	glyoxylate and hydroxypyruvate reductase	0.188044	Cluster 1	1754
Grsf1	Grsf1	G-rich RNA sequence binding factor 1	0.171807	Cluster 1	1754
Gsdmd	Gsdmd	gasdermin D	0.355695	Cluster 1	1754
Gsr	Gsr	glutathione-disulfide reductase	0.19673	Cluster 1	1754
Gstcd	Gstcd	glutathione S-transferase, C-terminal domain containing	0.278566	Cluster 1	1754
Gtdc1	Gtdc1	glycosyltransferase-like domain containing 1	0.279178	Cluster 1	1754
Gtf2b	Gtf2b	general transcription factor IIB	0.205827	Cluster 1	1754
Gtf2h3	Gtf2h3	general transcription factor IIH subunit 3	0.230761	Cluster 1	1754
Gtf2h4	Gtf2h4	general transcription factor 2H subunit 4	0.159436	Cluster 1	1754
Gtf2i	Gtf2i	general transcription factor II I	0.14347	Cluster 1	1754
Gtf3c2	Gtf3c2	general transcription factor IIIC subunit 2	0.140976	Cluster 1	1754
Gtf3c6	Gtf3c6	general transcription factor 3C subunit 6	0.184992	Cluster 1	1754
Gtpbp10	Gtpbp10	GTP binding protein 10	0.278613	Cluster 1	1754
Gtpbp2	Gtpbp2	GTP binding protein 2	0.162582	Cluster 1	1754
Gtpbp3	Gtpbp3	GTP binding protein 3	0.312621	Cluster 1	1754
Gusb	Gusb	glucuronidase, beta	0.228071	Cluster 1	1754
H1f10	H1f10	H1.10 linker histone	0.263834	Cluster 1	1754
H1fx	H1fx	H1 histone family, member X	0.263834	Cluster 1	1754
Habp4	Habp4	hyaluronan binding protein 4	0.202268	Cluster 1	1754
Harbi1	Harbi1	harbinger transposase derived 1	0.291272	Cluster 1	1754
Hat1	Hat1	histone acetyltransferase 1	0.187774	Cluster 1	1754
Haus8	Haus8	HAUS augmin-like complex, subunit 8	0.323185	Cluster 1	1754
Hcfc1	Hcfc1	host cell factor C1	0.138557	Cluster 1	1754
Hdac10	Hdac10	histone deacetylase 10	0.264382	Cluster 1	1754
Hdac3	Hdac3	histone deacetylase 3	0.125591	Cluster 1	1754
Hdac5	Hdac5	histone deacetylase 5	0.274035	Cluster 1	1754
Hdac6	Hdac6	histone deacetylase 6	0.31224	Cluster 1	1754
Hdac7	Hdac7	histone deacetylase 7	0.35515	Cluster 1	1754
Hdac8	Hdac8	histone deacetylase 8	0.265022	Cluster 1	1754
Hddc3	Hddc3	HD domain containing 3	0.289652	Cluster 1	1754
Hdhd2	Hdhd2	haloacid dehalogenase-like hydrolase domain containing 2	0.171971	Cluster 1	1754
Hdhd5	Hdhd5	haloacid dehalogenase like hydrolase domain containing 5	0.240453	Cluster 1	1754
Heatr5b	Heatr5b	HEAT repeat containing 5B	0.234098	Cluster 1	1754
Hectd3	Hectd3	HECT domain E3 ubiquitin protein ligase 3	0.225609	Cluster 1	1754
Helb	Helb	DNA helicase B	0.281602	Cluster 1	1754
Herc3	Herc3	HECT and RLD domain containing E3 ubiquitin protein ligase 3	0.42961	Cluster 1	1754
Herpud1	Herpud1	homocysteine inducible ER protein with ubiquitin like domain 1	0.25371	Cluster 1	1754
Hibch	Hibch	3-hydroxyisobutyryl-CoA hydrolase	0.290414	Cluster 1	1754
Hint3	Hint3	histidine triad nucleotide binding protein 3	0.383518	Cluster 1	1754
Hk1	Hk1	hexokinase 1	0.22353	Cluster 1	1754
Hlf	Hlf	HLF transcription factor, PAR bZIP family member	0.707231	Cluster 1	1754
Hltf	Hltf	helicase-like transcription factor	0.301973	Cluster 1	1754
Hmbs	Hmbs	hydroxymethylbilane synthase	0.258832	Cluster 1	1754
Hmces	Hmces	5-hydroxymethylcytosine binding, ES cell specific	0.143781	Cluster 1	1754
Hmg20a	Hmg20a	high mobility group 20A	0.165989	Cluster 1	1754
Hmgn2	Hmgn2	high mobility group nucleosomal binding domain 2	0.230683	Cluster 1	1754
Hmgxb4	Hmgxb4	HMG-box containing 4	0.273208	Cluster 1	1754
Hnrnpul1	Hnrnpul1	heterogeneous nuclear ribonucleoprotein U-like 1	0.157105	Cluster 1	1754
Homez	Homez	homeobox and leucine zipper encoding	0.469121	Cluster 1	1754
Hormad2	Hormad2	HORMA domain containing 2	0.270729	Cluster 1	1754
Hoxd8	Hoxd8	homeobox D8	0.299524	Cluster 1	1754
Hp1bp3	Hp1bp3	heterochromatin protein 1, binding protein 3	0.163095	Cluster 1	1754
Hpcal1	Hpcal1	hippocalcin-like 1	0.289601	Cluster 1	1754
Hpdl	Hpdl	4-hydroxyphenylpyruvate dioxygenase-like	0.502614	Cluster 1	1754
Hps1	Hps1	HPS1, biogenesis of lysosomal organelles complex 3 subunit 1	0.151559	Cluster 1	1754
Hps3	Hps3	HPS3, biogenesis of lysosomal organelles complex 2 subunit 1	0.253537	Cluster 1	1754
Hrob	Hrob	homologous recombination factor with OB-fold	0.51229	Cluster 1	1754
Hs1bp3	Hs1bp3	HCLS1 binding protein 3	0.26235	Cluster 1	1754
Hsd17b4	Hsd17b4	hydroxysteroid (17-beta) dehydrogenase 4	0.186596	Cluster 1	1754
Hsd3b7	Hsd3b7	hydroxy-delta-5-steroid dehydrogenase, 3 beta- and steroid delta-isomerase 7	0.324858	Cluster 1	1754
Iars2	Iars2	isoleucyl-tRNA synthetase 2, mitochondrial	0.209197	Cluster 1	1754
Iba57	Iba57	iron-sulfur cluster assembly factor IBA57	0.225852	Cluster 1	1754
Ica1	Ica1	islet cell autoantigen 1	0.203017	Cluster 1	1754
Ice2	Ice2	interactor of little elongation complex ELL subunit 2	0.252786	Cluster 1	1754
Ick	Ick	intestinal cell kinase	0.259768	Cluster 1	1754
Idh2	Idh2	isocitrate dehydrogenase (NADP(+)) 2	0.199444	Cluster 1	1754
Iffo1	Iffo1	intermediate filament family orphan 1	0.284564	Cluster 1	1754
Ifi44l	Ifi44l	interferon-induced protein 44-like	0.326583	Cluster 1	1754
Ifit1bl	Ifit1bl	interferon-induced protein with tetratricopeptide repeats 1B-like	0.361398	Cluster 1	1754
Ifit2	Ifit2	interferon-induced protein with tetratricopeptide repeats 2	0.346602	Cluster 1	1754
Ifnar1	Ifnar1	interferon alpha and beta receptor subunit 1	0.2008	Cluster 1	1754
Ifngr2	Ifngr2	interferon gamma receptor 2	0.22122	Cluster 1	1754
Ift122	Ift122	intraflagellar transport 122	0.234426	Cluster 1	1754
Ift43	Ift43	intraflagellar transport 43	0.315481	Cluster 1	1754
Ift46	Ift46	intraflagellar transport 46	0.164427	Cluster 1	1754
Ift52	Ift52	intraflagellar transport 52	0.210786	Cluster 1	1754
Ift57	Ift57	intraflagellar transport 57	0.184994	Cluster 1	1754
Ift88	Ift88	intraflagellar transport 88	0.25082	Cluster 1	1754
Igbp1	Igbp1	immunoglobulin binding protein 1	0.169887	Cluster 1	1754
Igdcc4	Igdcc4	immunoglobulin superfamily, DCC subclass, member 4	0.390482	Cluster 1	1754
Igflr1	Igflr1	IGF-like family receptor 1	0.403876	Cluster 1	1754
Ighmbp2	Ighmbp2	immunoglobulin mu DNA binding protein 2	0.204246	Cluster 1	1754
Igsf11	Igsf11	immunoglobulin superfamily, member 11	0.226151	Cluster 1	1754
Igsf3	Igsf3	immunoglobulin superfamily, member 3	0.249311	Cluster 1	1754
Ilk	Ilk	integrin-linked kinase	0.0820243	Cluster 1	1754
Immt	Immt	inner membrane mitochondrial protein	0.18257	Cluster 1	1754
Impa1	Impa1	inositol monophosphatase 1	0.198571	Cluster 1	1754
Ing3	Ing3	inhibitor of growth family, member 3	0.180148	Cluster 1	1754
Ino80b	Ino80b	INO80 complex subunit B	0.20248	Cluster 1	1754
Ino80c	Ino80c	INO80 complex subunit C	0.204933	Cluster 1	1754
Inpp5e	Inpp5e	inositol polyphosphate-5-phosphatase E	0.369451	Cluster 1	1754
Inpp5k	Inpp5k	inositol polyphosphate-5-phosphatase K	0.208473	Cluster 1	1754
Inppl1	Inppl1	inositol polyphosphate phosphatase-like 1	0.34179	Cluster 1	1754
Insyn2a	Insyn2a	inhibitory synaptic factor 2A	0.595753	Cluster 1	1754
Ints1	Ints1	integrator complex subunit 1	0.125846	Cluster 1	1754
Ints10	Ints10	integrator complex subunit 10	0.119436	Cluster 1	1754
Ints11	Ints11	integrator complex subunit 11	0.116147	Cluster 1	1754
Ints14	Ints14	integrator complex subunit 14	0.218475	Cluster 1	1754
Ints3	Ints3	integrator complex subunit 3	0.249294	Cluster 1	1754
Ints4	Ints4	integrator complex subunit 4	0.163478	Cluster 1	1754
Ints6l	Ints6l	integrator complex subunit 6 like	0.294589	Cluster 1	1754
Iqcc	Iqcc	IQ motif containing C	0.292465	Cluster 1	1754
Iqce	Iqce	IQ motif containing E	0.365413	Cluster 1	1754
Iqsec1	Iqsec1	IQ motif and Sec7 domain ArfGEF 1	0.31242	Cluster 1	1754
Irak1	Irak1	interleukin-1 receptor-associated kinase 1	0.12334	Cluster 1	1754
Irak4	Irak4	interleukin-1 receptor-associated kinase 4	0.282837	Cluster 1	1754
Irf2	Irf2	interferon regulatory factor 2	0.255281	Cluster 1	1754
Isca2	Isca2	iron-sulfur cluster assembly 2	0.144266	Cluster 1	1754
Itfg1	Itfg1	integrin alpha FG-GAP repeat containing 1	0.150892	Cluster 1	1754
Itgae	Itgae	integrin subunit alpha E	0.319157	Cluster 1	1754
Izumo4	Izumo4	IZUMO family member 4	0.305431	Cluster 1	1754
Jkamp	Jkamp	JNK1/MAPK8-associated membrane protein	0.178935	Cluster 1	1754
Kank1	Kank1	KN motif and ankyrin repeat domains 1	0.427512	Cluster 1	1754
Kank2	Kank2	KN motif and ankyrin repeat domains 2	0.305878	Cluster 1	1754
Kat6b	Kat6b	lysine acetyltransferase 6B	0.273586	Cluster 1	1754
Kat8	Kat8	lysine acetyltransferase 8	0.146071	Cluster 1	1754
Kbtbd3	Kbtbd3	kelch repeat and BTB domain containing 3	0.356632	Cluster 1	1754
Kbtbd4	Kbtbd4	kelch repeat and BTB domain containing 4	0.21052	Cluster 1	1754
Kcnh2	Kcnh2	potassium voltage-gated channel subfamily H member 2	0.358916	Cluster 1	1754
Kctd13	Kctd13	potassium channel tetramerization domain containing 13	0.330727	Cluster 1	1754
Kctd2	Kctd2	potassium channel tetramerization domain containing 2	0.374514	Cluster 1	1754
Kctd3	Kctd3	potassium channel tetramerization domain containing 3	0.232633	Cluster 1	1754
Kdm4a	Kdm4a	lysine demethylase 4A	0.261447	Cluster 1	1754
Keap1	Keap1	Kelch-like ECH-associated protein 1	0.25754	Cluster 1	1754
Kidins220	Kidins220	kinase D-interacting substrate 220	0.138592	Cluster 1	1754
Kif23	Kif23	kinesin family member 23	0.339808	Cluster 1	1754
Kif2c	Kif2c	kinesin family member 2C	0.341692	Cluster 1	1754
Kif3b	Kif3b	kinesin family member 3B	0.203376	Cluster 1	1754
Klc4	Klc4	kinesin light chain 4	0.185151	Cluster 1	1754
Klhdc1	Klhdc1	kelch domain containing 1	0.28942	Cluster 1	1754
Klhdc10	Klhdc10	kelch domain containing 10	0.231736	Cluster 1	1754
Klhl17	Klhl17	kelch-like family member 17	0.307665	Cluster 1	1754
Klhl22	Klhl22	kelch-like family member 22	0.233701	Cluster 1	1754
Klhl30	Klhl30	kelch-like family member 30	0.651581	Cluster 1	1754
Klhl36	Klhl36	kelch-like family member 36	0.326245	Cluster 1	1754
Klhl40	Klhl40	kelch-like family member 40	0.657503	Cluster 1	1754
Klhl5	Klhl5	kelch-like family member 5	0.249248	Cluster 1	1754
Klhl9	Klhl9	kelch-like family member 9	0.204418	Cluster 1	1754
Kmt5c	Kmt5c	lysine methyltransferase 5C	0.23018	Cluster 1	1754
Kptn	Kptn	kaptin	0.145318	Cluster 1	1754
Krt222	Krt222	keratin 222	0.264282	Cluster 1	1754
Kxd1	Kxd1	KxDL motif containing 1	0.160566	Cluster 1	1754
L3hypdh	L3hypdh	trans-L-3-hydroxyproline dehydratase	0.320863	Cluster 1	1754
Lacc1	Lacc1	laccase domain containing 1	0.4524	Cluster 1	1754
Lamtor1	Lamtor1	late endosomal/lysosomal adaptor, MAPK and MTOR activator 1	0.136638	Cluster 1	1754
Lars2	Lars2	leucyl-tRNA synthetase 2, mitochondrial	0.271646	Cluster 1	1754
Lbh	Lbh	LBH regulator of WNT signaling pathway	0.357461	Cluster 1	1754
Lclat1	Lclat1	lysocardiolipin acyltransferase 1	0.310549	Cluster 1	1754
Lcn12	Lcn12	lipocalin 12	0.31894	Cluster 1	1754
Ldb1	Ldb1	LIM domain binding 1	0.215283	Cluster 1	1754
Ldb2	Ldb2	LIM domain binding 2	0.271912	Cluster 1	1754
Ldb3	Ldb3	LIM domain binding 3	0.472262	Cluster 1	1754
Lhpp	Lhpp	phospholysine phosphohistidine inorganic pyrophosphate phosphatase	0.180648	Cluster 1	1754
Lias	Lias	lipoic acid synthetase	0.314127	Cluster 1	1754
Lima1	Lima1	LIM domain and actin binding 1	0.189149	Cluster 1	1754
Limk1	Limk1	LIM domain kinase 1	0.132859	Cluster 1	1754
Lipt1	Lipt1	lipoyltransferase 1	0.259635	Cluster 1	1754
Lix1l	Lix1l	limb and CNS expressed 1 like	0.191845	Cluster 1	1754
Llgl1	Llgl1	LLGL scribble cell polarity complex component 1	0.234473	Cluster 1	1754
Lmna	Lmna	lamin A/C	0.148955	Cluster 1	1754
LOC100294508	LOC100294508	dyslexia susceptibility 2-like	0.241609	Cluster 1	1754
LOC100359687	LOC100359687	mitochondrial ribosomal protein L1-like	0.188061	Cluster 1	1754
LOC100360218	LOC100360218	interleukin 13 receptor, alpha 1-like	0.145579	Cluster 1	1754
LOC100360380	LOC100360380	zinc finger protein 457-like	0.255967	Cluster 1	1754
LOC100363116/100363116	LOC100363116	hypothetical protein LOC100363116	0.777075	Cluster 1	1754
LOC100363116/ENSRNOG00000052273	LOC100363116	RIKEN cDNA 3110040N11 gene	0.228443	Cluster 1	1754
LOC100363494	LOC100363494	ubiquitin B-like	0.24074	Cluster 1	1754
LOC100909455	LOC100909455	CREB-regulated transcription coactivator 3-like	0.372184	Cluster 1	1754
LOC100910385	LOC100910385	peroxisomal acyl-coenzyme A oxidase 1-like	0.67573	Cluster 1	1754
LOC100911090	LOC100911090	zinc finger protein 16-like	0.257945	Cluster 1	1754
LOC100911180	LOC100911180	histone-lysine N-methyltransferase SETDB1-like	0.455592	Cluster 1	1754
LOC100911320	LOC100911320	zinc finger protein 709-like	0.295506	Cluster 1	1754
LOC100911365	LOC100911365	Parkinson disease 7 domain-containing protein 1-like	0.260036	Cluster 1	1754
LOC100911456/ENSRNOG00000024139	LOC100911456	migration and invasion-inhibitory protein-like	0.337345	Cluster 1	1754
LOC100911959	LOC100911959	ubiquitin carboxyl-terminal hydrolase 5-like	0.182997	Cluster 1	1754
LOC102547078	LOC102547078	myb-related transcription factor, partner of profilin-like	0.341349	Cluster 1	1754
LOC102550456	LOC102550456	TSC22 domain family protein 4-like	0.295078	Cluster 1	1754
LOC102551980	LOC102551980	uncharacterized LOC102551980	0.396147	Cluster 1	1754
LOC102552527	LOC102552527	zinc finger protein 420-like	0.423611	Cluster 1	1754
LOC102554525	LOC102554525	transcription factor GATA-6-like	0.404659	Cluster 1	1754
LOC103689947/103689947	LOC103689947	selenium-binding protein 1	0.375949	Cluster 1	1754
LOC103690063	LOC103690063	ATP-binding cassette sub-family G member 3-like	0.217667	Cluster 1	1754
LOC103692171	LOC103692171	mannosyl-oligosaccharide glucosidase	0.420107	Cluster 1	1754
LOC103693776	LOC103693776	zinc finger MIZ domain-containing protein 2	0.23907	Cluster 1	1754
LOC103694876	LOC103694876	SWI/SNF-related matrix-associated actin-dependent regulator of chromatin subfamily B member 1	0.181683	Cluster 1	1754
LOC103694878	LOC103694878	glutathione S-transferase theta-2-like	0.592441	Cluster 1	1754
LOC108348111	LOC108348111	succinate dehydrogenase assembly factor 1, mitochondrial	0.157895	Cluster 1	1754
LOC108348137	LOC108348137	armadillo repeat-containing X-linked protein 1	0.256546	Cluster 1	1754
LOC108348250/ENSRNOG00000017857	LOC108348250	cullin-7	0.304093	Cluster 1	1754
LOC498154	LOC498154	RIKEN cDNA 3110082I17 gene	0.319802	Cluster 1	1754
LOC498265	LOC498265	cDNA sequence BC055324	0.322098	Cluster 1	1754
LOC500475	LOC500475	similar to hypothetical protein 4933430I17	0.379825	Cluster 1	1754
LOC688286	LOC688286	similar to threonine aldolase 1	0.300561	Cluster 1	1754
LOC690035	LOC690035	similar to Protein KIAA0586	0.236006	Cluster 1	1754
LOC691807	LOC691807	RIKEN cDNA 1810037I17 gene	0.120919	Cluster 1	1754
Lonp2	Lonp2	lon peptidase 2, peroxisomal	0.198755	Cluster 1	1754
Lonrf2	Lonrf2	LON peptidase N-terminal domain and ring finger 2	0.290852	Cluster 1	1754
Lpcat1	Lpcat1	lysophosphatidylcholine acyltransferase 1	0.255727	Cluster 1	1754
Lrch4	Lrch4	leucine rich repeats and calponin homology domain containing 4	0.205249	Cluster 1	1754
Lrif1	Lrif1	ligand dependent nuclear receptor interacting factor 1	0.297152	Cluster 1	1754
Lrp10	Lrp10	LDL receptor related protein 10	0.134247	Cluster 1	1754
Lrp11	Lrp11	LDL receptor related protein 11	0.249606	Cluster 1	1754
Lrpap1	Lrpap1	LDL receptor related protein associated protein 1	0.143264	Cluster 1	1754
Lrrc1	Lrrc1	leucine rich repeat containing 1	0.241294	Cluster 1	1754
Lrrc27	Lrrc27	leucine rich repeat containing 27	0.352926	Cluster 1	1754
Lrrc28	Lrrc28	leucine rich repeat containing 28	0.268111	Cluster 1	1754
Lrrc45	Lrrc45	leucine rich repeat containing 45	0.223453	Cluster 1	1754
Lrrc49	Lrrc49	leucine rich repeat containing 49	0.284544	Cluster 1	1754
Lrrc56	Lrrc56	leucine rich repeat containing 56	0.484899	Cluster 1	1754
Lrrc57	Lrrc57	leucine rich repeat containing 57	0.301083	Cluster 1	1754
Lrrc61	Lrrc61	leucine rich repeat containing 61	0.305676	Cluster 1	1754
Lrrc8d	Lrrc8d	leucine rich repeat containing 8 VRAC subunit D	0.249812	Cluster 1	1754
Lrrc8e	Lrrc8e	leucine rich repeat containing 8 VRAC subunit E	0.361229	Cluster 1	1754
Lrrcc1	Lrrcc1	leucine rich repeat and coiled-coil centrosomal protein 1	0.374367	Cluster 1	1754
Lrrk1	Lrrk1	leucine-rich repeat kinase 1	0.290825	Cluster 1	1754
Lrsam1	Lrsam1	leucine rich repeat and sterile alpha motif containing 1	0.334525	Cluster 1	1754
Lrwd1	Lrwd1	leucine-rich repeats and WD repeat domain containing 1	0.217606	Cluster 1	1754
Lsm10	Lsm10	LSM10, U7 small nuclear RNA associated	0.233937	Cluster 1	1754
Lta4h	Lta4h	leukotriene A4 hydrolase	0.216487	Cluster 1	1754
Ltbr	Ltbr	lymphotoxin beta receptor	0.148973	Cluster 1	1754
Lypd3	Lypd3	Ly6/Plaur domain containing 3	0.658954	Cluster 1	1754
Lyplal1	Lyplal1	lysophospholipase-like 1	0.327374	Cluster 1	1754
Lyrm1	Lyrm1	LYR motif containing 1	0.312311	Cluster 1	1754
Lyrm7	Lyrm7	LYR motif containing 7	0.338451	Cluster 1	1754
Lysmd4	Lysmd4	LysM domain containing 4	0.2906	Cluster 1	1754
Lztr1	Lztr1	leucine-zipper-like transcription regulator 1	0.17929	Cluster 1	1754
Lzts2	Lzts2	leucine zipper tumor suppressor 2	0.219095	Cluster 1	1754
Mad1l1	Mad1l1	mitotic arrest deficient 1 like 1	0.238676	Cluster 1	1754
Maea	Maea	macrophage erythroblast attacher	0.147495	Cluster 1	1754
Maip1	Maip1	matrix AAA peptidase interacting protein 1	0.197379	Cluster 1	1754
Man1c1	Man1c1	mannosidase, alpha, class 1C, member 1	0.221051	Cluster 1	1754
Man2c1	Man2c1	mannosidase, alpha, class 2C, member 1	0.138698	Cluster 1	1754
Map3k5	Map3k5	mitogen-activated protein kinase kinase kinase 5	0.352569	Cluster 1	1754
Mapk3	Mapk3	mitogen activated protein kinase 3	0.188962	Cluster 1	1754
Mapre3	Mapre3	microtubule-associated protein, RP/EB family, member 3	0.145595	Cluster 1	1754
Mast3	Mast3	microtubule associated serine/threonine kinase 3	0.205487	Cluster 1	1754
Mat2b	Mat2b	methionine adenosyltransferase 2B	0.225186	Cluster 1	1754
Mavs	Mavs	mitochondrial antiviral signaling protein	0.393824	Cluster 1	1754
Mbd1	Mbd1	methyl-CpG binding domain protein 1	0.193265	Cluster 1	1754
Mbd5	Mbd5	methyl-CpG binding domain protein 5	0.236027	Cluster 1	1754
Mblac2	Mblac2	metallo-beta-lactamase domain containing 2	0.337451	Cluster 1	1754
Mbtps1	Mbtps1	membrane-bound transcription factor peptidase, site 1	0.172158	Cluster 1	1754
Mcart1	Mcart1	mitochondrial carrier triple repeat 1	0.227287	Cluster 1	1754
Mcat	Mcat	malonyl-CoA-acyl carrier protein transacylase	0.235157	Cluster 1	1754
Mccc1	Mccc1	methylcrotonoyl-CoA carboxylase 1	0.30414	Cluster 1	1754
Mcee	Mcee	methylmalonyl CoA epimerase	0.171036	Cluster 1	1754
Mcm2	Mcm2	minichromosome maintenance complex component 2	0.364814	Cluster 1	1754
Mcm3ap	Mcm3ap	minichromosome maintenance complex component 3 associated protein	0.154281	Cluster 1	1754
Mcoln1	Mcoln1	mucolipin 1	0.206527	Cluster 1	1754
Mcrs1	Mcrs1	microspherule protein 1	0.14893	Cluster 1	1754
Mcu	Mcu	mitochondrial calcium uniporter	0.199968	Cluster 1	1754
Med12	Med12	mediator complex subunit 12	0.141583	Cluster 1	1754
Med16	Med16	mediator complex subunit 16	0.20775	Cluster 1	1754
Med18	Med18	mediator complex subunit 18	0.348835	Cluster 1	1754
Med23	Med23	mediator complex subunit 23	0.228835	Cluster 1	1754
Med30	Med30	mediator complex subunit 30	0.275329	Cluster 1	1754
Med9	Med9	mediator complex subunit 9	0.29107	Cluster 1	1754
Mef2c	Mef2c	myocyte enhancer factor 2C	0.283424	Cluster 1	1754
Megf8	Megf8	multiple EGF-like-domains 8	0.228616	Cluster 1	1754
Men1	Men1	menin 1	0.161358	Cluster 1	1754
Mesd	Mesd	mesoderm development LRP chaperone	0.143487	Cluster 1	1754
Mettl15	Mettl15	methyltransferase like 15	0.521222	Cluster 1	1754
Mettl25	Mettl25	methyltransferase like 25	0.313028	Cluster 1	1754
Mettl5	Mettl5	methyltransferase like 5	0.224808	Cluster 1	1754
Mff/ENSRNOG00000015428	Mff	mitochondrial fission factor	0.118159	Cluster 1	1754
Mfsd1	Mfsd1	major facilitator superfamily domain containing 1	0.230572	Cluster 1	1754
Mfsd11	Mfsd11	major facilitator superfamily domain containing 11	0.213409	Cluster 1	1754
Mgat1	Mgat1	alpha-1,3-mannosyl-glycoprotein 2-beta-N-acetylglucosaminyltransferase	0.178711	Cluster 1	1754
Mgat4b	Mgat4b	alpha-1,3-mannosyl-glycoprotein 4-beta-N-acetylglucosaminyltransferase B	0.223557	Cluster 1	1754
MGC116121	MGC116121	similar to RIKEN cDNA 2700062C07	0.300406	Cluster 1	1754
MGC94207	MGC94207	similar to RIKEN cDNA C030006K11	0.129326	Cluster 1	1754
Mgrn1	Mgrn1	mahogunin ring finger 1	0.234083	Cluster 1	1754
Micu1	Micu1	mitochondrial calcium uptake 1	0.165438	Cluster 1	1754
Micu2	Micu2	mitochondrial calcium uptake 2	0.206313	Cluster 1	1754
Mid1ip1	Mid1ip1	MID1 interacting protein 1	0.350432	Cluster 1	1754
Mief2	Mief2	mitochondrial elongation factor 2	0.388485	Cluster 1	1754
Mier1	Mier1	MIER1 transcriptional regulator	0.154896	Cluster 1	1754
Mif4gd	Mif4gd	MIF4G domain containing	0.180681	Cluster 1	1754
Mindy1	Mindy1	MINDY lysine 48 deubiquitinase 1	0.324182	Cluster 1	1754
Mipep	Mipep	mitochondrial intermediate peptidase	0.154749	Cluster 1	1754
Mitd1	Mitd1	microtubule interacting and trafficking domain containing 1	0.254594	Cluster 1	1754
Mk1	Mk1	Mk1 protein	0.138256	Cluster 1	1754
Mknk1	Mknk1	MAPK interacting serine/threonine kinase 1	0.262945	Cluster 1	1754
Mknk2	Mknk2	MAPK interacting serine/threonine kinase 2	0.23562	Cluster 1	1754
Mkrn2	Mkrn2	makorin, ring finger protein, 2	0.252479	Cluster 1	1754
Mks1	Mks1	MKS transition zone complex subunit 1	0.311159	Cluster 1	1754
Mlf2	Mlf2	myeloid leukemia factor 2	0.103354	Cluster 1	1754
Mlh1	Mlh1	mutL homolog 1	0.414173	Cluster 1	1754
Mlh3	Mlh3	mutL homolog 3	0.312892	Cluster 1	1754
Mmaa	Mmaa	metabolism of cobalamin associated A	0.246907	Cluster 1	1754
Mmab	Mmab	metabolism of cobalamin associated B	0.208561	Cluster 1	1754
Mmd	Mmd	monocyte to macrophage differentiation-associated	0.291066	Cluster 1	1754
Mmp14	Mmp14	matrix metallopeptidase 14	0.361642	Cluster 1	1754
Mmp19	Mmp19	matrix metallopeptidase 19	0.329954	Cluster 1	1754
Mms19	Mms19	MMS19 homolog, cytosolic iron-sulfur assembly component	0.22032	Cluster 1	1754
Mms22l	Mms22l	MMS22-like, DNA repair protein	0.365522	Cluster 1	1754
Mnat1	Mnat1	MNAT1 component of CDK activating kinase	0.174119	Cluster 1	1754
Mocs1	Mocs1	molybdenum cofactor synthesis 1	0.263348	Cluster 1	1754
Mon1a	Mon1a	MON1 homolog A, secretory trafficking associated	0.154597	Cluster 1	1754
Morn1	Morn1	MORN repeat containing 1	0.164945	Cluster 1	1754
Mov10	Mov10	Mov10 RISC complex RNA helicase	0.246399	Cluster 1	1754
Mpg	Mpg	N-methylpurine-DNA glycosylase	0.246942	Cluster 1	1754
Mpig6b	Mpig6b	megakaryocyte and platelet inhibitory receptor G6b	0.589548	Cluster 1	1754
Mppe1	Mppe1	metallophosphoesterase 1	0.275746	Cluster 1	1754
Mpped2	Mpped2	metallophosphoesterase domain containing 2	0.341696	Cluster 1	1754
Mpst	Mpst	mercaptopyruvate sulfurtransferase	0.195186	Cluster 1	1754
Mre11	Mre11	MRE11 homolog, double strand break repair nuclease	0.172974	Cluster 1	1754
Mri1	Mri1	methylthioribose-1-phosphate isomerase 1	0.288647	Cluster 1	1754
Mrm2	Mrm2	mitochondrial rRNA methyltransferase 2	0.221527	Cluster 1	1754
Mrpl10	Mrpl10	mitochondrial ribosomal protein L10	0.178526	Cluster 1	1754
Mrpl16	Mrpl16	mitochondrial ribosomal protein L16	0.204599	Cluster 1	1754
Mrpl18	Mrpl18	mitochondrial ribosomal protein L18	0.202574	Cluster 1	1754
Mrpl39	Mrpl39	mitochondrial ribosomal protein L39	0.288693	Cluster 1	1754
Mrpl40	Mrpl40	mitochondrial ribosomal protein L40	0.209809	Cluster 1	1754
Mrpl43	Mrpl43	mitochondrial ribosomal protein L43	0.0968057	Cluster 1	1754
Mrpl44	Mrpl44	mitochondrial ribosomal protein L44	0.215911	Cluster 1	1754
Mrpl45	Mrpl45	mitochondrial ribosomal protein L45	0.0802619	Cluster 1	1754
Mrpl50	Mrpl50	mitochondrial ribosomal protein L50	0.189973	Cluster 1	1754
Mrpl51	Mrpl51	mitochondrial ribosomal protein L51	0.165984	Cluster 1	1754
mrpl9	mrpl9	mitochondrial ribosomal protein L9	0.159047	Cluster 1	1754
Mrps10	Mrps10	mitochondrial ribosomal protein S10	0.249032	Cluster 1	1754
Mrps27	Mrps27	mitochondrial ribosomal protein S27	0.117724	Cluster 1	1754
Mrps31	Mrps31	mitochondrial ribosomal protein S31	0.172203	Cluster 1	1754
Mrps5	Mrps5	mitochondrial ribosomal protein S5	0.133435	Cluster 1	1754
Mrps9	Mrps9	mitochondrial ribosomal protein S9	0.17549	Cluster 1	1754
Msantd2	Msantd2	Myb/SANT DNA binding domain containing 2	0.143013	Cluster 1	1754
Msh2	Msh2	mutS homolog 2	0.332796	Cluster 1	1754
Msh3	Msh3	mutS homolog 3	0.336893	Cluster 1	1754
Msl3	Msl3	MSL complex subunit 3	0.178174	Cluster 1	1754
Msto1	Msto1	misato mitochondrial distribution and morphology regulator 1	0.26063	Cluster 1	1754
Mtfmt	Mtfmt	mitochondrial methionyl-tRNA formyltransferase	0.303654	Cluster 1	1754
Mtg1	Mtg1	mitochondrial ribosome-associated GTPase 1	0.248562	Cluster 1	1754
Mtg2	Mtg2	mitochondrial ribosome-associated GTPase 2	0.160072	Cluster 1	1754
Mthfd1	Mthfd1	methylenetetrahydrofolate dehydrogenase, cyclohydrolase and formyltetrahydrofolate synthetase 1	0.204643	Cluster 1	1754
Mthfd2l	Mthfd2l	methylenetetrahydrofolate dehydrogenase (NADP+ dependent) 2-like	0.314595	Cluster 1	1754
Mthfsd	Mthfsd	methenyltetrahydrofolate synthetase domain containing	0.299745	Cluster 1	1754
Mtif2	Mtif2	mitochondrial translational initiation factor 2	0.231631	Cluster 1	1754
Mtif3	Mtif3	mitochondrial translational initiation factor 3	0.209357	Cluster 1	1754
Mtm1	Mtm1	myotubularin 1	0.31332	Cluster 1	1754
Mtmr10	Mtmr10	myotubularin related protein 10	0.270007	Cluster 1	1754
Mtmr11	Mtmr11	myotubularin related protein 11	0.312882	Cluster 1	1754
Mtmr12	Mtmr12	myotubularin related protein 12	0.312785	Cluster 1	1754
Mtmr14	Mtmr14	myotubularin related protein 14	0.273435	Cluster 1	1754
Mtmr4	Mtmr4	myotubularin related protein 4	0.227493	Cluster 1	1754
Mtmr9	Mtmr9	myotubularin related protein 9	0.270471	Cluster 1	1754
Mtrf1	Mtrf1	mitochondrial translation release factor 1	0.251209	Cluster 1	1754
Mtss2	Mtss2	MTSS I-BAR domain containing 2	0.229645	Cluster 1	1754
Mtx1	Mtx1	Metaxin 1	0.0966175	Cluster 1	1754
Mutyh	Mutyh	mutY DNA glycosylase	0.379676	Cluster 1	1754
Mvb12b	Mvb12b	multivesicular body subunit 12B	0.228361	Cluster 1	1754
Myh10	Myh10	myosin heavy chain 10	0.19851	Cluster 1	1754
Mylip	Mylip	myosin regulatory light chain interacting protein	0.407562	Cluster 1	1754
Myo18a	Myo18a	myosin XVIIIa	0.300553	Cluster 1	1754
Myof	Myof	myoferlin	0.364995	Cluster 1	1754
Myrip	Myrip	myosin VIIA and Rab interacting protein	0.344772	Cluster 1	1754
Mzt2b	Mzt2b	mitotic spindle organizing protein 2B	0.214927	Cluster 1	1754
N4bp3/ENSRNOG00000045965	N4bp3	Nedd4 binding protein 3	0.559064	Cluster 1	1754
N6amt1	N6amt1	N-6 adenine-specific DNA methyltransferase 1	0.214906	Cluster 1	1754
Naa35	Naa35	N(alpha)-acetyltransferase 35, NatC auxiliary subunit	0.201554	Cluster 1	1754
Naa60	Naa60	N(alpha)-acetyltransferase 60, NatF catalytic subunit	0.146788	Cluster 1	1754
Nabp2	Nabp2	nucleic acid binding protein 2	0.161092	Cluster 1	1754
Nadk	Nadk	NAD kinase	0.199212	Cluster 1	1754
Nae1	Nae1	NEDD8 activating enzyme E1 subunit 1	0.223028	Cluster 1	1754
Naga	Naga	alpha-N-acetylgalactosaminidase	0.232784	Cluster 1	1754
Naglu	Naglu	N-acetyl-alpha-glucosaminidase	0.190647	Cluster 1	1754
Naif1	Naif1	nuclear apoptosis inducing factor 1	0.479987	Cluster 1	1754
Napg	Napg	NSF attachment protein gamma	0.214777	Cluster 1	1754
Naprt	Naprt	nicotinate phosphoribosyltransferase	0.253919	Cluster 1	1754
Nav2	Nav2	neuron navigator 2	0.390135	Cluster 1	1754
Nbn	Nbn	nibrin	0.178551	Cluster 1	1754
Ncapd3	Ncapd3	non-SMC condensin II complex, subunit D3	0.301451	Cluster 1	1754
Ncaph2	Ncaph2	non-SMC condensin II complex, subunit H2	0.159682	Cluster 1	1754
Nceh1	Nceh1	neutral cholesterol ester hydrolase 1	0.358661	Cluster 1	1754
Nckap5l	Nckap5l	NCK-associated protein 5-like	0.187367	Cluster 1	1754
Nckipsd	Nckipsd	NCK interacting protein with SH3 domain	0.423594	Cluster 1	1754
Ncoa1	Ncoa1	nuclear receptor coactivator 1	0.153508	Cluster 1	1754
Ncstn	Ncstn	nicastrin	0.0827381	Cluster 1	1754
Ndc1	Ndc1	NDC1 transmembrane nucleoporin	0.194501	Cluster 1	1754
Ndnf	Ndnf	neuron-derived neurotrophic factor	0.882951	Cluster 1	1754
Ndufaf1	Ndufaf1	NADH:ubiquinone oxidoreductase complex assembly factor 1	0.184692	Cluster 1	1754
Ndufaf6	Ndufaf6	NADH:ubiquinone oxidoreductase complex assembly factor 6	0.172694	Cluster 1	1754
Ndufaf7	Ndufaf7	NADH:ubiquinone oxidoreductase complex assembly factor 7	0.186314	Cluster 1	1754
Necab3	Necab3	N-terminal EF-hand calcium binding protein 3	0.373382	Cluster 1	1754
Nedd1	Nedd1	NEDD1 gamma-tubulin ring complex targeting factor	0.286913	Cluster 1	1754
Nedd4	Nedd4	NEDD4 E3 ubiquitin protein ligase	0.174686	Cluster 1	1754
Neil1	Neil1	nei-like DNA glycosylase 1	0.246548	Cluster 1	1754
Nek11	Nek11	NIMA-related kinase 11	0.415606	Cluster 1	1754
Nek3	Nek3	NIMA-related kinase 3	0.253004	Cluster 1	1754
Nek4	Nek4	NIMA-related kinase 4	0.213141	Cluster 1	1754
Nelfb	Nelfb	negative elongation factor complex member B	0.145467	Cluster 1	1754
Nelfcd	Nelfcd	negative elongation factor complex member C/D	0.145122	Cluster 1	1754
Nemp2	Nemp2	nuclear envelope integral membrane protein 2	0.33903	Cluster 1	1754
Neo1	Neo1	neogenin 1	0.219884	Cluster 1	1754
Nfatc3	Nfatc3	nuclear factor of activated T-cells 3	0.223096	Cluster 1	1754
Nfya	Nfya	nuclear transcription factor Y subunit alpha	0.237616	Cluster 1	1754
Nfyc	Nfyc	nuclear transcription factor Y subunit gamma	0.196353	Cluster 1	1754
Ngly1	Ngly1	N-glycanase 1	0.238502	Cluster 1	1754
Ngrn	Ngrn	neugrin, neurite outgrowth associated	0.149717	Cluster 1	1754
Nhlrc1	Nhlrc1	NHL repeat containing E3 ubiquitin protein ligase 1	0.399453	Cluster 1	1754
Nicn1	Nicn1	nicolin 1	0.219174	Cluster 1	1754
Nipal3	Nipal3	NIPA-like domain containing 3	0.410624	Cluster 1	1754
Nkiras2	Nkiras2	NFKB inhibitor interacting Ras-like 2	0.293172	Cluster 1	1754
Nkx3-1	Nkx3-1	NK3 homeobox 1	0.605554	Cluster 1	1754
Nlrx1	Nlrx1	NLR family member X1	0.319554	Cluster 1	1754
Nme4	Nme4	NME/NM23 nucleoside diphosphate kinase 4	0.346933	Cluster 1	1754
Nme7	Nme7	NME/NM23 family member 7	0.249778	Cluster 1	1754
Nmral1	Nmral1	NmrA like redox sensor 1	0.238747	Cluster 1	1754
Nmrk1	Nmrk1	nicotinamide riboside kinase 1	0.370636	Cluster 1	1754
Nmt1	Nmt1	N-myristoyltransferase 1	0.109369	Cluster 1	1754
Nol4l	Nol4l	nucleolar protein 4-like	0.432551	Cluster 1	1754
Nol7	Nol7	nucleolar protein 7	0.15849	Cluster 1	1754
Nom1	Nom1	nucleolar protein with MIF4G domain 1	0.204511	Cluster 1	1754
Nono	Nono	non-POU domain containing, octamer-binding	0.112684	Cluster 1	1754
Npepl1	Npepl1	aminopeptidase-like 1	0.262911	Cluster 1	1754
Nr0b2	Nr0b2	nuclear receptor subfamily 0, group B, member 2	0.637635	Cluster 1	1754
Nr2c1	Nr2c1	nuclear receptor subfamily 2, group C, member 1	0.174739	Cluster 1	1754
Nsmce1	Nsmce1	NSE1 homolog, SMC5-SMC6 complex component	0.149125	Cluster 1	1754
Nsmce4a	Nsmce4a	NSE4 homolog A, SMC5-SMC6 complex component	0.175561	Cluster 1	1754
Nt5c3b	Nt5c3b	5'-nucleotidase, cytosolic IIIB	0.255723	Cluster 1	1754
Nt5dc1	Nt5dc1	5'-nucleotidase domain containing 1	0.213261	Cluster 1	1754
Nt5m	Nt5m	5',3'-nucleotidase, mitochondrial	0.337167	Cluster 1	1754
Ntpcr	Ntpcr	nucleoside-triphosphatase, cancer-related	0.138342	Cluster 1	1754
Nudt12	Nudt12	nudix hydrolase 12	0.367377	Cluster 1	1754
Nudt13	Nudt13	nudix hydrolase 13	0.369645	Cluster 1	1754
Nudt18	Nudt18	nudix hydrolase 18	0.213824	Cluster 1	1754
Nudt22	Nudt22	nudix hydrolase 22	0.30647	Cluster 1	1754
Numa1	Numa1	nuclear mitotic apparatus protein 1	0.214695	Cluster 1	1754
Nup107	Nup107	nucleoporin 107	0.288993	Cluster 1	1754
Nup133	Nup133	nucleoporin 133	0.183443	Cluster 1	1754
Nup37	Nup37	nucleoporin 37	0.2891	Cluster 1	1754
Nupr2	Nupr2	nuclear protein 2, transcriptional regulator	0.234408	Cluster 1	1754
Oacyl	Oacyl	O-acyltransferase like	0.418078	Cluster 1	1754
Obsl1	Obsl1	obscurin like cytoskeletal adaptor 1	0.302341	Cluster 1	1754
Ocrl	Ocrl	OCRL, inositol polyphosphate-5-phosphatase	0.424308	Cluster 1	1754
Odf2	Odf2	outer dense fiber of sperm tails 2	0.192112	Cluster 1	1754
Ogg1	Ogg1	8-oxoguanine DNA glycosylase	0.24638	Cluster 1	1754
Olfml2b	Olfml2b	olfactomedin-like 2B	0.322227	Cluster 1	1754
Oma1	Oma1	OMA1 zinc metallopeptidase	0.319731	Cluster 1	1754
Orai1	Orai1	ORAI calcium release-activated calcium modulator 1	0.241269	Cluster 1	1754
Orc5	Orc5	origin recognition complex, subunit 5	0.258083	Cluster 1	1754
Osbpl1a	Osbpl1a	oxysterol binding protein-like 1A	0.318962	Cluster 1	1754
Osbpl5	Osbpl5	oxysterol binding protein-like 5	0.23086	Cluster 1	1754
Osbpl7	Osbpl7	oxysterol binding protein-like 7	0.287233	Cluster 1	1754
Osbpl9	Osbpl9	oxysterol binding protein-like 9	0.215631	Cluster 1	1754
Oscp1	Oscp1	organic solute carrier partner 1	0.294742	Cluster 1	1754
Osgepl1	Osgepl1	O-sialoglycoprotein endopeptidase-like 1	0.281125	Cluster 1	1754
Osr2	Osr2	odd-skipped related transciption factor 2	0.352866	Cluster 1	1754
Oxa1l	Oxa1l	OXA1L, mitochondrial inner membrane protein	0.161012	Cluster 1	1754
Oxld1	Oxld1	oxidoreductase-like domain containing 1	0.354026	Cluster 1	1754
Oxsm	Oxsm	3-oxoacyl-ACP synthase, mitochondrial	0.373139	Cluster 1	1754
Oxsr1	Oxsr1	oxidative stress responsive kinase 1	0.132073	Cluster 1	1754
P2rx4	P2rx4	purinergic receptor P2X 4	0.157243	Cluster 1	1754
P3h1	P3h1	prolyl 3-hydroxylase 1	0.13793	Cluster 1	1754
Pacs1	Pacs1	phosphofurin acidic cluster sorting protein 1	0.357545	Cluster 1	1754
Pacsin2	Pacsin2	protein kinase C and casein kinase substrate in neurons 2	0.270412	Cluster 1	1754
Pafah2	Pafah2	platelet-activating factor acetylhydrolase 2	0.373221	Cluster 1	1754
Pan2	Pan2	poly(A) specific ribonuclease subunit PAN2	0.233525	Cluster 1	1754
Pank3	Pank3	pantothenate kinase 3	0.211193	Cluster 1	1754
Papss1	Papss1	3'-phosphoadenosine 5'-phosphosulfate synthase 1	0.2419	Cluster 1	1754
Parn	Parn	poly(A)-specific ribonuclease	0.16056	Cluster 1	1754
Parp1	Parp1	poly (ADP-ribose) polymerase 1	0.185446	Cluster 1	1754
Parp11	Parp11	poly (ADP-ribose) polymerase family, member 11	0.306003	Cluster 1	1754
Parp16	Parp16	poly (ADP-ribose) polymerase family, member 16	0.353871	Cluster 1	1754
Parp2	Parp2	poly (ADP-ribose) polymerase 2	0.243317	Cluster 1	1754
Parp3	Parp3	poly (ADP-ribose) polymerase family, member 3	0.444035	Cluster 1	1754
Parpbp	Parpbp	PARP1 binding protein	0.421153	Cluster 1	1754
Pars2	Pars2	prolyl-tRNA synthetase 2, mitochondrial	0.295493	Cluster 1	1754
Patz1	Patz1	POZ (BTB) and AT hook containing zinc finger 1	0.274535	Cluster 1	1754
Pbx3	Pbx3	PBX homeobox 3	0.139535	Cluster 1	1754
Pbxip1	Pbxip1	PBX homeobox interacting protein 1	0.209998	Cluster 1	1754
Pcdhgc3	Pcdhgc3	protocadherin gamma subfamily C, 3	0.279883	Cluster 1	1754
Pcgf2	Pcgf2	polycomb group ring finger 2	0.23944	Cluster 1	1754
Pcid2	Pcid2	PCI domain containing 2	0.156302	Cluster 1	1754
Pcmtd1	Pcmtd1	protein-L-isoaspartate (D-aspartate) O-methyltransferase domain containing 1	0.214643	Cluster 1	1754
Pcnt	Pcnt	pericentrin	0.345087	Cluster 1	1754
Pcsk4	Pcsk4	proprotein convertase subtilisin/kexin type 4	0.291827	Cluster 1	1754
Pcyox1	Pcyox1	prenylcysteine oxidase 1	0.328515	Cluster 1	1754
Pdcd4	Pdcd4	programmed cell death 4	0.146856	Cluster 1	1754
Pdcd7	Pdcd7	programmed cell death 7	0.195133	Cluster 1	1754
Pdcl	Pdcl	phosducin-like	0.26345	Cluster 1	1754
Pdcl3	Pdcl3	phosducin-like 3	0.147798	Cluster 1	1754
Pde6d	Pde6d	phosphodiesterase 6D	0.30496	Cluster 1	1754
Pdia4	Pdia4	protein disulfide isomerase family A, member 4	0.204751	Cluster 1	1754
Pdzd4	Pdzd4	PDZ domain containing 4	0.405868	Cluster 1	1754
Pex10	Pex10	peroxisomal biogenesis factor 10	0.31842	Cluster 1	1754
Pex11a	Pex11a	peroxisomal biogenesis factor 11 alpha	0.216943	Cluster 1	1754
Pex12	Pex12	peroxisomal biogenesis factor 12	0.303093	Cluster 1	1754
Pex14	Pex14	peroxisomal biogenesis factor 14	0.213721	Cluster 1	1754
Pex26	Pex26	peroxisomal biogenesis factor 26	0.350365	Cluster 1	1754
Pex7	Pex7	peroxisomal biogenesis factor 7	0.316095	Cluster 1	1754
Pfas	Pfas	phosphoribosylformylglycinamidine synthase	0.228946	Cluster 1	1754
Pfkp	Pfkp	phosphofructokinase, platelet	0.280015	Cluster 1	1754
Pgap2	Pgap2	post-GPI attachment to proteins 2	0.356066	Cluster 1	1754
Pgap3	Pgap3	post-GPI attachment to proteins phospholipase 3	0.245953	Cluster 1	1754
Pgghg	Pgghg	protein-glucosylgalactosylhydroxylysine glucosidase	0.240593	Cluster 1	1754
Pgm1	Pgm1	phosphoglucomutase 1	0.203531	Cluster 1	1754
Phc1	Phc1	polyhomeotic homolog 1	0.293973	Cluster 1	1754
Phf14	Phf14	PHD finger protein 14	0.179993	Cluster 1	1754
Phf7	Phf7	PHD finger protein 7	0.269316	Cluster 1	1754
Pias3	Pias3	protein inhibitor of activated STAT, 3	0.340487	Cluster 1	1754
Pibf1	Pibf1	progesterone immunomodulatory binding factor 1	0.333995	Cluster 1	1754
Pigq	Pigq	phosphatidylinositol glycan anchor biosynthesis, class Q	0.19461	Cluster 1	1754
Pigu	Pigu	phosphatidylinositol glycan anchor biosynthesis, class U	0.163499	Cluster 1	1754
Pik3c3	Pik3c3	phosphatidylinositol 3-kinase, catalytic subunit type 3	0.190442	Cluster 1	1754
Pik3r2	Pik3r2	phosphoinositide-3-kinase regulatory subunit 2	0.181751	Cluster 1	1754
Pik3r4	Pik3r4	phosphoinositide-3-kinase, regulatory subunit 4	0.183463	Cluster 1	1754
Pip4k2c	Pip4k2c	phosphatidylinositol-5-phosphate 4-kinase type 2 gamma	0.223973	Cluster 1	1754
Pip4p2	Pip4p2	phosphatidylinositol-4,5-bisphosphate 4-phosphatase 2	0.351221	Cluster 1	1754
Pip5k1c	Pip5k1c	phosphatidylinositol-4-phosphate 5-kinase type 1 gamma	0.206808	Cluster 1	1754
Pir	Pir	pirin	0.283578	Cluster 1	1754
Pisd	Pisd	phosphatidylserine decarboxylase	0.364217	Cluster 1	1754
Pja1	Pja1	praja ring finger ubiquitin ligase 1	0.20836	Cluster 1	1754
Pja2	Pja2	praja ring finger ubiquitin ligase 2	0.232696	Cluster 1	1754
Pkdcc	Pkdcc	protein kinase domain containing, cytoplasmic	0.344591	Cluster 1	1754
Pkn1	Pkn1	protein kinase N1	0.238502	Cluster 1	1754
Pla2g4b	Pla2g4b	phospholipase A2 group IVB	0.274123	Cluster 1	1754
Plaat1	Plaat1	phospholipase A and acyltransferase 1	0.399806	Cluster 1	1754
Plcb3	Plcb3	phospholipase C beta 3	0.304032	Cluster 1	1754
Plcd3	Plcd3	phospholipase C, delta 3	0.284506	Cluster 1	1754
Pld2	Pld2	phospholipase D2	0.303811	Cluster 1	1754
Plekhh3	Plekhh3	pleckstrin homology, MyTH4 and FERM domain containing H3	0.371969	Cluster 1	1754
Plin2	Plin2	perilipin 2	0.308726	Cluster 1	1754
Plin3	Plin3	perilipin 3	0.293222	Cluster 1	1754
Plp1	Plp1	proteolipid protein 1	0.278796	Cluster 1	1754
Plpp6	Plpp6	phospholipid phosphatase 6	0.284845	Cluster 1	1754
Plpp7	Plpp7	phospholipid phosphatase 7 (inactive)	0.426302	Cluster 1	1754
Plppr2	Plppr2	phospholipid phosphatase related 2	0.244913	Cluster 1	1754
Plxna3	Plxna3	plexin A3	0.185395	Cluster 1	1754
Plxnb1	Plxnb1	plexin B1	0.32628	Cluster 1	1754
Plxnb2	Plxnb2	plexin B2	0.15424	Cluster 1	1754
Plxnd1	Plxnd1	plexin D1	0.225373	Cluster 1	1754
Pmf1	Pmf1	polyamine-modulated factor 1	0.27419	Cluster 1	1754
Pml	Pml	promyelocytic leukemia	0.352142	Cluster 1	1754
Pmpcb	Pmpcb	peptidase, mitochondrial processing beta subunit	0.14566	Cluster 1	1754
Pms1	Pms1	PMS1 homolog 1, mismatch repair system component	0.357424	Cluster 1	1754
Pms2	Pms2	PMS1 homolog 2, mismatch repair system component	0.227716	Cluster 1	1754
Pnpla1	Pnpla1	patatin-like phospholipase domain containing 1	0.809274	Cluster 1	1754
Pnpla6	Pnpla6	patatin-like phospholipase domain containing 6	0.288162	Cluster 1	1754
Pnpt1	Pnpt1	polyribonucleotide nucleotidyltransferase 1	0.178573	Cluster 1	1754
Poc5	Poc5	POC5 centriolar protein	0.326543	Cluster 1	1754
Pofut1	Pofut1	protein O-fucosyltransferase 1	0.251722	Cluster 1	1754
Poglut3	Poglut3	protein O-glucosyltransferase 3	0.205662	Cluster 1	1754
Pola1	Pola1	DNA polymerase alpha 1, catalytic subunit	0.323297	Cluster 1	1754
Pola2	Pola2	DNA polymerase alpha 2, accessory subunit	0.326392	Cluster 1	1754
Pold1	Pold1	DNA polymerase delta 1, catalytic subunit	0.363214	Cluster 1	1754
Pold2	Pold2	DNA polymerase delta 2, accessory subunit	0.239881	Cluster 1	1754
Pold3	Pold3	DNA polymerase delta 3, accessory subunit	0.271822	Cluster 1	1754
Poldip2	Poldip2	DNA polymerase delta interacting protein 2	0.129482	Cluster 1	1754
Pole	Pole	DNA polymerase epsilon, catalytic subunit	0.336052	Cluster 1	1754
Polg2	Polg2	DNA polymerase gamma 2, accessory subunit	0.320596	Cluster 1	1754
Polh	Polh	DNA polymerase eta	0.13463	Cluster 1	1754
Poll	Poll	DNA polymerase lambda	0.241788	Cluster 1	1754
Polm	Polm	DNA polymerase mu	0.468512	Cluster 1	1754
Polr3c	Polr3c	RNA polymerase III subunit C	0.215536	Cluster 1	1754
Pomgnt1	Pomgnt1	protein O-linked mannose N-acetylglucosaminyltransferase 1 (beta 1,2-)	0.191375	Cluster 1	1754
Pomgnt2	Pomgnt2	protein O-linked mannose N-acetylglucosaminyltransferase 2 (beta 1,4-)	0.267718	Cluster 1	1754
Pomk	Pomk	protein-O-mannose kinase	0.249044	Cluster 1	1754
Pomt1	Pomt1	protein-O-mannosyltransferase 1	0.168226	Cluster 1	1754
Pomt2	Pomt2	protein-O-mannosyltransferase 2	0.114136	Cluster 1	1754
Pon2	Pon2	paraoxonase 2	0.156874	Cluster 1	1754
Pot1	Pot1	protection of telomeres 1	0.336746	Cluster 1	1754
Pou6f1	Pou6f1	POU class 6 homeobox 1	0.439083	Cluster 1	1754
Ppil2	Ppil2	peptidylprolyl isomerase like 2	0.17609	Cluster 1	1754
Ppox	Ppox	protoporphyrinogen oxidase	0.224218	Cluster 1	1754
Ppp1r13b	Ppp1r13b	protein phosphatase 1, regulatory subunit 13B	0.406555	Cluster 1	1754
Ppp1r21	Ppp1r21	protein phosphatase 1, regulatory subunit 21	0.287544	Cluster 1	1754
Ppp1r26	Ppp1r26	protein phosphatase 1, regulatory subunit 26	0.319341	Cluster 1	1754
Ppp1r9b	Ppp1r9b	protein phosphatase 1, regulatory subunit 9B	0.198648	Cluster 1	1754
Ppp2r2a	Ppp2r2a	protein phosphatase 2, regulatory subunit B, alpha	0.238948	Cluster 1	1754
Ppp2r5d	Ppp2r5d	protein phosphatase 2, regulatory subunit B', delta	0.243887	Cluster 1	1754
Ppp3cc	Ppp3cc	protein phosphatase 3 catalytic subunit gamma	0.281386	Cluster 1	1754
Ppp6r2	Ppp6r2	protein phosphatase 6, regulatory subunit 2	0.152703	Cluster 1	1754
Ppt2	Ppt2	palmitoyl-protein thioesterase 2	0.201846	Cluster 1	1754
Pramef8	Pramef8	PRAME family member 8	0.4258	Cluster 1	1754
Prim2	Prim2	DNA primase subunit 2	0.340113	Cluster 1	1754
Prkab1	Prkab1	protein kinase AMP-activated non-catalytic subunit beta 1	0.188232	Cluster 1	1754
Prkaca	Prkaca	protein kinase cAMP-activated catalytic subunit alpha	0.225512	Cluster 1	1754
Prkra	Prkra	protein activator of interferon induced protein kinase EIF2AK2	0.234411	Cluster 1	1754
Prmt7	Prmt7	protein arginine methyltransferase 7	0.176088	Cluster 1	1754
Prmt9	Prmt9	protein arginine methyltransferase 9	0.303693	Cluster 1	1754
Prorp	Prorp	protein only RNase P catalytic subunit	0.28998	Cluster 1	1754
Proser3	Proser3	proline and serine rich 3	0.210376	Cluster 1	1754
Prpf19	Prpf19	pre-mRNA processing factor 19	0.206588	Cluster 1	1754
Prpf6	Prpf6	pre-mRNA processing factor 6	0.132866	Cluster 1	1754
Prr12	Prr12	proline rich 12	0.306752	Cluster 1	1754
Prune1	Prune1	prune exopolyphosphatase 1	0.226892	Cluster 1	1754
Pskh1	Pskh1	protein serine kinase H1	0.203767	Cluster 1	1754
Psmd5	Psmd5	proteasome 26S subunit, non-ATPase 5	0.231333	Cluster 1	1754
Pstk	Pstk	phosphoseryl-tRNA kinase	0.168706	Cluster 1	1754
Ptcd1	Ptcd1	pentatricopeptide repeat domain 1	0.283629	Cluster 1	1754
Ptcd2	Ptcd2	pentatricopeptide repeat domain 2	0.288475	Cluster 1	1754
Ptch2	Ptch2	patched 2	0.476369	Cluster 1	1754
Pter	Pter	phosphotriesterase related	0.324469	Cluster 1	1754
Ptges2	Ptges2	prostaglandin E synthase 2	0.185684	Cluster 1	1754
Ptgr2	Ptgr2	prostaglandin reductase 2	0.242996	Cluster 1	1754
Ptpdc1	Ptpdc1	protein tyrosine phosphatase domain containing 1	0.440255	Cluster 1	1754
Ptpn21	Ptpn21	protein tyrosine phosphatase, non-receptor type 21	0.408729	Cluster 1	1754
Ptpra	Ptpra	protein tyrosine phosphatase, receptor type, A	0.208075	Cluster 1	1754
Ptprs	Ptprs	protein tyrosine phosphatase, receptor type, S	0.194008	Cluster 1	1754
Pwwp3a	Pwwp3a	PWWP domain containing 3A, DNA repair factor	0.392354	Cluster 1	1754
Pxk	Pxk	PX domain containing serine/threonine kinase	0.201944	Cluster 1	1754
Pxmp4	Pxmp4	peroxisomal membrane protein 4	0.237246	Cluster 1	1754
Pxylp1	Pxylp1	2-phosphoxylose phosphatase 1	0.288348	Cluster 1	1754
Pycr3	Pycr3	pyrroline-5-carboxylate reductase 3	0.229179	Cluster 1	1754
Pyroxd1	Pyroxd1	pyridine nucleotide-disulphide oxidoreductase domain 1	0.218204	Cluster 1	1754
Qars1	Qars1	glutaminyl-tRNA synthetase 1	0.148227	Cluster 1	1754
Qrsl1	Qrsl1	glutaminyl-tRNA amidotransferase subunit QRSL1	0.361093	Cluster 1	1754
R3hcc1l	R3hcc1l	R3H domain and coiled-coil containing 1-like	0.311336	Cluster 1	1754
R3hdm2	R3hdm2	R3H domain containing 2	0.151707	Cluster 1	1754
Rab11b	Rab11b	RAB11B, member RAS oncogene family	0.158404	Cluster 1	1754
Rab2b	Rab2b	RAB2B, member RAS oncogene family	0.125378	Cluster 1	1754
Rab32	Rab32	RAB32, member RAS oncogene family	0.424874	Cluster 1	1754
Rab3a	Rab3a	RAB3A, member RAS oncogene family	0.428446	Cluster 1	1754
Rab5b	Rab5b	RAB5B, member RAS oncogene family	0.152418	Cluster 1	1754
Rab7b	Rab7b	Rab7b, member RAS oncogene family	0.711943	Cluster 1	1754
Rabep2	Rabep2	rabaptin, RAB GTPase binding effector protein 2	0.422248	Cluster 1	1754
Rabggta	Rabggta	Rab geranylgeranyltransferase subunit alpha	0.217783	Cluster 1	1754
Rad23a	Rad23a	RAD23 homolog A, nucleotide excision repair protein	0.130616	Cluster 1	1754
Rad51d	Rad51d	RAD51 paralog D	0.263431	Cluster 1	1754
Rad52	Rad52	RAD52 homolog, DNA repair protein	0.452228	Cluster 1	1754
Rad9a	Rad9a	RAD9 checkpoint clamp component A	0.368093	Cluster 1	1754
Rad9b	Rad9b	RAD9 checkpoint clamp component B	0.311642	Cluster 1	1754
Rai1	Rai1	retinoic acid induced 1	0.254264	Cluster 1	1754
Rai2	Rai2	retinoic acid induced 2	0.487764	Cluster 1	1754
Ralb	Ralb	RAS like proto-oncogene B	0.23728	Cluster 1	1754
Ralbp1	Ralbp1	ralA binding protein 1	0.165039	Cluster 1	1754
Ralgds	Ralgds	ral guanine nucleotide dissociation stimulator	0.251602	Cluster 1	1754
Ranbp10	Ranbp10	RAN binding protein 10	0.165878	Cluster 1	1754
Rap2a	Rap2a	RAP2A, member of RAS oncogene family	0.333287	Cluster 1	1754
Rars2	Rars2	arginyl-tRNA synthetase 2, mitochondrial	0.268032	Cluster 1	1754
Rassf7	Rassf7	Ras association domain family member 7	0.378771	Cluster 1	1754
Raver2	Raver2	ribonucleoprotein, PTB-binding 2	0.338799	Cluster 1	1754
Rbbp7	Rbbp7	RB binding protein 7, chromatin remodeling factor	0.13301	Cluster 1	1754
Rbbp8	Rbbp8	RB binding protein 8, endonuclease	0.192096	Cluster 1	1754
Rbbp9	Rbbp9	RB binding protein 9, serine hydrolase	0.17515	Cluster 1	1754
Rbck1	Rbck1	RANBP2-type and C3HC4-type zinc finger containing 1	0.24943	Cluster 1	1754
Rbfa	Rbfa	ribosome binding factor A	0.218476	Cluster 1	1754
Rbks	Rbks	ribokinase	0.357893	Cluster 1	1754
Rbl2	Rbl2	RB transcriptional corepressor like 2	0.259917	Cluster 1	1754
Rbm45	Rbm45	RNA binding motif protein 45	0.244118	Cluster 1	1754
Rbm5	Rbm5	RNA binding motif protein 5	0.161705	Cluster 1	1754
Rccd1	Rccd1	RCC1 domain containing 1	0.331155	Cluster 1	1754
Rcn2	Rcn2	reticulocalbin 2	0.173604	Cluster 1	1754
Rdh14	Rdh14	retinol dehydrogenase 14	0.240347	Cluster 1	1754
Reck	Reck	reversion-inducing-cysteine-rich protein with kazal motifs	0.238999	Cluster 1	1754
Recql	Recql	RecQ like helicase	0.117586	Cluster 1	1754
Recql5	Recql5	RecQ like helicase 5	0.256274	Cluster 1	1754
Reep4	Reep4	receptor accessory protein 4	0.211195	Cluster 1	1754
Rere	Rere	arginine-glutamic acid dipeptide repeats	0.22835	Cluster 1	1754
Retreg2	Retreg2	reticulophagy regulator family member 2	0.219421	Cluster 1	1754
Rev3l	Rev3l	REV3 like, DNA directed polymerase zeta catalytic subunit	0.204685	Cluster 1	1754
Rex2	Rex2	reduced expression 2	0.336476	Cluster 1	1754
Rfc1	Rfc1	replication factor C subunit 1	0.256393	Cluster 1	1754
Rfc2	Rfc2	replication factor C subunit 2	0.259251	Cluster 1	1754
Rfc3	Rfc3	replication factor C subunit 3	0.355426	Cluster 1	1754
Rfc5	Rfc5	replication factor C subunit 5	0.266294	Cluster 1	1754
Rfng	Rfng	RFNG O-fucosylpeptide 3-beta-N-acetylglucosaminyltransferase	0.192698	Cluster 1	1754
Rft1	Rft1	RFT1 homolog	0.290795	Cluster 1	1754
Rfx5	Rfx5	regulatory factor X5	0.164417	Cluster 1	1754
Rfx8	Rfx8	RFX family member 8, lacking RFX DNA binding domain	0.419602	Cluster 1	1754
Rfxank	Rfxank	regulatory factor X-associated ankyrin-containing protein	0.172286	Cluster 1	1754
RGD1304587	RGD1304587	similar to RIKEN cDNA 2310033P09	0.218093	Cluster 1	1754
RGD1305938	RGD1305938	similar to expressed sequence AW549877	0.339207	Cluster 1	1754
RGD1306072	RGD1306072	hypothetical LOC304654	0.233032	Cluster 1	1754
RGD1306227	RGD1306227	similar to 4833420G17Rik protein	0.401909	Cluster 1	1754
RGD1306502	RGD1306502	RIKEN cDNA 6030458C11 gene	0.184278	Cluster 1	1754
RGD1306746	RGD1306746	similar to Hypothetical protein MGC25529	0.245605	Cluster 1	1754
RGD1308117	RGD1308117	similar to 9930012K11Rik protein	0.475425	Cluster 1	1754
RGD1308147	RGD1308147	similar to expressed sequence AW209491	0.239255	Cluster 1	1754
RGD1309540	RGD1309540	RIKEN cDNA 1110051M20 gene	0.133837	Cluster 1	1754
RGD1309779	RGD1309779	similar to ENSANGP00000021391	0.269627	Cluster 1	1754
RGD1310127	RGD1310127	similar to cDNA sequence BC017158	0.190625	Cluster 1	1754
RGD1310852	RGD1310852	similar to RIKEN cDNA 9130401M01	0.332542	Cluster 1	1754
RGD1311847	RGD1311847	similar to 1700030K09Rik protein	0.267385	Cluster 1	1754
RGD1359158	RGD1359158	similar to RIKEN cDNA 1110059E24	0.299654	Cluster 1	1754
RGD1559896	RGD1559896	similar to RIKEN cDNA 2310022B05	0.200683	Cluster 1	1754
RGD1562029	RGD1562029	similar to KIAA2012 protein	0.383943	Cluster 1	1754
RGD1562136	RGD1562136	similar to D1Ertd622e protein	0.53214	Cluster 1	1754
RGD1563072/ENSRNOG00000021609	RGD1563072	similar to hypothetical protein FLJ38984	0.462972	Cluster 1	1754
RGD1563482	RGD1563482	RIKEN cDNA 2810006K23 gene	0.244459	Cluster 1	1754
RGD1563680	RGD1563680	similar to CDNA sequence BC052040	0.253538	Cluster 1	1754
RGD1564804	RGD1564804	similar to chromosome 1 open reading frame 50	0.17977	Cluster 1	1754
RGD1565033	RGD1565033	RIKEN cDNA 1810010H24 gene	0.338768	Cluster 1	1754
RGD1565059	RGD1565059	similar to hypothetical protein E130311K13	0.493292	Cluster 1	1754
RGD1565222	RGD1565222	similar to RIKEN cDNA 4931414P19	0.394638	Cluster 1	1754
RGD1565498	RGD1565498	similar to Hypothetical protein LOC270802	0.274221	Cluster 1	1754
RGD1565685	RGD1565685	similar to RIKEN cDNA 1810030O07	0.181116	Cluster 1	1754
RGD1566386	RGD1566386	similar to Hypothetical protein A430033K04	0.390877	Cluster 1	1754
Rgn	Rgn	regucalcin	0.238039	Cluster 1	1754
Rhobtb1	Rhobtb1	Rho-related BTB domain containing 1	0.38659	Cluster 1	1754
Rhobtb2	Rhobtb2	Rho-related BTB domain containing 2	0.380755	Cluster 1	1754
Rhobtb3	Rhobtb3	Rho-related BTB domain containing 3	0.272319	Cluster 1	1754
Rhot2	Rhot2	ras homolog family member T2	0.133099	Cluster 1	1754
Ric8b	Ric8b	RIC8 guanine nucleotide exchange factor B	0.198457	Cluster 1	1754
Rilp	Rilp	Rab interacting lysosomal protein	0.521359	Cluster 1	1754
Rilpl2	Rilpl2	Rab interacting lysosomal protein-like 2	0.287884	Cluster 1	1754
Rims2	Rims2	regulating synaptic membrane exocytosis 2	0.410786	Cluster 1	1754
Rit1	Rit1	Ras-like without CAAX 1	0.331899	Cluster 1	1754
Rmnd1	Rmnd1	required for meiotic nuclear division 1 homolog	0.253301	Cluster 1	1754
Rnaseh2b	Rnaseh2b	ribonuclease H2, subunit B	0.245542	Cluster 1	1754
Rnasel	Rnasel	ribonuclease L	0.311043	Cluster 1	1754
Rnf115	Rnf115	ring finger protein 115	0.18209	Cluster 1	1754
Rnf14	Rnf14	ring finger protein 14	0.191521	Cluster 1	1754
rnf141	rnf141	ring finger protein 141	0.33614	Cluster 1	1754
Rnf166	Rnf166	ring finger protein 166	0.217743	Cluster 1	1754
Rnf181	Rnf181	ring finger protein 181	0.151081	Cluster 1	1754
Rnf19a	Rnf19a	ring finger protein 19A, RBR E3 ubiquitin protein ligase	0.148496	Cluster 1	1754
Rnf213	Rnf213	ring finger protein 213	0.287962	Cluster 1	1754
Rnf216	Rnf216	ring finger protein 216	0.197705	Cluster 1	1754
Rnf26	Rnf26	ring finger protein 26	0.196616	Cluster 1	1754
Rnf31	Rnf31	ring finger protein 31	0.1668	Cluster 1	1754
Rnft1	Rnft1	ring finger protein, transmembrane 1	0.228094	Cluster 1	1754
Rnh1	Rnh1	ribonuclease/angiogenin inhibitor 1	0.141439	Cluster 1	1754
Rnpepl1	Rnpepl1	arginyl aminopeptidase like 1	0.164114	Cluster 1	1754
Ror2	Ror2	receptor tyrosine kinase-like orphan receptor 2	0.378457	Cluster 1	1754
Rpa1	Rpa1	replication protein A1	0.313598	Cluster 1	1754
Rpap1	Rpap1	RNA polymerase II associated protein 1	0.193012	Cluster 1	1754
Rph3al	Rph3al	rabphilin 3A-like (without C2 domains)	0.369539	Cluster 1	1754
Rpia	Rpia	ribose 5-phosphate isomerase A	0.209229	Cluster 1	1754
Rpp25	Rpp25	ribonuclease P and MRP subunit p25	0.407587	Cluster 1	1754
Rpp40	Rpp40	ribonuclease P/MRP subunit p40	0.227653	Cluster 1	1754
Rps6ka1	Rps6ka1	ribosomal protein S6 kinase A1	0.27287	Cluster 1	1754
Rps6ka4	Rps6ka4	ribosomal protein S6 kinase A4	0.219997	Cluster 1	1754
Rpusd3	Rpusd3	RNA pseudouridine synthase D3	0.299887	Cluster 1	1754
Rpusd4	Rpusd4	RNA pseudouridine synthase D4	0.209228	Cluster 1	1754
RragB/117043	RragB	Ras-related GTP binding B	0.660855	Cluster 1	1754
Rrnad1	Rrnad1	ribosomal RNA adenine dimethylase domain containing 1	0.224882	Cluster 1	1754
Rsph3	Rsph3	radial spoke head 3	0.345748	Cluster 1	1754
Rsu1	Rsu1	Ras suppressor protein 1	0.156395	Cluster 1	1754
Rtel1	Rtel1	regulator of telomere elongation helicase 1	0.173107	Cluster 1	1754
Rtfdc1	Rtfdc1	replication termination factor 2 domain containing 1	0.133332	Cluster 1	1754
Rtkn	Rtkn	rhotekin	0.464903	Cluster 1	1754
Rtn4ip1	Rtn4ip1	reticulon 4 interacting protein 1	0.268723	Cluster 1	1754
Rxra	Rxra	retinoid X receptor alpha	0.396652	Cluster 1	1754
Rxrb	Rxrb	retinoid X receptor beta	0.247917	Cluster 1	1754
S100pbp	S100pbp	S100P binding protein	0.331074	Cluster 1	1754
Sae1	Sae1	SUMO1 activating enzyme subunit 1	0.113698	Cluster 1	1754
Sall2	Sall2	spalt-like transcription factor 2	0.333071	Cluster 1	1754
Samd10	Samd10	sterile alpha motif domain containing 10	0.389656	Cluster 1	1754
Saysd1	Saysd1	SAYSVFN motif domain containing 1	0.246837	Cluster 1	1754
Sbf2	Sbf2	SET binding factor 2	0.154586	Cluster 1	1754
Scamp1	Scamp1	secretory carrier membrane protein 1	0.236139	Cluster 1	1754
Scamp3	Scamp3	secretory carrier membrane protein 3	0.1391	Cluster 1	1754
Scap	Scap	SREBF chaperone	0.218793	Cluster 1	1754
Scly	Scly	selenocysteine lyase	0.191089	Cluster 1	1754
Scrn2	Scrn2	secernin 2	0.35788	Cluster 1	1754
Scrn3	Scrn3	secernin 3	0.323996	Cluster 1	1754
Sdc3	Sdc3	syndecan 3	0.247794	Cluster 1	1754
Sdccag8	Sdccag8	serologically defined colon cancer antigen 8	0.271214	Cluster 1	1754
Sdhaf2	Sdhaf2	succinate dehydrogenase complex assembly factor 2	0.178924	Cluster 1	1754
Sec14l1	Sec14l1	SEC14-like lipid binding 1	0.352532	Cluster 1	1754
Selenon	Selenon	selenoprotein N	0.210318	Cluster 1	1754
Selenoo	Selenoo	selenoprotein O	0.159077	Cluster 1	1754
Sephs1	Sephs1	selenophosphate synthetase 1	0.166035	Cluster 1	1754
Septin10	Septin10	septin 10	0.376307	Cluster 1	1754
Serpinb9	Serpinb9	serpin family B member 9	0.252673	Cluster 1	1754
Sertad3	Sertad3	SERTA domain containing 3	0.329193	Cluster 1	1754
Setd3	Setd3	SET domain containing 3, actin histidine methyltransferase	0.151365	Cluster 1	1754
Setd4	Setd4	SET domain containing 4	0.180361	Cluster 1	1754
Setdb2/ENSRNOG00000021680	Setdb2	SET domain bifurcated histone lysine methyltransferase 2	0.306765	Cluster 1	1754
Setmar	Setmar	SET domain and mariner transposase fusion gene	0.277713	Cluster 1	1754
Sf3b2	Sf3b2	splicing factor 3b, subunit 2	0.151143	Cluster 1	1754
Sfi1	Sfi1	SFI1 centrin binding protein	0.276718	Cluster 1	1754
Sfmbt1	Sfmbt1	Scm-like with four mbt domains 1	0.252378	Cluster 1	1754
Sfxn4	Sfxn4	sideroflexin 4	0.34371	Cluster 1	1754
Sgce	Sgce	sarcoglycan, epsilon	0.223315	Cluster 1	1754
Sgsh	Sgsh	N-sulfoglucosamine sulfohydrolase	0.965267	Cluster 1	1754
Sgsm2	Sgsm2	small G protein signaling modulator 2	0.263262	Cluster 1	1754
Sgta	Sgta	small glutamine rich tetratricopeptide repeat containing alpha	0.12902	Cluster 1	1754
Sh2b3	Sh2b3	SH2B adaptor protein 3	0.140349	Cluster 1	1754
Sh3bp5l	Sh3bp5l	SH3 binding domain protein 5 like	0.276696	Cluster 1	1754
Sh3rf1	Sh3rf1	SH3 domain containing ring finger 1	0.202622	Cluster 1	1754
Sh3tc1	Sh3tc1	SH3 domain and tetratricopeptide repeats 1	0.361639	Cluster 1	1754
Sharpin	Sharpin	SHANK-associated RH domain interactor	0.12323	Cluster 1	1754
Shb	Shb	SH2 domain containing adaptor protein B	0.339758	Cluster 1	1754
Shbg	Shbg	sex hormone binding globulin	0.299222	Cluster 1	1754
Shc1	Shc1	SHC adaptor protein 1	0.143018	Cluster 1	1754
Shkbp1	Shkbp1	Sh3kbp1 binding protein 1	0.22035	Cluster 1	1754
Shpk	Shpk	sedoheptulokinase	0.332298	Cluster 1	1754
Sike1	Sike1	suppressor of IKBKE 1	0.208177	Cluster 1	1754
Sin3a	Sin3a	SIN3 transcription regulator family member A	0.174804	Cluster 1	1754
Sirt3	Sirt3	sirtuin 3	0.306335	Cluster 1	1754
Sirt4	Sirt4	sirtuin 4	0.413394	Cluster 1	1754
Sirt5	Sirt5	sirtuin 5	0.209669	Cluster 1	1754
Sirt7	Sirt7	sirtuin 7	0.2019	Cluster 1	1754
Ska2	Ska2	spindle and kinetochore associated complex subunit 2	0.281292	Cluster 1	1754
Skiv2l	Skiv2l	Ski2 like RNA helicase	0.197686	Cluster 1	1754
Slbp	Slbp	stem-loop binding protein	0.27726	Cluster 1	1754
Slc10a7	Slc10a7	solute carrier family 10, member 7	0.230616	Cluster 1	1754
Slc12a6	Slc12a6	solute carrier family 12, member 6	0.250525	Cluster 1	1754
Slc12a9	Slc12a9	solute carrier family 12, member 9	0.160656	Cluster 1	1754
Slc25a11	Slc25a11	solute carrier family 25 member 11	0.220079	Cluster 1	1754
Slc25a23	Slc25a23	solute carrier family 25 member 23	0.352	Cluster 1	1754
Slc25a43	Slc25a43	solute carrier family 25, member 43	0.471237	Cluster 1	1754
Slc26a11	Slc26a11	solute carrier family 26 member 11	0.349059	Cluster 1	1754
Slc27a1	Slc27a1	solute carrier family 27 member 1	0.196112	Cluster 1	1754
Slc2a1	Slc2a1	solute carrier family 2 member 1	0.228772	Cluster 1	1754
Slc35a5	Slc35a5	solute carrier family 35, member A5	0.323131	Cluster 1	1754
Slc35b3	Slc35b3	solute carrier family 35 member B3	0.217962	Cluster 1	1754
Slc35e3	Slc35e3	solute carrier family 35, member E3	0.181953	Cluster 1	1754
Slc35f6	Slc35f6	solute carrier family 35, member F6	0.180075	Cluster 1	1754
Slc36a1	Slc36a1	solute carrier family 36 member 1	0.420855	Cluster 1	1754
Slc37a3	Slc37a3	solute carrier family 37, member 3	0.143404	Cluster 1	1754
Slc38a6	Slc38a6	solute carrier family 38, member 6	0.271806	Cluster 1	1754
Slc39a1	Slc39a1	solute carrier family 39 member 1	0.160779	Cluster 1	1754
Slc39a13	Slc39a13	solute carrier family 39 member 13	0.222939	Cluster 1	1754
Slc39a3	Slc39a3	solute carrier family 39 member 3	0.223118	Cluster 1	1754
Slc44a1	Slc44a1	solute carrier family 44 member 1	0.20059	Cluster 1	1754
Slc45a4	Slc45a4	solute carrier family 45, member 4	0.368444	Cluster 1	1754
Slc48a1	Slc48a1	solute carrier family 48 member 1	0.202549	Cluster 1	1754
Slc4a1ap	Slc4a1ap	solute carrier family 4 member 1 adaptor protein	0.195555	Cluster 1	1754
Slc4a3	Slc4a3	solute carrier family 4 member 3	0.290743	Cluster 1	1754
Slc66a3	Slc66a3	solute carrier family 66 member 3	0.282246	Cluster 1	1754
Slc7a4	Slc7a4	solute carrier family 7, member 4	0.376219	Cluster 1	1754
Slc9a1	Slc9a1	solute carrier family 9 member A1	0.209609	Cluster 1	1754
Slc9a6	Slc9a6	solute carrier family 9 member A6	0.297009	Cluster 1	1754
Smad9/ENSRNOG00000000091	Smad9	SMAD family member 9	0.364452	Cluster 1	1754
Smarca2	Smarca2	SWI/SNF related, matrix associated, actin dependent regulator of chromatin, subfamily a, member 2	0.259205	Cluster 1	1754
Smarcal1	Smarcal1	Swi/SNF related matrix associated, actin dependent regulator of chromatin, subfamily a-like 1	0.283218	Cluster 1	1754
Smarcc2	Smarcc2	SWI/SNF related, matrix associated, actin dependent regulator of chromatin, subfamily c, member 2	0.150072	Cluster 1	1754
Smarcd1	Smarcd1	SWI/SNF related, matrix associated, actin dependent regulator of chromatin, subfamily d, member 1	0.221114	Cluster 1	1754
Smarcd2	Smarcd2	SWI/SNF related, matrix associated, actin dependent regulator of chromatin, subfamily d, member 2	0.215593	Cluster 1	1754
Smc4	Smc4	structural maintenance of chromosomes 4	0.222735	Cluster 1	1754
Smpd4	Smpd4	sphingomyelin phosphodiesterase 4	0.190368	Cluster 1	1754
Sms	Sms	spermine synthase	0.208885	Cluster 1	1754
Smtnl2	Smtnl2	smoothelin-like 2	0.417635	Cluster 1	1754
Smyd4	Smyd4	SET and MYND domain containing 4	0.522085	Cluster 1	1754
Snap47	Snap47	synaptosome associated protein 47	0.224694	Cluster 1	1754
Snapc5	Snapc5	small nuclear RNA activating complex, polypeptide 5	0.231296	Cluster 1	1754
Snapin	Snapin	SNAP-associated protein	0.173427	Cluster 1	1754
Sned1	Sned1	sushi, nidogen and EGF-like domains 1	0.356451	Cluster 1	1754
Snrnp27	Snrnp27	small nuclear ribonucleoprotein U4/U6.U5 subunit 27	0.151673	Cluster 1	1754
Sntb1	Sntb1	syntrophin, beta 1	0.591171	Cluster 1	1754
Snupn	Snupn	snurportin 1	0.258851	Cluster 1	1754
Snx1	Snx1	sorting nexin 1	0.1695	Cluster 1	1754
Snx17	Snx17	sorting nexin 17	0.148194	Cluster 1	1754
Snx33	Snx33	sorting nexin 33	0.237316	Cluster 1	1754
Snx6	Snx6	sorting nexin 6	0.175776	Cluster 1	1754
Snx7	Snx7	sorting nexin 7	0.269818	Cluster 1	1754
Socs5	Socs5	suppressor of cytokine signaling 5	0.242456	Cluster 1	1754
Sox12	Sox12	SRY-box transcription factor 12	0.344822	Cluster 1	1754
Sp110	Sp110	SP110 nuclear body protein	0.195715	Cluster 1	1754
Sp2	Sp2	Sp2 transcription factor	0.207284	Cluster 1	1754
Spag8	Spag8	sperm associated antigen 8	0.344771	Cluster 1	1754
Spart	Spart	spartin	0.256676	Cluster 1	1754
Spata1	Spata1	spermatogenesis associated 1	0.314167	Cluster 1	1754
Spata7	Spata7	spermatogenesis associated 7	0.255367	Cluster 1	1754
Spg21	Spg21	SPG21 abhydrolase domain containing, maspardin	0.312355	Cluster 1	1754
Sphk2	Sphk2	sphingosine kinase 2	0.173051	Cluster 1	1754
Spice1	Spice1	spindle and centriole associated protein 1	0.383321	Cluster 1	1754
Spns1	Spns1	sphingolipid transporter 1	0.133621	Cluster 1	1754
Spop	Spop	speckle type BTB/POZ protein	0.207286	Cluster 1	1754
Spr	Spr	sepiapterin reductase	0.266393	Cluster 1	1754
Sptlc2	Sptlc2	serine palmitoyltransferase, long chain base subunit 2	0.174592	Cluster 1	1754
Sptssa	Sptssa	serine palmitoyltransferase, small subunit A	0.224204	Cluster 1	1754
Srbd1	Srbd1	S1 RNA binding domain 1	0.288887	Cluster 1	1754
Srebf1	Srebf1	sterol regulatory element binding transcription factor 1	0.486078	Cluster 1	1754
Srpk2	Srpk2	SRSF protein kinase 2	0.207316	Cluster 1	1754
Ssh3	Ssh3	slingshot protein phosphatase 3	0.207449	Cluster 1	1754
St3gal3	St3gal3	ST3 beta-galactoside alpha-2,3-sialyltransferase 3	0.263802	Cluster 1	1754
St6galnac6	St6galnac6	ST6 N-acetylgalactosaminide alpha-2,6-sialyltransferase 6	0.212874	Cluster 1	1754
Stambp	Stambp	Stam binding protein	0.203688	Cluster 1	1754
Stard3	Stard3	StAR-related lipid transfer domain containing 3	0.143001	Cluster 1	1754
Stard3nl	Stard3nl	STARD3 N-terminal like	0.142765	Cluster 1	1754
Stat2	Stat2	signal transducer and activator of transcription 2	0.215902	Cluster 1	1754
Stat6	Stat6	signal transducer and activator of transcription 6	0.201105	Cluster 1	1754
Steap3	Steap3	STEAP3 metalloreductase	0.30815	Cluster 1	1754
Stk11ip	Stk11ip	serine/threonine kinase 11 interacting protein	0.244238	Cluster 1	1754
Stk16	Stk16	serine/threonine kinase 16	0.127124	Cluster 1	1754
Stk36	Stk36	serine/threonine kinase 36	0.316663	Cluster 1	1754
Stk4	Stk4	serine/threonine kinase 4	0.219455	Cluster 1	1754
Stn1	Stn1	STN1 subunit of CST complex	0.313852	Cluster 1	1754
Stoml1	Stoml1	stomatin like 1	0.280362	Cluster 1	1754
Stoml2	Stoml2	stomatin like 2	0.131248	Cluster 1	1754
Stpg1	Stpg1	sperm-tail PG-rich repeat containing 1	0.565797	Cluster 1	1754
Strada	Strada	STE20 related adaptor alpha	0.194809	Cluster 1	1754
Stradb	Stradb	STE20 related adaptor beta	0.238508	Cluster 1	1754
Stx6	Stx6	syntaxin 6	0.182255	Cluster 1	1754
Stxbp2	Stxbp2	syntaxin binding protein 2	0.222658	Cluster 1	1754
Stxbp3	Stxbp3	syntaxin binding protein 3	0.303408	Cluster 1	1754
Styxl1	Styxl1	serine/threonine/tyrosine interacting-like 1	0.365239	Cluster 1	1754
Suds3	Suds3	SDS3 homolog, SIN3A corepressor complex component	0.107548	Cluster 1	1754
Sumo2	Sumo2	small ubiquitin-like modifier 2	0.0829779	Cluster 1	1754
Sun1	Sun1	Sad1 and UNC84 domain containing 1	0.218166	Cluster 1	1754
Sun2	Sun2	Sad1 and UNC84 domain containing 2	0.215827	Cluster 1	1754
Suox	Suox	sulfite oxidase	0.276383	Cluster 1	1754
Supt20h	Supt20h	SPT20 homolog, SAGA complex component	0.153948	Cluster 1	1754
Supt7l	Supt7l	SPT7-like STAGA complex gamma subunit	0.254366	Cluster 1	1754
Syce2	Syce2	synaptonemal complex central element protein 2	0.273393	Cluster 1	1754
Syde1	Syde1	synapse defective Rho GTPase homolog 1	0.263734	Cluster 1	1754
Syne2	Syne2	spectrin repeat containing nuclear envelope protein 2	0.274951	Cluster 1	1754
Tab1	Tab1	TGF-beta activated kinase 1/MAP3K7 binding protein 1	0.366847	Cluster 1	1754
Tacc2	Tacc2	transforming, acidic coiled-coil containing protein 2	0.19075	Cluster 1	1754
Taco1	Taco1	translational activator of cytochrome c oxidase I	0.31771	Cluster 1	1754
Tacr2	Tacr2	tachykinin receptor 2	0.292532	Cluster 1	1754
Tada1	Tada1	transcriptional adaptor 1	0.196166	Cluster 1	1754
Tada2a	Tada2a	transcriptional adaptor 2A	0.338153	Cluster 1	1754
Tada2b	Tada2b	transcriptional adaptor 2B	0.177794	Cluster 1	1754
Tada3	Tada3	transcriptional adaptor 3	0.246033	Cluster 1	1754
Taf6	Taf6	TATA-box binding protein associated factor 6	0.162114	Cluster 1	1754
Taf6l	Taf6l	TATA-box binding protein associated factor 6 like	0.238087	Cluster 1	1754
Tamm41	Tamm41	TAM41 mitochondrial translocator assembly and maintenance homolog	0.192236	Cluster 1	1754
Tango6	Tango6	transport and golgi organization 6 homolog	0.303123	Cluster 1	1754
Tank	Tank	TRAF family member-associated NFKB activator	0.35137	Cluster 1	1754
Tas1r1	Tas1r1	taste 1 receptor member 1	0.412531	Cluster 1	1754
Tatdn1	Tatdn1	TatD DNase domain containing 1	0.225787	Cluster 1	1754
Tbc1d13	Tbc1d13	TBC1 domain family, member 13	0.229351	Cluster 1	1754
Tbc1d17	Tbc1d17	TBC1 domain family, member 17	0.175095	Cluster 1	1754
Tbc1d19	Tbc1d19	TBC1 domain family, member 19	0.295526	Cluster 1	1754
Tbc1d22a	Tbc1d22a	TBC1 domain family, member 22a	0.289647	Cluster 1	1754
Tbc1d23	Tbc1d23	TBC1 domain family, member 23	0.179528	Cluster 1	1754
Tbc1d31	Tbc1d31	TBC1 domain family, member 31	0.340427	Cluster 1	1754
Tbc1d5	Tbc1d5	TBC1 domain family, member 5	0.270677	Cluster 1	1754
Tbc1d7	Tbc1d7	TBC1 domain family, member 7	0.281213	Cluster 1	1754
Tbc1d9b	Tbc1d9b	TBC1 domain family member 9B	0.192631	Cluster 1	1754
Tbccd1	Tbccd1	TBCC domain containing 1	0.256244	Cluster 1	1754
Tbcd	Tbcd	tubulin folding cofactor D	0.173129	Cluster 1	1754
Tbck	Tbck	TBC1 domain containing kinase	0.373872	Cluster 1	1754
Tcaf1	Tcaf1	TRPM8 channel-associated factor 1	0.379987	Cluster 1	1754
Tcaim	Tcaim	T cell activation inhibitor, mitochondrial	0.24428	Cluster 1	1754
Tceal1	Tceal1	transcription elongation factor A like 1	0.430978	Cluster 1	1754
Tceanc2	Tceanc2	transcription elongation factor A N-terminal and central domain containing 2	0.243355	Cluster 1	1754
Tcf3	Tcf3	transcription factor 3	0.256646	Cluster 1	1754
Tchp	Tchp	trichoplein, keratin filament binding	0.234253	Cluster 1	1754
Tcirg1	Tcirg1	T-cell immune regulator 1, ATPase H+ transporting V0 subunit A3	0.220983	Cluster 1	1754
Tcta	Tcta	T-cell leukemia translocation altered	0.196146	Cluster 1	1754
Tdp1	Tdp1	tyrosyl-DNA phosphodiesterase 1	0.282794	Cluster 1	1754
Tdp2	Tdp2	tyrosyl-DNA phosphodiesterase 2	0.258357	Cluster 1	1754
Tdrkh	Tdrkh	tudor and KH domain containing	0.290265	Cluster 1	1754
Tefm	Tefm	transcription elongation factor, mitochondrial	0.289826	Cluster 1	1754
Telo2	Telo2	telomere maintenance 2	0.312174	Cluster 1	1754
Tep1	Tep1	telomerase associated protein 1	0.287729	Cluster 1	1754
Tert	Tert	telomerase reverse transcriptase	0.390845	Cluster 1	1754
Tesk2	Tesk2	testis associated actin remodelling kinase 2	0.245985	Cluster 1	1754
Tex15	Tex15	testis expressed 15, meiosis and synapsis associated	0.567689	Cluster 1	1754
Tfe3	Tfe3	transcription factor binding to IGHM enhancer 3	0.201674	Cluster 1	1754
Tfeb	Tfeb	transcription factor EB	0.316629	Cluster 1	1754
Thap4	Thap4	THAP domain containing 4	0.218755	Cluster 1	1754
Thap6	Thap6	THAP domain containing 6	0.433435	Cluster 1	1754
Thnsl2	Thnsl2	threonine synthase-like 2	0.2866	Cluster 1	1754
Thoc5	Thoc5	THO complex 5	0.158359	Cluster 1	1754
Thra	Thra	thyroid hormone receptor alpha	0.221054	Cluster 1	1754
Thtpa	Thtpa	thiamine triphosphatase	0.208958	Cluster 1	1754
Tia1	Tia1	TIA1 cytotoxic granule-associated RNA binding protein	0.248895	Cluster 1	1754
Timeless	Timeless	timeless circadian regulator	0.315134	Cluster 1	1754
Timm44	Timm44	translocase of inner mitochondrial membrane 44	0.21735	Cluster 1	1754
Timmdc1	Timmdc1	translocase of inner mitochondrial membrane domain containing 1	0.19161	Cluster 1	1754
Tiprl	Tiprl	TOR signaling pathway regulator	0.169504	Cluster 1	1754
Tjp1	Tjp1	tight junction protein 1	0.246307	Cluster 1	1754
Tk2	Tk2	thymidine kinase 2	0.188361	Cluster 1	1754
Tkfc	Tkfc	triokinase and FMN cyclase	0.208136	Cluster 1	1754
Tldc1	Tldc1	TBC/LysM-associated domain containing 1	0.31883	Cluster 1	1754
Tm2d1	Tm2d1	TM2 domain containing 1	0.195054	Cluster 1	1754
Tm9sf1	Tm9sf1	transmembrane 9 superfamily member 1	0.133226	Cluster 1	1754
Tmco6	Tmco6	transmembrane and coiled-coil domains 6	0.386573	Cluster 1	1754
Tmem106a	Tmem106a	transmembrane protein 106A	0.268386	Cluster 1	1754
Tmem106b	Tmem106b	transmembrane protein 106B	0.269132	Cluster 1	1754
Tmem106c	Tmem106c	transmembrane protein 106C	0.239009	Cluster 1	1754
Tmem141	Tmem141	transmembrane protein 141	0.268201	Cluster 1	1754
Tmem144	Tmem144	transmembrane protein 144	0.325822	Cluster 1	1754
Tmem177	Tmem177	transmembrane protein 177	0.391763	Cluster 1	1754
Tmem184c	Tmem184c	transmembrane protein 184C	0.367741	Cluster 1	1754
Tmem189	Tmem189	transmembrane protein 189	0.169997	Cluster 1	1754
Tmem192	Tmem192	transmembrane protein 192	0.183434	Cluster 1	1754
Tmem200a	Tmem200a	transmembrane protein 200A	0.298213	Cluster 1	1754
Tmem209	Tmem209	transmembrane protein 209	0.256186	Cluster 1	1754
Tmem218	Tmem218	transmembrane protein 218	0.345919	Cluster 1	1754
Tmem25	Tmem25	transmembrane protein 25	0.313635	Cluster 1	1754
Tmem250	Tmem250	transmembrane protein 250	0.241642	Cluster 1	1754
Tmem255a	Tmem255a	transmembrane protein 255A	0.398215	Cluster 1	1754
Tmem260	Tmem260	transmembrane protein 260	0.16328	Cluster 1	1754
Tmem267	Tmem267	transmembrane protein 267	0.445019	Cluster 1	1754
Tmem38b	Tmem38b	transmembrane protein 38B	0.193536	Cluster 1	1754
Tmem39b	Tmem39b	transmembrane protein 39b	0.28098	Cluster 1	1754
Tmem42	Tmem42	transmembrane protein 42	0.241814	Cluster 1	1754
Tmem53	Tmem53	transmembrane protein 53	0.256639	Cluster 1	1754
Tmem63a	Tmem63a	transmembrane protein 63a	0.250766	Cluster 1	1754
Tmem67	Tmem67	transmembrane protein 67	0.256485	Cluster 1	1754
Tmem70	Tmem70	transmembrane protein 70	0.231772	Cluster 1	1754
Tmem80	Tmem80	transmembrane protein 80	0.19139	Cluster 1	1754
Tmem8b	Tmem8b	transmembrane protein 8B	0.331208	Cluster 1	1754
Tmem9	Tmem9	transmembrane protein 9	0.219413	Cluster 1	1754
Tmem94	Tmem94	transmembrane protein 94	0.266247	Cluster 1	1754
Tmpo	Tmpo	thymopoietin	0.268578	Cluster 1	1754
Tmub1	Tmub1	transmembrane and ubiquitin-like domain containing 1	0.198679	Cluster 1	1754
Tmub2	Tmub2	transmembrane and ubiquitin-like domain containing 2	0.192875	Cluster 1	1754
Tmx2	Tmx2	thioredoxin-related transmembrane protein 2	0.204655	Cluster 1	1754
Tnfrsf19	Tnfrsf19	TNF receptor superfamily member 19	0.320254	Cluster 1	1754
Tnfsf10	Tnfsf10	TNF superfamily member 10	0.434417	Cluster 1	1754
Tnks1bp1	Tnks1bp1	tankyrase 1 binding protein 1	0.179969	Cluster 1	1754
Tob1	Tob1	transducer of ErbB-2.1	0.194812	Cluster 1	1754
Toe1	Toe1	target of EGR1, exonuclease	0.334509	Cluster 1	1754
Tom1l1	Tom1l1	target of myb1 like 1 membrane trafficking protein	0.321822	Cluster 1	1754
Tonsl	Tonsl	tonsoku-like, DNA repair protein	0.433886	Cluster 1	1754
Top3a	Top3a	DNA topoisomerase III alpha	0.521171	Cluster 1	1754
Top3b	Top3b	DNA topoisomerase III beta	0.215107	Cluster 1	1754
Topbp1	Topbp1	DNA topoisomerase II binding protein 1	0.25295	Cluster 1	1754
Tor3a	Tor3a	torsin family 3, member A	0.301619	Cluster 1	1754
Tp53bp2	Tp53bp2	tumor protein p53 binding protein, 2	0.211299	Cluster 1	1754
Tpk1	Tpk1	thiamin pyrophosphokinase 1	0.278737	Cluster 1	1754
Tpm1	Tpm1	tropomyosin 1	0.208252	Cluster 1	1754
Tpra1	Tpra1	transmembrane protein adipocyte associated 1	0.274033	Cluster 1	1754
Tradd	Tradd	TNFRSF1A-associated via death domain	0.188266	Cluster 1	1754
Trappc12	Trappc12	trafficking protein particle complex 12	0.288577	Cluster 1	1754
Trappc4	Trappc4	trafficking protein particle complex 4	0.160504	Cluster 1	1754
Trappc6b	Trappc6b	trafficking protein particle complex 6B	0.186316	Cluster 1	1754
Trex1	Trex1	three prime repair exonuclease 1	0.149041	Cluster 1	1754
Triap1/ENSRNOG00000001160	Triap1	TP53 regulated inhibitor of apoptosis 1	0.112944	Cluster 1	1754
Tril	Tril	TLR4 interactor with leucine-rich repeats	0.27278	Cluster 1	1754
Trim21	Trim21	tripartite motif-containing 21	0.246012	Cluster 1	1754
Trim23	Trim23	tripartite motif-containing 23	0.258875	Cluster 1	1754
Trim3	Trim3	tripartite motif-containing 3	0.176949	Cluster 1	1754
Trim34	Trim34	tripartite motif-containing 34	0.225404	Cluster 1	1754
Trim35	Trim35	tripartite motif-containing 35	0.305999	Cluster 1	1754
Trim5	Trim5	tripartite motif-containing 5	0.217366	Cluster 1	1754
Trim68	Trim68	tripartite motif containing 68	0.502305	Cluster 1	1754
Trim8	Trim8	tripartite motif-containing 8	0.193164	Cluster 1	1754
Triobp	Triobp	TRIO and F-actin binding protein	0.22389	Cluster 1	1754
Trpt1	Trpt1	tRNA phosphotransferase 1	0.423046	Cluster 1	1754
Trub2	Trub2	TruB pseudouridine synthase family member 2	0.261253	Cluster 1	1754
Tsc2	Tsc2	TSC complex subunit 2	0.115549	Cluster 1	1754
Tsen2	Tsen2	tRNA splicing endonuclease subunit 2	0.238526	Cluster 1	1754
Tsen34l1	Tsen34l1	tRNA splicing endonuclease subunit 34-like 1	0.172946	Cluster 1	1754
Tsnax	Tsnax	translin-associated factor X	0.130632	Cluster 1	1754
Tstd3	Tstd3	thiosulfate sulfurtransferase like domain containing 3	0.169956	Cluster 1	1754
Tsx	Tsx	testis specific X-linked gene	0.563187	Cluster 1	1754
Ttc23	Ttc23	tetratricopeptide repeat domain 23	0.267719	Cluster 1	1754
Ttc30b	Ttc30b	tetratricopeptide repeat domain 30B	0.285243	Cluster 1	1754
Ttc4	Ttc4	tetratricopeptide repeat domain 4	0.136749	Cluster 1	1754
Ttc5	Ttc5	tetratricopeptide repeat domain 5	0.232225	Cluster 1	1754
Ttc7a	Ttc7a	tetratricopeptide repeat domain 7A	0.302281	Cluster 1	1754
Ttc8	Ttc8	tetratricopeptide repeat domain 8	0.374368	Cluster 1	1754
Ttf1	Ttf1	transcription termination factor 1	0.210474	Cluster 1	1754
Ttf2	Ttf2	transcription termination factor 2	0.33068	Cluster 1	1754
Tti1	Tti1	TELO2 interacting protein 1	0.141175	Cluster 1	1754
Ttll5	Ttll5	tubulin tyrosine ligase like 5	0.266282	Cluster 1	1754
Ttyh2	Ttyh2	tweety family member 2	0.399424	Cluster 1	1754
Ttyh3	Ttyh3	tweety family member 3	0.198289	Cluster 1	1754
Tubg1	Tubg1	tubulin, gamma 1	0.172114	Cluster 1	1754
Tubgcp2	Tubgcp2	tubulin, gamma complex associated protein 2	0.339426	Cluster 1	1754
Tubgcp5	Tubgcp5	tubulin, gamma complex associated protein 5	0.391092	Cluster 1	1754
Tubgcp6	Tubgcp6	tubulin, gamma complex associated protein 6	0.162924	Cluster 1	1754
Tulp3	Tulp3	TUB like protein 3	0.349906	Cluster 1	1754
Tut4	Tut4	terminal uridylyl transferase 4	0.288979	Cluster 1	1754
Txlna	Txlna	taxilin alpha	0.211622	Cluster 1	1754
Txnrd2	Txnrd2	thioredoxin reductase 2	0.153952	Cluster 1	1754
Tyk2	Tyk2	tyrosine kinase 2	0.290572	Cluster 1	1754
Tyro3	Tyro3	TYRO3 protein tyrosine kinase	0.28563	Cluster 1	1754
Tyw3	Tyw3	tRNA-yW synthesizing protein 3 homolog	0.234203	Cluster 1	1754
Uba6	Uba6	ubiquitin-like modifier activating enzyme 6	0.253211	Cluster 1	1754
Ube2d1	Ube2d1	ubiquitin-conjugating enzyme E2D 1	0.26469	Cluster 1	1754
Ube2q1	Ube2q1	ubiquitin conjugating enzyme E2 Q1	0.0858225	Cluster 1	1754
Ube2r2	Ube2r2	ubiquitin-conjugating enzyme E2R 2	0.116978	Cluster 1	1754
Ube4a	Ube4a	ubiquitination factor E4A	0.198335	Cluster 1	1754
Ube4b	Ube4b	ubiquitination factor E4B	0.275611	Cluster 1	1754
Ubl4a	Ubl4a	ubiquitin-like 4A	0.153367	Cluster 1	1754
Ubp1	Ubp1	upstream binding protein 1	0.167857	Cluster 1	1754
Uck1	Uck1	uridine-cytidine kinase 1	0.204116	Cluster 1	1754
Uckl1	Uckl1	uridine-cytidine kinase 1-like 1	0.211506	Cluster 1	1754
Ufsp2	Ufsp2	UFM1-specific peptidase 2	0.196901	Cluster 1	1754
Ugcg	Ugcg	UDP-glucose ceramide glucosyltransferase	0.320988	Cluster 1	1754
Uimc1	Uimc1	ubiquitin interaction motif containing 1	0.150119	Cluster 1	1754
Ulk2	Ulk2	unc-51 like autophagy activating kinase 2	0.187706	Cluster 1	1754
Ulk3	Ulk3	unc-51 like kinase 3	0.23909	Cluster 1	1754
Unc5b	Unc5b	unc-5 netrin receptor B	0.224839	Cluster 1	1754
Uqcc1	Uqcc1	ubiquinol-cytochrome c reductase complex assembly factor 1	0.202747	Cluster 1	1754
Uros	Uros	uroporphyrinogen III synthase	0.300871	Cluster 1	1754
Usb1	Usb1	U6 snRNA biogenesis phosphodiesterase 1	0.309625	Cluster 1	1754
Usf1	Usf1	upstream transcription factor 1	0.243978	Cluster 1	1754
Usp21	Usp21	ubiquitin specific peptidase 21	0.234618	Cluster 1	1754
Usp28	Usp28	ubiquitin specific peptidase 28	0.193482	Cluster 1	1754
Usp30	Usp30	ubiquitin specific peptidase 30	0.255669	Cluster 1	1754
Usp33	Usp33	ubiquitin specific peptidase 33	0.166859	Cluster 1	1754
Usp4	Usp4	ubiquitin specific peptidase 4	0.139609	Cluster 1	1754
Usp40	Usp40	ubiquitin specific peptidase 40	0.193863	Cluster 1	1754
Usp5	Usp5	ubiquitin specific peptidase 5	0.143019	Cluster 1	1754
Usp54	Usp54	ubiquitin specific peptidase 54	0.165975	Cluster 1	1754
Usp8	Usp8	ubiquitin specific peptidase 8	0.219814	Cluster 1	1754
Vamp7	Vamp7	vesicle-associated membrane protein 7	0.255333	Cluster 1	1754
Vars2	Vars2	valyl-tRNA synthetase 2, mitochondrial	0.232767	Cluster 1	1754
Vdac3	Vdac3	voltage-dependent anion channel 3	0.110002	Cluster 1	1754
Vipas39	Vipas39	VPS33B interacting protein, apical-basolateral polarity regulator, spe-39 homolog	0.155106	Cluster 1	1754
Vmac	Vmac	vimentin-type intermediate filament associated coiled-coil protein	0.321017	Cluster 1	1754
Vps11	Vps11	VPS11 core subunit of CORVET and HOPS complexes	0.213983	Cluster 1	1754
Vps16	Vps16	VPS16 core subunit of CORVET and HOPS complexes	0.173808	Cluster 1	1754
Vps26b	Vps26b	VPS26 retromer complex component B	0.16692	Cluster 1	1754
Vps26c	Vps26c	VPS26 endosomal protein sorting factor C	0.236911	Cluster 1	1754
Vps33a	Vps33a	VPS33A core subunit of CORVET and HOPS complexes	0.213074	Cluster 1	1754
Vps35l	Vps35l	VPS35 endosomal protein sorting factor like	0.205323	Cluster 1	1754
Vps37c/ENSRNOG00000046439	Vps37c	VPS37C subunit of ESCRT-I	0.253256	Cluster 1	1754
Vps39	Vps39	VPS39 subunit of HOPS complex	0.177398	Cluster 1	1754
Vps41	Vps41	VPS41 subunit of HOPS complex	0.262504	Cluster 1	1754
Vps45	Vps45	vacuolar protein sorting 45 homolog	0.276668	Cluster 1	1754
Vps50	Vps50	VPS50 subunit of EARP/GARPII complex	0.216223	Cluster 1	1754
Vps51	Vps51	VPS51 GARP complex subunit	0.205105	Cluster 1	1754
Vps53	Vps53	VPS53 subunit of GARP complex	0.182536	Cluster 1	1754
Vps8	Vps8	VPS8 subunit of CORVET complex	0.226156	Cluster 1	1754
Vps9d1	Vps9d1	VPS9 domain containing 1	0.208098	Cluster 1	1754
Vrk3	Vrk3	VRK serine/threonine kinase 3	0.213436	Cluster 1	1754
Vsig10	Vsig10	V-set and immunoglobulin domain containing 10	0.312023	Cluster 1	1754
Vta1	Vta1	vesicle trafficking 1	0.151312	Cluster 1	1754
Washc2c	Washc2c	WASH complex subunit 2C	0.256733	Cluster 1	1754
Washc3	Washc3	WASH complex subunit 3	0.237943	Cluster 1	1754
Wdfy3	Wdfy3	WD repeat and FYVE domain containing 3	0.246709	Cluster 1	1754
Wdhd1	Wdhd1	WD repeat and HMG-box DNA binding protein 1	0.322356	Cluster 1	1754
Wdr11	Wdr11	WD repeat domain 11	0.196084	Cluster 1	1754
Wdr24	Wdr24	WD repeat domain 24	0.245008	Cluster 1	1754
Wdr25	Wdr25	WD repeat domain 25	0.256776	Cluster 1	1754
Wdr47	Wdr47	WD repeat domain 47	0.280264	Cluster 1	1754
Wdr6	Wdr6	WD repeat domain 6	0.215926	Cluster 1	1754
Wdr61	Wdr61	WD repeat domain 61	0.129348	Cluster 1	1754
Wdr7	Wdr7	WD repeat domain 7	0.219287	Cluster 1	1754
Wdr81	Wdr81	WD repeat domain 81	0.267832	Cluster 1	1754
Wdr89	Wdr89	WD repeat domain 89	0.324778	Cluster 1	1754
Wdr91	Wdr91	WD repeat domain 91	0.268102	Cluster 1	1754
Wdr92	Wdr92	WD repeat domain 92	0.286254	Cluster 1	1754
Wdtc1	Wdtc1	WD and tetratricopeptide repeats 1	0.156789	Cluster 1	1754
Wif1	Wif1	Wnt inhibitory factor 1	0.369209	Cluster 1	1754
Wipi1	Wipi1	WD repeat domain, phosphoinositide interacting 1	0.274812	Cluster 1	1754
Wnt5b	Wnt5b	Wnt family member 5B	0.460667	Cluster 1	1754
Wrnip1	Wrnip1	WRN helicase interacting protein 1	0.232139	Cluster 1	1754
Xpa	Xpa	XPA, DNA damage recognition and repair factor	0.249573	Cluster 1	1754
Xpc	Xpc	XPC complex subunit, DNA damage recognition and repair factor	0.359026	Cluster 1	1754
Xrcc1	Xrcc1	X-ray repair cross complementing 1	0.203376	Cluster 1	1754
Xrcc2	Xrcc2	X-ray repair cross complementing 2	0.320963	Cluster 1	1754
Xrcc4	Xrcc4	X-ray repair cross complementing 4	0.222264	Cluster 1	1754
Xrcc6	Xrcc6	X-ray repair cross complementing 6	0.259626	Cluster 1	1754
Xylt2	Xylt2	xylosyltransferase 2	0.211114	Cluster 1	1754
Yif1b/292768	Yif1b	Yip1 interacting factor homolog B, membrane trafficking protein	0.182174	Cluster 1	1754
Yipf2	Yipf2	Yip1 domain family, member 2	0.151704	Cluster 1	1754
Ypel3	Ypel3	yippee-like 3	0.172613	Cluster 1	1754
Ywhah	Ywhah	tyrosine 3-monooxygenase/tryptophan 5-monooxygenase activation protein, eta	0.20932	Cluster 1	1754
Zbtb47	Zbtb47	zinc finger and BTB domain containing 47	0.300002	Cluster 1	1754
Zc3h3	Zc3h3	zinc finger CCCH type containing 3	0.183651	Cluster 1	1754
Zc3h6	Zc3h6	zinc finger CCCH type containing 6	0.450168	Cluster 1	1754
Zc3h7b	Zc3h7b	zinc finger CCCH-type containing 7B	0.21395	Cluster 1	1754
Zc4h2	Zc4h2	zinc finger C4H2-type containing	0.318854	Cluster 1	1754
Zcchc4	Zcchc4	zinc finger CCHC-type containing 4	0.298919	Cluster 1	1754
Zcwpw2	Zcwpw2	zinc finger CW-type and PWWP domain containing 2	0.402276	Cluster 1	1754
Zdhhc1	Zdhhc1	zinc finger, DHHC-type containing 1	0.245506	Cluster 1	1754
Zdhhc4	Zdhhc4	zinc finger, DHHC-type containing 4	0.0822919	Cluster 1	1754
Zdhhc6	Zdhhc6	zinc finger, DHHC-type containing 6	0.158912	Cluster 1	1754
Zdhhc7	Zdhhc7	zinc finger, DHHC-type containing 7	0.168495	Cluster 1	1754
Zer1	Zer1	zyg-11 related, cell cycle regulator	0.282424	Cluster 1	1754
Zfand1	Zfand1	zinc finger AN1-type containing 1	0.38007	Cluster 1	1754
Zfp112	Zfp112	zinc finger protein 112	0.341848	Cluster 1	1754
Zfp161	Zfp161	zinc finger protein 161	0.275054	Cluster 1	1754
Zfp213	Zfp213	zinc finger protein 213	0.239133	Cluster 1	1754
Zfp248	Zfp248	zinc finger protein 248	0.255265	Cluster 1	1754
Zfp251	Zfp251	zinc finger protein 251	0.274186	Cluster 1	1754
Zfp275	Zfp275	zinc finger protein 275	0.240674	Cluster 1	1754
Zfp277	Zfp277	zinc finger protein 277	0.225571	Cluster 1	1754
Zfp362	Zfp362	zinc finger protein 362	0.338017	Cluster 1	1754
Zfp36l2	Zfp36l2	zinc finger protein 36, C3H type-like 2	0.216828	Cluster 1	1754
Zfp395	Zfp395	zinc finger protein 395	0.529952	Cluster 1	1754
Zfp414	Zfp414	zinc finger protein 414	0.199175	Cluster 1	1754
Zfp438	Zfp438	zinc finger protein 438	0.418159	Cluster 1	1754
Zfp467	Zfp467	zinc finger protein 467	0.309592	Cluster 1	1754
Zfp503	Zfp503	zinc finger protein 503	0.235923	Cluster 1	1754
Zfp511	Zfp511	zinc finger protein 511	0.203085	Cluster 1	1754
Zfp512	Zfp512	zinc finger protein 512	0.237143	Cluster 1	1754
Zfp518a	Zfp518a	zinc finger protein 518A	0.279242	Cluster 1	1754
Zfp523	Zfp523	zinc finger protein 523	0.205361	Cluster 1	1754
Zfp524	Zfp524	zinc finger protein 524	0.251296	Cluster 1	1754
Zfp579	Zfp579	zinc finger protein 579	0.343833	Cluster 1	1754
Zfp600	Zfp600	zinc finger protein 600	0.278416	Cluster 1	1754
Zfp629	Zfp629	zinc finger protein 629	0.161933	Cluster 1	1754
Zfp68	Zfp68	zinc finger protein 68	0.239357	Cluster 1	1754
Zfp710	Zfp710	zinc finger protein 710	0.32478	Cluster 1	1754
Zfp775	Zfp775	zinc finger protein 775	0.450076	Cluster 1	1754
Zfp846	Zfp846	zinc finger protein 846	0.314361	Cluster 1	1754
Zfp956	Zfp956	zinc finger protein 956	0.458764	Cluster 1	1754
Zfp958	Zfp958	zinc finger protein 958	0.330619	Cluster 1	1754
Zfr2	Zfr2	zinc finger RNA binding protein 2	0.256813	Cluster 1	1754
Zfx	Zfx	zinc finger protein X-linked	0.172461	Cluster 1	1754
Zfyve19	Zfyve19	zinc finger FYVE-type containing 19	0.28328	Cluster 1	1754
Zfyve21	Zfyve21	zinc finger FYVE-type containing 21	0.228327	Cluster 1	1754
Zfyve26	Zfyve26	zinc finger FYVE-type containing 26	0.268623	Cluster 1	1754
Zhx1	Zhx1	zinc fingers and homeoboxes 1	0.217222	Cluster 1	1754
Zkscan4	Zkscan4	zinc finger with KRAB and SCAN domains 4	0.430064	Cluster 1	1754
Zkscan7	Zkscan7	zinc finger with KRAB and SCAN domains 7	0.309588	Cluster 1	1754
Zkscan8	Zkscan8	zinc finger with KRAB and SCAN domains 8	0.276348	Cluster 1	1754
Zmat1	Zmat1	zinc finger, matrin-type 1	0.427093	Cluster 1	1754
Zmym3	Zmym3	zinc finger MYM-type containing 3	0.366694	Cluster 1	1754
Zmym4	Zmym4	zinc finger MYM-type containing 4	0.235629	Cluster 1	1754
Znfx1	Znfx1	zinc finger, NFX1-type containing 1	0.255085	Cluster 1	1754
Znrf2	Znrf2	zinc and ring finger 2	0.233815	Cluster 1	1754
Zranb3	Zranb3	zinc finger RANBP2-type containing 3	0.477641	Cluster 1	1754
AABR07006458.1	AABR07006458.1	RAN, member RAS oncogene family	0.42195	Cluster 2	568
AABR07034438.1	AABR07034438.1	olfactory receptor 1687	0.345235	Cluster 2	568
AABR07034767.1	AABR07034767.1	membrane palmitoylated protein 3	0.373249	Cluster 2	568
AABR07039936.1	AABR07039936.1	thymosin-like 8-like	0.357019	Cluster 2	568
AABR07053516.1	AABR07053516.1	chondroitin sulfate proteoglycan 5	0.212915	Cluster 2	568
Aaed1	Aaed1	AhpC/TSA antioxidant enzyme domain containing 1	0.315906	Cluster 2	568
Abcc4	Abcc4	ATP binding cassette subfamily C member 4	0.349521	Cluster 2	568
Abi2	Abi2	abl-interactor 2	0.361225	Cluster 2	568
AC105531.1	AC105531.1	complement C4B (Chido blood group)	0.17486	Cluster 2	568
Acadsb	Acadsb	acyl-CoA dehydrogenase, short/branched chain	0.479611	Cluster 2	568
Acss3	Acss3	acyl-CoA synthetase short-chain family member 3	0.255413	Cluster 2	568
Actg1	Actg1	actin, gamma 1	0.718744	Cluster 2	568
Actr2	Actr2	actin related protein 2	0.257089	Cluster 2	568
Actr3	Actr3	actin related protein 3	0.149526	Cluster 2	568
Adam10	Adam10	ADAM metallopeptidase domain 10	0.224363	Cluster 2	568
Adam17	Adam17	ADAM metallopeptidase domain 17	0.187748	Cluster 2	568
Adam9	Adam9	ADAM metallopeptidase domain 9	0.218842	Cluster 2	568
Adar	Adar	adenosine deaminase, RNA-specific	0.266891	Cluster 2	568
Adcy5	Adcy5	adenylate cyclase 5	0.142085	Cluster 2	568
Adgra3	Adgra3	adhesion G protein-coupled receptor A3	0.312278	Cluster 2	568
Adipor2	Adipor2	adiponectin receptor 2	0.372256	Cluster 2	568
Aebp2	Aebp2	AE binding protein 2	0.310388	Cluster 2	568
Afdn	Afdn	afadin, adherens junction formation factor	0.313975	Cluster 2	568
Aftph	Aftph	aftiphilin	0.137942	Cluster 2	568
Agap1	Agap1	ArfGAP with GTPase domain, ankyrin repeat and PH domain 1	0.140601	Cluster 2	568
Agfg1	Agfg1	ArfGAP with FG repeats 1	0.201005	Cluster 2	568
Ahi1	Ahi1	Abelson helper integration site 1	0.32405	Cluster 2	568
Akap9	Akap9	A-kinase anchoring protein 9	0.23508	Cluster 2	568
Amfr	Amfr	autocrine motility factor receptor	0.216099	Cluster 2	568
Angpt1	Angpt1	angiopoietin 1	0.406022	Cluster 2	568
Ankle2	Ankle2	ankyrin repeat and LEM domain containing 2	0.248001	Cluster 2	568
Ankrd28	Ankrd28	ankyrin repeat domain 28	0.292223	Cluster 2	568
Ankrd52	Ankrd52	ankyrin repeat domain 52	0.208127	Cluster 2	568
Apc	Apc	APC regulator of WNT signaling pathway	0.209321	Cluster 2	568
Aqr	Aqr	aquarius intron-binding spliceosomal factor	0.160046	Cluster 2	568
Arfgef1	Arfgef1	ADP ribosylation factor guanine nucleotide exchange factor 1	0.141234	Cluster 2	568
Arhgap5	Arhgap5	Rho GTPase activating protein 5	0.316254	Cluster 2	568
Arhgef11	Arhgef11	Rho guanine nucleotide exchange factor 11	0.235285	Cluster 2	568
Arid1a	Arid1a	AT-rich interaction domain 1A	0.196357	Cluster 2	568
Arid2	Arid2	AT-rich interaction domain 2	0.259747	Cluster 2	568
Arid4a	Arid4a	AT-rich interaction domain 4A	0.278658	Cluster 2	568
Arnt	Arnt	aryl hydrocarbon receptor nuclear translocator	0.334419	Cluster 2	568
Asap1	Asap1	ArfGAP with SH3 domain, ankyrin repeat and PH domain 1	0.213762	Cluster 2	568
Asb3	Asb3	ankyrin repeat and SOCS box-containing 3	0.274011	Cluster 2	568
Ash1l	Ash1l	ASH1 like histone lysine methyltransferase	0.17452	Cluster 2	568
Atad1	Atad1	ATPase family, AAA domain containing 1	0.136242	Cluster 2	568
Atf2	Atf2	activating transcription factor 2	0.32435	Cluster 2	568
Atg4c	Atg4c	autophagy related 4C, cysteine peptidase	0.422661	Cluster 2	568
Atl3	Atl3	atlastin GTPase 3	0.419397	Cluster 2	568
Atp2c1	Atp2c1	ATPase secretory pathway Ca2+ transporting 1	0.225894	Cluster 2	568
Atp6v0a2	Atp6v0a2	ATPase H+ transporting V0 subunit a2	0.210876	Cluster 2	568
Atrn	Atrn	attractin	0.153725	Cluster 2	568
Atxn7l3	Atxn7l3	ataxin 7-like 3	0.155141	Cluster 2	568
B3galnt2	B3galnt2	beta-1,3-N-acetylgalactosaminyltransferase 2	0.175762	Cluster 2	568
Bahcc1	Bahcc1	BAH domain and coiled-coil containing 1	0.435458	Cluster 2	568
Bcas3	Bcas3	BCAS3, microtubule associated cell migration factor	0.529521	Cluster 2	568
Bcor	Bcor	BCL6 co-repressor	0.275375	Cluster 2	568
Bcorl1	Bcorl1	BCL6 co-repressor-like 1	0.28129	Cluster 2	568
Bean1	Bean1	brain expressed, associated with NEDD4, 1	0.346938	Cluster 2	568
Bicral	Bicral	BRD4 interacting chromatin remodeling complex associated protein like	0.30799	Cluster 2	568
Bmi1	Bmi1	BMI1 proto-oncogene, polycomb ring finger	0.273868	Cluster 2	568
Bmpr1a	Bmpr1a	bone morphogenetic protein receptor type 1A	0.345189	Cluster 2	568
Bnip2	Bnip2	BCL2 interacting protein 2	0.187048	Cluster 2	568
Bod1l1	Bod1l1	biorientation of chromosomes in cell division 1-like 1	0.298543	Cluster 2	568
Brap	Brap	BRCA1 associated protein	0.203513	Cluster 2	568
Btbd19	Btbd19	BTB domain containing 19	0.235034	Cluster 2	568
Ca13	Ca13	carbonic anhydrase 13	0.342758	Cluster 2	568
Caap1	Caap1	caspase activity and apoptosis inhibitor 1	0.250751	Cluster 2	568
Camsap1	Camsap1	calmodulin regulated spectrin-associated protein 1	0.199175	Cluster 2	568
Canx	Canx	calnexin	0.242573	Cluster 2	568
Caprin1	Caprin1	cell cycle associated protein 1	0.184366	Cluster 2	568
Casd1	Casd1	CAS1 domain containing 1	0.424554	Cluster 2	568
Cbfa2t2	Cbfa2t2	CBFA2/RUNX1 partner transcriptional co-repressor 2	0.374482	Cluster 2	568
Cbfb	Cbfb	core-binding factor subunit beta	0.34787	Cluster 2	568
Ccdc127	Ccdc127	coiled-coil domain containing 127	0.249966	Cluster 2	568
Ccdc186	Ccdc186	coiled-coil domain containing 186	0.304069	Cluster 2	568
Ccdc85c	Ccdc85c	coiled-coil domain containing 85C	0.446872	Cluster 2	568
Ccny	Ccny	cyclin Y	0.162934	Cluster 2	568
Ccpg1	Ccpg1	cell cycle progression 1	0.156278	Cluster 2	568
Cdc23	Cdc23	cell division cycle 23	0.195665	Cluster 2	568
Cdc37l1	Cdc37l1	cell division cycle 37-like 1	0.164378	Cluster 2	568
Cdk17	Cdk17	cyclin-dependent kinase 17	0.244731	Cluster 2	568
Cep104	Cep104	centrosomal protein 104	0.265355	Cluster 2	568
Chfr	Chfr	checkpoint with forkhead and ring finger domains	0.223421	Cluster 2	568
Chm	Chm	CHM Rab escort protein	0.402402	Cluster 2	568
Cit	Cit	citron rho-interacting serine/threonine kinase	0.347697	Cluster 2	568
Clcn3	Clcn3	chloride voltage-gated channel 3	0.346303	Cluster 2	568
Clec16a	Clec16a	C-type lectin domain containing 16A	0.365582	Cluster 2	568
Clint1	Clint1	clathrin interactor 1	0.231288	Cluster 2	568
Cmip	Cmip	c-Maf-inducing protein	0.266605	Cluster 2	568
Cnksr3	Cnksr3	Cnksr family member 3	0.325219	Cluster 2	568
Cpne3	Cpne3	copine 3	0.318369	Cluster 2	568
Creb3l2	Creb3l2	cAMP responsive element binding protein 3-like 2	0.399999	Cluster 2	568
Crebl2	Crebl2	cAMP responsive element binding protein-like 2	0.373746	Cluster 2	568
Crk	Crk	CRK proto-oncogene, adaptor protein	0.334553	Cluster 2	568
Crlf3	Crlf3	cytokine receptor-like factor 3	0.3248	Cluster 2	568
Crtc3	Crtc3	CREB regulated transcription coactivator 3	0.352431	Cluster 2	568
Csnk1g3	Csnk1g3	casein kinase 1, gamma 3	0.197775	Cluster 2	568
Csnk2a1	Csnk2a1	casein kinase 2 alpha 1	0.29834	Cluster 2	568
Ctif	Ctif	cap binding complex dependent translation initiation factor	0.208142	Cluster 2	568
Cttnbp2	Cttnbp2	cortactin binding protein 2	0.364184	Cluster 2	568
Cul2	Cul2	cullin 2	0.156393	Cluster 2	568
Cul3	Cul3	cullin 3	0.144987	Cluster 2	568
Cul4b	Cul4b	cullin 4B	0.233442	Cluster 2	568
Cul5	Cul5	cullin 5	0.266859	Cluster 2	568
Cwf19l2	Cwf19l2	CWF19 like cell cycle control factor 2	0.251319	Cluster 2	568
Cyfip1	Cyfip1	cytoplasmic FMR1 interacting protein 1	0.175522	Cluster 2	568
Cyld	Cyld	CYLD lysine 63 deubiquitinase	0.355475	Cluster 2	568
Dcaf5	Dcaf5	DDB1 and CUL4 associated factor 5	0.205649	Cluster 2	568
Dctn4	Dctn4	dynactin subunit 4	0.219292	Cluster 2	568
Ddx17	Ddx17	DEAD-box helicase 17	0.154114	Cluster 2	568
Ddx58	Ddx58	DEXD/H-box helicase 58	0.358588	Cluster 2	568
Ddx6	Ddx6	DEAD-box helicase 6	0.413018	Cluster 2	568
Dennd4a	Dennd4a	DENN domain containing 4A	0.224748	Cluster 2	568
Dennd4c	Dennd4c	DENN domain containing 4C	0.252347	Cluster 2	568
Dennd5a	Dennd5a	DENN domain containing 5A	0.112982	Cluster 2	568
Deptor	Deptor	DEP domain containing MTOR-interacting protein	0.418037	Cluster 2	568
Dgkd	Dgkd	diacylglycerol kinase, delta	0.261669	Cluster 2	568
Diaph3	Diaph3	diaphanous-related formin 3	0.716472	Cluster 2	568
Dld	Dld	dihydrolipoamide dehydrogenase	0.204649	Cluster 2	568
Dlg1	Dlg1	discs large MAGUK scaffold protein 1	0.245434	Cluster 2	568
Dmd	Dmd	dystrophin	0.284146	Cluster 2	568
Dmxl1	Dmxl1	Dmx-like 1	0.212365	Cluster 2	568
Dnajb4	Dnajb4	DnaJ heat shock protein family (Hsp40) member B4	0.302589	Cluster 2	568
Dnajc10	Dnajc10	DnaJ heat shock protein family (Hsp40) member C10	0.161668	Cluster 2	568
Dnajc16	Dnajc16	DnaJ heat shock protein family (Hsp40) member C16	0.300593	Cluster 2	568
Dnajc5	Dnajc5	DnaJ heat shock protein family (Hsp40) member C5	0.265615	Cluster 2	568
Dnm1l	Dnm1l	dynamin 1-like	0.274692	Cluster 2	568
Dnmt3a	Dnmt3a	DNA methyltransferase 3 alpha	0.347645	Cluster 2	568
Doc2b	Doc2b	double C2 domain beta	0.372353	Cluster 2	568
Dpp8	Dpp8	dipeptidylpeptidase 8	0.196104	Cluster 2	568
Dync1li1	Dync1li1	dynein cytoplasmic 1 light intermediate chain 1	0.176981	Cluster 2	568
Dync1li2	Dync1li2	dynein, cytoplasmic 1 light intermediate chain 2	0.154632	Cluster 2	568
Eapp	Eapp	E2F-associated phosphoprotein	0.16708	Cluster 2	568
Edem3	Edem3	ER degradation enhancing alpha-mannosidase like protein 3	0.55375	Cluster 2	568
Eif4g1	Eif4g1	eukaryotic translation initiation factor 4 gamma, 1	0.269721	Cluster 2	568
Emsy	Emsy	EMSY transcriptional repressor, BRCA2 interacting	0.375994	Cluster 2	568
Endod1	Endod1	endonuclease domain containing 1	0.56819	Cluster 2	568
Ep300	Ep300	E1A binding protein p300	0.232372	Cluster 2	568
Epb41l1/59317	Epb41l1	erythrocyte membrane protein band 4.1-like 1	0.42821	Cluster 2	568
Epc1	Epc1	enhancer of polycomb homolog 1	0.199226	Cluster 2	568
Epha2	Epha2	Eph receptor A2	0.26037	Cluster 2	568
Ercc6l2	Ercc6l2	ERCC excision repair 6 like 2	0.21214	Cluster 2	568
Ergic1	Ergic1	endoplasmic reticulum-golgi intermediate compartment 1	0.246489	Cluster 2	568
Etv1	Etv1	ETS variant transcription factor 1	0.360527	Cluster 2	568
Etv3	Etv3	ETS variant transcription factor 3	0.209499	Cluster 2	568
Exoc8	Exoc8	exocyst complex component 8	0.237644	Cluster 2	568
Extl3	Extl3	exostosin-like glycosyltransferase 3	0.367617	Cluster 2	568
Eya3	Eya3	EYA transcriptional coactivator and phosphatase 3	0.195993	Cluster 2	568
Fam120a	Fam120a	family with sequence similarity 120A	0.314422	Cluster 2	568
Fam13c	Fam13c	family with sequence similarity 13, member C	0.504103	Cluster 2	568
Fam168a	Fam168a	family with sequence similarity 168, member A	0.319198	Cluster 2	568
Fam168b	Fam168b	family with sequence similarity 168, member B	0.235713	Cluster 2	568
Fam172a	Fam172a	family with sequence similarity 172, member A	0.389779	Cluster 2	568
Fam49b	Fam49b	family with sequence similarity 49, member B	0.328225	Cluster 2	568
Fam53c	Fam53c	family with sequence similarity 53, member C	0.388178	Cluster 2	568
Fam8a1	Fam8a1	family with sequence similarity 8, member A1	0.398507	Cluster 2	568
Fam98b	Fam98b	family with sequence similarity 98, member B	0.680273	Cluster 2	568
Fbxo25	Fbxo25	F-box protein 25	0.24178	Cluster 2	568
Fbxo28	Fbxo28	F-box protein 28	0.164231	Cluster 2	568
Fbxo30	Fbxo30	F-box protein 30	0.224271	Cluster 2	568
Fbxo45	Fbxo45	F-box protein 45	0.576326	Cluster 2	568
Fbxw11	Fbxw11	F-box and WD repeat domain containing 11	0.149926	Cluster 2	568
Fktn	Fktn	fukutin	0.155051	Cluster 2	568
Fmr1	Fmr1	FMRP translational regulator 1	0.283995	Cluster 2	568
Fndc3a	Fndc3a	fibronectin type III domain containing 3a	0.338332	Cluster 2	568
Foxk2	Foxk2	forkhead box K2	0.203197	Cluster 2	568
Foxo1	Foxo1	forkhead box O1	0.437026	Cluster 2	568
Foxred1	Foxred1	FAD-dependent oxidoreductase domain containing 1	0.192111	Cluster 2	568
Fxr1	Fxr1	FMR1 autosomal homolog 1	0.152631	Cluster 2	568
Fyco1	Fyco1	FYVE and coiled-coil domain containing 1	0.177125	Cluster 2	568
Fyttd1	Fyttd1	forty-two-three domain containing 1	0.319771	Cluster 2	568
G3bp2	G3bp2	G3BP stress granule assembly factor 2	0.281877	Cluster 2	568
Galnt1	Galnt1	polypeptide N-acetylgalactosaminyltransferase 1	0.220477	Cluster 2	568
Gapvd1	Gapvd1	GTPase activating protein and VPS9 domains 1	0.186191	Cluster 2	568
Gclm	Gclm	glutamate cysteine ligase, modifier subunit	0.238978	Cluster 2	568
Gid4	Gid4	GID complex subunit 4	0.226906	Cluster 2	568
Gna11	Gna11	G protein subunit alpha 11	0.224569	Cluster 2	568
Gna13	Gna13	G protein subunit alpha 13	0.168783	Cluster 2	568
Gnai1	Gnai1	G protein subunit alpha i1	0.439569	Cluster 2	568
Golga2	Golga2	golgin A2	0.173712	Cluster 2	568
Golim4	Golim4	golgi integral membrane protein 4	0.310584	Cluster 2	568
Gpatch2	Gpatch2	G patch domain containing 2	0.293398	Cluster 2	568
Gse1	Gse1	Gse1 coiled-coil protein	0.310108	Cluster 2	568
Gtf2a1	Gtf2a1	general transcription factor 2A subunit 1	0.203434	Cluster 2	568
Gtf3c1	Gtf3c1	general transcription factor IIIC subunit 1	0.146612	Cluster 2	568
Hace1	Hace1	HECT domain and ankyrin repeat containing, E3 ubiquitin protein ligase 1	0.25011	Cluster 2	568
Heatr5a	Heatr5a	HEAT repeat containing 5A	0.261297	Cluster 2	568
Hectd1	Hectd1	HECT domain E3 ubiquitin protein ligase 1	0.145115	Cluster 2	568
Herc1	Herc1	HECT and RLD domain containing E3 ubiquitin protein ligase family member 1	0.113153	Cluster 2	568
Herpud2	Herpud2	HERPUD family member 2	0.176546	Cluster 2	568
Hif1a	Hif1a	hypoxia inducible factor 1 subunit alpha	0.283602	Cluster 2	568
Hipk1	Hipk1	homeodomain interacting protein kinase 1	0.132531	Cluster 2	568
Hipk3	Hipk3	homeodomain interacting protein kinase 3	0.410381	Cluster 2	568
Hlcs	Hlcs	holocarboxylase synthetase	0.433769	Cluster 2	568
Hyal1	Hyal1	hyaluronidase 1	0.391312	Cluster 2	568
Id3	Id3	inhibitor of DNA binding 3, HLH protein	0.329911	Cluster 2	568
Ide	Ide	insulin degrading enzyme	0.146864	Cluster 2	568
Ids	Ids	iduronate 2-sulfatase	0.444909	Cluster 2	568
Igf2r	Igf2r	insulin-like growth factor 2 receptor	0.171285	Cluster 2	568
Igsf10	Igsf10	immunoglobulin superfamily, member 10	0.219332	Cluster 2	568
Ikzf5	Ikzf5	IKAROS family zinc finger 5	0.479389	Cluster 2	568
Inafm2	Inafm2	InaF motif containing 2	0.407474	Cluster 2	568
Inpp4a	Inpp4a	inositol polyphosphate-4-phosphatase type I A	0.302416	Cluster 2	568
Invs	Invs	inversin	0.38382	Cluster 2	568
Ip6k1	Ip6k1	inositol hexakisphosphate kinase 1	0.285288	Cluster 2	568
Ipp	Ipp	intracisternal A particle-promoted polypeptide	0.240967	Cluster 2	568
Iqgap1	Iqgap1	IQ motif containing GTPase activating protein 1	0.191561	Cluster 2	568
Iqgap2	Iqgap2	IQ motif containing GTPase activating protein 2	0.245288	Cluster 2	568
Irgq	Irgq	immunity-related GTPase Q	0.506498	Cluster 2	568
Isoc1	Isoc1	isochorismatase domain containing 1	0.368688	Cluster 2	568
Itch	Itch	itchy E3 ubiquitin protein ligase	0.305494	Cluster 2	568
Itsn2	Itsn2	intersectin 2	0.24532	Cluster 2	568
Jade1	Jade1	jade family PHD finger 1	0.278267	Cluster 2	568
Jade3	Jade3	jade family PHD finger 3	0.536658	Cluster 2	568
Jak1	Jak1	Janus kinase 1	0.176662	Cluster 2	568
Kansl1	Kansl1	KAT8 regulatory NSL complex subunit 1	0.221791	Cluster 2	568
Kansl2/300206	Kansl2	KAT8 regulatory NSL complex subunit 2	0.327895	Cluster 2	568
Kat2b	Kat2b	lysine acetyltransferase 2B	0.379667	Cluster 2	568
Kazn	Kazn	kazrin, periplakin interacting protein	0.489633	Cluster 2	568
Kctd20	Kctd20	potassium channel tetramerization domain containing 20	0.318925	Cluster 2	568
Kdm2a	Kdm2a	lysine demethylase 2A	0.0919291	Cluster 2	568
Kif1c	Kif1c	kinesin family member 1C	0.151834	Cluster 2	568
Kif2a	Kif2a	kinesin family member 2A	0.28478	Cluster 2	568
Kif5b	Kif5b	kinesin family member 5B	0.302742	Cluster 2	568
Klf9	Klf9	Kruppel-like factor 9	0.302407	Cluster 2	568
Klhl2	Klhl2	kelch-like family member 2	0.238167	Cluster 2	568
Klhl42	Klhl42	kelch-like family, member 42	0.407282	Cluster 2	568
Klhl7	Klhl7	kelch-like family member 7	0.247319	Cluster 2	568
Kmt2c	Kmt2c	lysine methyltransferase 2C	0.321863	Cluster 2	568
Kmt2e	Kmt2e	lysine methyltransferase 2E	0.142374	Cluster 2	568
Kmt5a	Kmt5a	lysine methyltransferase 5A	0.220596	Cluster 2	568
Kmt5b	Kmt5b	lysine methyltransferase 5B	0.134588	Cluster 2	568
Knop1/ENSRNOG00000046147	Knop1	lysine-rich nucleolar protein 1	0.350225	Cluster 2	568
Krcc1	Krcc1	lysine-rich coiled-coil 1	0.222248	Cluster 2	568
Larp4b	Larp4b	La ribonucleoprotein 4B	0.44069	Cluster 2	568
Ldlrap1	Ldlrap1	low density lipoprotein receptor adaptor protein 1	0.311115	Cluster 2	568
Lemd3	Lemd3	LEM domain containing 3	0.296909	Cluster 2	568
Lgr4	Lgr4	leucine-rich repeat-containing G protein-coupled receptor 4	0.235816	Cluster 2	568
Limd1	Limd1	LIM domains containing 1	0.246924	Cluster 2	568
Lims1	Lims1	LIM zinc finger domain containing 1	0.448037	Cluster 2	568
Lin7c	Lin7c	lin-7 homolog C, crumbs cell polarity complex component	0.404598	Cluster 2	568
Lman1	Lman1	lectin, mannose-binding, 1	0.176604	Cluster 2	568
LOC100362342	LOC100362342	rCG47764-like	0.22631	Cluster 2	568
LOC100364335	LOC100364335	cold shock domain-containing protein E1-like	0.657333	Cluster 2	568
[truncated: 9,092 more rows]
