# Supplementary material for: Wild-type bone marrow cells repopulate tissue resident macrophages and reverse the impacts of homozygous CSF1R mutation
Source: PLoS Genet. 2025 Jan 27;21(1):e1011525. doi: 10.1371/journal.pgen.1011525 (PMC11785368; doi:10.1371/journal.pgen.1011525)
Supplement: S7 Table — (XLSX) [file pgen.1011525.s014.xlsx]

## Sheet: (A) Pituitary - MCL 2.0
unique_gene_id	gene_name	description	Coefficient of Variation	MCL Cluster	MCL Cluster Size
AABR07001512.1	AABR07001512.1	glucagon-like peptide 2 receptor	0.501727	Cluster 1	2726
AABR07005588.1	AABR07005588.1	zinc finger protein 763	0.230062	Cluster 1	2726
AABR07005618.1	AABR07005618.1	acetylserotonin O-methyltransferase-like	0.2351	Cluster 1	2726
AABR07005821.1	AABR07005821.1	ELAV like RNA binding protein 2	1.01933	Cluster 1	2726
AABR07006258.2	AABR07006258.2	testis expressed 101	0.440131	Cluster 1	2726
AABR07007032.1	AABR07007032.1	platelet-activating factor acetylhydrolase 1b, regulatory subunit 1	0.162543	Cluster 1	2726
AABR07012129.1	AABR07012129.1	similar to elongation	0.129388	Cluster 1	2726
AABR07016841.1	AABR07016841.1	tetratricopeptide repeat domain 8	0.343528	Cluster 1	2726
AABR07018050.1	AABR07018050.1	RGD1563302	3.31587	Cluster 1	2726
AABR07021384.1	AABR07021384.1	REV1, DNA directed polymerase	0.669626	Cluster 1	2726
AABR07021871.1	AABR07021871.1	B-cell linker	0.1065	Cluster 1	2726
AABR07024381.3	AABR07024381.3	microfibril associated protein 4	0.985582	Cluster 1	2726
AABR07026271.1	AABR07026271.1	similar to ubiquitin specific protease 12	0.415768	Cluster 1	2726
AABR07026424.1	AABR07026424.1	microtubule-associated protein 1 light chain 3 beta 2	0.223875	Cluster 1	2726
AABR07029596.1	AABR07029596.1	integrator complex subunit 10	0.48088	Cluster 1	2726
AABR07034751.1	AABR07034751.1	coronin 1C	0.736844	Cluster 1	2726
AABR07035357.1	AABR07035357.1	ubiquitin carboxyl-terminal hydrolase 12-like	0.415768	Cluster 1	2726
AABR07035539.1	AABR07035539.1	ribosomal protein L31-like 4	0.18087	Cluster 1	2726
AABR07038021.1	AABR07038021.1	tweety family member 2	0.592127	Cluster 1	2726
AABR07043951.1	AABR07043951.1	olfactory receptor 282	0.151681	Cluster 1	2726
AABR07044925.1	AABR07044925.1	sirtuin 1	0.223111	Cluster 1	2726
AABR07045405.1	AABR07045405.1	transmembrane protease, serine 11G	0.346959	Cluster 1	2726
AABR07048419.2	AABR07048419.2	Zfp37 pseudo	0.127667	Cluster 1	2726
AABR07051518.1	AABR07051518.1	tubulin tyrosine ligase like11	0.454069	Cluster 1	2726
AABR07051892.1	AABR07051892.1	BCL2-associated athanogene 5-like 1	0.389719	Cluster 1	2726
AABR07064590.1	AABR07064590.1	hyaluronan and proteoglycan link protein 1	0.250079	Cluster 1	2726
AABR07065078.1	AABR07065078.1	Meis homeobox 2	0.234512	Cluster 1	2726
AABR07066144.1	AABR07066144.1	cytidine deaminase	0.345385	Cluster 1	2726
AABR07066522.1	AABR07066522.1	scaffold attachment factor B2	0.201275	Cluster 1	2726
AABR07071848.1	AABR07071848.1	basic helix-loop-helix family, member e40	2.26753	Cluster 1	2726
AABR07072639.2	AABR07072639.2	chloride intracellular channel 5	0.281244	Cluster 1	2726
Aars2	Aars2	alanyl-tRNA synthetase 2, mitochondrial	0.156674	Cluster 1	2726
Abca1	Abca1	ATP binding cassette subfamily A member 1	0.254044	Cluster 1	2726
Abca3	Abca3	ATP binding cassette subfamily A member 3	0.119391	Cluster 1	2726
Abca9	Abca9	ATP binding cassette subfamily A member 9	0.533026	Cluster 1	2726
Abcb4	Abcb4	ATP binding cassette subfamily B member 4	0.296036	Cluster 1	2726
Abcc3	Abcc3	ATP binding cassette subfamily C member 3	0.159023	Cluster 1	2726
Abcg1	Abcg1	ATP binding cassette subfamily G member 1	0.191138	Cluster 1	2726
Abcg2	Abcg2	ATP binding cassette subfamily G member 2	0.403329	Cluster 1	2726
Abhd13	Abhd13	abhydrolase domain containing 13	0.163819	Cluster 1	2726
Abhd17a	Abhd17a	abhydrolase domain containing 17A	0.100556	Cluster 1	2726
Abhd17b	Abhd17b	abhydrolase domain containing 17B	0.147148	Cluster 1	2726
Abl2	Abl2	ABL proto-oncogene 2, non-receptor tyrosine kinase	0.319379	Cluster 1	2726
Ablim3	Ablim3	actin binding LIM protein family, member 3	0.370253	Cluster 1	2726
Abraxas1	Abraxas1	abraxas 1, BRCA1 A complex subunit	0.179695	Cluster 1	2726
Abt1	Abt1	activator of basal transcription 1	0.19982	Cluster 1	2726
Abtb1	Abtb1	ankyrin repeat and BTB domain containing 1	0.189554	Cluster 1	2726
AC096601.1	AC096601.1	olfactory receptor 1229	0.211402	Cluster 1	2726
AC096792.1	AC096792.1	transmembrane protein 185A	0.554034	Cluster 1	2726
AC099384.2	AC099384.2	rCG55159-like	0.407872	Cluster 1	2726
AC103090.1	AC103090.1	major facilitator superfamily domain containing 4B	0.244012	Cluster 1	2726
AC111885.1	AC111885.1	BUD31 homolog	0.557827	Cluster 1	2726
AC119111.1	AC119111.1	HIG1 hypoxia inducible domain family, member 1A	0.985582	Cluster 1	2726
AC119332.1	AC119332.1	SH2B adaptor protein 1	0.524571	Cluster 1	2726
AC120568.1	AC120568.1	RAS like proto-oncogene B	0.471416	Cluster 1	2726
AC128848.1	AC128848.1	Bardet-Biedl syndrome 10	1.43755	Cluster 1	2726
AC128960.1	AC128960.1	sphingosine-1-phosphate receptor 4	0.22085	Cluster 1	2726
AC128960.3	AC128960.3	transgelin-3	0.417834	Cluster 1	2726
AC133265.2	AC133265.2	heat shock protein family B (small) member 2	0.284855	Cluster 1	2726
Acacb	Acacb	acetyl-CoA carboxylase beta	0.684973	Cluster 1	2726
Acer2	Acer2	alkaline ceramidase 2	0.307185	Cluster 1	2726
Ackr1	Ackr1	atypical chemokine receptor 1	1.19045	Cluster 1	2726
Acot3	Acot3	acyl-CoA thioesterase 3	0.285219	Cluster 1	2726
Acox1	Acox1	acyl-CoA oxidase 1	0.122505	Cluster 1	2726
Acpp	Acpp	acid phosphatase, prostate	0.349736	Cluster 1	2726
Acpt	Acpt	acid phosphatase, testicular	0.643343	Cluster 1	2726
Acr	Acr	acrosin	0.446467	Cluster 1	2726
Acsl3	Acsl3	acyl-CoA synthetase long-chain family member 3	0.185105	Cluster 1	2726
Acvr1b	Acvr1b	activin A receptor type 1B	0.14389	Cluster 1	2726
Adam33	Adam33	ADAM metallopeptidase domain 33	0.412511	Cluster 1	2726
Adam9	Adam9	ADAM metallopeptidase domain 9	0.182368	Cluster 1	2726
Adamts15	Adamts15	ADAM metallopeptidase with thrombospondin type 1 motif, 15	0.300357	Cluster 1	2726
Adamts5	Adamts5	ADAM metallopeptidase with thrombospondin type 1 motif, 5	0.552455	Cluster 1	2726
Adamtsl3	Adamtsl3	ADAMTS-like 3	0.552868	Cluster 1	2726
Adarb1	Adarb1	adenosine deaminase, RNA-specific, B1	0.366208	Cluster 1	2726
Adat2	Adat2	adenosine deaminase, tRNA-specific 2	0.228154	Cluster 1	2726
Adcy1	Adcy1	adenylate cyclase 1	0.730105	Cluster 1	2726
Adcy8	Adcy8	adenylate cyclase 8	0.622679	Cluster 1	2726
Add3	Add3	adducin 3	0.217278	Cluster 1	2726
Adgrf5	Adgrf5	adhesion G protein-coupled receptor F5	0.360584	Cluster 1	2726
Adhfe1	Adhfe1	alcohol dehydrogenase, iron containing, 1	0.671074	Cluster 1	2726
Adnp	Adnp	activity-dependent neuroprotector homeobox	0.1554	Cluster 1	2726
Adprhl2	Adprhl2	ADP-ribosylhydrolase like 2	0.111736	Cluster 1	2726
Adrm1	Adrm1	adhesion regulating molecule 1	0.126726	Cluster 1	2726
Agbl2	Agbl2	ATP/GTP binding protein-like 2	0.301723	Cluster 1	2726
Agbl3	Agbl3	ATP/GTP binding protein-like 3	0.226174	Cluster 1	2726
Ager	Ager	advanced glycosylation end product-specific receptor	0.313922	Cluster 1	2726
Ago4	Ago4	argonaute RISC component 4	0.270177	Cluster 1	2726
Agpat2	Agpat2	1-acylglycerol-3-phosphate O-acyltransferase 2	0.354189	Cluster 1	2726
Agr2	Agr2	anterior gradient 2, protein disulphide isomerase family member	0.317922	Cluster 1	2726
Agtrap	Agtrap	angiotensin II receptor-associated protein	0.200681	Cluster 1	2726
Ahctf1	Ahctf1	AT hook containing transcription factor 1	0.105115	Cluster 1	2726
Aif1l	Aif1l	allograft inflammatory factor 1-like	0.405888	Cluster 1	2726
Aifm2	Aifm2	apoptosis inducing factor, mitochondria associated 2	0.362629	Cluster 1	2726
Aimp1	Aimp1	aminoacyl tRNA synthetase complex-interacting multifunctional protein 1	0.105999	Cluster 1	2726
Ajuba	Ajuba	ajuba LIM protein	0.312055	Cluster 1	2726
Ak5/ENSRNOG00000046947	Ak5	adenylate kinase 5	1.08617	Cluster 1	2726
Akap7	Akap7	A-kinase anchoring protein 7	0.287263	Cluster 1	2726
Akap8	Akap8	A-kinase anchoring protein 8	0.186953	Cluster 1	2726
Akr1b8	Akr1b8	aldo-keto reductase family 1, member B8	0.322305	Cluster 1	2726
Akr1c15	Akr1c15	aldo-keto reductase family 1, member C15	0.998261	Cluster 1	2726
Akr1c19	Akr1c19	aldo-keto reductase family 1, member C19	0.319721	Cluster 1	2726
Aldh1l1	Aldh1l1	aldehyde dehydrogenase 1 family, member L1	1.20416	Cluster 1	2726
Aldh2	Aldh2	aldehyde dehydrogenase 2 family member	0.270582	Cluster 1	2726
Alkbh1	Alkbh1	alkB homolog 1, histone H2A dioxygenase	0.149246	Cluster 1	2726
Alkbh3	Alkbh3	alkB homolog 3, alpha-ketoglutarate-dependent dioxygenase	0.15289	Cluster 1	2726
Als2cl	Als2cl	ALS2 C-terminal like	0.16945	Cluster 1	2726
Ambra1	Ambra1	autophagy and beclin 1 regulator 1	0.17115	Cluster 1	2726
Amdhd2	Amdhd2	amidohydrolase domain containing 2	0.259148	Cluster 1	2726
Amn1	Amn1	antagonist of mitotic exit network 1 homolog	0.15041	Cluster 1	2726
Amotl2	Amotl2	angiomotin like 2	0.288338	Cluster 1	2726
Anapc2	Anapc2	anaphase promoting complex subunit 2	0.102243	Cluster 1	2726
Anapc7	Anapc7	anaphase promoting complex subunit 7	0.158246	Cluster 1	2726
Ank3	Ank3	ankyrin 3	0.190157	Cluster 1	2726
Ankdd1a	Ankdd1a	ankyrin repeat and death domain containing 1A	0.270849	Cluster 1	2726
Ankfy1	Ankfy1	ankyrin repeat and FYVE domain containing 1	0.159959	Cluster 1	2726
Ankmy2	Ankmy2	ankyrin repeat and MYND domain containing 2	0.176536	Cluster 1	2726
Ankrd10	Ankrd10	ankyrin repeat domain 10	0.183947	Cluster 1	2726
Ankrd11	Ankrd11	ankyrin repeat domain 11	0.113062	Cluster 1	2726
Ankrd12	Ankrd12	ankyrin repeat domain 12	0.225845	Cluster 1	2726
Ankrd13d	Ankrd13d	ankyrin repeat domain 13D	0.218323	Cluster 1	2726
Ankrd24	Ankrd24	ankyrin repeat domain 24	0.236551	Cluster 1	2726
Ankrd39	Ankrd39	ankyrin repeat domain 39	0.265766	Cluster 1	2726
Ankrd50	Ankrd50	ankyrin repeat domain 50	0.168519	Cluster 1	2726
Ankrd53	Ankrd53	ankyrin repeat domain 53	0.296761	Cluster 1	2726
Ankrd6	Ankrd6	ankyrin repeat domain 6	0.226834	Cluster 1	2726
Anks1a	Anks1a	ankyrin repeat and sterile alpha motif domain containing 1A	0.214296	Cluster 1	2726
Anks6	Anks6	ankyrin repeat and sterile alpha motif domain containing 6	0.275187	Cluster 1	2726
Anxa8	Anxa8	annexin A8	0.61445	Cluster 1	2726
Anxa9	Anxa9	annexin A9	0.311201	Cluster 1	2726
Aox1	Aox1	aldehyde oxidase 1	0.711431	Cluster 1	2726
Aox2	Aox2	aldehyde oxidase 2	0.565761	Cluster 1	2726
Aox3	Aox3	aldehyde oxidase 3	0.318486	Cluster 1	2726
Ap1ar	Ap1ar	adaptor-related protein complex 1 associated regulatory protein	0.140424	Cluster 1	2726
Ap1m1	Ap1m1	adaptor related protein complex 1 subunit mu 1	0.0960767	Cluster 1	2726
Ap3b2	Ap3b2	adaptor related protein complex 3 subunit beta 2	0.208722	Cluster 1	2726
Ap3d1	Ap3d1	adaptor related protein complex 3 subunit delta 1	0.0563168	Cluster 1	2726
Apc2	Apc2	APC regulator of WNT signaling pathway 2	0.320834	Cluster 1	2726
Apcdd1	Apcdd1	APC down-regulated 1	0.564309	Cluster 1	2726
Aph1b	Aph1b	aph-1 homolog B, gamma secretase subunit	0.225516	Cluster 1	2726
Aplp2	Aplp2	amyloid beta precursor like protein 2	0.134248	Cluster 1	2726
Apmap	Apmap	adipocyte plasma membrane associated protein	0.245934	Cluster 1	2726
Apoa4	Apoa4	apolipoprotein A4	0.810916	Cluster 1	2726
Apobec4	Apobec4	apolipoprotein B mRNA editing enzyme catalytic polypeptide like 4	1.13019	Cluster 1	2726
Apoc3	Apoc3	apolipoprotein C3	1.02548	Cluster 1	2726
Apopt1	Apopt1	apoptogenic 1, mitochondrial	0.295754	Cluster 1	2726
Appl2	Appl2	adaptor protein, phosphotyrosine interacting with PH domain and leucine zipper 2	0.27607	Cluster 1	2726
Araf	Araf	A-Raf proto-oncogene, serine/threonine kinase	0.151069	Cluster 1	2726
Arglu1	Arglu1	arginine and glutamate rich 1	0.349314	Cluster 1	2726
Arhgap1	Arhgap1	Rho GTPase activating protein 1	0.169411	Cluster 1	2726
Arhgap12	Arhgap12	Rho GTPase activating protein 12	0.139301	Cluster 1	2726
Arhgap20	Arhgap20	Rho GTPase activating protein 20	0.320496	Cluster 1	2726
Arhgap29	Arhgap29	Rho GTPase activating protein 29	0.181737	Cluster 1	2726
Arhgap32	Arhgap32	Rho GTPase activating protein 32	0.200784	Cluster 1	2726
Arhgef12	Arhgef12	Rho guanine nucleotide exchange factor 12	0.158617	Cluster 1	2726
Arhgef39	Arhgef39	Rho guanine nucleotide exchange factor 39	0.204349	Cluster 1	2726
Arhgef4	Arhgef4	Rho guanine nucleotide exchange factor 4	0.212829	Cluster 1	2726
Arhgef6	Arhgef6	Rac/Cdc42 guanine nucleotide exchange factor 6	0.235605	Cluster 1	2726
Arid2	Arid2	AT-rich interaction domain 2	0.0963885	Cluster 1	2726
Arid5a	Arid5a	AT-rich interaction domain 5A	0.474723	Cluster 1	2726
Arih2	Arih2	ariadne RBR E3 ubiquitin protein ligase 2	0.132042	Cluster 1	2726
Arl2bp	Arl2bp	ADP-ribosylation factor like GTPase 2 binding protein	0.0855413	Cluster 1	2726
Arl4a	Arl4a	ADP-ribosylation factor like GTPase 4A	0.254296	Cluster 1	2726
Arl6ip4	Arl6ip4	ADP-ribosylation factor like GTPase 6 interacting protein 4	0.200473	Cluster 1	2726
Arl8a	Arl8a	ADP-ribosylation factor like GTPase 8A	0.125906	Cluster 1	2726
Armc10	Armc10	armadillo repeat containing 10	0.199581	Cluster 1	2726
Armc7	Armc7	armadillo repeat containing 7	0.186826	Cluster 1	2726
Armc8	Armc8	armadillo repeat containing 8	0.110914	Cluster 1	2726
Armcx5	Armcx5	armadillo repeat containing, X-linked 5	0.515685	Cluster 1	2726
Arntl	Arntl	aryl hydrocarbon receptor nuclear translocator-like	0.338592	Cluster 1	2726
Arpc1a	Arpc1a	actin related protein 2/3 complex, subunit 1A	0.0732986	Cluster 1	2726
Arrdc1	Arrdc1	arrestin domain containing 1	0.207715	Cluster 1	2726
Arrdc2	Arrdc2	arrestin domain containing 2	0.333796	Cluster 1	2726
Arrdc4	Arrdc4	arrestin domain containing 4	0.384934	Cluster 1	2726
Arsg	Arsg	arylsulfatase G	0.195611	Cluster 1	2726
Asb14	Asb14	ankyrin repeat and SOCS box-containing 14	0.6599	Cluster 1	2726
Asb6	Asb6	ankyrin repeat and SOCS box-containing 6	0.143718	Cluster 1	2726
Asb9	Asb9	ankyrin repeat and SOCS box-containing 9	1.02455	Cluster 1	2726
Asgr1	Asgr1	asialoglycoprotein receptor 1	0.866506	Cluster 1	2726
Aspdh	Aspdh	aspartate dehydrogenase domain containing	0.302059	Cluster 1	2726
Aspscr1	Aspscr1	ASPSCR1 tether for SLC2A4, UBX domain containing	0.156748	Cluster 1	2726
Ass1	Ass1	argininosuccinate synthase 1	0.99	Cluster 1	2726
Asxl1	Asxl1	ASXL transcriptional regulator 1	0.2964	Cluster 1	2726
Atad1	Atad1	ATPase family, AAA domain containing 1	0.106992	Cluster 1	2726
Atad3a	Atad3a	ATPase family, AAA domain containing 3A	0.222843	Cluster 1	2726
Atf1	Atf1	activating transcription factor 1	0.258338	Cluster 1	2726
Atf4	Atf4	activating transcription factor 4	0.224038	Cluster 1	2726
Atg12	Atg12	autophagy related 12	0.123623	Cluster 1	2726
Atg13	Atg13	autophagy related 13	0.178877	Cluster 1	2726
Atg14	Atg14	autophagy related 14	0.212709	Cluster 1	2726
Atg16l1	Atg16l1	autophagy related 16-like 1	0.0956377	Cluster 1	2726
Atg2a	Atg2a	autophagy related 2A	0.286426	Cluster 1	2726
Atg2b	Atg2b	autophagy related 2B	0.138429	Cluster 1	2726
Atg4d	Atg4d	autophagy related 4D, cysteine peptidase	0.152948	Cluster 1	2726
Atl1	Atl1	atlastin GTPase 1	0.425575	Cluster 1	2726
Atl2	Atl2	atlastin GTPase 2	0.255714	Cluster 1	2726
Atn1/29515	Atn1	atrophin 1	0.214224	Cluster 1	2726
Atn1/ENSRNOG00000049575	Atn1	atrophin 1	0.117396	Cluster 1	2726
Atoh8	Atoh8	atonal bHLH transcription factor 8	0.42089	Cluster 1	2726
Atp13a1	Atp13a1	ATPase 13A1	0.164639	Cluster 1	2726
Atp2a2	Atp2a2	ATPase sarcoplasmic/endoplasmic reticulum Ca2+ transporting 2	0.117468	Cluster 1	2726
Atp5mc2	Atp5mc2	ATP synthase membrane subunit c locus 2	0.123837	Cluster 1	2726
Atp5sl	Atp5sl	ATP5S-like	0.369375	Cluster 1	2726
Atp6ap1l	Atp6ap1l	ATPase H+ transporting accessory protein 1 like	0.260231	Cluster 1	2726
Atp6v1e2	Atp6v1e2	ATPase H+ transporting V1 subunit E2	1.08718	Cluster 1	2726
Atp6v1fnb	Atp6v1fnb	ATP6V1F neighbor	0.468392	Cluster 1	2726
Atpsckmt	Atpsckmt	ATP synthase c subunit lysine N-methyltransferase	0.107933	Cluster 1	2726
Atr	Atr	ATR serine/threonine kinase	0.363276	Cluster 1	2726
Atraid	Atraid	all-trans retinoic acid-induced differentiation factor	0.150553	Cluster 1	2726
Aup1	Aup1	AUP1, lipid droplet regulating VLDL assembly factor	0.126293	Cluster 1	2726
Aurkc	Aurkc	aurora kinase C	0.217805	Cluster 1	2726
Avp	Avp	arginine vasopressin	0.727133	Cluster 1	2726
Azin2	Azin2	antizyme inhibitor 2	0.310216	Cluster 1	2726
B3galt5	B3galt5	Beta-1,3-galactosyltransferase 5	0.269954	Cluster 1	2726
B3gat2	B3gat2	beta-1,3-glucuronyltransferase 2	0.503994	Cluster 1	2726
B4galnt1	B4galnt1	beta-1,4-N-acetyl-galactosaminyl transferase 1	0.536382	Cluster 1	2726
B4galnt2	B4galnt2	beta-1,4-N-acetyl-galactosaminyl transferase 2	0.321487	Cluster 1	2726
B630019K06Rik	B630019K06Rik	RIKEN cDNA B630019K06 gene	0.363245	Cluster 1	2726
Bach1	Bach1	BTB domain and CNC homolog 1	0.271889	Cluster 1	2726
Bag6	Bag6	BCL2-associated athanogene 6	0.107973	Cluster 1	2726
Baiap2l1	Baiap2l1	BAI1-associated protein 2-like 1	0.328423	Cluster 1	2726
Baiap3	Baiap3	BAI1-associated protein 3	0.232307	Cluster 1	2726
Bap1	Bap1	Brca1 associated protein 1	0.119796	Cluster 1	2726
Baz2b	Baz2b	bromodomain adjacent to zinc finger domain, 2B	0.10733	Cluster 1	2726
Bbof1	Bbof1	basal body orientation factor 1	0.23369	Cluster 1	2726
Bbs2	Bbs2	Bardet-Biedl syndrome 2	0.151784	Cluster 1	2726
Bbs4	Bbs4	Bardet-Biedl syndrome 4	0.123607	Cluster 1	2726
Bbs7	Bbs7	Bardet-Biedl syndrome 7	0.239138	Cluster 1	2726
Bcat2	Bcat2	branched chain amino acid transaminase 2	0.248787	Cluster 1	2726
Bckdha	Bckdha	branched chain keto acid dehydrogenase E1 subunit alpha	0.322369	Cluster 1	2726
Bcl2l11	Bcl2l11	BCL2 like 11	0.295459	Cluster 1	2726
Bcl7a	Bcl7a	BAF chromatin remodeling complex subunit BCL7A	0.24602	Cluster 1	2726
Bco2	Bco2	beta-carotene oxygenase 2	0.323189	Cluster 1	2726
Bdh2	Bdh2	3-hydroxybutyrate dehydrogenase 2	0.56991	Cluster 1	2726
Bend5	Bend5	BEN domain containing 5	0.277115	Cluster 1	2726
Best1	Best1	bestrophin 1	0.11846	Cluster 1	2726
Bfar	Bfar	bifunctional apoptosis regulator	0.0566561	Cluster 1	2726
Bfsp1	Bfsp1	beaded filament structural protein 1	0.39736	Cluster 1	2726
Bhlha15	Bhlha15	basic helix-loop-helix family, member a15	0.236471	Cluster 1	2726
Bhlhe40	Bhlhe40	basic helix-loop-helix family, member e40	0.311375	Cluster 1	2726
Birc7	Birc7	baculoviral IAP repeat-containing 7	0.548025	Cluster 1	2726
Bles03	Bles03	basophilic leukemia expressed protein BLES03	0.157147	Cluster 1	2726
Bloc1s2	Bloc1s2	biogenesis of lysosomal organelles complex-1, subunit 2	0.166209	Cluster 1	2726
Bmp4	Bmp4	bone morphogenetic protein 4	0.402956	Cluster 1	2726
Bmp6	Bmp6	bone morphogenetic protein 6	0.29539	Cluster 1	2726
Bmpr1a	Bmpr1a	bone morphogenetic protein receptor type 1A	0.205743	Cluster 1	2726
Bnc2	Bnc2	basonuclin 2	0.521243	Cluster 1	2726
Boc	Boc	BOC cell adhesion associated, oncogene regulated	0.421769	Cluster 1	2726
Bod1	Bod1	biorientation of chromosomes in cell division 1	0.143922	Cluster 1	2726
Borcs6	Borcs6	BLOC-1 related complex subunit 6	0.157736	Cluster 1	2726
Brat1	Brat1	BRCA1-associated ATM activator 1	0.164405	Cluster 1	2726
Brca2	Brca2	BRCA2, DNA repair associated	0.220711	Cluster 1	2726
Brd3	Brd3	bromodomain containing 3	0.169255	Cluster 1	2726
Brd8	Brd8	bromodomain containing 8	0.211799	Cluster 1	2726
Brd9	Brd9	bromodomain containing 9	0.101773	Cluster 1	2726
Brdt	Brdt	bromodomain testis associated	0.351177	Cluster 1	2726
Brf2	Brf2	BRF2, RNA polymerase III transcription initiation factor subunit	0.140784	Cluster 1	2726
Bri3	Bri3	brain protein I3	0.163809	Cluster 1	2726
Brox	Brox	BRO1 domain and CAAX motif containing	0.133707	Cluster 1	2726
Brpf1	Brpf1	bromodomain and PHD finger containing, 1	0.350382	Cluster 1	2726
Brpf3	Brpf3	bromodomain and PHD finger containing, 3	0.15552	Cluster 1	2726
Brsk2	Brsk2	BR serine/threonine kinase 2	0.179714	Cluster 1	2726
Brwd1	Brwd1	bromodomain and WD repeat domain containing 1	0.206553	Cluster 1	2726
Btaf1	Btaf1	B-TFIID TATA-box binding protein associated factor 1	0.176669	Cluster 1	2726
Btbd6	Btbd6	BTB domain containing 6	0.273581	Cluster 1	2726
Btc	Btc	betacellulin	0.315502	Cluster 1	2726
Btf3	Btf3	basic transcription factor 3	0.132655	Cluster 1	2726
Btg1	Btg1	BTG anti-proliferation factor 1	0.188747	Cluster 1	2726
Btg3	Btg3	BTG anti-proliferation factor 3	0.203727	Cluster 1	2726
Bud13	Bud13	BUD13 homolog	0.161882	Cluster 1	2726
C1rl	C1rl	complement C1r subcomponent like	0.612107	Cluster 1	2726
C8g	C8g	complement C8 gamma chain	0.189284	Cluster 1	2726
Ca14	Ca14	carbonic anhydrase 14	0.263961	Cluster 1	2726
Cab39l	Cab39l	calcium binding protein 39-like	0.137916	Cluster 1	2726
Cabcoco1	Cabcoco1	ciliary associated calcium binding coiled-coil 1	0.300805	Cluster 1	2726
Cables1	Cables1	Cdk5 and Abl enzyme substrate 1	0.168802	Cluster 1	2726
Cadm4	Cadm4	cell adhesion molecule 4	0.64859	Cluster 1	2726
Cadps2	Cadps2	calcium dependent secretion activator 2	0.213784	Cluster 1	2726
Calcoco1	Calcoco1	calcium binding and coiled coil domain 1	0.400433	Cluster 1	2726
Camk2d	Camk2d	calcium/calmodulin-dependent protein kinase II delta	0.181581	Cluster 1	2726
Camsap1	Camsap1	calmodulin regulated spectrin-associated protein 1	0.0926193	Cluster 1	2726
Camta1	Camta1	calmodulin binding transcription activator 1	0.216517	Cluster 1	2726
Camta2	Camta2	calmodulin binding transcription activator 2	0.110726	Cluster 1	2726
Cant1	Cant1	calcium activated nucleotidase 1	0.14528	Cluster 1	2726
Capn10	Capn10	calpain 10	0.271497	Cluster 1	2726
Carm1	Carm1	coactivator-associated arginine methyltransferase 1	0.145176	Cluster 1	2726
Carmil1	Carmil1	capping protein regulator and myosin 1 linker 1	0.166213	Cluster 1	2726
Carmil3	Carmil3	capping protein regulator and myosin 1 linker 3	0.338204	Cluster 1	2726
Cars2	Cars2	cysteinyl-tRNA synthetase 2, mitochondrial	0.168245	Cluster 1	2726
Casp2	Casp2	caspase 2	0.34133	Cluster 1	2726
Casp4	Casp4	caspase 4	0.419934	Cluster 1	2726
Casp9	Casp9	caspase 9	0.118625	Cluster 1	2726
Casq1	Casq1	calsequestrin 1	0.258069	Cluster 1	2726
Catip	Catip	ciliogenesis associated TTC17 interacting protein	0.32663	Cluster 1	2726
Catsper4	Catsper4	cation channel, sperm associated 4	0.51785	Cluster 1	2726
Cav1	Cav1	caveolin 1	0.64407	Cluster 1	2726
Cblb	Cblb	Cbl proto-oncogene B	0.187513	Cluster 1	2726
Cbll1	Cbll1	Cbl proto-oncogene like 1	0.166091	Cluster 1	2726
Cbr3	Cbr3	carbonyl reductase 3	0.376653	Cluster 1	2726
Cbs	Cbs	cystathionine beta synthase	0.746921	Cluster 1	2726
Cbx4	Cbx4	chromobox 4	0.200532	Cluster 1	2726
Cbx7	Cbx7	chromobox 7	0.482073	Cluster 1	2726
Cc2d1b	Cc2d1b	coiled-coil and C2 domain containing 1B	0.0777332	Cluster 1	2726
Cc2d2a	Cc2d2a	coiled-coil and C2 domain containing 2A	0.204807	Cluster 1	2726
Ccar2	Ccar2	cell cycle and apoptosis regulator 2	0.104689	Cluster 1	2726
Ccbe1	Ccbe1	collagen and calcium binding EGF domains 1	0.759269	Cluster 1	2726
Ccdc113	Ccdc113	coiled-coil domain containing 113	0.352376	Cluster 1	2726
Ccdc115	Ccdc115	coiled-coil domain containing 115	0.17502	Cluster 1	2726
Ccdc116	Ccdc116	coiled-coil domain containing 116	0.667712	Cluster 1	2726
Ccdc120	Ccdc120	coiled-coil domain containing 120	0.190033	Cluster 1	2726
Ccdc125	Ccdc125	coiled-coil domain containing 125	0.101766	Cluster 1	2726
Ccdc136	Ccdc136	coiled-coil domain containing 136	0.202761	Cluster 1	2726
Ccdc141	Ccdc141	coiled-coil domain containing 141	0.271114	Cluster 1	2726
Ccdc32	Ccdc32	coiled-coil domain containing 32	0.171745	Cluster 1	2726
Ccdc60	Ccdc60	coiled-coil domain containing 60	0.353384	Cluster 1	2726
Ccdc68	Ccdc68	coiled-coil domain containing 68	0.225713	Cluster 1	2726
Ccdc84	Ccdc84	coiled-coil domain containing 84	0.291991	Cluster 1	2726
Ccdc86	Ccdc86	coiled-coil domain containing 86	0.218827	Cluster 1	2726
Ccdc92b	Ccdc92b	coiled-coil domain containing 92B	0.178559	Cluster 1	2726
Ccdc9b	Ccdc9b	coiled-coil domain containing 9B	0.270792	Cluster 1	2726
Ccl21	Ccl21	C-C motif chemokine ligand 21	1.75255	Cluster 1	2726
Ccn2	Ccn2	cellular communication network factor 2	0.455433	Cluster 1	2726
Ccnt2	Ccnt2	cyclin T2	0.235144	Cluster 1	2726
Ccnyl1	Ccnyl1	cyclin Y-like 1	0.264399	Cluster 1	2726
Ccpg1	Ccpg1	cell cycle progression 1	0.171957	Cluster 1	2726
Ccsap	Ccsap	centriole, cilia and spindle-associated protein	0.266079	Cluster 1	2726
Ccz1b	Ccz1b	CCZ1 homolog B, vacuolar protein trafficking and biogenesis associated	0.161407	Cluster 1	2726
Cd28	Cd28	Cd28 molecule	0.851328	Cluster 1	2726
Cd99	Cd99	CD99 molecule (Xg blood group)	0.313138	Cluster 1	2726
Cdadc1	Cdadc1	cytidine and dCMP deaminase domain containing 1	0.109138	Cluster 1	2726
Cdc14a	Cdc14a	cell division cycle 14A	0.251344	Cluster 1	2726
Cdc23	Cdc23	cell division cycle 23	0.0469464	Cluster 1	2726
Cdc25c	Cdc25c	cell division cycle 25C	0.0844437	Cluster 1	2726
Cdc34	Cdc34	cell division cycle 34	0.136174	Cluster 1	2726
Cdc42bpb	Cdc42bpb	CDC42 binding protein kinase beta	0.138529	Cluster 1	2726
Cdc42ep1	Cdc42ep1	CDC42 effector protein 1	0.219444	Cluster 1	2726
Cdc42ep4	Cdc42ep4	CDC42 effector protein 4	0.314604	Cluster 1	2726
Cdc42se2	Cdc42se2	CDC42 small effector 2	0.239698	Cluster 1	2726
Cdh13	Cdh13	cadherin 13	0.314088	Cluster 1	2726
Cdh26	Cdh26	cadherin 26	0.385509	Cluster 1	2726
Cdh3	Cdh3	cadherin 3	0.715444	Cluster 1	2726
Cdh6	Cdh6	cadherin 6	0.406545	Cluster 1	2726
Cdhr2	Cdhr2	cadherin-related family member 2	0.35778	Cluster 1	2726
Cdk11b	Cdk11b	cyclin-dependent kinase 11B	0.165288	Cluster 1	2726
Cdk13	Cdk13	cyclin-dependent kinase 13	0.217535	Cluster 1	2726
Cdk20	Cdk20	cyclin-dependent kinase 20	0.314673	Cluster 1	2726
Cdk7	Cdk7	cyclin-dependent kinase 7	0.244327	Cluster 1	2726
Cdk9	Cdk9	cyclin-dependent kinase 9	0.0982756	Cluster 1	2726
Cdkn1c	Cdkn1c	cyclin-dependent kinase inhibitor 1C	0.463898	Cluster 1	2726
Cdkn2aip	Cdkn2aip	CDKN2A interacting protein	0.267761	Cluster 1	2726
Cdkn2aipnl	Cdkn2aipnl	CDKN2A interacting protein N-terminal like	0.144481	Cluster 1	2726
Cds2	Cds2	CDP-diacylglycerol synthase 2	0.365764	Cluster 1	2726
Cdsn	Cdsn	corneodesmosin	0.501819	Cluster 1	2726
Cdyl	Cdyl	chromodomain Y-like	0.169421	Cluster 1	2726
Ceacam18	Ceacam18	CEA cell adhesion molecule 18	0.778433	Cluster 1	2726
Cebpd	Cebpd	CCAAT/enhancer binding protein delta	0.354376	Cluster 1	2726
Cecr2	Cecr2	CECR2, histone acetyl-lysine reader	0.175975	Cluster 1	2726
Cenpb	Cenpb	centromere protein B	0.120539	Cluster 1	2726
Cep162	Cep162	centrosomal protein 162	0.314364	Cluster 1	2726
Cep164	Cep164	centrosomal protein 164	0.180577	Cluster 1	2726
Cep170b	Cep170b	centrosomal protein 170B	0.158368	Cluster 1	2726
Cep250	Cep250	centrosomal protein 250	0.163397	Cluster 1	2726
Cep295	Cep295	centrosomal protein 295	0.129782	Cluster 1	2726
Cep350	Cep350	centrosomal protein 350	0.114712	Cluster 1	2726
Cep68	Cep68	centrosomal protein 68	0.119723	Cluster 1	2726
Cep70	Cep70	centrosomal protein 70	0.22714	Cluster 1	2726
Cep85	Cep85	centrosomal protein 85	0.146018	Cluster 1	2726
Cep85l	Cep85l	centrosomal protein 85-like	0.43068	Cluster 1	2726
Cep89	Cep89	centrosomal protein 89	0.155644	Cluster 1	2726
Cep95	Cep95	centrosomal protein 95	0.380334	Cluster 1	2726
Cercam	Cercam	cerebral endothelial cell adhesion molecule	0.357586	Cluster 1	2726
Cerkl	Cerkl	ceramide kinase-like	0.383481	Cluster 1	2726
Cers5	Cers5	ceramide synthase 5	0.21921	Cluster 1	2726
Cfap20	Cfap20	cilia and flagella associated protein 20	0.129747	Cluster 1	2726
Cfap410	Cfap410	cilia and flagella associated protein 410	0.214457	Cluster 1	2726
Cfap53	Cfap53	cilia and flagella associated protein 53	0.490953	Cluster 1	2726
Cfp	Cfp	complement factor properdin	0.204478	Cluster 1	2726
Cggbp1	Cggbp1	CGG triplet repeat binding protein 1	0.168904	Cluster 1	2726
Champ1	Champ1	chromosome alignment maintaining phosphoprotein 1	0.151594	Cluster 1	2726
Chd1	Chd1	chromodomain helicase DNA binding protein 1	0.164304	Cluster 1	2726
Chd2	Chd2	chromodomain helicase DNA binding protein 2	0.205809	Cluster 1	2726
Chd6	Chd6	chromodomain helicase DNA binding protein 6	0.141078	Cluster 1	2726
Chd8	Chd8	chromodomain helicase DNA binding protein 8	0.0998979	Cluster 1	2726
Chi3l1	Chi3l1	chitinase 3 like 1	0.418719	Cluster 1	2726
Chit1	Chit1	chitinase 1	0.260765	Cluster 1	2726
Chka	Chka	choline kinase alpha	0.296786	Cluster 1	2726
Chkb	Chkb	choline kinase beta	0.149885	Cluster 1	2726
Chmp2a	Chmp2a	charged multivesicular body protein 2A	0.139874	Cluster 1	2726
Chrac1	Chrac1	chromatin accessibility complex subunit 1	0.159146	Cluster 1	2726
Chrd	Chrd	chordin	0.390801	Cluster 1	2726
Chrne	Chrne	cholinergic receptor nicotinic epsilon subunit	0.656545	Cluster 1	2726
Chsy3	Chsy3	chondroitin sulfate synthase 3	0.224833	Cluster 1	2726
Ciao3	Ciao3	cytosolic iron-sulfur assembly component 3	0.116273	Cluster 1	2726
Ciart	Ciart	circadian associated repressor of transcription	0.791624	Cluster 1	2726
Cic	Cic	capicua transcriptional repressor	0.0855962	Cluster 1	2726
Cir1	Cir1	corepressor interacting with RBPJ, 1	0.231122	Cluster 1	2726
Cirbp	Cirbp	cold inducible RNA binding protein	0.208371	Cluster 1	2726
Cks1b	Cks1b	CDC28 protein kinase regulatory subunit 1B	0.146872	Cluster 1	2726
Clasrp	Clasrp	CLK4-associating serine/arginine rich protein	0.171102	Cluster 1	2726
Clba1	Clba1	clathrin binding box of aftiphilin containing 1	0.17947	Cluster 1	2726
Clcc1	Clcc1	chloride channel CLIC-like 1	0.193944	Cluster 1	2726
Clcf1	Clcf1	cardiotrophin-like cytokine factor 1	0.526445	Cluster 1	2726
Clcn2	Clcn2	chloride voltage-gated channel 2	0.4528	Cluster 1	2726
Clcn6	Clcn6	chloride voltage-gated channel 6	0.221592	Cluster 1	2726
Clcn7	Clcn7	chloride voltage-gated channel 7	0.119104	Cluster 1	2726
Cldn15	Cldn15	claudin 15	0.515464	Cluster 1	2726
Cldn23	Cldn23	claudin 23	0.21308	Cluster 1	2726
Cldn3	Cldn3	claudin 3	0.347613	Cluster 1	2726
Cldn5	Cldn5	claudin 5	0.645805	Cluster 1	2726
Cldn8	Cldn8	claudin 8	0.596006	Cluster 1	2726
Clec1a	Clec1a	C-type lectin domain family 1, member A	0.534299	Cluster 1	2726
Clec2g	Clec2g	C-type lectin domain family 2, member G	0.278977	Cluster 1	2726
Clic3	Clic3	chloride intracellular channel 3	0.318884	Cluster 1	2726
Clic5	Clic5	chloride intracellular channel 5	0.270983	Cluster 1	2726
Clip3/ENSRNOG00000050104	Clip3	CAP-GLY domain containing linker protein 3	0.12955	Cluster 1	2726
Clpp	Clpp	caseinolytic mitochondrial matrix peptidase proteolytic subunit	0.0928903	Cluster 1	2726
Clstn1	Clstn1	calsyntenin 1	0.181835	Cluster 1	2726
Cmtm8	Cmtm8	CKLF-like MARVEL transmembrane domain containing 8	0.207125	Cluster 1	2726
Cnbp	Cnbp	CCHC-type zinc finger, nucleic acid binding protein	0.141747	Cluster 1	2726
Cnksr3	Cnksr3	Cnksr family member 3	0.305302	Cluster 1	2726
Cnn1	Cnn1	calponin 1	0.656802	Cluster 1	2726
Cnnm1	Cnnm1	cyclin and CBS domain divalent metal cation transport mediator 1	0.411523	Cluster 1	2726
Cnot1	Cnot1	CCR4-NOT transcription complex, subunit 1	0.0794612	Cluster 1	2726
Cnot2	Cnot2	CCR4-NOT transcription complex, subunit 2	0.0951443	Cluster 1	2726
Cnot6	Cnot6	CCR4-NOT transcription complex, subunit 6	0.21606	Cluster 1	2726
Cnot7	Cnot7	CCR4-NOT transcription complex, subunit 7	0.176448	Cluster 1	2726
Cnppd1	Cnppd1	cyclin Pas1/PHO80 domain containing 1	0.121692	Cluster 1	2726
Cntf	Cntf	ciliary neurotrophic factor	0.243877	Cluster 1	2726
Coa8/ENSRNOG00000058920	Coa8	cytochrome c oxidase assembly factor 8	0.295754	Cluster 1	2726
Cog2	Cog2	component of oligomeric golgi complex 2	0.0828915	Cluster 1	2726
Cog3	Cog3	component of oligomeric golgi complex 3	0.148889	Cluster 1	2726
Col11a2	Col11a2	collagen type XI alpha 2 chain	0.40667	Cluster 1	2726
Col9a2	Col9a2	collagen type IX alpha 2 chain	0.483678	Cluster 1	2726
Colgalt2	Colgalt2	collagen beta(1-O)galactosyltransferase 2	0.510446	Cluster 1	2726
Commd4	Commd4	COMM domain containing 4	0.176222	Cluster 1	2726
Commd6	Commd6	COMM domain containing 6	0.120783	Cluster 1	2726
Comt	Comt	catechol-O-methyltransferase	0.126575	Cluster 1	2726
Coq6	Coq6	coenzyme Q6 monooxygenase	0.134475	Cluster 1	2726
Coq8a	Coq8a	coenzyme Q8A	0.38233	Cluster 1	2726
Coro2a	Coro2a	coronin 2A	0.160839	Cluster 1	2726
Coro6	Coro6	coronin 6	0.217423	Cluster 1	2726
Coro7	Coro7	coronin 7	0.171122	Cluster 1	2726
Cox15	Cox15	cytochrome c oxidase assembly homolog COX15	0.171651	Cluster 1	2726
Cox18	Cox18	cytochrome c oxidase assembly factor COX18	0.206716	Cluster 1	2726
Cox4i1	Cox4i1	cytochrome c oxidase subunit 4i1	0.135954	Cluster 1	2726
Cox6a2	Cox6a2	cytochrome c oxidase subunit 6A2	0.576667	Cluster 1	2726
Cox7a2l	Cox7a2l	cytochrome c oxidase subunit 7A2 like	0.0956271	Cluster 1	2726
Cp	Cp	ceruloplasmin	0.395262	Cluster 1	2726
Cpa4	Cpa4	carboxypeptidase A4	0.191497	Cluster 1	2726
Cped1	Cped1	cadherin-like and PC-esterase domain containing 1	0.266666	Cluster 1	2726
Cpne6	Cpne6	copine 6	1.21823	Cluster 1	2726
Cpsf1	Cpsf1	cleavage and polyadenylation specific factor 1	0.14202	Cluster 1	2726
Cpsf3l	Cpsf3l	cleavage and polyadenylation specific factor 3-like	0.204678	Cluster 1	2726
Cpsf4	Cpsf4	cleavage and polyadenylation specific factor 4	0.188972	Cluster 1	2726
Cr1l	Cr1l	complement C3b/C4b receptor 1 like	0.104867	Cluster 1	2726
Cramp1	Cramp1	cramped chromatin regulator homolog 1	0.195542	Cluster 1	2726
Crbn	Crbn	cereblon	0.177562	Cluster 1	2726
Crebbp	Crebbp	CREB binding protein	0.137434	Cluster 1	2726
Crebzf	Crebzf	CREB/ATF bZIP transcription factor	0.20366	Cluster 1	2726
Creg1	Creg1	cellular repressor of E1A-stimulated genes 1	0.361926	Cluster 1	2726
Crhbp	Crhbp	corticotropin releasing hormone binding protein	0.337638	Cluster 1	2726
Crlf2	Crlf2	cytokine receptor-like factor 2	0.308452	Cluster 1	2726
Crtc2	Crtc2	CREB regulated transcription coactivator 2	0.110456	Cluster 1	2726
Crtc3	Crtc3	CREB regulated transcription coactivator 3	0.248942	Cluster 1	2726
Cry1	Cry1	cryptochrome circadian regulator 1	0.263496	Cluster 1	2726
Cry2	Cry2	cryptochrome circadian regulator 2	0.374326	Cluster 1	2726
Csgalnact1	Csgalnact1	chondroitin sulfate N-acetylgalactosaminyltransferase 1	0.181857	Cluster 1	2726
Csnk1e	Csnk1e	casein kinase 1, epsilon	0.155865	Cluster 1	2726
Csnk1g2	Csnk1g2	casein kinase 1, gamma 2	0.112042	Cluster 1	2726
Csnk2a2	Csnk2a2	casein kinase 2 alpha 2	0.162833	Cluster 1	2726
Cspp1	Cspp1	centrosome and spindle pole associated protein 1	0.129406	Cluster 1	2726
Csrnp2	Csrnp2	cysteine and serine rich nuclear protein 2	0.174212	Cluster 1	2726
Csrp1	Csrp1	cysteine and glycine-rich protein 1	0.303539	Cluster 1	2726
Csrp2	Csrp2	cysteine and glycine-rich protein 2	0.432044	Cluster 1	2726
Cst3	Cst3	cystatin C	0.42499	Cluster 1	2726
Cstf1	Cstf1	cleavage stimulation factor subunit 1	0.197689	Cluster 1	2726
Cstf2	Cstf2	cleavage stimulation factor subunit 2	0.215575	Cluster 1	2726
Ctdnep1	Ctdnep1	CTD nuclear envelope phosphatase 1	0.0881323	Cluster 1	2726
Ctdp1	Ctdp1	CTD phosphatase subunit 1	0.188402	Cluster 1	2726
Ctdsp1	Ctdsp1	CTD small phosphatase 1	0.189231	Cluster 1	2726
Ctdsp2	Ctdsp2	CTD small phosphatase 2	0.231511	Cluster 1	2726
Ctsf	Ctsf	cathepsin F	0.214385	Cluster 1	2726
Ctsl	Ctsl	cathepsin L	0.540183	Cluster 1	2726
Cttnbp2	Cttnbp2	cortactin binding protein 2	0.29181	Cluster 1	2726
Ctu2	Ctu2	cytosolic thiouridylase subunit 2	0.234655	Cluster 1	2726
Cul1	Cul1	cullin 1	0.150185	Cluster 1	2726
Cul3	Cul3	cullin 3	0.160732	Cluster 1	2726
Cul4a	Cul4a	cullin 4A	0.0982253	Cluster 1	2726
Cutc	Cutc	cutC copper transporter	0.264395	Cluster 1	2726
Cwc22	Cwc22	CWC22 spliceosome associated protein homolog	0.262974	Cluster 1	2726
Cwf19l1	Cwf19l1	CWF19 like cell cycle control factor 1	0.154317	Cluster 1	2726
Cxcl17	Cxcl17	C-X-C motif chemokine ligand 17	0.629418	Cluster 1	2726
Cxxc1	Cxxc1	CXXC finger protein 1	0.0953025	Cluster 1	2726
Cyb5r2	Cyb5r2	cytochrome b5 reductase 2	0.509325	Cluster 1	2726
Cyb5r3	Cyb5r3	cytochrome b5 reductase 3	0.154401	Cluster 1	2726
Cyhr1	Cyhr1	cysteine and histidine rich 1	0.122085	Cluster 1	2726
Cyp27b1	Cyp27b1	cytochrome P450, family 27, subfamily b, polypeptide 1	0.634523	Cluster 1	2726
Cyp2d2	Cyp2d2	cytochrome P450, family 2, subfamily d, polypeptide 2	1.26395	Cluster 1	2726
Cyp2j10	Cyp2j10	cytochrome P450, family 2, subfamily j, polypeptide 10	0.360473	Cluster 1	2726
Cyp2j4	Cyp2j4	cytochrome P450, family 2, subfamily j, polypeptide 4	0.468513	Cluster 1	2726
Cyp2u1	Cyp2u1	cytochrome P450, family 2, subfamily u, polypeptide 1	0.17497	Cluster 1	2726
Cyp3a62	Cyp3a62	cytochrome P450, family 3, subfamily a, polypeptide 62	0.845457	Cluster 1	2726
Cyp4b1	Cyp4b1	cytochrome P450, family 4, subfamily b, polypeptide 1	0.535704	Cluster 1	2726
Cyp4f4	Cyp4f4	cytochrome P450, family 4, subfamily f, polypeptide 4	0.576469	Cluster 1	2726
Cyth2	Cyth2	cytohesin 2	0.18281	Cluster 1	2726
Cyth3	Cyth3	cytohesin 3	0.242207	Cluster 1	2726
Dab2ip	Dab2ip	DAB2 interacting protein	0.141308	Cluster 1	2726
Dact1	Dact1	dishevelled-binding antagonist of beta-catenin 1	0.349215	Cluster 1	2726
Dact3	Dact3	dishevelled-binding antagonist of beta-catenin 3	0.446177	Cluster 1	2726
Dand5	Dand5	DAN domain BMP antagonist family member 5	1.78131	Cluster 1	2726
Dap3	Dap3	death associated protein 3	0.16663	Cluster 1	2726
Dapk1	Dapk1	death associated protein kinase 1	0.121128	Cluster 1	2726
Dazap1	Dazap1	DAZ associated protein 1	0.196248	Cluster 1	2726
Dazap2	Dazap2	DAZ associated protein 2	0.192433	Cluster 1	2726
Dbr1	Dbr1	debranching RNA lariats 1	0.221019	Cluster 1	2726
Dcaf10	Dcaf10	DDB1 and CUL4 associated factor 10	0.280137	Cluster 1	2726
Dcaf15	Dcaf15	DDB1 and CUL4 associated factor 15	0.181176	Cluster 1	2726
Dcaf5	Dcaf5	DDB1 and CUL4 associated factor 5	0.128227	Cluster 1	2726
Dcaf8	Dcaf8	DDB1 and CUL4 associated factor 8	0.189619	Cluster 1	2726
Dclk2	Dclk2	doublecortin-like kinase 2	0.220936	Cluster 1	2726
Dclre1b	Dclre1b	DNA cross-link repair 1B	0.221656	Cluster 1	2726
Dcp1a	Dcp1a	decapping mRNA 1A	0.140482	Cluster 1	2726
Dcxr	Dcxr	dicarbonyl and L-xylulose reductase	1.04256	Cluster 1	2726
Ddhd2	Ddhd2	DDHD domain containing 2	0.240182	Cluster 1	2726
Ddi2	Ddi2	DNA damage inducible 1 homolog 2	0.191144	Cluster 1	2726
Ddt	Ddt	D-dopachrome tautomerase	0.295802	Cluster 1	2726
Ddx20	Ddx20	DEAD-box helicase 20	0.207688	Cluster 1	2726
Ddx24	Ddx24	DEAD-box helicase 24	0.199353	Cluster 1	2726
Ddx25	Ddx25	DEAD-box helicase 25	0.134757	Cluster 1	2726
Ddx39b	Ddx39b	DExD-box helicase 39B	0.131815	Cluster 1	2726
Ddx42	Ddx42	DEAD-box helicase 42	0.20555	Cluster 1	2726
Ddx51	Ddx51	DEAD-box helicase 51	0.15311	Cluster 1	2726
Ddx59	Ddx59	DEAD-box helicase 59	0.282521	Cluster 1	2726
Deaf1	Deaf1	DEAF1 transcription factor	0.334445	Cluster 1	2726
Dedd2	Dedd2	death effector domain containing 2	0.233116	Cluster 1	2726
Def8	Def8	differentially expressed in FDCP 8 homolog	0.130114	Cluster 1	2726
Dennd1a	Dennd1a	DENN domain containing 1A	0.212224	Cluster 1	2726
Dennd1c	Dennd1c	DENN domain containing 1C	0.27348	Cluster 1	2726
Dennd2b	Dennd2b	DENN domain containing 2B	0.115951	Cluster 1	2726
Dennd2c	Dennd2c	DENN domain containing 2C	0.272715	Cluster 1	2726
Dennd3	Dennd3	DENN domain containing 3	0.154292	Cluster 1	2726
Dennd6a	Dennd6a	DENN domain containing 6A	0.164334	Cluster 1	2726
Depp1	Depp1	DEPP1, autophagy regulator	0.908333	Cluster 1	2726
Derl1	Derl1	derlin 1	0.133948	Cluster 1	2726
Dffb	Dffb	DNA fragmentation factor subunit beta	0.233961	Cluster 1	2726
Dgcr2	Dgcr2	DiGeorge syndrome critical region gene 2	0.139048	Cluster 1	2726
Dgkd	Dgkd	diacylglycerol kinase, delta	0.328655	Cluster 1	2726
Dgke	Dgke	diacylglycerol kinase epsilon	0.448016	Cluster 1	2726
Dglucy	Dglucy	D-glutamate cyclase	0.0979985	Cluster 1	2726
Dhrs7/ENSRNOG00000005589	Dhrs7	dehydrogenase/reductase 7	0.1242	Cluster 1	2726
Dhrsx	Dhrsx	dehydrogenase/reductase X-linked	0.230746	Cluster 1	2726
Dhtkd1	Dhtkd1	dehydrogenase E1 and transketolase domain containing 1	0.384131	Cluster 1	2726
Dhx16	Dhx16	DEAH-box helicase 16	0.139994	Cluster 1	2726
Dhx30	Dhx30	DExH-box helicase 30	0.233672	Cluster 1	2726
Dhx37	Dhx37	DEAH-box helicase 37	0.233848	Cluster 1	2726
Dhx40	Dhx40	DEAH-box helicase 40	0.163739	Cluster 1	2726
Dhx57	Dhx57	DExH-box helicase 57	0.142561	Cluster 1	2726
Diablo	Diablo	diablo, IAP-binding mitochondrial protein	0.123973	Cluster 1	2726
Dicer1	Dicer1	dicer 1 ribonuclease III	0.171488	Cluster 1	2726
Dis3	Dis3	DIS3 homolog, exosome endoribonuclease and 3'-5' exoribonuclease	0.207144	Cluster 1	2726
Dll1	Dll1	delta like canonical Notch ligand 1	0.514673	Cluster 1	2726
Dmac2	Dmac2	distal membrane arm assembly complex 2	0.118331	Cluster 1	2726
Dmap1	Dmap1	DNA methyltransferase 1-associated protein 1	0.162768	Cluster 1	2726
Dmbt1	Dmbt1	deleted in malignant brain tumors 1	1.0056	Cluster 1	2726
Dmrta1	Dmrta1	DMRT-like family A1	0.566427	Cluster 1	2726
Dmrtc1a/ENSRNOG00000060738	Dmrtc1a	DMRT-like family C1a	0.369551	Cluster 1	2726
Dmrtc1b	Dmrtc1b	DMRT-like family C1b	0.343517	Cluster 1	2726
Dmwd	Dmwd	DM1 locus, WD repeat containing	0.0970839	Cluster 1	2726
Dnaaf2	Dnaaf2	dynein, axonemal, assembly factor 2	0.282246	Cluster 1	2726
Dnah2	Dnah2	dynein, axonemal, heavy chain 2	0.39725	Cluster 1	2726
Dnajb14	Dnajb14	DnaJ heat shock protein family (Hsp40) member B14	0.229168	Cluster 1	2726
Dnajc11	Dnajc11	DnaJ heat shock protein family (Hsp40) member C11	0.174976	Cluster 1	2726
Dnajc25	Dnajc25	DnaJ heat shock protein family (Hsp40) member C25	0.104697	Cluster 1	2726
Dnajc4	Dnajc4	DnaJ heat shock protein family (Hsp40) member C4	0.14855	Cluster 1	2726
Dnajc5	Dnajc5	DnaJ heat shock protein family (Hsp40) member C5	0.0994711	Cluster 1	2726
Dnajc7	Dnajc7	DnaJ heat shock protein family (Hsp40) member C7	0.146145	Cluster 1	2726
Dnhd1	Dnhd1	dynein heavy chain domain 1	0.170549	Cluster 1	2726
Dnm2	Dnm2	dynamin 2	0.138659	Cluster 1	2726
Dnttip1	Dnttip1	deoxynucleotidyltransferase, terminal, interacting protein 1	0.123612	Cluster 1	2726
Dohh	Dohh	deoxyhypusine hydroxylase	0.133254	Cluster 1	2726
Dop1a	Dop1a	DOP1 leucine zipper like protein A	0.268212	Cluster 1	2726
Dpagt1	Dpagt1	dolichyl-phosphate N-acetylglucosaminephosphotransferase 1	0.119656	Cluster 1	2726
Dpf2	Dpf2	double PHD fingers 2	0.112838	Cluster 1	2726
Dph7	Dph7	diphthamide biosynthesis 7	0.201083	Cluster 1	2726
Dpm1	Dpm1	dolichyl-phosphate mannosyltransferase subunit 1, catalytic	0.13466	Cluster 1	2726
Dpp6	Dpp6	dipeptidyl peptidase like 6	0.140971	Cluster 1	2726
Dpp7	Dpp7	dipeptidylpeptidase 7	0.0936904	Cluster 1	2726
Dpy19l1	Dpy19l1	dpy-19 like C-mannosyltransferase 1	0.172428	Cluster 1	2726
Dse	Dse	dermatan sulfate epimerase	0.262307	Cluster 1	2726
Dtna	Dtna	dystrobrevin, alpha	0.254525	Cluster 1	2726
Dtx1	Dtx1	deltex E3 ubiquitin ligase 1	0.269951	Cluster 1	2726
Dus1l	Dus1l	dihydrouridine synthase 1-like	0.290944	Cluster 1	2726
Dus3l	Dus3l	dihydrouridine synthase 3-like	0.322501	Cluster 1	2726
Dusp12	Dusp12	dual specificity phosphatase 12	0.19427	Cluster 1	2726
Dusp13	Dusp13	dual specificity phosphatase 13	0.857166	Cluster 1	2726
Dusp23	Dusp23	dual specificity phosphatase 23	0.285085	Cluster 1	2726
Dusp28	Dusp28	dual specificity phosphatase 28	0.22025	Cluster 1	2726
Dusp8	Dusp8	dual specificity phosphatase 8	0.174768	Cluster 1	2726
Dvl2	Dvl2	dishevelled segment polarity protein 2	0.137524	Cluster 1	2726
Dvl3	Dvl3	dishevelled segment polarity protein 3	0.199905	Cluster 1	2726
Dzip1l	Dzip1l	DAZ interacting zinc finger protein 1-like	0.191547	Cluster 1	2726
E2f4	E2f4	E2F transcription factor 4	0.149502	Cluster 1	2726
E4f1	E4f1	E4F transcription factor 1	0.134257	Cluster 1	2726
Eaf2	Eaf2	ELL associated factor 2	0.63712	Cluster 1	2726
Ebf1	Ebf1	EBF transcription factor 1	0.373079	Cluster 1	2726
Ecd	Ecd	ecdysoneless cell cycle regulator	0.159843	Cluster 1	2726
Ece1	Ece1	endothelin converting enzyme 1	0.149292	Cluster 1	2726
Ech1	Ech1	enoyl-CoA hydratase 1	0.285412	Cluster 1	2726
Ecpas	Ecpas	Ecm29 proteasome adaptor and scaffold	0.176565	Cluster 1	2726
Edc3	Edc3	enhancer of mRNA decapping 3	0.181857	Cluster 1	2726
Edc4	Edc4	enhancer of mRNA decapping 4	0.23215	Cluster 1	2726
Edn1	Edn1	endothelin 1	0.622788	Cluster 1	2726
Edn3	Edn3	endothelin 3	0.340505	Cluster 1	2726
Eef1a1	Eef1a1	eukaryotic translation elongation factor 1 alpha 1	0.124352	Cluster 1	2726
Eef1g	Eef1g	eukaryotic translation elongation factor 1 gamma	0.0894227	Cluster 1	2726
Eef2	Eef2	eukaryotic translation elongation factor 2	0.123813	Cluster 1	2726
Efcab2	Efcab2	EF-hand calcium binding domain 2	0.294835	Cluster 1	2726
Eftud2	Eftud2	elongation factor Tu GTP binding domain containing 2	0.0881157	Cluster 1	2726
Egf/ENSRNOG00000053979	Egf	epidermal growth factor	0.528371	Cluster 1	2726
Egfem1	Egfem1	EGF-like and EMI domain containing 1	0.304267	Cluster 1	2726
Egfl8	Egfl8	EGF-like-domain, multiple 8	0.239587	Cluster 1	2726
Egln1	Egln1	egl-9 family hypoxia-inducible factor 1	0.16335	Cluster 1	2726
Egln2	Egln2	egl-9 family hypoxia-inducible factor 2	0.2152	Cluster 1	2726
Ehbp1	Ehbp1	EH domain binding protein 1	0.188551	Cluster 1	2726
Ehhadh	Ehhadh	enoyl-CoA hydratase and 3-hydroxyacyl CoA dehydrogenase	0.353778	Cluster 1	2726
Ehmt1	Ehmt1	euchromatic histone lysine methyltransferase 1	0.125411	Cluster 1	2726
Ehmt2	Ehmt2	euchromatic histone lysine methyltransferase 2	0.109791	Cluster 1	2726
Eif1	Eif1	eukaryotic translation initiation factor 1	0.202671	Cluster 1	2726
Eif1ad	Eif1ad	eukaryotic translation initiation factor 1A domain containing	0.242091	Cluster 1	2726
Eif2ak1	Eif2ak1	eukaryotic translation initiation factor 2 alpha kinase 1	0.074298	Cluster 1	2726
Eif2ak2	Eif2ak2	eukaryotic translation initiation factor 2-alpha kinase 2	0.215259	Cluster 1	2726
Eif2ak3	Eif2ak3	eukaryotic translation initiation factor 2 alpha kinase 3	0.172616	Cluster 1	2726
Eif2b5	Eif2b5	eukaryotic translation initiation factor 2B subunit epsilon	0.117259	Cluster 1	2726
Eif3d	Eif3d	eukaryotic translation initiation factor 3, subunit D	0.117016	Cluster 1	2726
Eif3f	Eif3f	eukaryotic translation initiation factor 3, subunit F	0.247095	Cluster 1	2726
Eif3g	Eif3g	eukaryotic translation initiation factor 3, subunit G	0.199486	Cluster 1	2726
Eif3i	Eif3i	eukaryotic translation initiation factor 3, subunit I	0.100179	Cluster 1	2726
Eif3l	Eif3l	eukaryotic translation initiation factor 3, subunit L	0.0863497	Cluster 1	2726
Eif3m	Eif3m	eukaryotic translation initiation factor 3, subunit M	0.100021	Cluster 1	2726
Eif4a3	Eif4a3	eukaryotic translation initiation factor 4A3	0.132714	Cluster 1	2726
Eif4b	Eif4b	eukaryotic translation initiation factor 4B	0.0934558	Cluster 1	2726
Eif4ebp1	Eif4ebp1	eukaryotic translation initiation factor 4E binding protein 1	0.218271	Cluster 1	2726
Eif4enif1	Eif4enif1	eukaryotic translation initiation factor 4E nuclear import factor 1	0.137348	Cluster 1	2726
Eif5	Eif5	eukaryotic translation initiation factor 5	0.105729	Cluster 1	2726
Eif6	Eif6	eukaryotic translation initiation factor 6	0.103813	Cluster 1	2726
Elac1	Elac1	elaC ribonuclease Z 1	0.12888	Cluster 1	2726
Elf2	Elf2	E74 like ETS transcription factor 2	0.185527	Cluster 1	2726
Ell	Ell	elongation factor for RNA polymerase II	0.27867	Cluster 1	2726
Elmo3	Elmo3	engulfment and cell motility 3	0.137039	Cluster 1	2726
Elmod2	Elmod2	ELMO domain containing 2	0.409228	Cluster 1	2726
Elp3	Elp3	elongator acetyltransferase complex subunit 3	0.0999186	Cluster 1	2726
Elp6	Elp6	elongator acetyltransferase complex subunit 6	0.107606	Cluster 1	2726
Emc3	Emc3	ER membrane protein complex subunit 3	0.155277	Cluster 1	2726
Emc8	Emc8	ER membrane protein complex subunit 8	0.13096	Cluster 1	2726
Eml3	Eml3	EMAP like 3	0.229118	Cluster 1	2726
Eml5	Eml5	EMAP like 5	0.297424	Cluster 1	2726
Endog	Endog	endonuclease G	0.241798	Cluster 1	2726
Endov	Endov	endonuclease V	0.190664	Cluster 1	2726
Enho	Enho	energy homeostasis associated	0.571257	Cluster 1	2726
Enox2	Enox2	ecto-NOX disulfide-thiol exchanger 2	0.3197	Cluster 1	2726
Enpp4	Enpp4	ectonucleotide pyrophosphatase/phosphodiesterase 4	0.137205	Cluster 1	2726
Entpd4	Entpd4	ectonucleoside triphosphate diphosphohydrolase 4	0.361947	Cluster 1	2726
Ep300	Ep300	E1A binding protein p300	0.132594	Cluster 1	2726
Ep400	Ep400	E1A binding protein p400	0.0867328	Cluster 1	2726
Epas1	Epas1	endothelial PAS domain protein 1	0.273639	Cluster 1	2726
Epb41	Epb41	erythrocyte membrane protein band 4.1	0.148407	Cluster 1	2726
Epb41l4b	Epb41l4b	erythrocyte membrane protein band 4.1 like 4B	0.311347	Cluster 1	2726
Epb41l5	Epb41l5	erythrocyte membrane protein band 4.1 like 5	0.407749	Cluster 1	2726
Epc1	Epc1	enhancer of polycomb homolog 1	0.201576	Cluster 1	2726
Epc2	Epc2	enhancer of polycomb homolog 2	0.17792	Cluster 1	2726
Epg5	Epg5	ectopic P-granules autophagy protein 5 homolog	0.399608	Cluster 1	2726
Ephx1	Ephx1	epoxide hydrolase 1	0.217776	Cluster 1	2726
Ephx4	Ephx4	epoxide hydrolase 4	0.783077	Cluster 1	2726
Epop	Epop	elongin BC and polycomb repressive complex 2 associated protein	0.766717	Cluster 1	2726
Eppk1	Eppk1	epiplakin 1	0.560513	Cluster 1	2726
Erbb2	Erbb2	erb-b2 receptor tyrosine kinase 2	0.434144	Cluster 1	2726
Erbb3	Erbb3	erb-b2 receptor tyrosine kinase 3	0.465744	Cluster 1	2726
Erc2	Erc2	ELKS/RAB6-interacting/CAST family member 2	0.564333	Cluster 1	2726
Ercc2	Ercc2	ERCC excision repair 2, TFIIH core complex helicase subunit	0.11176	Cluster 1	2726
Ercc4l1	Ercc4l1	excision repair cross-complementing rodent repair deficiency, complementation group 4-like 1	0.466842	Cluster 1	2726
Ercc6	Ercc6	ERCC excision repair 6, chromatin remodeling factor	0.20238	Cluster 1	2726
Ercc6l2	Ercc6l2	ERCC excision repair 6 like 2	0.175458	Cluster 1	2726
Eri3	Eri3	ERI1 exoribonuclease family member 3	0.132922	Cluster 1	2726
Erich4	Erich4	glutamate-rich 4	0.524376	Cluster 1	2726
Ermard	Ermard	ER membrane-associated RNA degradation	0.135295	Cluster 1	2726
Esrp2	Esrp2	epithelial splicing regulatory protein 2	0.409076	Cluster 1	2726
Etaa1	Etaa1	ETAA1 activator of ATR kinase	0.299027	Cluster 1	2726
Etnppl	Etnppl	ethanolamine-phosphate phospho-lyase	0.898133	Cluster 1	2726
Etv3	Etv3	ETS variant transcription factor 3	0.127862	Cluster 1	2726
Eva1a	Eva1a	eva-1 homolog A, regulator of programmed cell death	0.60663	Cluster 1	2726
Eva1c	Eva1c	eva-1 homolog C	0.486197	Cluster 1	2726
Evc2	Evc2	EvC ciliary complex subunit 2	0.335404	Cluster 1	2726
Evi5	Evi5	ecotropic viral integration site 5	0.198291	Cluster 1	2726
Ewsr1	Ewsr1	EWS RNA-binding protein 1	0.0991602	Cluster 1	2726
Exoc2	Exoc2	exocyst complex component 2	0.270037	Cluster 1	2726
Exosc10	Exosc10	exosome component 10	0.121496	Cluster 1	2726
Exosc8	Exosc8	exosome component 8	0.190474	Cluster 1	2726
Extl1	Extl1	exostosin-like glycosyltransferase 1	0.307698	Cluster 1	2726
Eya2	Eya2	EYA transcriptional coactivator and phosphatase 2	0.542746	Cluster 1	2726
Ezh1	Ezh1	enhancer of zeste 1 polycomb repressive complex 2 subunit	0.145452	Cluster 1	2726
F3	F3	coagulation factor III, tissue factor	0.554237	Cluster 1	2726
F8	F8	coagulation factor VIII	0.220902	Cluster 1	2726
Fabp4	Fabp4	fatty acid binding protein 4	0.783845	Cluster 1	2726
Faf1	Faf1	Fas associated factor 1	0.107237	Cluster 1	2726
Fam110d	Fam110d	family with sequence similarity 110, member D	0.216487	Cluster 1	2726
Fam115c	Fam115c	family with sequence similarity 115, member C	0.407919	Cluster 1	2726
Fam117b	Fam117b	family with sequence similarity 117, member B	0.21244	Cluster 1	2726
Fam13b	Fam13b	family with sequence similarity 13, member B	0.200111	Cluster 1	2726
Fam149b1	Fam149b1	family with sequence similarity 149, member B1	0.0932176	Cluster 1	2726
Fam155a	Fam155a	family with sequence similarity 155, member A	0.155088	Cluster 1	2726
Fam160b2	Fam160b2	family with sequence similarity 160, member B2	0.147574	Cluster 1	2726
Fam168b	Fam168b	family with sequence similarity 168, member B	0.180795	Cluster 1	2726
Fam189a2	Fam189a2	family with sequence similarity 189, member A2	0.463951	Cluster 1	2726
Fam19a2	Fam19a2	family with sequence similarity 19 member A2, C-C motif chemokine like	0.892944	Cluster 1	2726
Fam216a	Fam216a	family with sequence similarity 216, member A	0.155009	Cluster 1	2726
Fam219a	Fam219a	family with sequence similarity 219, member A	0.161545	Cluster 1	2726
Fam221a	Fam221a	family with sequence similarity 221, member A	0.584016	Cluster 1	2726
Fam227a	Fam227a	family with sequence similarity 227, member A	0.757927	Cluster 1	2726
Fam228b	Fam228b	family with sequence similarity 228, member B	0.472006	Cluster 1	2726
Fam229a	Fam229a	family with sequence similarity 229, member A	0.832957	Cluster 1	2726
Fam3d	Fam3d	family with sequence similarity 3, member D	0.639649	Cluster 1	2726
Fam53a	Fam53a	family with sequence similarity 53, member A	0.201964	Cluster 1	2726
Fam57a	Fam57a	family with sequence similarity 57, member A	0.638862	Cluster 1	2726
Fam71e1	Fam71e1	family with sequence similarity 71, member E1	0.32226	Cluster 1	2726
Fam76a	Fam76a	family with sequence similarity 76, member A	0.252949	Cluster 1	2726
Fam76b	Fam76b	family with sequence similarity 76, member B	0.399045	Cluster 1	2726
Fam83g	Fam83g	family with sequence similarity 83, member G	0.32379	Cluster 1	2726
Fam89b	Fam89b	family with sequence similarity 89, member B	0.111727	Cluster 1	2726
Fam98c	Fam98c	family with sequence similarity 98, member C	0.160917	Cluster 1	2726
Fance	Fance	FA complementation group E	0.3043	Cluster 1	2726
Farp1	Farp1	FERM, ARH/RhoGEF and pleckstrin domain protein 1	0.195518	Cluster 1	2726
Farp2	Farp2	FERM, ARH/RhoGEF and pleckstrin domain protein 2	0.337744	Cluster 1	2726
Fastk	Fastk	Fas-activated serine/threonine kinase	0.138206	Cluster 1	2726
Fat4	Fat4	FAT atypical cadherin 4	0.304861	Cluster 1	2726
Faxc	Faxc	failed axon connections homolog, metaxin like GST domain containing	0.493144	Cluster 1	2726
Faxdc2	Faxdc2	fatty acid hydroxylase domain containing 2	0.220388	Cluster 1	2726
Fbrsl1/304572	Fbrsl1	fibrosin-like 1	0.321198	Cluster 1	2726
Fbrsl1/ENSRNOG00000030721	Fbrsl1	fibrosin-like 1	0.278534	Cluster 1	2726
Fbxl12	Fbxl12	F-box and leucine-rich repeat protein 12	0.197167	Cluster 1	2726
Fbxl16	Fbxl16	F-box and leucine-rich repeat protein 16	0.11659	Cluster 1	2726
Fbxl3	Fbxl3	F-box and leucine-rich repeat protein 3	0.190138	Cluster 1	2726
Fbxl4	Fbxl4	F-box and leucine-rich repeat protein 4	0.130734	Cluster 1	2726
Fbxo10	Fbxo10	F-box protein 10	0.381474	Cluster 1	2726
Fbxo15	Fbxo15	F-box protein 15	0.216126	Cluster 1	2726
Fbxo21	Fbxo21	F-box protein 21	0.123935	Cluster 1	2726
Fbxo22	Fbxo22	F-box protein 22	0.09026	Cluster 1	2726
Fbxo30	Fbxo30	F-box protein 30	0.234333	Cluster 1	2726
Fbxo32	Fbxo32	F-box protein 32	0.356734	Cluster 1	2726
Fbxo44	Fbxo44	F-box protein 44	0.121203	Cluster 1	2726
Fbxo7	Fbxo7	F-box protein 7	0.129176	Cluster 1	2726
Fbxw2	Fbxw2	F-box and WD repeat domain containing 2	0.13147	Cluster 1	2726
Fbxw5	Fbxw5	F-box and WD repeat domain containing 5	0.131617	Cluster 1	2726
Fcf1	Fcf1	FCF1 rRNA-processing protein	0.155006	Cluster 1	2726
Fermt1	Fermt1	fermitin family member 1	0.686109	Cluster 1	2726
Fermt2	Fermt2	fermitin family member 2	0.111391	Cluster 1	2726
Fgf17	Fgf17	fibroblast growth factor 17	0.98126	Cluster 1	2726
Fgf18	Fgf18	fibroblast growth factor 18	0.496857	Cluster 1	2726
Fgfr1	Fgfr1	Fibroblast growth factor receptor 1	0.209291	Cluster 1	2726
Fgfr1op	Fgfr1op	Fgfr1 oncogene partner	0.150927	Cluster 1	2726
Fgfr2	Fgfr2	fibroblast growth factor receptor 2	0.416786	Cluster 1	2726
Fgfr3	Fgfr3	fibroblast growth factor receptor 3	0.4508	Cluster 1	2726
Fgfr4	Fgfr4	fibroblast growth factor receptor 4	0.29797	Cluster 1	2726
Fhdc1	Fhdc1	FH2 domain containing 1	0.1879	Cluster 1	2726
Fhl2	Fhl2	four and a half LIM domains 2	0.277186	Cluster 1	2726
Fitm1	Fitm1	fat storage-inducing transmembrane protein 1	0.281331	Cluster 1	2726
Fiz1	Fiz1	FLT3-interacting zinc finger 1	0.162291	Cluster 1	2726
Flcn	Flcn	folliculin	0.191273	Cluster 1	2726
Flnc	Flnc	filamin C	0.325477	Cluster 1	2726
Flvcr2	Flvcr2	feline leukemia virus subgroup C cellular receptor family, member 2	0.387005	Cluster 1	2726
Flywch1	Flywch1	FLYWCH-type zinc finger 1	0.174502	Cluster 1	2726
Fmo1	Fmo1	flavin containing dimethylaniline monoxygenase 1	0.345075	Cluster 1	2726
Fmo2	Fmo2	flavin containing dimethylaniline monoxygenase 2	0.677643	Cluster 1	2726
Fmo3	Fmo3	flavin containing dimethylaniline monoxygenase 3	0.838184	Cluster 1	2726
Fmr1	Fmr1	FMRP translational regulator 1	0.194158	Cluster 1	2726
Fnbp4	Fnbp4	formin binding protein 4	0.290239	Cluster 1	2726
Fnip2	Fnip2	folliculin interacting protein 2	0.181939	Cluster 1	2726
Fnta	Fnta	farnesyltransferase, CAAX box, alpha	0.108663	Cluster 1	2726
Folr1	Folr1	folate receptor alpha	0.62206	Cluster 1	2726
Fosl1	Fosl1	FOS like 1, AP-1 transcription factor subunit	0.173936	Cluster 1	2726
Foxj3	Foxj3	forkhead box J3	0.204687	Cluster 1	2726
Foxo1	Foxo1	forkhead box O1	0.249387	Cluster 1	2726
Foxr2	Foxr2	forkhead box R2	0.715746	Cluster 1	2726
Frmpd4	Frmpd4	FERM and PDZ domain containing 4	0.240744	Cluster 1	2726
Frzb	Frzb	frizzled-related protein	0.774881	Cluster 1	2726
Fscn3	Fscn3	fascin actin-bundling protein 3	0.539226	Cluster 1	2726
Fstl3	Fstl3	follistatin like 3	0.335925	Cluster 1	2726
Fth1	Fth1	ferritin heavy chain 1	0.141788	Cluster 1	2726
Fubp3	Fubp3	far upstream element binding protein 3	0.112726	Cluster 1	2726
Fut1	Fut1	fucosyltransferase 1	0.162502	Cluster 1	2726
Fut7	Fut7	fucosyltransferase 7	0.574923	Cluster 1	2726
Fv1	Fv1	Friend virus susceptibility 1	0.226955	Cluster 1	2726
Fxyd1	Fxyd1	FXYD domain-containing ion transport regulator 1	0.264541	Cluster 1	2726
Fxyd3	Fxyd3	FXYD domain-containing ion transport regulator 3	0.653783	Cluster 1	2726
Fxyd6	Fxyd6	FXYD domain-containing ion transport regulator 6	0.2445	Cluster 1	2726
Fxyd7	Fxyd7	FXYD domain-containing ion transport regulator 7	0.69212	Cluster 1	2726
Fyttd1	Fyttd1	forty-two-three domain containing 1	0.148307	Cluster 1	2726
Fzd4	Fzd4	frizzled class receptor 4	0.303575	Cluster 1	2726
Fzd9	Fzd9	frizzled class receptor 9	0.492974	Cluster 1	2726
Gab1	Gab1	GRB2-associated binding protein 1	0.243291	Cluster 1	2726
Gab2	Gab2	GRB2-associated binding protein 2	0.26839	Cluster 1	2726
Gabrb1	Gabrb1	gamma-aminobutyric acid type A receptor beta 1 subunit	0.543507	Cluster 1	2726
Gabrp	Gabrp	gamma-aminobutyric acid type A receptor pi subunit	0.719212	Cluster 1	2726
Gadd45b	Gadd45b	growth arrest and DNA-damage-inducible, beta	0.475579	Cluster 1	2726
Gak	Gak	cyclin G associated kinase	0.109422	Cluster 1	2726
Galm	Galm	galactose mutarotase	0.192444	Cluster 1	2726
Galnt15	Galnt15	polypeptide N-acetylgalactosaminyltransferase 15	0.875609	Cluster 1	2726
Galnt18	Galnt18	polypeptide N-acetylgalactosaminyltransferase 18	0.215251	Cluster 1	2726
Galt	Galt	galactose-1-phosphate uridylyltransferase	0.205529	Cluster 1	2726
Ganc	Ganc	glucosidase, alpha; neutral C	0.172641	Cluster 1	2726
Gapdhs	Gapdhs	glyceraldehyde-3-phosphate dehydrogenase, spermatogenic	0.179034	Cluster 1	2726
Garnl3	Garnl3	GTPase activating Rap/RanGAP domain-like 3	0.415098	Cluster 1	2726
Gatc	Gatc	glutamyl-tRNA amidotransferase subunit C	0.109896	Cluster 1	2726
Gcgr	Gcgr	glucagon receptor	0.997679	Cluster 1	2726
Gclc	Gclc	glutamate-cysteine ligase, catalytic subunit	0.25453	Cluster 1	2726
Gdpd1	Gdpd1	glycerophosphodiester phosphodiesterase domain containing 1	0.193885	Cluster 1	2726
Gemin2	Gemin2	gem (nuclear organelle) associated protein 2	0.184637	Cluster 1	2726
Get4	Get4	guided entry of tail-anchored proteins factor 4	0.185174	Cluster 1	2726
Gfer	Gfer	growth factor, augmenter of liver regeneration	0.122869	Cluster 1	2726
Gfm2	Gfm2	G elongation factor, mitochondrial 2	0.171916	Cluster 1	2726
Ggnbp2	Ggnbp2	gametogenetin binding protein 2	0.270032	Cluster 1	2726
Ghr	Ghr	growth hormone receptor	0.459284	Cluster 1	2726
Gigyf1	Gigyf1	GRB10 interacting GYF protein 1	0.299917	Cluster 1	2726
Gin1	Gin1	gypsy retrotransposon integrase 1	0.229283	Cluster 1	2726
Ginm1	Ginm1	glycoprotein integral membrane 1	0.225611	Cluster 1	2726
Gipc2	Gipc2	GIPC PDZ domain containing family, member 2	0.38073	Cluster 1	2726
Gipr	Gipr	gastric inhibitory polypeptide receptor	0.69881	Cluster 1	2726
Git1	Git1	GIT ArfGAP 1	0.125475	Cluster 1	2726
Gkap1	Gkap1	G kinase anchoring protein 1	0.115036	Cluster 1	2726
Glg1	Glg1	golgi glycoprotein 1	0.135762	Cluster 1	2726
Gli1	Gli1	GLI family zinc finger 1	0.341949	Cluster 1	2726
Gli4	Gli4	GLI family zinc finger 4	0.146081	Cluster 1	2726
Glis1	Glis1	GLIS family zinc finger 1	0.517673	Cluster 1	2726
Glis2	Glis2	GLIS family zinc finger 2	0.215266	Cluster 1	2726
Glis3	Glis3	GLIS family zinc finger 3	0.347131	Cluster 1	2726
Gltscr1	Gltscr1	glioma tumor suppressor candidate region gene 1	0.682342	Cluster 1	2726
Glud1	Glud1	glutamate dehydrogenase 1	0.136909	Cluster 1	2726
Glul	Glul	glutamate-ammonia ligase	0.235773	Cluster 1	2726
Gmeb2	Gmeb2	glucocorticoid modulatory element binding protein 2	0.146109	Cluster 1	2726
Gmpr	Gmpr	guanosine monophosphate reductase	0.264834	Cluster 1	2726
Gna12	Gna12	G protein subunit alpha 12	0.0780558	Cluster 1	2726
Gna13	Gna13	G protein subunit alpha 13	0.126031	Cluster 1	2726
Gnb3	Gnb3	G protein subunit beta 3	0.243802	Cluster 1	2726
Gng7	Gng7	G protein subunit gamma 7	0.519705	Cluster 1	2726
Gnl2	Gnl2	G protein nucleolar 2	0.183057	Cluster 1	2726
Gnl3	Gnl3	G protein nucleolar 3	0.213847	Cluster 1	2726
Gnmt	Gnmt	glycine N-methyltransferase	0.641593	Cluster 1	2726
Gnrh1/ENSRNOG00000013441	Gnrh1	gonadotropin releasing hormone 1	0.55531	Cluster 1	2726
Gns/ENSRNOG00000046159	Gns	glucosamine (N-acetyl)-6-sulfatase	0.072275	Cluster 1	2726
Golga1	Golga1	golgin A1	0.156455	Cluster 1	2726
Golga5	Golga5	golgin A5	0.188227	Cluster 1	2726
Gpaa1	Gpaa1	glycosylphosphatidylinositol anchor attachment 1	0.110656	Cluster 1	2726
Gpalpp1	Gpalpp1	GPALPP motifs containing 1	0.25007	Cluster 1	2726
Gpat3	Gpat3	glycerol-3-phosphate acyltransferase 3	0.456624	Cluster 1	2726
Gpatch4	Gpatch4	G patch domain containing 4	0.493325	Cluster 1	2726
Gpatch8	Gpatch8	G patch domain containing 8	0.181338	Cluster 1	2726
Gpc2	Gpc2	glypican 2	0.205535	Cluster 1	2726
Gpc4	Gpc4	glypican 4	0.286109	Cluster 1	2726
Gpd1	Gpd1	glycerol-3-phosphate dehydrogenase 1	0.222117	Cluster 1	2726
Gpi	Gpi	glucose-6-phosphate isomerase	0.13053	Cluster 1	2726
Gpihbp1	Gpihbp1	glycosylphosphatidylinositol anchored high density lipoprotein binding protein 1	0.687834	Cluster 1	2726
Gpld1	Gpld1	glycosylphosphatidylinositol specific phospholipase D1	0.294471	Cluster 1	2726
Gpn3	Gpn3	GPN-loop GTPase 3	0.14517	Cluster 1	2726
Gpr107	Gpr107	G protein-coupled receptor 107	0.129546	Cluster 1	2726
Gpr157	Gpr157	G protein-coupled receptor 157	0.96505	Cluster 1	2726
Gprc5b	Gprc5b	G protein-coupled receptor, class C, group 5, member B	0.328504	Cluster 1	2726
Gprc5c	Gprc5c	G protein-coupled receptor, class C, group 5, member C	0.285715	Cluster 1	2726
Gprin2	Gprin2	G protein regulated inducer of neurite outgrowth 2	0.365364	Cluster 1	2726
Gps2	Gps2	G protein pathway suppressor 2	0.170932	Cluster 1	2726
Gpx4	Gpx4	glutathione peroxidase 4	0.153587	Cluster 1	2726
Gramd2b	Gramd2b	GRAM domain containing 2B	0.205918	Cluster 1	2726
Grhl2	Grhl2	grainyhead-like transcription factor 2	0.400877	Cluster 1	2726
Grid2	Grid2	glutamate ionotropic receptor delta type subunit 2	0.304119	Cluster 1	2726
Grina	Grina	glutamate ionotropic receptor NMDA type subunit associated protein 1	0.142401	Cluster 1	2726
Grip1	Grip1	glutamate receptor interacting protein 1	0.137968	Cluster 1	2726
Grk2	Grk2	G protein-coupled receptor kinase 2	0.118696	Cluster 1	2726
Grk4	Grk4	G protein-coupled receptor kinase 4	0.30938	Cluster 1	2726
Grk6	Grk6	G protein-coupled receptor kinase 6	0.151623	Cluster 1	2726
Grpel1	Grpel1	GrpE-like 1, mitochondrial	0.112431	Cluster 1	2726
Grsf1	Grsf1	G-rich RNA sequence binding factor 1	0.120849	Cluster 1	2726
Grwd1	Grwd1	glutamate-rich WD repeat containing 1	0.142563	Cluster 1	2726
Gsn	Gsn	gelsolin	0.380936	Cluster 1	2726
Gsta6	Gsta6	glutathione S-transferase alpha 6	0.495382	Cluster 1	2726
Gstm1	Gstm1	glutathione S-transferase mu 1	0.412646	Cluster 1	2726
Gstm4	Gstm4	glutathione S-transferase mu 4	0.124658	Cluster 1	2726
Gstm5	Gstm5	glutathione S-transferase, mu 5	0.317613	Cluster 1	2726
Gstm7	Gstm7	glutathione S-transferase, mu 7	0.343988	Cluster 1	2726
Gstp1	Gstp1	glutathione S-transferase pi 1	0.315555	Cluster 1	2726
Gstt3	Gstt3	glutathione S-transferase, theta 3	0.281149	Cluster 1	2726
Gstz1	Gstz1	glutathione S-transferase zeta 1	0.401594	Cluster 1	2726
Gtdc1	Gtdc1	glycosyltransferase-like domain containing 1	0.194811	Cluster 1	2726
Gtf2b	Gtf2b	general transcription factor IIB	0.154654	Cluster 1	2726
Gtf2h1	Gtf2h1	general transcription factor IIH subunit 1	0.144182	Cluster 1	2726
Gtf2i	Gtf2i	general transcription factor II I	0.13162	Cluster 1	2726
Gtf2ird1	Gtf2ird1	GTF2I repeat domain containing 1	0.213134	Cluster 1	2726
Gtf3a	Gtf3a	general transcription factor III A	0.0943516	Cluster 1	2726
Gtf3c3	Gtf3c3	general transcription factor IIIC subunit 3	0.222926	Cluster 1	2726
Gtf3c6	Gtf3c6	general transcription factor 3C subunit 6	0.130871	Cluster 1	2726
Gtpbp10	Gtpbp10	GTP binding protein 10	0.217013	Cluster 1	2726
Gtpbp3	Gtpbp3	GTP binding protein 3	0.228605	Cluster 1	2726
Gtpbp6	Gtpbp6	GTP binding protein 6 (putative)	0.37165	Cluster 1	2726
Guca1a	Guca1a	guanylate cyclase activator 1A	1.30028	Cluster 1	2726
Guca1b	Guca1b	guanylate cyclase activator 1B	1.12631	Cluster 1	2726
Guf1	Guf1	GUF1 homolog, GTPase	0.274064	Cluster 1	2726
Gusb	Gusb	glucuronidase, beta	0.152465	Cluster 1	2726
H3f3a	H3f3a	H3 histone family member 3A	0.26949	Cluster 1	2726
H6pd	H6pd	hexose-6-phosphate dehydrogenase (glucose 1-dehydrogenase)	0.281564	Cluster 1	2726
Hamp	Hamp	hepcidin antimicrobial peptide	2.28548	Cluster 1	2726
Haus5	Haus5	HAUS augmin-like complex, subunit 5	0.190018	Cluster 1	2726
Hbp1	Hbp1	HMG-box transcription factor 1	0.182244	Cluster 1	2726
Hbs1l	Hbs1l	HBS1-like translational GTPase	0.121234	Cluster 1	2726
Hdgfl3	Hdgfl3	HDGF like 3	0.165396	Cluster 1	2726
Heca	Heca	hdc homolog, cell cycle regulator	0.246576	Cluster 1	2726
Hectd1	Hectd1	HECT domain E3 ubiquitin protein ligase 1	0.151393	Cluster 1	2726
Hectd3	Hectd3	HECT domain E3 ubiquitin protein ligase 3	0.169842	Cluster 1	2726
Helq	Helq	helicase, POLQ-like	0.205334	Cluster 1	2726
Helz	Helz	helicase with zinc finger	0.254253	Cluster 1	2726
Herpud2	Herpud2	HERPUD family member 2	0.145815	Cluster 1	2726
Hhat	Hhat	hedgehog acyltransferase	0.409094	Cluster 1	2726
Hhipl1	Hhipl1	HHIP-like 1	0.392348	Cluster 1	2726
Hif3a	Hif3a	hypoxia inducible factor 3 subunit alpha	1.20929	Cluster 1	2726
Hint2	Hint2	histidine triad nucleotide binding protein 2	0.16762	Cluster 1	2726
Hist1h2ail1/ENSRNOG00000056281	Hist1h2ail1	histone cluster 1 H2a family member I like 1	1.41226	Cluster 1	2726
Hm13	Hm13	histocompatibility minor 13	0.145192	Cluster 1	2726
Hmga1	Hmga1	high mobility group AT-hook 1	0.2566	Cluster 1	2726
Hnrnpa1	Hnrnpa1	heterogeneous nuclear ribonucleoprotein A1	0.0880653	Cluster 1	2726
Hnrnpdl	Hnrnpdl	heterogeneous nuclear ribonucleoprotein D-like	0.244288	Cluster 1	2726
Hnrnpl	Hnrnpl	heterogeneous nuclear ribonucleoprotein L	0.0906341	Cluster 1	2726
Hnrnpul1	Hnrnpul1	heterogeneous nuclear ribonucleoprotein U-like 1	0.154202	Cluster 1	2726
Homer3	Homer3	homer scaffold protein 3	0.225709	Cluster 1	2726
Hook2	Hook2	hook microtubule-tethering protein 2	0.101004	Cluster 1	2726
Hopx	Hopx	HOP homeobox	0.46377	Cluster 1	2726
Hp	Hp	haptoglobin	0.445289	Cluster 1	2726
Hpcal4	Hpcal4	hippocalcin-like 4	0.354526	Cluster 1	2726
Hpn	Hpn	hepsin	0.430448	Cluster 1	2726
Hrct1	Hrct1	histidine rich carboxyl terminus 1	0.37118	Cluster 1	2726
Hrh3	Hrh3	histamine receptor H3	0.726737	Cluster 1	2726
Hscb	Hscb	HscB mitochondrial iron-sulfur cluster co-chaperone	0.287579	Cluster 1	2726
Hsd11b1	Hsd11b1	hydroxysteroid 11-beta dehydrogenase 1	0.249584	Cluster 1	2726
Hsd17b11	Hsd17b11	hydroxysteroid (17-beta) dehydrogenase 11	0.261878	Cluster 1	2726
Hsd17b13	Hsd17b13	hydroxysteroid (17-beta) dehydrogenase 13	0.702563	Cluster 1	2726
Hspb6	Hspb6	heat shock protein family B (small) member 6	0.146635	Cluster 1	2726
Hspb8	Hspb8	heat shock protein family B (small) member 8	0.337922	Cluster 1	2726
Hspb9	Hspb9	heat shock protein family B (small) member 9	1.53978	Cluster 1	2726
Htr3a	Htr3a	5-hydroxytryptamine receptor 3A	0.299773	Cluster 1	2726
Hyal3	Hyal3	hyaluronidase 3	0.242316	Cluster 1	2726
Ibtk	Ibtk	inhibitor of Bruton tyrosine kinase	0.149039	Cluster 1	2726
Icam1	Icam1	intercellular adhesion molecule 1	0.235526	Cluster 1	2726
Ice1	Ice1	interactor of little elongation complex ELL subunit 1	0.31576	Cluster 1	2726
Ick	Ick	intestinal cell kinase	0.187846	Cluster 1	2726
Id1	Id1	inhibitor of DNA binding 1, HLH protein	0.476147	Cluster 1	2726
Id2	Id2	inhibitor of DNA binding 2	0.506089	Cluster 1	2726
Id3	Id3	inhibitor of DNA binding 3, HLH protein	0.385632	Cluster 1	2726
Idua	Idua	alpha-L-iduronidase	0.282454	Cluster 1	2726
Ier3	Ier3	immediate early response 3	0.246299	Cluster 1	2726
Iffo1	Iffo1	intermediate filament family orphan 1	0.297991	Cluster 1	2726
Ifih1	Ifih1	interferon induced with helicase C domain 1	0.125816	Cluster 1	2726
Ifitm1	Ifitm1	interferon induced transmembrane protein 1	0.403484	Cluster 1	2726
Ifitm2	Ifitm2	interferon induced transmembrane protein 2	0.201894	Cluster 1	2726
Ifnar1	Ifnar1	interferon alpha and beta receptor subunit 1	0.228527	Cluster 1	2726
Ift57	Ift57	intraflagellar transport 57	0.126153	Cluster 1	2726
Ift88	Ift88	intraflagellar transport 88	0.211573	Cluster 1	2726
Igbp1	Igbp1	immunoglobulin binding protein 1	0.113946	Cluster 1	2726
Igdcc3	Igdcc3	immunoglobulin superfamily, DCC subclass, member 3	0.310305	Cluster 1	2726
Igf2bp2	Igf2bp2	insulin-like growth factor 2 mRNA binding protein 2	0.508235	Cluster 1	2726
Igfals	Igfals	insulin-like growth factor binding protein, acid labile subunit	1.45707	Cluster 1	2726
Igfbp1	Igfbp1	insulin-like growth factor binding protein 1	1.57712	Cluster 1	2726
Igfbp3	Igfbp3	insulin-like growth factor binding protein 3	0.299972	Cluster 1	2726
Igfbp6	Igfbp6	insulin-like growth factor binding protein 6	0.519582	Cluster 1	2726
Ighmbp2	Ighmbp2	immunoglobulin mu DNA binding protein 2	0.122122	Cluster 1	2726
Ikzf5	Ikzf5	IKAROS family zinc finger 5	0.301768	Cluster 1	2726
Il11ra1	Il11ra1	interleukin 11 receptor subunit alpha 1	0.230661	Cluster 1	2726
Il15/25670	Il15	interleukin 15	0.359233	Cluster 1	2726
Il17rc	Il17rc	interleukin 17 receptor C	0.161833	Cluster 1	2726
Il6st	Il6st	interleukin 6 signal transducer	0.271069	Cluster 1	2726
Ilf2	Ilf2	interleukin enhancer binding factor 2	0.145378	Cluster 1	2726
Ilf3	Ilf3	interleukin enhancer binding factor 3	0.106643	Cluster 1	2726
Ilkap	Ilkap	ILK associated serine/threonine phosphatase	0.157954	Cluster 1	2726
Impact	Impact	impact RWD domain protein	0.266841	Cluster 1	2726
Ing1	Ing1	inhibitor of growth family, member 1	0.180837	Cluster 1	2726
Ing5	Ing5	inhibitor of growth family, member 5	0.130704	Cluster 1	2726
Ino80c	Ino80c	INO80 complex subunit C	0.141761	Cluster 1	2726
Inpp5e	Inpp5e	inositol polyphosphate-5-phosphatase E	0.227566	Cluster 1	2726
Inpp5j	Inpp5j	inositol polyphosphate-5-phosphatase J	0.428887	Cluster 1	2726
Inpp5k	Inpp5k	inositol polyphosphate-5-phosphatase K	0.142225	Cluster 1	2726
Insig1	Insig1	insulin induced gene 1	0.272944	Cluster 1	2726
Insl3	Insl3	insulin-like 3	0.765555	Cluster 1	2726
Insr	Insr	insulin receptor	0.217618	Cluster 1	2726
Ints1	Ints1	integrator complex subunit 1	0.203666	Cluster 1	2726
Ints6	Ints6	integrator complex subunit 6	0.146413	Cluster 1	2726
Ints7	Ints7	integrator complex subunit 7	0.122897	Cluster 1	2726
Ip6k1	Ip6k1	inositol hexakisphosphate kinase 1	0.161727	Cluster 1	2726
Iqcb1	Iqcb1	IQ motif containing B1	0.120723	Cluster 1	2726
Iqsec2	Iqsec2	IQ motif and Sec7 domain ArfGEF 2	0.178541	Cluster 1	2726
Iqub	Iqub	IQ motif and ubiquitin domain containing	0.278315	Cluster 1	2726
Irak1	Irak1	interleukin-1 receptor-associated kinase 1	0.183224	Cluster 1	2726
Irak3	Irak3	interleukin-1 receptor-associated kinase 3	0.526306	Cluster 1	2726
Irf2bp2	Irf2bp2	interferon regulatory factor 2 binding protein 2	0.158972	Cluster 1	2726
Irs1	Irs1	insulin receptor substrate 1	0.273212	Cluster 1	2726
Irs2	Irs2	insulin receptor substrate 2	0.31466	Cluster 1	2726
Isca1	Isca1	iron-sulfur cluster assembly 1	0.0960845	Cluster 1	2726
Iscu	Iscu	iron-sulfur cluster assembly enzyme	0.0988468	Cluster 1	2726
Ism2	Ism2	isthmin 2	0.61631	Cluster 1	2726
Ist1	Ist1	IST1 factor associated with ESCRT-III	0.112855	Cluster 1	2726
Itga2b	Itga2b	integrin subunit alpha 2b	0.784609	Cluster 1	2726
Itgb1bp1	Itgb1bp1	integrin subunit beta 1 binding protein 1	0.209575	Cluster 1	2726
Itm2b	Itm2b	integral membrane protein 2B	0.0913661	Cluster 1	2726
Itpr3	Itpr3	inositol 1,4,5-trisphosphate receptor, type 3	0.215488	Cluster 1	2726
Itprip/ENSRNOG00000046036	Itprip	inositol 1,4,5-trisphosphate receptor interacting protein	0.422332	Cluster 1	2726
Jade1	Jade1	jade family PHD finger 1	0.182059	Cluster 1	2726
Jak2	Jak2	Janus kinase 2	0.146684	Cluster 1	2726
Jam3	Jam3	junctional adhesion molecule 3	0.165096	Cluster 1	2726
Jdp2	Jdp2	Jun dimerization protein 2	0.247061	Cluster 1	2726
Jmjd1c	Jmjd1c	jumonji domain containing 1C	0.100216	Cluster 1	2726
Jmjd7	Jmjd7	jumonji domain containing 7	0.229186	Cluster 1	2726
Jmy	Jmy	junction mediating and regulatory protein, p53 cofactor	0.362804	Cluster 1	2726
Kansl3	Kansl3	KAT8 regulatory NSL complex subunit 3	0.0984895	Cluster 1	2726
Kat14	Kat14	lysine acetyltransferase 14	0.236052	Cluster 1	2726
Kat2b	Kat2b	lysine acetyltransferase 2B	0.260453	Cluster 1	2726
Kat5	Kat5	lysine acetyltransferase 5	0.178139	Cluster 1	2726
Kat6b	Kat6b	lysine acetyltransferase 6B	0.171748	Cluster 1	2726
Kat7	Kat7	lysine acetyltransferase 7	0.101706	Cluster 1	2726
Kat8	Kat8	lysine acetyltransferase 8	0.0943824	Cluster 1	2726
Katnb1	Katnb1	katanin regulatory subunit B1	0.116341	Cluster 1	2726
Kbtbd4	Kbtbd4	kelch repeat and BTB domain containing 4	0.164754	Cluster 1	2726
Kcmf1	Kcmf1	potassium channel modulatory factor 1	0.145175	Cluster 1	2726
Kcnb1	Kcnb1	potassium voltage-gated channel subfamily B member 1	0.223923	Cluster 1	2726
Kcnc1	Kcnc1	potassium voltage-gated channel subfamily C member 1	0.171286	Cluster 1	2726
Kcnd1	Kcnd1	potassium voltage-gated channel subfamily D member 1	0.18287	Cluster 1	2726
Kcnh3	Kcnh3	potassium voltage-gated channel subfamily H member 3	0.234168	Cluster 1	2726
Kcnj2	Kcnj2	potassium inwardly-rectifying channel, subfamily J, member 2	0.375372	Cluster 1	2726
Kcnj9	Kcnj9	potassium inwardly-rectifying channel, subfamily J, member 9	0.276925	Cluster 1	2726
Kcnk1	Kcnk1	potassium two pore domain channel subfamily K member 1	0.270615	Cluster 1	2726
Kcnmb2	Kcnmb2	potassium calcium-activated channel subfamily M regulatory beta subunit 2	0.38549	Cluster 1	2726
Kcnmb3	Kcnmb3	potassium calcium-activated channel subfamily M regulatory beta subunit 3	0.570693	Cluster 1	2726
Kcnq1	Kcnq1	potassium voltage-gated channel subfamily Q member 1	0.37572	Cluster 1	2726
Kcnt1	Kcnt1	potassium sodium-activated channel subfamily T member 1	0.393672	Cluster 1	2726
Kcp	Kcp	kielin cysteine rich BMP regulator	0.293718	Cluster 1	2726
Kctd15	Kctd15	potassium channel tetramerization domain containing 15	0.287991	Cluster 1	2726
Kctd18	Kctd18	potassium channel tetramerization domain containing 18	0.355616	Cluster 1	2726
Kctd3	Kctd3	potassium channel tetramerization domain containing 3	0.22918	Cluster 1	2726
Kdm2a	Kdm2a	lysine demethylase 2A	0.10555	Cluster 1	2726
Kdm2b	Kdm2b	lysine demethylase 2B	0.139676	Cluster 1	2726
Kdm3a	Kdm3a	lysine demethylase 3A	0.234472	Cluster 1	2726
Kdm3b	Kdm3b	lysine demethylase 3B	0.211307	Cluster 1	2726
Kdm4b	Kdm4b	lysine demethylase 4B	0.145973	Cluster 1	2726
Kdm5a	Kdm5a	lysine demethylase 5A	0.228097	Cluster 1	2726
Kdr	Kdr	kinase insert domain receptor	0.365414	Cluster 1	2726
Kdsr	Kdsr	3-ketodihydrosphingosine reductase	0.271453	Cluster 1	2726
Khdc4	Khdc4	KH domain containing 4, pre-mRNA splicing factor	0.201766	Cluster 1	2726
Khk	Khk	ketohexokinase	0.305026	Cluster 1	2726
Kif13a	Kif13a	kinesin family member 13A	0.123751	Cluster 1	2726
Kif17	Kif17	kinesin family member 17	0.591737	Cluster 1	2726
Kif1b	Kif1b	kinesin family member 1B	0.121371	Cluster 1	2726
Kirrel1	Kirrel1	kirre like nephrin family adhesion molecule 1	0.238651	Cluster 1	2726
Kiz	Kiz	kizuna centrosomal protein	0.224012	Cluster 1	2726
Klf13	Klf13	Kruppel-like factor 13	0.281428	Cluster 1	2726
Klf15	Klf15	Kruppel-like factor 15	0.800184	Cluster 1	2726
Klf4	Klf4	Kruppel like factor 4	0.353944	Cluster 1	2726
Klf6	Klf6	Kruppel-like factor 6	0.288619	Cluster 1	2726
Klf9	Klf9	Kruppel-like factor 9	0.352266	Cluster 1	2726
Klhdc2	Klhdc2	kelch domain containing 2	0.0502747	Cluster 1	2726
Klhl12	Klhl12	kelch-like family member 12	0.191098	Cluster 1	2726
Klhl21	Klhl21	kelch-like family member 21	0.209905	Cluster 1	2726
Klhl23	Klhl23	kelch-like family member 23	0.216913	Cluster 1	2726
Klhl26	Klhl26	kelch-like family member 26	0.177968	Cluster 1	2726
Klhl36	Klhl36	kelch-like family member 36	0.407293	Cluster 1	2726
Klhl38	Klhl38	kelch-like family member 38	0.61268	Cluster 1	2726
Klhl8	Klhl8	kelch-like family member 8	0.164882	Cluster 1	2726
Kmt2b	Kmt2b	lysine methyltransferase 2B	0.27963	Cluster 1	2726
Kmt2d	Kmt2d	lysine methyltransferase 2D	0.0903597	Cluster 1	2726
Kmt5b	Kmt5b	lysine methyltransferase 5B	0.1152	Cluster 1	2726
Krba1	Krba1	KRAB-A domain containing 1	0.265252	Cluster 1	2726
Kremen1	Kremen1	kringle containing transmembrane protein 1	0.274357	Cluster 1	2726
Krt80	Krt80	keratin 80	0.430663	Cluster 1	2726
Ksr1	Ksr1	kinase suppressor of ras 1	0.237868	Cluster 1	2726
Kyat3	Kyat3	kynurenine aminotransferase 3	0.345699	Cluster 1	2726
L1cam	L1cam	L1 cell adhesion molecule	0.291059	Cluster 1	2726
L3mbtl2	L3mbtl2	L3MBTL histone methyl-lysine binding protein 2	0.181631	Cluster 1	2726
L3mbtl3	L3mbtl3	L3MBTL histone methyl-lysine binding protein 3	0.217829	Cluster 1	2726
Lag3	Lag3	lymphocyte activating 3	0.349745	Cluster 1	2726
Lama5	Lama5	laminin subunit alpha 5	0.285227	Cluster 1	2726
Lamb2	Lamb2	laminin subunit beta 2	0.261111	Cluster 1	2726
Lamtor1	Lamtor1	late endosomal/lysosomal adaptor, MAPK and MTOR activator 1	0.0954153	Cluster 1	2726
Lamtor3	Lamtor3	late endosomal/lysosomal adaptor, MAPK and MTOR activator 3	0.145966	Cluster 1	2726
Lamtor5	Lamtor5	late endosomal/lysosomal adaptor, MAPK and MTOR activator 5	0.155479	Cluster 1	2726
Lap3	Lap3	leucine aminopeptidase 3	0.129896	Cluster 1	2726
Las1l/296865	Las1l	LAS1-like, ribosome biogenesis factor	0.186738	Cluster 1	2726
Las1l/ENSRNOG00000021748	Las1l	LAS1-like, ribosome biogenesis factor	0.245017	Cluster 1	2726
Lat	Lat	linker for activation of T cells	0.334529	Cluster 1	2726
Lbh	Lbh	LBH regulator of WNT signaling pathway	0.260221	Cluster 1	2726
Lcn12	Lcn12	lipocalin 12	0.354084	Cluster 1	2726
Lcn2	Lcn2	lipocalin 2	0.605189	Cluster 1	2726
Ldb1	Ldb1	LIM domain binding 1	0.318478	Cluster 1	2726
Ldlrad1	Ldlrad1	low density lipoprotein receptor class A domain containing 1	0.302047	Cluster 1	2726
Lemd3	Lemd3	LEM domain containing 3	0.198347	Cluster 1	2726
Lenep	Lenep	lens epithelial protein	1.35838	Cluster 1	2726
Leng8	Leng8	leukocyte receptor cluster member 8	0.180109	Cluster 1	2726
Letmd1	Letmd1	LETM1 domain containing 1	0.0965514	Cluster 1	2726
Lgals3	Lgals3	galectin 3	0.339571	Cluster 1	2726
Lgr4	Lgr4	leucine-rich repeat-containing G protein-coupled receptor 4	0.294033	Cluster 1	2726
Lifr	Lifr	LIF receptor subunit alpha	0.352826	Cluster 1	2726
Limk2	Limk2	LIM domain kinase 2	0.0640125	Cluster 1	2726
Lin54	Lin54	lin-54 DREAM MuvB core complex component	0.147409	Cluster 1	2726
Lin7b	Lin7b	lin-7 homolog B, crumbs cell polarity complex component	0.303328	Cluster 1	2726
Llgl2	Llgl2	LLGL scribble cell polarity complex component 2	0.335863	Cluster 1	2726
Lmbr1l	Lmbr1l	limb development membrane protein 1-like	0.195022	Cluster 1	2726
Lmbrd1	Lmbrd1	LMBR1 domain containing 1	0.164298	Cluster 1	2726
Lmcd1	Lmcd1	LIM and cysteine-rich domains 1	0.456579	Cluster 1	2726
Lmntd2	Lmntd2	lamin tail domain containing 2	0.21928	Cluster 1	2726
LOC100359951/ENSRNOG00000029627	LOC100359951	ribosomal protein S20-like	0.228016	Cluster 1	2726
LOC100360057/ENSRNOG00000011104	LOC100360057	ribosomal protein L22-like	0.107713	Cluster 1	2726
LOC100360117	LOC100360117	ribosomal protein L8-like	0.125306	Cluster 1	2726
LOC100360449	LOC100360449	ribosomal protein L9-like	0.203197	Cluster 1	2726
LOC100360508	LOC100360508	ribosomal protein S26-like	0.129054	Cluster 1	2726
LOC100360619	LOC100360619	ribosomal protein L28-like	0.296059	Cluster 1	2726
LOC100360841	LOC100360841	ribosomal protein L37-like	0.203529	Cluster 1	2726
LOC100361087	LOC100361087	hypothetical LOC100361087	0.382908	Cluster 1	2726
LOC100362027	LOC100362027	ribosomal protein L30-like	0.179297	Cluster 1	2726
LOC100362113	LOC100362113	Fas apoptotic inhibitory molecule	1.05098	Cluster 1	2726
LOC100362366	LOC100362366	40S ribosomal protein S17-like	0.196696	Cluster 1	2726
LOC100363112	LOC100363112	Aa2-296-like	0.531213	Cluster 1	2726
LOC100363867	LOC100363867	LRRGT00106-like	0.885968	Cluster 1	2726
LOC100365062	LOC100365062	eukaryotic translation initiation factor 3, subunit 6 48kDa-like	0.185876	Cluster 1	2726
LOC100365363	LOC100365363	vomeronasal 1 receptor, F4-like	0.217258	Cluster 1	2726
LOC100909455	LOC100909455	CREB-regulated transcription coactivator 3-like	0.265026	Cluster 1	2726
LOC100909476	LOC100909476	ATP-dependent RNA helicase DDX24-like	0.246846	Cluster 1	2726
LOC100909679	LOC100909679	amphiphysin-like	0.797893	Cluster 1	2726
LOC100909712/ENSRNOG00000011586	LOC100909712	cyclin-L1-like	0.209546	Cluster 1	2726
LOC100909750	LOC100909750	tyrosine-protein kinase ABL1-like	0.142054	Cluster 1	2726
LOC100909860	LOC100909860	uncharacterized LOC100909860	0.361867	Cluster 1	2726
LOC100909954	LOC100909954	uncharacterized LOC100909954	0.239416	Cluster 1	2726
LOC100910056	LOC100910056	UHRF1-binding protein 1-like	0.522682	Cluster 1	2726
LOC100910069	LOC100910069	uncharacterized LOC100910069	0.359221	Cluster 1	2726
LOC100910275	LOC100910275	integral membrane protein DGCR2/IDD-like	0.191515	Cluster 1	2726
LOC100910623	LOC100910623	uncharacterized LOC100910623	0.525739	Cluster 1	2726
LOC100910668/ENSRNOG00000048233	LOC100910668	uncharacterized LOC100910668	0.839242	Cluster 1	2726
LOC100910790/ENSRNOG00000006033	LOC100910790	spondin-2-like	0.539822	Cluster 1	2726
LOC100910792	LOC100910792	amphiphysin-like	0.690781	Cluster 1	2726
LOC100910912	LOC100910912	sideroflexin-2-like	0.419167	Cluster 1	2726
LOC100910978/ENSRNOG00000045684	LOC100910978	extracellular matrix protein 2-like	1.20725	Cluster 1	2726
LOC100910990/ENSRNOG00000019723	LOC100910990	copine-1-like	0.266278	Cluster 1	2726
LOC100911068	LOC100911068	roundabout homolog 4-like	0.301387	Cluster 1	2726
LOC100911305	LOC100911305	methionine--tRNA ligase, mitochondrial-like	0.236683	Cluster 1	2726
LOC100911413	LOC100911413	deleted in malignant brain tumors 1 protein-like	0.895837	Cluster 1	2726
LOC100911489	LOC100911489	uncharacterized LOC100911489	0.839242	Cluster 1	2726
LOC100911615	LOC100911615	patatin-like phospholipase domain-containing protein 2-like	0.46841	Cluster 1	2726
LOC100911672/ENSRNOG00000060594	LOC100911672	atrophin-1-like	0.22491	Cluster 1	2726
LOC100911692	LOC100911692	EF-hand calcium-binding domain-containing protein 4A-like	0.284742	Cluster 1	2726
LOC100911766/100911766	LOC100911766	tetraspanin-4-like	0.315304	Cluster 1	2726
LOC100911766/ENSRNOG00000029810	LOC100911766	tetraspanin-4-like	0.507817	Cluster 1	2726
LOC100911837	LOC100911837	protein HIRA-like	0.677948	Cluster 1	2726
LOC100911847	LOC100911847	40S ribosomal protein S14-like	0.223641	Cluster 1	2726
LOC100911949	LOC100911949	uncharacterized LOC100911949	1.05392	Cluster 1	2726
LOC100912008	LOC100912008	uncharacterized LOC100912008	0.290257	Cluster 1	2726
LOC100912391	LOC100912391	cytochrome P450 4F5-like	1.51178	Cluster 1	2726
LOC100912481	LOC100912481	RNA-binding protein EWS-like	0.226844	Cluster 1	2726
LOC100912590	LOC100912590	putative GTP-binding protein 6-like	0.37165	Cluster 1	2726
LOC100912849	LOC100912849	uncharacterized LOC100912849	0.769288	Cluster 1	2726
LOC102546754	LOC102546754	beclin 1-associated autophagy-related key regulator-like	2.07849	Cluster 1	2726
LOC102546990	LOC102546990	transforming acidic coiled-coil-containing protein 3-like	0.382223	Cluster 1	2726
LOC102548151	LOC102548151	uncharacterized LOC102548151	0.95123	Cluster 1	2726
LOC102548503	LOC102548503	zinc finger protein 235-like	0.249832	Cluster 1	2726
LOC102551166	LOC102551166	cadherin EGF LAG seven-pass G-type receptor 2-like	0.782135	Cluster 1	2726
LOC102552482	LOC102552482	uncharacterized LOC102552482	0.475305	Cluster 1	2726
LOC102552659	LOC102552659	receptor tyrosine-protein kinase erbB-2-like	0.744974	Cluster 1	2726
LOC102552805	LOC102552805	uncharacterized LOC102552805	0.378461	Cluster 1	2726
LOC102552920	LOC102552920	armadillo repeat-containing X-linked protein 5-like	0.515685	Cluster 1	2726
LOC102553386	LOC102553386	SUMO-conjugating enzyme UBC9-like	0.130569	Cluster 1	2726
LOC102555453/ENSRNOG00000028993	LOC102555453	60S ribosomal protein L12-like	0.175404	Cluster 1	2726
LOC102555453/ENSRNOG00000029115	LOC102555453	60S ribosomal protein L12-like	0.183847	Cluster 1	2726
LOC102555457	LOC102555457	engulfment and cell motility protein 2-like	0.298816	Cluster 1	2726
LOC102555503	LOC102555503	uncharacterized LOC102555503	0.2109	Cluster 1	2726
LOC102555635	LOC102555635	zinc finger protein 39-like	0.187329	Cluster 1	2726
LOC102555672	LOC102555672	zinc finger protein 850-like	0.195779	Cluster 1	2726
LOC102556463	LOC102556463	zinc finger protein 99-like	0.969773	Cluster 1	2726
LOC103689947/103689947	LOC103689947	selenium-binding protein 1	0.413728	Cluster 1	2726
LOC103690070	LOC103690070	coxsackievirus and adenovirus receptor-like	0.278277	Cluster 1	2726
LOC103690098	LOC103690098	glutamate receptor ionotropic, delta-1-like	0.762068	Cluster 1	2726
LOC103690105	LOC103690105	transmembrane and coiled-coil domain-containing protein 3-like	1.62992	Cluster 1	2726
LOC103690317/ENSRNOG00000060185	LOC103690317	KAT8 regulatory NSL complex subunit 2	0.0945751	Cluster 1	2726
LOC103690502	LOC103690502	Friend virus susceptibility protein 1-like	0.460809	Cluster 1	2726
LOC103691033	LOC103691033	zinc finger protein 805-like	0.301523	Cluster 1	2726
LOC103691235	LOC103691235	uncharacterized LOC103691235	0.298711	Cluster 1	2726
LOC103691573	LOC103691573	uncharacterized LOC103691573	0.610133	Cluster 1	2726
LOC103692167	LOC103692167	polycomb group RING finger protein 1	0.298926	Cluster 1	2726
LOC103692307	LOC103692307	protein SON-like	0.152557	Cluster 1	2726
LOC103693202	LOC103693202	uncharacterized LOC103693202	0.743707	Cluster 1	2726
LOC103693776	LOC103693776	zinc finger MIZ domain-containing protein 2	0.181726	Cluster 1	2726
LOC103694902/ENSRNOG00000005064	LOC103694902	ubiquitin-conjugating enzyme E2 B	0.398373	Cluster 1	2726
LOC108348049	LOC108348049	protocadherin Fat 4-like	0.309213	Cluster 1	2726
LOC108348062/ENSRNOG00000004252	LOC108348062	eukaryotic translation initiation factor 3 subunit H	0.143204	Cluster 1	2726
LOC108348098/ENSRNOG00000020117	LOC108348098	breast cancer metastasis-suppressor 1 homolog	0.18577	Cluster 1	2726
LOC108348101	LOC108348101	chloride channel protein 2	0.409268	Cluster 1	2726
LOC108348105/ENSRNOG00000047732	LOC108348105	allergen Fel d 4-like	1.72843	Cluster 1	2726
LOC108348105/ENSRNOG00000049038	LOC108348105	allergen Fel d 4-like	1.8071	Cluster 1	2726
LOC108348106	LOC108348106	alpha-ketoglutarate-dependent dioxygenase alkB homolog 6	0.39798	Cluster 1	2726
LOC108348112	LOC108348112	bromodomain-containing protein 2	0.115597	Cluster 1	2726
LOC108348120	LOC108348120	LEM domain-containing protein 2-like	0.142276	Cluster 1	2726
LOC108348151	LOC108348151	coronin-7-like	0.237654	Cluster 1	2726
LOC108348153	LOC108348153	doublesex- and mab-3-related transcription factor C1	0.415144	Cluster 1	2726
LOC108348175	LOC108348175	protein quaking-like	0.177853	Cluster 1	2726
LOC108348180	LOC108348180	signal recognition particle subunit SRP72-like	0.129134	Cluster 1	2726
LOC108348190	LOC108348190	uncharacterized LOC108348190	0.620177	Cluster 1	2726
LOC108348192	LOC108348192	uncharacterized LOC108348192	0.588291	Cluster 1	2726
LOC108348196	LOC108348196	odorant-binding protein 2b-like	2.71907	Cluster 1	2726
LOC108348250/108348250	LOC108348250	cullin-7	0.312256	Cluster 1	2726
LOC108348250/ENSRNOG00000017857	LOC108348250	cullin-7	0.169007	Cluster 1	2726
LOC108348298/108348298	LOC108348298	ribosomal L1 domain-containing protein 1-like	0.132644	Cluster 1	2726
LOC108349682	LOC108349682	60S ribosomal protein L35a	0.12873	Cluster 1	2726
LOC108349769	LOC108349769	probable threonine--tRNA ligase 2, cytoplasmic	0.317605	Cluster 1	2726
LOC108350028	LOC108350028	uncharacterized LOC108350028	0.648059	Cluster 1	2726
LOC108350654	LOC108350654	protein piccolo-like	0.760685	Cluster 1	2726
LOC108351567	LOC108351567	translation initiation factor IF-2-like	0.460091	Cluster 1	2726
LOC108351584	LOC108351584	uncharacterized LOC108351584	0.258305	Cluster 1	2726
LOC108352464	LOC108352464	inverted formin-2-like	0.522868	Cluster 1	2726
LOC108352650/ENSRNOG00000004196	LOC108352650	40S ribosomal protein S29	0.113808	Cluster 1	2726
LOC108352882	LOC108352882	uncharacterized LOC108352882	0.374555	Cluster 1	2726
LOC108353166	LOC108353166	protocadherin gamma-B2-like	0.11696	Cluster 1	2726
LOC24906	LOC24906	RoBo-1	0.203822	Cluster 1	2726
LOC306766	LOC306766	hypothetical LOC306766	0.165906	Cluster 1	2726
LOC360998	LOC360998	hypothetical LOC360998	0.484393	Cluster 1	2726
LOC361985	LOC361985	similar to NICE-3	0.178198	Cluster 1	2726
LOC498122	LOC498122	similar to CG15908-PA	0.173149	Cluster 1	2726
LOC498555	LOC498555	similar to 60S acidic ribosomal protein P2	0.147316	Cluster 1	2726
LOC499240	LOC499240	similar to predicted gene ICRFP703B1614Q5.5	0.4732	Cluster 1	2726
LOC500475	LOC500475	similar to hypothetical protein 4933430I17	0.515134	Cluster 1	2726
LOC500956	LOC500956	hypothetical protein LOC500956	0.262644	Cluster 1	2726
LOC501038	LOC501038	Ab2-060	1.35006	Cluster 1	2726
LOC501110	LOC501110	similar to Glutathione S-transferase A1 (GTH1) (HA subunit 1) (GST-epsilon) (GSTA1-1) (GST class-alpha)	0.521234	Cluster 1	2726
LOC501297	LOC501297	hypothetical LOC501297	0.471719	Cluster 1	2726
LOC501467	LOC501467	similar to spermatogenesis associated glutamate (E)-rich protein 4d	0.418206	Cluster 1	2726
LOC680875	LOC680875	similar to dystonin isoform 1	0.758304	Cluster 1	2726
LOC680989	LOC680989	similar to similar to mKIAA0431 protein	0.16045	Cluster 1	2726
LOC682812	LOC682812	similar to WD repeat domain 40A	0.119346	Cluster 1	2726
LOC685619	LOC685619	similar to TP53-regulating kinase (p53-related protein kinase) (Nori-2)	0.265166	Cluster 1	2726
LOC685680	LOC685680	similar to TPA-induced transmembrane protein	0.630221	Cluster 1	2726
LOC687707	LOC687707	RIKEN cDNA 4930544D05 gene	1.00675	Cluster 1	2726
LOC687780/ENSRNOG00000020982	LOC687780	similar to Finkel-Biskis-Reilly murine sarcoma virusubiquitously expressed	0.155892	Cluster 1	2726
LOC688553	LOC688553	predicted gene 11992	0.457161	Cluster 1	2726
LOC688839	LOC688839	similar to GTPase activating protein testicular GAP1	0.62517	Cluster 1	2726
LOC689081	LOC689081	similar to cystatin E2	1.22698	Cluster 1	2726
LOC690617	LOC690617	RIKEN cDNA 4930404N11 gene	0.345887	Cluster 1	2726
LOC691143	LOC691143	similar to Serum amyloid A-3 protein precursor	0.122156	Cluster 1	2726
LOC691170	LOC691170	similar to zinc finger protein 84 (HPF2)	0.307407	Cluster 1	2726
LOC691414	LOC691414	hypothetical protein LOC691414	0.454014	Cluster 1	2726
LOC691658	LOC691658	similar to anterior pharynx defective 1b homolog	0.264978	Cluster 1	2726
Lonrf1	Lonrf1	LON peptidase N-terminal domain and ring finger 1	0.267243	Cluster 1	2726
Lox	Lox	lysyl oxidase	0.595551	Cluster 1	2726
Lpcat1	Lpcat1	lysophosphatidylcholine acyltransferase 1	0.128039	Cluster 1	2726
Lpin3	Lpin3	lipin 3	0.212902	Cluster 1	2726
Lrch1	Lrch1	leucine rich repeats and calponin homology domain containing 1	0.335934	Cluster 1	2726
Lrch4	Lrch4	leucine rich repeats and calponin homology domain containing 4	0.258462	Cluster 1	2726
Lrg1	Lrg1	leucine-rich alpha-2-glycoprotein 1	0.646742	Cluster 1	2726
Lrig1	Lrig1	leucine-rich repeats and immunoglobulin-like domains 1	0.169227	Cluster 1	2726
Lrig2	Lrig2	leucine-rich repeats and immunoglobulin-like domains 2	0.139524	Cluster 1	2726
Lrig3	Lrig3	leucine-rich repeats and immunoglobulin-like domains 3	0.485156	Cluster 1	2726
Lrp2bp	Lrp2bp	Lrp2 binding protein	0.508232	Cluster 1	2726
Lrp3	Lrp3	LDL receptor related protein 3	0.237092	Cluster 1	2726
Lrpap1	Lrpap1	LDL receptor related protein associated protein 1	0.130479	Cluster 1	2726
Lrrc32	Lrrc32	leucine rich repeat containing 32	0.35371	Cluster 1	2726
Lrrc34	Lrrc34	leucine rich repeat containing 34	0.49176	Cluster 1	2726
Lrrc39	Lrrc39	leucine rich repeat containing 39	0.317615	Cluster 1	2726
Lrrc45	Lrrc45	leucine rich repeat containing 45	0.122085	Cluster 1	2726
Lrrc47	Lrrc47	leucine rich repeat containing 47	0.14721	Cluster 1	2726
Lrrcc1	Lrrcc1	leucine rich repeat and coiled-coil centrosomal protein 1	0.341406	Cluster 1	2726
Lsg1	Lsg1	large 60S subunit nuclear export GTPase 1	0.148865	Cluster 1	2726
Lsm8	Lsm8	LSM8 homolog, U6 small nuclear RNA associated	0.177593	Cluster 1	2726
Ltbp4	Ltbp4	latent transforming growth factor beta binding protein 4	0.171724	Cluster 1	2726
Ltbr	Ltbr	lymphotoxin beta receptor	0.142701	Cluster 1	2726
Ltv1	Ltv1	LTV1 ribosome biogenesis factor	0.204337	Cluster 1	2726
Lurap1	Lurap1	leucine rich adaptor protein 1	0.299809	Cluster 1	2726
Luzp1	Luzp1	leucine zipper protein 1	0.250914	Cluster 1	2726
Ly6g6c	Ly6g6c	lymphocyte antigen 6 family member G6C	0.668934	Cluster 1	2726
Ly6k	Ly6k	lymphocyte antigen 6 family member K	0.591283	Cluster 1	2726
Lyrm9	Lyrm9	LYR motif containing 9	0.34097	Cluster 1	2726
Lzts2	Lzts2	leucine zipper tumor suppressor 2	0.154352	Cluster 1	2726
Lzts3	Lzts3	leucine zipper tumor suppressor family member 3	0.172867	Cluster 1	2726
Macrod1	Macrod1	mono-ADP ribosylhydrolase 1	0.238955	Cluster 1	2726
Mad2l1bp	Mad2l1bp	MAD2L1 binding protein	0.159641	Cluster 1	2726
Maf1	Maf1	MAF1 homolog, negative regulator of RNA polymerase III	0.304499	Cluster 1	2726
Maff	Maff	MAF bZIP transcription factor F	0.369108	Cluster 1	2726
Mafk	Mafk	MAF bZIP transcription factor K	0.224012	Cluster 1	2726
Magel2	Magel2	MAGE family member L2	1.17874	Cluster 1	2726
Maip1	Maip1	matrix AAA peptidase interacting protein 1	0.18032	Cluster 1	2726
Mak	Mak	male germ cell-associated kinase	0.328539	Cluster 1	2726
Maml1	Maml1	mastermind-like transcriptional coactivator 1	0.205385	Cluster 1	2726
Maml2	Maml2	mastermind-like transcriptional coactivator 2	0.247977	Cluster 1	2726
Man2a2	Man2a2	mannosidase, alpha, class 2A, member 2	0.0667044	Cluster 1	2726
Man2b1	Man2b1	mannosidase, alpha, class 2B, member 1	0.135187	Cluster 1	2726
Man2c1	Man2c1	mannosidase, alpha, class 2C, member 1	0.178995	Cluster 1	2726
Mansc1	Mansc1	MANSC domain containing 1	0.270055	Cluster 1	2726
Map1lc3b	Map1lc3b	microtubule-associated protein 1 light chain 3 beta	0.247068	Cluster 1	2726
Map2k5	Map2k5	mitogen activated protein kinase kinase 5	0.135876	Cluster 1	2726
Map2k7	Map2k7	mitogen activated protein kinase kinase 7	0.187364	Cluster 1	2726
Map3k11	Map3k11	mitogen-activated protein kinase kinase kinase 11	0.122133	Cluster 1	2726
Map3k19	Map3k19	mitogen-activated protein kinase kinase kinase 19	0.995207	Cluster 1	2726
Map3k3	Map3k3	mitogen activated protein kinase kinase kinase 3	0.205438	Cluster 1	2726
Map3k6	Map3k6	mitogen-activated protein kinase kinase kinase 6	0.524239	Cluster 1	2726
Map3k8	Map3k8	mitogen-activated protein kinase kinase kinase 8	0.195918	Cluster 1	2726
Map3k9	Map3k9	mitogen-activated protein kinase kinase kinase 9	0.628525	Cluster 1	2726
Map7	Map7	microtubule-associated protein 7	0.317929	Cluster 1	2726
Mapk13	Mapk13	mitogen activated protein kinase 13	0.261988	Cluster 1	2726
Mapk15	Mapk15	mitogen-activated protein kinase 15	0.861821	Cluster 1	2726
Mapk3	Mapk3	mitogen activated protein kinase 3	0.0891355	Cluster 1	2726
Mapk4	Mapk4	mitogen-activated protein kinase 4	0.421116	Cluster 1	2726
Mapk8ip3	Mapk8ip3	mitogen-activated protein kinase 8 interacting protein 3	0.105496	Cluster 1	2726
Mapkapk2	Mapkapk2	MAPK activated protein kinase 2	0.174673	Cluster 1	2726
Mapkapk5	Mapkapk5	MAPK activated protein kinase 5	0.218846	Cluster 1	2726
Mapkbp1	Mapkbp1	mitogen activated protein kinase binding protein 1	0.201639	Cluster 1	2726
Mapre3	Mapre3	microtubule-associated protein, RP/EB family, member 3	0.0547562	Cluster 1	2726
2002-03-01	2002-03-01	mitochondrial amidoxime reducing component 2	0.264064	Cluster 1	2726
Marchf10	Marchf10	membrane associated ring-CH-type finger 10	0.67802	Cluster 1	2726
Marchf7	Marchf7	membrane associated ring-CH-type finger 7	0.474161	Cluster 1	2726
Mark3	Mark3	microtubule affinity regulating kinase 3	0.121881	Cluster 1	2726
Mars2	Mars2	methionyl-tRNA synthetase 2, mitochondrial	0.236683	Cluster 1	2726
Marveld3	Marveld3	MARVEL domain containing 3	0.447894	Cluster 1	2726
Masp2	Masp2	mannan-binding lectin serine peptidase 2	0.381074	Cluster 1	2726
MAST1	MAST1	microtubule associated serine/threonine kinase 1	0.347818	Cluster 1	2726
Mau2	Mau2	MAU2 sister chromatid cohesion factor	0.376231	Cluster 1	2726
Mb21d2	Mb21d2	Mab-21 domain containing 2	0.102793	Cluster 1	2726
Mbd2	Mbd2	methyl-CpG binding domain protein 2	0.178987	Cluster 1	2726
Mbd5	Mbd5	methyl-CpG binding domain protein 5	0.183846	Cluster 1	2726
Mbip	Mbip	MAP3K12 binding inhibitory protein 1	0.292602	Cluster 1	2726
Mbnl3	Mbnl3	muscleblind-like splicing regulator 3	0.628266	Cluster 1	2726
Mboat2	Mboat2	membrane bound O-acyltransferase domain containing 2	0.305399	Cluster 1	2726
Mcart1	Mcart1	mitochondrial carrier triple repeat 1	0.201475	Cluster 1	2726
Mcm3ap	Mcm3ap	minichromosome maintenance complex component 3 associated protein	0.181709	Cluster 1	2726
Mcm8	Mcm8	minichromosome maintenance 8 homologous recombination repair factor	0.283806	Cluster 1	2726
Mcoln1	Mcoln1	mucolipin 1	0.131325	Cluster 1	2726
Mcrs1	Mcrs1	microspherule protein 1	0.169465	Cluster 1	2726
Mdm2	Mdm2	MDM2 proto-oncogene	0.135188	Cluster 1	2726
Med1	Med1	mediator complex subunit 1	0.167273	Cluster 1	2726
Med12	Med12	mediator complex subunit 12	0.151461	Cluster 1	2726
Med13l	Med13l	mediator complex subunit 13-like	0.207723	Cluster 1	2726
Med16	Med16	mediator complex subunit 16	0.171207	Cluster 1	2726
Med26	Med26	mediator complex subunit 26	0.202404	Cluster 1	2726
Meis3	Meis3	Meis homeobox 3	0.173806	Cluster 1	2726
Mertk	Mertk	MER proto-oncogene, tyrosine kinase	0.37997	Cluster 1	2726
Metap1d	Metap1d	methionyl aminopeptidase type 1D (mitochondrial)	0.275606	Cluster 1	2726
Mettl14	Mettl14	methyltransferase like 14	0.122182	Cluster 1	2726
Mettl17	Mettl17	methyltransferase like 17	0.200905	Cluster 1	2726
Mettl22	Mettl22	methyltransferase like 22	0.322504	Cluster 1	2726
Mettl25	Mettl25	methyltransferase like 25	0.181673	Cluster 1	2726
Mettl7a	Mettl7a	methyltransferase like 7A	0.587655	Cluster 1	2726
Mex3d	Mex3d	mex-3 RNA binding family member D	0.191594	Cluster 1	2726
Mfge8	Mfge8	milk fat globule-EGF factor 8 protein	0.185266	Cluster 1	2726
Mfn1	Mfn1	mitofusin 1	0.204137	Cluster 1	2726
Mfsd1	Mfsd1	major facilitator superfamily domain containing 1	0.115153	Cluster 1	2726
Mfsd10	Mfsd10	major facilitator superfamily domain containing 10	0.146471	Cluster 1	2726
Mga	Mga	MAX dimerization protein MGA	0.124197	Cluster 1	2726
Mgarp	Mgarp	mitochondria-localized glutamic acid-rich protein	0.783062	Cluster 1	2726
Mgat4b	Mgat4b	alpha-1,3-mannosyl-glycoprotein 4-beta-N-acetylglucosaminyltransferase B	0.264399	Cluster 1	2726
Mgat5b	Mgat5b	alpha-1,6-mannosylglycoprotein 6-beta-N-acetylglucosaminyltransferase B	0.39018	Cluster 1	2726
MGC116121	MGC116121	similar to RIKEN cDNA 2700062C07	0.160272	Cluster 1	2726
Mgst1	Mgst1	microsomal glutathione S-transferase 1	0.300464	Cluster 1	2726
Mgst2	Mgst2	microsomal glutathione S-transferase 2	0.597835	Cluster 1	2726
Mib1	Mib1	mindbomb E3 ubiquitin protein ligase 1	0.759253	Cluster 1	2726
Mical1	Mical1	microtubule associated monooxygenase, calponin and LIM domain containing 1	0.335354	Cluster 1	2726
Mief2	Mief2	mitochondrial elongation factor 2	0.284958	Cluster 1	2726
Mier1	Mier1	MIER1 transcriptional regulator	0.132609	Cluster 1	2726
Mif4gd	Mif4gd	MIF4G domain containing	0.269635	Cluster 1	2726
Mios	Mios	meiosis regulator for oocyte development	0.2772	Cluster 1	2726
Mipol1	Mipol1	mirror-image polydactyly 1	0.224902	Cluster 1	2726
Mknk2	Mknk2	MAPK interacting serine/threonine kinase 2	0.240552	Cluster 1	2726
Mks1	Mks1	MKS transition zone complex subunit 1	0.184904	Cluster 1	2726
Mmaa	Mmaa	metabolism of cobalamin associated A	0.155487	Cluster 1	2726
Mmadhc	Mmadhc	metabolism of cobalamin associated D	0.123246	Cluster 1	2726
Mmel1	Mmel1	membrane metallo-endopeptidase-like 1	0.307714	Cluster 1	2726
Mms19	Mms19	MMS19 homolog, cytosolic iron-sulfur assembly component	0.141692	Cluster 1	2726
Mob2	Mob2	MOB kinase activator 2	0.237001	Cluster 1	2726
Mon2	Mon2	MON2 homolog, regulator of endosome-to-Golgi trafficking	0.168963	Cluster 1	2726
Morc2	Morc2	MORC family CW-type zinc finger 2	0.160809	Cluster 1	2726
Morc3	Morc3	MORC family CW-type zinc finger 3	0.103245	Cluster 1	2726
Morn1	Morn1	MORN repeat containing 1	0.275343	Cluster 1	2726
Mpdu1	Mpdu1	mannose-P-dolichol utilization defect 1	0.144423	Cluster 1	2726
Mpg	Mpg	N-methylpurine-DNA glycosylase	0.179349	Cluster 1	2726
Mpig6b	Mpig6b	megakaryocyte and platelet inhibitory receptor G6b	0.476297	Cluster 1	2726
Mprip	Mprip	myosin phosphatase Rho interacting protein	0.110568	Cluster 1	2726
Mpv17l2	Mpv17l2	MPV17 mitochondrial inner membrane protein like 2	0.203233	Cluster 1	2726
Mpzl1	Mpzl1	myelin protein zero-like 1	0.193175	Cluster 1	2726
Mpzl2	Mpzl2	myelin protein zero-like 2	0.401611	Cluster 1	2726
Mrnip	Mrnip	MRN complex interacting protein	0.175514	Cluster 1	2726
Mroh7	Mroh7	maestro heat-like repeat family member 7	0.463575	Cluster 1	2726
Mrpl3	Mrpl3	mitochondrial ribosomal protein L3	0.136898	Cluster 1	2726
Mrpl37	Mrpl37	mitochondrial ribosomal protein L37	0.104496	Cluster 1	2726
Mrpl4	Mrpl4	mitochondrial ribosomal protein L4	0.153228	Cluster 1	2726
Mrpl44	Mrpl44	mitochondrial ribosomal protein L44	0.0972598	Cluster 1	2726
Mrpl46	Mrpl46	mitochondrial ribosomal protein L46	0.140083	Cluster 1	2726
mrpl9	mrpl9	mitochondrial ribosomal protein L9	0.175948	Cluster 1	2726
Mrps30	Mrps30	mitochondrial ribosomal protein S30	0.08506	Cluster 1	2726
Mrps31	Mrps31	mitochondrial ribosomal protein S31	0.24749	Cluster 1	2726
Mrps35	Mrps35	mitochondrial ribosomal protein S35	0.121963	Cluster 1	2726
Mrps5	Mrps5	mitochondrial ribosomal protein S5	0.177419	Cluster 1	2726
Mrps9	Mrps9	mitochondrial ribosomal protein S9	0.142714	Cluster 1	2726
Mrs2	Mrs2	magnesium transporter MRS2	0.366581	Cluster 1	2726
Mrto4	Mrto4	MRT4 homolog, ribosome maturation factor	0.148499	Cluster 1	2726
Msantd3	Msantd3	Myb/SANT DNA binding domain containing 3	0.294696	Cluster 1	2726
Msh5	Msh5	mutS homolog 5	0.235	Cluster 1	2726
Msl2	Msl2	MSL complex subunit 2	0.110207	Cluster 1	2726
Msmp	Msmp	rCG54858-like	0.106514	Cluster 1	2726
Mss51	Mss51	MSS51 mitochondrial translational activator	0.327834	Cluster 1	2726
Mst1r	Mst1r	macrophage stimulating 1 receptor	0.476346	Cluster 1	2726
Mt-cyb	Mt-cyb	mitochondrially encoded cytochrome b	0.150316	Cluster 1	2726
Mt1	Mt1	metallothionein 1	0.925534	Cluster 1	2726
Mt2A	Mt2A	metallothionein 2A	0.756552	Cluster 1	2726
Mta2	Mta2	metastasis associated 1 family, member 2	0.132318	Cluster 1	2726
Mtbp	Mtbp	MDM2 binding protein	0.30994	Cluster 1	2726
Mtdh	Mtdh	metadherin	0.162457	Cluster 1	2726
Mterf4	Mterf4	mitochondrial transcription termination factor 4	0.118146	Cluster 1	2726
Mtf2	Mtf2	metal response element binding transcription factor 2	0.211513	Cluster 1	2726
Mtfmt	Mtfmt	mitochondrial methionyl-tRNA formyltransferase	0.095149	Cluster 1	2726
Mtfr1l	Mtfr1l	mitochondrial fission regulator 1-like	0.153947	Cluster 1	2726
Mtg1	Mtg1	mitochondrial ribosome-associated GTPase 1	0.149644	Cluster 1	2726
Mthfd2l	Mthfd2l	methylenetetrahydrofolate dehydrogenase (NADP+ dependent) 2-like	0.311495	Cluster 1	2726
Mtif2	Mtif2	mitochondrial translational initiation factor 2	0.144088	Cluster 1	2726
Mtmr1	Mtmr1	myotubularin related protein 1	0.141515	Cluster 1	2726
Mtmr10	Mtmr10	myotubularin related protein 10	0.168029	Cluster 1	2726
Mtmr14	Mtmr14	myotubularin related protein 14	0.161977	Cluster 1	2726
Mtmr2	Mtmr2	myotubularin related protein 2	0.149411	Cluster 1	2726
Mtmr3	Mtmr3	myotubularin related protein 3	0.152456	Cluster 1	2726
Mtss1	Mtss1	MTSS I-BAR domain containing 1	0.143646	Cluster 1	2726
Mtx1	Mtx1	Metaxin 1	0.075983	Cluster 1	2726
Muc1	Muc1	mucin 1, cell surface associated	0.431352	Cluster 1	2726
Muc19l1	Muc19l1	mucin 19-like 1	0.414219	Cluster 1	2726
Mul1	Mul1	mitochondrial E3 ubiquitin protein ligase 1	0.197216	Cluster 1	2726
Mutyh	Mutyh	mutY DNA glycosylase	0.26112	Cluster 1	2726
Mxd3	Mxd3	Max dimerization protein 3	0.12733	Cluster 1	2726
Mxi1	Mxi1	MAX interactor 1, dimerization protein	0.227919	Cluster 1	2726
Mxra7	Mxra7	matrix remodeling associated 7	0.358551	Cluster 1	2726
Mybbp1a	Mybbp1a	MYB binding protein 1a	0.137464	Cluster 1	2726
Myh15	Myh15	myosin, heavy chain 15	1.0667	Cluster 1	2726
Mylip	Mylip	myosin regulatory light chain interacting protein	0.238579	Cluster 1	2726
Mynn	Mynn	myoneurin	0.167998	Cluster 1	2726
Myo5b	Myo5b	myosin Vb	0.395237	Cluster 1	2726
Myo5c	Myo5c	myosin VC	0.193739	Cluster 1	2726
Myrf	Myrf	myelin regulatory factor	0.301346	Cluster 1	2726
Mzb1	Mzb1	marginal zone B and B1 cell-specific protein	0.82741	Cluster 1	2726
N4bp2	N4bp2	NEDD4 binding protein 2	0.217592	Cluster 1	2726
N6amt1	N6amt1	N-6 adenine-specific DNA methyltransferase 1	0.256722	Cluster 1	2726
Nadk2	Nadk2	NAD kinase 2, mitochondrial	0.179394	Cluster 1	2726
Naga	Naga	alpha-N-acetylgalactosaminidase	0.180707	Cluster 1	2726
Nanos3	Nanos3	nanos C2HC-type zinc finger 3	0.375	Cluster 1	2726
Napb	Napb	NSF attachment protein beta	0.354492	Cluster 1	2726
Naxe	Naxe	NAD(P)HX epimerase	0.118697	Cluster 1	2726
Ncaph2	Ncaph2	non-SMC condensin II complex, subunit H2	0.139727	Cluster 1	2726
Nckipsd	Nckipsd	NCK interacting protein with SH3 domain	0.280926	Cluster 1	2726
Ncoa2	Ncoa2	nuclear receptor coactivator 2	0.227114	Cluster 1	2726
Ncoa6	Ncoa6	nuclear receptor coactivator 6	0.107027	Cluster 1	2726
Ncoa7	Ncoa7	nuclear receptor coactivator 7	0.169291	Cluster 1	2726
Ncstn	Ncstn	nicastrin	0.0896684	Cluster 1	2726
Ndor1	Ndor1	NADPH dependent diflavin oxidoreductase 1	0.138596	Cluster 1	2726
Ndrg1	Ndrg1	N-myc downstream regulated 1	0.243185	Cluster 1	2726
Ndrg2	Ndrg2	NDRG family member 2	0.489741	Cluster 1	2726
Ndst2/114002	Ndst2	N-deacetylase/N-sulfotransferase 2	0.40024	Cluster 1	2726
Ndufa10l1/ENSRNOG00000016470	Ndufa10l1	NADH dehydrogenase (ubiquinone) 1 alpha subcomplex 10-like 1	0.101189	Cluster 1	2726
Ndufb11	Ndufb11	NADH:ubiquinone oxidoreductase subunit B11	0.0903392	Cluster 1	2726
Ndufb8	Ndufb8	NADH:ubiquinone oxidoreductase subunit B8	0.104114	Cluster 1	2726
Ndufb9	Ndufb9	NADH:ubiquinone oxidoreductase subunit B9	0.135379	Cluster 1	2726
Ndufs2	Ndufs2	NADH:ubiquinone oxidoreductase core subunit S2	0.0937701	Cluster 1	2726
Ndufs3	Ndufs3	NADH:ubiquinone oxidoreductase core subunit S3	0.114104	Cluster 1	2726
Ndufs7	Ndufs7	NADH:ubiquinone oxidoreductase core subunit S7	0.19582	Cluster 1	2726
Nebl	Nebl	nebulette	0.321718	Cluster 1	2726
Nectin1	Nectin1	nectin cell adhesion molecule 1	0.227289	Cluster 1	2726
Neil2	Neil2	nei-like DNA glycosylase 2	0.581687	Cluster 1	2726
Nek5	Nek5	NIMA-related kinase 5	0.302938	Cluster 1	2726
Neo1	Neo1	neogenin 1	0.165895	Cluster 1	2726
Nepro	Nepro	nucleolus and neural progenitor protein	0.176028	Cluster 1	2726
Net1	Net1	neuroepithelial cell transforming 1	0.335	Cluster 1	2726
Neto1	Neto1	neuropilin and tolloid like 1	0.673266	Cluster 1	2726
NEWGENE_1304700	NEWGENE_1304700	N-deacetylase/N-sulfotransferase (heparan glucosaminyl) 2	0.315552	Cluster 1	2726
NEWGENE_1308612	NEWGENE_1308612	MRG/MORF4L binding protein	0.153479	Cluster 1	2726
NEWGENE_2134	NEWGENE_2134	apolipoprotein C1	0.525551	Cluster 1	2726
Nf1x	Nf1x	nuclear factor 1 X	0.444201	Cluster 1	2726
Nfatc1	Nfatc1	nuclear factor of activated T-cells 1	0.192148	Cluster 1	2726
Nfatc2	Nfatc2	nuclear factor of activated T-cells 2	0.343206	Cluster 1	2726
Nfkbia	Nfkbia	NFKB inhibitor alpha	0.416008	Cluster 1	2726
Nfkbil1	Nfkbil1	NFKB inhibitor like 1	0.234367	Cluster 1	2726
Nfkbiz	Nfkbiz	NFKB inhibitor zeta	0.305869	Cluster 1	2726
Nfrkb	Nfrkb	nuclear factor related to kappa B binding protein	0.184018	Cluster 1	2726
Nfx1	Nfx1	nuclear transcription factor, X-box binding 1	0.178025	Cluster 1	2726
Nfxl1	Nfxl1	nuclear transcription factor, X-box binding-like 1	0.212297	Cluster 1	2726
Nfyb	Nfyb	nuclear transcription factor Y subunit beta	0.175703	Cluster 1	2726
Ngdn	Ngdn	neuroguidin	0.217651	Cluster 1	2726
Ngrn	Ngrn	neugrin, neurite outgrowth associated	0.128525	Cluster 1	2726
Nhlrc2	Nhlrc2	NHL repeat containing 2	0.385361	Cluster 1	2726
Niban2	Niban2	niban apoptosis regulator 2	0.24753	Cluster 1	2726
Nip7	Nip7	nucleolar pre-rRNA processing protein NIP7	0.235662	Cluster 1	2726
Nipbl	Nipbl	NIPBL, cohesin loading factor	0.0959889	Cluster 1	2726
Nipsnap1	Nipsnap1	nipsnap homolog 1	0.128494	Cluster 1	2726
Nisch	Nisch	nischarin	0.107378	Cluster 1	2726
Nkapd1	Nkapd1	NKAP domain containing 1	0.211706	Cluster 1	2726
Nkpd1	Nkpd1	NTPase, KAP family P-loop domain containing 1	0.770214	Cluster 1	2726
Nktr	Nktr	natural killer cell triggering receptor	0.149924	Cluster 1	2726
Nle1	Nle1	notchless homolog 1	0.185579	Cluster 1	2726
Nlgn1	Nlgn1	neuroligin 1	0.49404	Cluster 1	2726
Nmb	Nmb	neuromedin B	0.646691	Cluster 1	2726
Nmrk2	Nmrk2	nicotinamide riboside kinase 2	0.253578	Cluster 1	2726
Nnmt	Nnmt	nicotinamide N-methyltransferase	0.660492	Cluster 1	2726
Nob1	Nob1	NIN1 (RPN12) binding protein 1 homolog	0.140132	Cluster 1	2726
Nol6	Nol6	nucleolar protein 6	0.289376	Cluster 1	2726
Nol7	Nol7	nucleolar protein 7	0.183035	Cluster 1	2726
Nop53	Nop53	NOP53 ribosome biogenesis factor	0.405982	Cluster 1	2726
Nop58	Nop58	NOP58 ribonucleoprotein	0.126631	Cluster 1	2726
Nos3	Nos3	nitric oxide synthase 3	0.466633	Cluster 1	2726
Notch2	Notch2	notch receptor 2	0.262536	Cluster 1	2726
Notch4	Notch4	notch receptor 4	0.297784	Cluster 1	2726
Notum	Notum	NOTUM, palmitoleoyl-protein carboxylesterase	0.689746	Cluster 1	2726
Npas2	Npas2	neuronal PAS domain protein 2	0.425307	Cluster 1	2726
Npat	Npat	nuclear protein, co-activator of histone transcription	0.174288	Cluster 1	2726
Npc1	Npc1	NPC intracellular cholesterol transporter 1	0.147974	Cluster 1	2726
Npdc1	Npdc1	neural proliferation, differentiation and control, 1	0.138292	Cluster 1	2726
Npepl1	Npepl1	aminopeptidase-like 1	0.181243	Cluster 1	2726
Npepo	Npepo	aminopeptidase O	0.249064	Cluster 1	2726
Npff	Npff	neuropeptide FF-amide peptide precursor	0.380592	Cluster 1	2726
Nphp3	Nphp3	nephrocystin 3	0.316028	Cluster 1	2726
Nploc4	Nploc4	NPL4 homolog, ubiquitin recognition factor	0.139297	Cluster 1	2726
Npm2	Npm2	nucleophosmin/nucleoplasmin 2	0.793809	Cluster 1	2726
Npr2	Npr2	natriuretic peptide receptor 2	0.190626	Cluster 1	2726
Nqo1	Nqo1	NAD(P)H quinone dehydrogenase 1	0.552953	Cluster 1	2726
Nr1d1	Nr1d1	nuclear receptor subfamily 1, group D, member 1	0.635454	Cluster 1	2726
Nr1d2	Nr1d2	nuclear receptor subfamily 1, group D, member 2	0.214913	Cluster 1	2726
Nr1h2	Nr1h2	nuclear receptor subfamily 1, group H, member 2	0.290368	Cluster 1	2726
Nrbp2	Nrbp2	nuclear receptor binding protein 2	0.536746	Cluster 1	2726
Nrde2	Nrde2	NRDE-2, necessary for RNA interference, domain containing	0.366582	Cluster 1	2726
Nrf1	Nrf1	nuclear respiratory factor 1	0.101693	Cluster 1	2726
Nrip3	Nrip3	nuclear receptor interacting protein 3	0.325951	Cluster 1	2726
Nrtn	Nrtn	neurturin	0.509357	Cluster 1	2726
Nsd3	Nsd3	nuclear receptor binding SET domain protein 3	0.220035	Cluster 1	2726
Nsmce4a	Nsmce4a	NSE4 homolog A, SMC5-SMC6 complex component	0.169033	Cluster 1	2726
Nsun5	Nsun5	NOP2/Sun RNA methyltransferase 5	0.150545	Cluster 1	2726
Nsun7	Nsun7	NOP2/Sun RNA methyltransferase family member 7	0.416349	Cluster 1	2726
Nt5c2	Nt5c2	5'-nucleotidase, cytosolic II	0.15155	Cluster 1	2726
Nt5c3b	Nt5c3b	5'-nucleotidase, cytosolic IIIB	0.138194	Cluster 1	2726
Nt5dc2	Nt5dc2	5'-nucleotidase domain containing 2	0.29954	Cluster 1	2726
Nuak2	Nuak2	NUAK family kinase 2	0.242516	Cluster 1	2726
Nub1	Nub1	negative regulator of ubiquitin-like proteins 1	0.167638	Cluster 1	2726
Nubp2	Nubp2	nucleotide binding protein 2	0.18998	Cluster 1	2726
Nudt16	Nudt16	nudix hydrolase 16	0.316996	Cluster 1	2726
Nudt19	Nudt19	nudix hydrolase 19	0.153707	Cluster 1	2726
Nudt21	Nudt21	nudix hydrolase 21	0.148553	Cluster 1	2726
Nudt6	Nudt6	nudix hydrolase 6	0.485711	Cluster 1	2726
Nufip1	Nufip1	nuclear FMR1 interacting protein 1	0.110811	Cluster 1	2726
Numbl	Numbl	NUMB-like, endocytic adaptor protein	0.187473	Cluster 1	2726
Nup160	Nup160	nucleoporin 160	0.177821	Cluster 1	2726
Nup210	Nup210	nucleoporin 210	0.196889	Cluster 1	2726
Nup37	Nup37	nucleoporin 37	0.121235	Cluster 1	2726
Nup50	Nup50	nucleoporin 50	0.147384	Cluster 1	2726
Nupl2	Nupl2	nucleoporin like 2	0.279997	Cluster 1	2726
Nvl	Nvl	nuclear VCP-like	0.241377	Cluster 1	2726
Nxf5	Nxf5	nuclear RNA export factor 5	0.499745	Cluster 1	2726
Nxpe3	Nxpe3	neurexophilin and PC-esterase domain family, member 3	0.368328	Cluster 1	2726
Nxph3	Nxph3	neurexophilin 3	0.386711	Cluster 1	2726
Oas1e	Oas1e	2'-5' oligoadenylate synthetase 1E	0.924714	Cluster 1	2726
Oas1f	Oas1f	2 ' -5 ' oligoadenylate synthetase 1F	0.245699	Cluster 1	2726
Oaz1	Oaz1	ornithine decarboxylase antizyme 1	0.103636	Cluster 1	2726
Ocln	Ocln	occludin	0.254793	Cluster 1	2726
Odf2	Odf2	outer dense fiber of sperm tails 2	0.211638	Cluster 1	2726
Ofd1	Ofd1	OFD1, centriole and centriolar satellite protein	0.166322	Cluster 1	2726
Oga	Oga	O-GlcNAcase	0.383144	Cluster 1	2726
Ogfod2	Ogfod2	2-oxoglutarate and iron-dependent oxygenase domain containing 2	0.220348	Cluster 1	2726
Ogfr	Ogfr	opioid growth factor receptor	0.160946	Cluster 1	2726
Ogfrl1	Ogfrl1	opioid growth factor receptor-like 1	0.51786	Cluster 1	2726
Olr1415	Olr1415	olfactory receptor 1415	0.558504	Cluster 1	2726
Olr1639	Olr1639	olfactory receptor 1639	0.585448	Cluster 1	2726
Olr35	Olr35	olfactory receptor 35	0.499338	Cluster 1	2726
Omd	Omd	osteomodulin	1.27124	Cluster 1	2726
Oosp1	Oosp1	oocyte secreted protein 1	1.35101	Cluster 1	2726
Opa1	Opa1	OPA1, mitochondrial dynamin like GTPase	0.123475	Cluster 1	2726
Opn4	Opn4	opsin 4	1.14174	Cluster 1	2726
Orai1	Orai1	ORAI calcium release-activated calcium modulator 1	0.301578	Cluster 1	2726
Orc2	Orc2	origin recognition complex, subunit 2	0.374764	Cluster 1	2726
Orm1	Orm1	orosomucoid 1	1.62313	Cluster 1	2726
Osbp	Osbp	oxysterol binding protein	0.0969427	Cluster 1	2726
Osbpl10	Osbpl10	oxysterol binding protein-like 10	0.194297	Cluster 1	2726
Osgin1	Osgin1	oxidative stress induced growth inhibitor 1	0.605061	Cluster 1	2726
Osm	Osm	oncostatin M	0.291999	Cluster 1	2726
Osmr	Osmr	oncostatin M receptor	0.313699	Cluster 1	2726
Ostm1	Ostm1	osteoclastogenesis associated transmembrane protein 1	0.113243	Cluster 1	2726
Otud1	Otud1	OTU deubiquitinase 1	0.360376	Cluster 1	2726
Otud3	Otud3	OTU deubiquitinase 3	0.128393	Cluster 1	2726
Otud4	Otud4	OTU deubiquitinase 4	0.162639	Cluster 1	2726
Ovol2	Ovol2	ovo-like zinc finger 2	0.86354	Cluster 1	2726
Oxa1l	Oxa1l	OXA1L, mitochondrial inner membrane protein	0.262168	Cluster 1	2726
Oxr1	Oxr1	oxidation resistance 1	0.148205	Cluster 1	2726
P2rx4	P2rx4	purinergic receptor P2X 4	0.136106	Cluster 1	2726
P2ry14	P2ry14	purinergic receptor P2Y14	0.295534	Cluster 1	2726
P2ry4	P2ry4	pyrimidinergic receptor P2Y4	0.794038	Cluster 1	2726
P4hb	P4hb	prolyl 4-hydroxylase subunit beta	0.121168	Cluster 1	2726
P4htm	P4htm	prolyl 4-hydroxylase, transmembrane	0.316017	Cluster 1	2726
Pabpc1	Pabpc1	poly(A) binding protein, cytoplasmic 1	0.137468	Cluster 1	2726
Pacrgl	Pacrgl	parkin coregulated like	0.189687	Cluster 1	2726
Pacsin3	Pacsin3	protein kinase C and casein kinase substrate in neurons 3	0.322614	Cluster 1	2726
Pafah1b3	Pafah1b3	platelet-activating factor acetylhydrolase 1b, catalytic subunit 3	0.272329	Cluster 1	2726
Palb2	Palb2	partner and localizer of BRCA2	0.227305	Cluster 1	2726
Pan2	Pan2	poly(A) specific ribonuclease subunit PAN2	0.330411	Cluster 1	2726
Pan3	Pan3	poly(A) specific ribonuclease subunit PAN3	0.221109	Cluster 1	2726
Panx2	Panx2	pannexin 2	0.119846	Cluster 1	2726
Paox	Paox	polyamine oxidase	0.164326	Cluster 1	2726
Papd4	Papd4	PAP associated domain containing 4	0.426286	Cluster 1	2726
Papd5	Papd5	PAP associated domain containing 5	0.283229	Cluster 1	2726
Papln	Papln	papilin, proteoglycan-like sulfated glycoprotein	0.215566	Cluster 1	2726
Papolg	Papolg	poly(A) polymerase gamma	0.185384	Cluster 1	2726
Papss2	Papss2	3'-phosphoadenosine 5'-phosphosulfate synthase 2	0.342857	Cluster 1	2726
Pard6b	Pard6b	par-6 family cell polarity regulator beta	0.22517	Cluster 1	2726
Pard6g	Pard6g	par-6 family cell polarity regulator gamma	0.292319	Cluster 1	2726
Parl	Parl	presenilin associated, rhomboid-like	0.200037	Cluster 1	2726
Parn	Parn	poly(A)-specific ribonuclease	0.180145	Cluster 1	2726
Patz1	Patz1	POZ (BTB) and AT hook containing zinc finger 1	0.15077	Cluster 1	2726
Paxbp1	Paxbp1	PAX3 and PAX7 binding protein 1	0.213395	Cluster 1	2726
Pbld1	Pbld1	phenazine biosynthesis-like protein domain containing 1	0.334843	Cluster 1	2726
Pcdh20	Pcdh20	protocadherin 20	0.786111	Cluster 1	2726
Pcdh8	Pcdh8	protocadherin 8	0.539266	Cluster 1	2726
Pcdh9	Pcdh9	protocadherin 9	0.317294	Cluster 1	2726
Pcdhb12	Pcdhb12	protocadherin beta 12	0.344298	Cluster 1	2726
Pcdhb20	Pcdhb20	protocadherin beta 20	0.214394	Cluster 1	2726
Pcdhb21	Pcdhb21	protocadherin beta 21	0.417798	Cluster 1	2726
Pcdhgb6	Pcdhgb6	protocadherin gamma subfamily B, 6	0.212492	Cluster 1	2726
Pcf11	Pcf11	PCF11 cleavage and polyadenylation factor subunit	0.28808	Cluster 1	2726
Pcgf2	Pcgf2	polycomb group ring finger 2	0.219167	Cluster 1	2726
Pcif1	Pcif1	PDX1 C-terminal inhibiting factor 1	0.259117	Cluster 1	2726
Pck2	Pck2	phosphoenolpyruvate carboxykinase 2 (mitochondrial)	0.159728	Cluster 1	2726
Pcmtd1	Pcmtd1	protein-L-isoaspartate (D-aspartate) O-methyltransferase domain containing 1	0.139355	Cluster 1	2726
Pcmtd2	Pcmtd2	protein-L-isoaspartate (D-aspartate) O-methyltransferase domain containing 2	0.174159	Cluster 1	2726
Pcnt	Pcnt	pericentrin	0.140274	Cluster 1	2726
Pcnx1	Pcnx1	pecanex 1	0.139829	Cluster 1	2726
Pcnx2	Pcnx2	pecanex 2	0.304102	Cluster 1	2726
Pdcd2	Pdcd2	programmed cell death 2	0.14798	Cluster 1	2726
Pddc1	Pddc1	Parkinson disease 7 domain containing 1	1.70918	Cluster 1	2726
Pde1c	Pde1c	phosphodiesterase 1C	0.234467	Cluster 1	2726
Pde9a	Pde9a	phosphodiesterase 9A	0.291885	Cluster 1	2726
Pdgfrb	Pdgfrb	platelet derived growth factor receptor beta	0.232874	Cluster 1	2726
Pdk1	Pdk1	pyruvate dehydrogenase kinase 1	0.269134	Cluster 1	2726
Pdk2	Pdk2	pyruvate dehydrogenase kinase 2	0.219851	Cluster 1	2726
Pdlim3	Pdlim3	PDZ and LIM domain 3	0.331525	Cluster 1	2726
Pdlim4	Pdlim4	PDZ and LIM domain 4	0.289861	Cluster 1	2726
Pdp1	Pdp1	pyruvate dehyrogenase phosphatase catalytic subunit 1	0.179336	Cluster 1	2726
Pdrg1	Pdrg1	p53 and DNA damage regulated 1	0.206877	Cluster 1	2726
Pear1	Pear1	platelet endothelial aggregation receptor 1	0.208141	Cluster 1	2726
Pecr	Pecr	peroxisomal trans-2-enoyl-CoA reductase	0.174068	Cluster 1	2726
Peli1	Peli1	pellino E3 ubiquitin protein ligase 1	0.136413	Cluster 1	2726
Per1	Per1	period circadian regulator 1	0.361379	Cluster 1	2726
Perp	Perp	PERP, TP53 apoptosis effector	0.274022	Cluster 1	2726
Pes1	Pes1	pescadillo ribosomal biogenesis factor 1	0.159187	Cluster 1	2726
Pex11a	Pex11a	peroxisomal biogenesis factor 11 alpha	0.246678	Cluster 1	2726
Pex16	Pex16	peroxisomal biogenesis factor 16	0.201987	Cluster 1	2726
Pex3	Pex3	peroxisomal biogenesis factor 3	0.258053	Cluster 1	2726
Pex5	Pex5	peroxisomal biogenesis factor 5	0.141366	Cluster 1	2726
Pfkfb3	Pfkfb3	6-phosphofructo-2-kinase/fructose-2,6-biphosphatase 3	0.764192	Cluster 1	2726
Pfkfb4	Pfkfb4	6-phosphofructo-2-kinase/fructose-2,6-biphosphatase 4	0.19205	Cluster 1	2726
Pgam2	Pgam2	phosphoglycerate mutase 2	0.343949	Cluster 1	2726
Pgam5	Pgam5	PGAM family member 5, mitochondrial serine/threonine protein phosphatase	0.187634	Cluster 1	2726
Pgap1	Pgap1	post-GPI attachment to proteins inositol deacylase 1	0.251149	Cluster 1	2726
Pgbd1	Pgbd1	piggyBac transposable element derived 1	1.3848	Cluster 1	2726
Pgrmc1	Pgrmc1	progesterone receptor membrane component 1	0.140819	Cluster 1	2726
Phactr2	Phactr2	phosphatase and actin regulator 2	0.32383	Cluster 1	2726
Phb2	Phb2	prohibitin 2	0.104883	Cluster 1	2726
Phc1	Phc1	polyhomeotic homolog 1	0.222045	Cluster 1	2726
Phc2	Phc2	polyhomeotic homolog 2	0.10348	Cluster 1	2726
Phf1	Phf1	PHD finger protein 1	0.277017	Cluster 1	2726
Phf12	Phf12	PHD finger protein 12	0.146431	Cluster 1	2726
Phf13	Phf13	PHD finger protein 13	0.200685	Cluster 1	2726
Phf21b	Phf21b	PHD finger protein 21B	0.169244	Cluster 1	2726
Phf3	Phf3	PHD finger protein 3	0.124001	Cluster 1	2726
Phkg1	Phkg1	phosphorylase kinase catalytic subunit gamma 1	0.621826	Cluster 1	2726
Phlda2	Phlda2	pleckstrin homology-like domain, family A, member 2	0.814601	Cluster 1	2726
Phldb1	Phldb1	pleckstrin homology-like domain, family B, member 1	0.15939	Cluster 1	2726
Pias3	Pias3	protein inhibitor of activated STAT, 3	0.144463	Cluster 1	2726
Piezo2	Piezo2	piezo-type mechanosensitive ion channel component 2	0.2422	Cluster 1	2726
Piga	Piga	phosphatidylinositol glycan anchor biosynthesis, class A	0.457452	Cluster 1	2726
Pigl	Pigl	phosphatidylinositol glycan anchor biosynthesis, class L	0.169397	Cluster 1	2726
Pigy	Pigy	phosphatidylinositol glycan anchor biosynthesis, class Y	0.192987	Cluster 1	2726
Pik3ca	Pik3ca	phosphatidylinositol-4,5-bisphosphate 3-kinase, catalytic subunit alpha	0.128895	Cluster 1	2726
Pik3ip1	Pik3ip1	phosphoinositide-3-kinase interacting protein 1	0.430613	Cluster 1	2726
Pik3r5	Pik3r5	phosphoinositide-3-kinase, regulatory subunit 5	0.469059	Cluster 1	2726
Pikfyve	Pikfyve	phosphoinositide kinase, FYVE-type zinc finger containing	0.221102	Cluster 1	2726
Pim3	Pim3	Pim-3 proto-oncogene, serine/threonine kinase	0.38708	Cluster 1	2726
Pink1	Pink1	PTEN induced kinase 1	0.531687	Cluster 1	2726
Pip4p1	Pip4p1	phosphatidylinositol-4,5-bisphosphate 4-phosphatase 1	0.130781	Cluster 1	2726
Pip5k1a	Pip5k1a	phosphatidylinositol-4-phosphate 5-kinase, type 1, alpha	0.0963799	Cluster 1	2726
Pitpnm1	Pitpnm1	phosphatidylinositol transfer protein, membrane-associated 1	0.195249	Cluster 1	2726
Pkd1	Pkd1	polycystin 1, transient receptor potential channel interacting	0.221553	Cluster 1	2726
Pkdcc	Pkdcc	protein kinase domain containing, cytoplasmic	0.18898	Cluster 1	2726
Pkig	Pkig	cAMP-dependent protein kinase inhibitor gamma	0.201287	Cluster 1	2726
Pkn1	Pkn1	protein kinase N1	0.101026	Cluster 1	2726
Pkn2	Pkn2	protein kinase N2	0.144346	Cluster 1	2726
Pla1a	Pla1a	phospholipase A1 member A	0.240357	Cluster 1	2726
Pla2g12a	Pla2g12a	phospholipase A2, group XIIA	0.326772	Cluster 1	2726
Pla2g3	Pla2g3	phospholipase A2, group III	0.730113	Cluster 1	2726
Pla2g4b	Pla2g4b	phospholipase A2 group IVB	0.287022	Cluster 1	2726
Plag1	Plag1	PLAG1 zinc finger	0.556954	Cluster 1	2726
Plcb4	Plcb4	phospholipase C, beta 4	0.155362	Cluster 1	2726
Plcd1	Plcd1	phospholipase C, delta 1	0.508268	Cluster 1	2726
Plcg1	Plcg1	phospholipase C, gamma 1	0.144765	Cluster 1	2726
Plekha3	Plekha3	pleckstrin homology domain containing A3	0.165788	Cluster 1	2726
Plekhg2	Plekhg2	pleckstrin homology and RhoGEF domain containing G2	0.173369	Cluster 1	2726
Plekhh2	Plekhh2	pleckstrin homology, MyTH4 and FERM domain containing H2	0.337833	Cluster 1	2726
Plekhm2	Plekhm2	pleckstrin homology and RUN domain containing M2	0.212127	Cluster 1	2726
Plin5	Plin5	perilipin 5	0.600704	Cluster 1	2726
Plpp1	Plpp1	phospholipid phosphatase 1	0.253794	Cluster 1	2726
Plscr4	Plscr4	phospholipid scramblase 4	0.402637	Cluster 1	2726
Plvap	Plvap	plasmalemma vesicle associated protein	0.252944	Cluster 1	2726
Pm20d1	Pm20d1	peptidase M20 domain containing 1	0.441284	Cluster 1	2726
Pmm1	Pmm1	phosphomannomutase 1	0.172138	Cluster 1	2726
Pmm2	Pmm2	phosphomannomutase 2	0.0938845	Cluster 1	2726
Pms2	Pms2	PMS1 homolog 2, mismatch repair system component	0.0709173	Cluster 1	2726
Pnldc1	Pnldc1	PARN like, ribonuclease domain containing 1	0.295257	Cluster 1	2726
Pnpla2	Pnpla2	patatin-like phospholipase domain containing 2	0.574393	Cluster 1	2726
Pnpla6	Pnpla6	patatin-like phospholipase domain containing 6	0.141682	Cluster 1	2726
Pnpla7	Pnpla7	patatin-like phospholipase domain containing 7	0.550403	Cluster 1	2726
Pnrc1	Pnrc1	proline-rich nuclear receptor coactivator 1	0.109361	Cluster 1	2726
Poc1b	Poc1b	POC1 centriolar protein B	0.139775	Cluster 1	2726
Poc5	Poc5	POC5 centriolar protein	0.158198	Cluster 1	2726
Podxl2	Podxl2	podocalyxin-like 2	0.174052	Cluster 1	2726
Poldip3	Poldip3	DNA polymerase delta interacting protein 3	0.149932	Cluster 1	2726
Pole	Pole	DNA polymerase epsilon, catalytic subunit	0.187032	Cluster 1	2726
Polg2	Polg2	DNA polymerase gamma 2, accessory subunit	0.361045	Cluster 1	2726
Polr1c	Polr1c	RNA polymerase I and III subunit C	0.125389	Cluster 1	2726
Polr2a	Polr2a	RNA polymerase II subunit A	0.108391	Cluster 1	2726
Polr2d	Polr2d	RNA polymerase II subunit D	0.277635	Cluster 1	2726
Polr2e	Polr2e	RNA polymerase II subunit E	0.220352	Cluster 1	2726
Polr3a	Polr3a	RNA polymerase III subunit A	0.0934179	Cluster 1	2726
Polrmt	Polrmt	RNA polymerase mitochondrial	0.140966	Cluster 1	2726
Pomt2	Pomt2	protein-O-mannosyltransferase 2	0.178942	Cluster 1	2726
Porcn	Porcn	porcupine O-acyltransferase	0.112736	Cluster 1	2726
Pot1b	Pot1b	protection of telomeres 1B	0.33243	Cluster 1	2726
Pou6f1	Pou6f1	POU class 6 homeobox 1	0.177478	Cluster 1	2726
Ppan	Ppan	peter pan homolog	0.221325	Cluster 1	2726
Ppargc1a	Ppargc1a	PPARG coactivator 1 alpha	0.282639	Cluster 1	2726
Ppfibp2	Ppfibp2	PPFIA binding protein 2	0.383018	Cluster 1	2726
Ppie	Ppie	peptidylprolyl isomerase E	0.249576	Cluster 1	2726
Ppif	Ppif	peptidylprolyl isomerase F	0.223276	Cluster 1	2726
Ppil4	Ppil4	peptidylprolyl isomerase like 4	0.12836	Cluster 1	2726
Ppil6	Ppil6	peptidylprolyl isomerase like 6	0.314359	Cluster 1	2726
Ppm1a	Ppm1a	protein phosphatase, Mg2+/Mn2+ dependent, 1A	0.204685	Cluster 1	2726
Ppm1d	Ppm1d	protein phosphatase, Mg2+/Mn2+ dependent, 1D	0.130842	Cluster 1	2726
Ppox	Ppox	protoporphyrinogen oxidase	0.137778	Cluster 1	2726
Ppp1cc	Ppp1cc	protein phosphatase 1 catalytic subunit gamma	0.106972	Cluster 1	2726
Ppp1r12b	Ppp1r12b	protein phosphatase 1, regulatory subunit 12B	0.186114	Cluster 1	2726
Ppp1r12c	Ppp1r12c	protein phosphatase 1, regulatory subunit 12C	0.180382	Cluster 1	2726
Ppp1r13b	Ppp1r13b	protein phosphatase 1, regulatory subunit 13B	0.146249	Cluster 1	2726
Ppp1r15b	Ppp1r15b	protein phosphatase 1, regulatory subunit 15B	0.137332	Cluster 1	2726
Ppp1r21	Ppp1r21	protein phosphatase 1, regulatory subunit 21	0.134245	Cluster 1	2726
Ppp1r3c	Ppp1r3c	protein phosphatase 1, regulatory subunit 3C	0.242793	Cluster 1	2726
Ppp2r1b	Ppp2r1b	protein phosphatase 2 scaffold subunit A beta	0.137468	Cluster 1	2726
Ppp2r2a	Ppp2r2a	protein phosphatase 2, regulatory subunit B, alpha	0.231637	Cluster 1	2726
Ppp2r2d	Ppp2r2d	protein phosphatase 2, regulatory subunit B, delta	0.158682	Cluster 1	2726
Ppp2r3b	Ppp2r3b	protein phosphatase 2, regulatory subunit B'', beta	0.298433	Cluster 1	2726
Ppp2r3c	Ppp2r3c	protein phosphatase 2, regulatory subunit B'', gamma	0.216864	Cluster 1	2726
Ppp2r5a	Ppp2r5a	protein phosphatase 2, regulatory subunit B', alpha	0.149824	Cluster 1	2726
Ppp3cc	Ppp3cc	protein phosphatase 3 catalytic subunit gamma	0.246797	Cluster 1	2726
Ppp4r1	Ppp4r1	protein phosphatase 4, regulatory subunit 1	0.125557	Cluster 1	2726
Ppp4r3a	Ppp4r3a	protein phosphatase 4, regulatory subunit 3A	0.128645	Cluster 1	2726
Ppp4r4	Ppp4r4	protein phosphatase 4, regulatory subunit 4	0.387878	Cluster 1	2726
Ppp6r2	Ppp6r2	protein phosphatase 6, regulatory subunit 2	0.135461	Cluster 1	2726
Ppp6r3	Ppp6r3	protein phosphatase 6, regulatory subunit 3	0.0845508	Cluster 1	2726
Pram1	Pram1	PML-RARA regulated adaptor molecule 1	0.944454	Cluster 1	2726
Prdm1	Prdm1	PR/SET domain 1	0.314509	Cluster 1	2726
Prdm4	Prdm4	PR/SET domain 4	0.148749	Cluster 1	2726
Prdx6	Prdx6	peroxiredoxin 6	0.302164	Cluster 1	2726
Prelid3a	Prelid3a	PRELI domain containing 3A	0.265723	Cluster 1	2726
Prickle3	Prickle3	prickle planar cell polarity protein 3	0.148906	Cluster 1	2726
Prkab1	Prkab1	protein kinase AMP-activated non-catalytic subunit beta 1	0.180807	Cluster 1	2726
Prkcsh	Prkcsh	protein kinase C substrate 80K-H	0.0994898	Cluster 1	2726
Prl8a5	Prl8a5	prolactin family 8, subfamily a, member 5	0.452189	Cluster 1	2726
Prmt9	Prmt9	protein arginine methyltransferase 9	0.141802	Cluster 1	2726
Prodh1	Prodh1	proline dehydrogenase 1	0.562265	Cluster 1	2726
Prom2	Prom2	prominin 2	0.232081	Cluster 1	2726
Prosc	Prosc	proline synthetase co-transcribed homolog (bacterial)	0.370693	Cluster 1	2726
Proser1	Proser1	proline and serine rich 1	0.172972	Cluster 1	2726
Proser2	Proser2	proline and serine rich 2	0.371365	Cluster 1	2726
Prpf18	Prpf18	pre-mRNA processing factor 18	0.116588	Cluster 1	2726
Prpf39	Prpf39	pre-mRNA processing factor 39	0.20083	Cluster 1	2726
Prpf4	Prpf4	pre-mRNA processing factor 4	0.119344	Cluster 1	2726
Prpf8	Prpf8	pre-mRNA processing factor 8	0.156328	Cluster 1	2726
Prpsap2	Prpsap2	phosphoribosyl pyrophosphate synthetase-associated protein 2	0.122894	Cluster 1	2726
Prr14	Prr14	proline rich 14	0.143977	Cluster 1	2726
Prr15	Prr15	proline rich 15	0.644821	Cluster 1	2726
Prr15l	Prr15l	proline rich 15-like	0.293616	Cluster 1	2726
Prr22	Prr22	proline rich 22	0.284261	Cluster 1	2726
Prrt4	Prrt4	proline-rich transmembrane protein 4	0.492116	Cluster 1	2726
Prss50	Prss50	serine protease 50	0.421886	Cluster 1	2726
Prtfdc1	Prtfdc1	phosphoribosyl transferase domain containing 1	0.201076	Cluster 1	2726
Prxl2b	Prxl2b	peroxiredoxin like 2B	0.221716	Cluster 1	2726
Psen2	Psen2	presenilin 2	0.228089	Cluster 1	2726
Psma6	Psma6	proteasome 20S subunit alpha 6	0.108854	Cluster 1	2726
Psma7	Psma7	proteasome 20S subunit alpha 7	0.137009	Cluster 1	2726
Psmb1	Psmb1	proteasome 20S subunit beta 1	0.083022	Cluster 1	2726
Psmb4	Psmb4	proteasome 20S subunit beta 4	0.105162	Cluster 1	2726
Psmd3	Psmd3	proteasome 26S subunit, non-ATPase 3	0.103625	Cluster 1	2726
Psmd9	Psmd9	proteasome 26S subunit, non-ATPase 9	0.253323	Cluster 1	2726
Ptbp1	Ptbp1	polypyrimidine tract binding protein 1	0.095823	Cluster 1	2726
Ptbp2	Ptbp2	polypyrimidine tract binding protein 2	0.458496	Cluster 1	2726
Ptch1	Ptch1	patched 1	0.128915	Cluster 1	2726
Ptdss1	Ptdss1	phosphatidylserine synthase 1	0.245503	Cluster 1	2726
Ptger2	Ptger2	prostaglandin E receptor 2	0.319081	Cluster 1	2726
Ptger4	Ptger4	prostaglandin E receptor 4	0.83522	Cluster 1	2726
Ptges	Ptges	prostaglandin E synthase	0.400656	Cluster 1	2726
Ptov1	Ptov1	PTOV1, extended AT-hook containing adaptor protein	0.11561	Cluster 1	2726
Ptp4a3	Ptp4a3	protein tyrosine phosphatase 4A3	0.295014	Cluster 1	2726
Ptpdc1	Ptpdc1	protein tyrosine phosphatase domain containing 1	0.204896	Cluster 1	2726
Ptpmt1	Ptpmt1	protein tyrosine phosphatase, mitochondrial 1	0.218795	Cluster 1	2726
Ptpn21	Ptpn21	protein tyrosine phosphatase, non-receptor type 21	0.201023	Cluster 1	2726
Ptprb	Ptprb	protein tyrosine phosphatase, receptor type, B	0.664195	Cluster 1	2726
Ptprg	Ptprg	protein tyrosine phosphatase, receptor type, G	0.328117	Cluster 1	2726
Ptpru	Ptpru	protein tyrosine phosphatase, receptor type, U	0.276626	Cluster 1	2726
Pttg1ip	Pttg1ip	PTTG1 interacting protein	0.11917	Cluster 1	2726
Puf60	Puf60	poly-U binding splicing factor 60	0.157336	Cluster 1	2726
Pusl1	Pusl1	pseudouridine synthase like 1	0.118894	Cluster 1	2726
Pxn	Pxn	paxillin	0.269249	Cluster 1	2726
Pygb	Pygb	glycogen phosphorylase B	0.177263	Cluster 1	2726
Qars1	Qars1	glutaminyl-tRNA synthetase 1	0.215	Cluster 1	2726
Qpctl	Qpctl	glutaminyl-peptide cyclotransferase-like	0.10294	Cluster 1	2726
Qtrt1	Qtrt1	queuine tRNA-ribosyltransferase catalytic subunit 1	0.293117	Cluster 1	2726
R3hcc1	R3hcc1	R3H domain and coiled-coil containing 1	0.146853	Cluster 1	2726
R3hdm1	R3hdm1	R3H domain containing 1	0.128958	Cluster 1	2726
Rab11b	Rab11b	RAB11B, member RAS oncogene family	0.106412	Cluster 1	2726
Rab11fip1	Rab11fip1	RAB11 family interacting protein 1	0.209935	Cluster 1	2726
Rab12	Rab12	RAB12, member RAS oncogene family	0.16174	Cluster 1	2726
Rab20	Rab20	RAB20, member RAS oncogene family	0.572249	Cluster 1	2726
Rab22a	Rab22a	RAB22A, member RAS oncogene family	0.166226	Cluster 1	2726
Rab3ip	Rab3ip	RAB3A interacting protein	0.117532	Cluster 1	2726
Rab40c	Rab40c	Rab40c, member RAS oncogene family	0.161972	Cluster 1	2726
Rab43	Rab43	RAB43, member RAS oncogene family	0.368269	Cluster 1	2726
Rab4a	Rab4a	RAB4A, member RAS oncogene family	0.130439	Cluster 1	2726
Rab5al1	Rab5al1	Rab5a, member RAS oncogene family-like 1	0.182345	Cluster 1	2726
Rabac1	Rabac1	Rab acceptor 1	0.115094	Cluster 1	2726
Rabep2	Rabep2	rabaptin, RAB GTPase binding effector protein 2	0.292842	Cluster 1	2726
Rabggta	Rabggta	Rab geranylgeranyltransferase subunit alpha	0.117391	Cluster 1	2726
Rack1/ENSRNOG00000052620	Rack1	receptor for activated C kinase 1	0.142496	Cluster 1	2726
Rad21l1	Rad21l1	RAD21 cohesin complex component like 1	0.441346	Cluster 1	2726
Rad50	Rad50	RAD50 double strand break repair protein	0.134946	Cluster 1	2726
Rad9a	Rad9a	RAD9 checkpoint clamp component A	0.176964	Cluster 1	2726
Rae1	Rae1	ribonucleic acid export 1	0.192669	Cluster 1	2726
Raf1	Raf1	Raf-1 proto-oncogene, serine/threonine kinase	0.196536	Cluster 1	2726
Ralbp1	Ralbp1	ralA binding protein 1	0.149903	Cluster 1	2726
Ralgps1	Ralgps1	Ral GEF with PH domain and SH3 binding motif 1	0.0965775	Cluster 1	2726
Ralgps2	Ralgps2	Ral GEF with PH domain and SH3 binding motif 2	0.168875	Cluster 1	2726
Ramp1	Ramp1	receptor activity modifying protein 1	0.407672	Cluster 1	2726
Ramp3	Ramp3	receptor activity modifying protein 3	0.614929	Cluster 1	2726
Ranbp17	Ranbp17	RAN binding protein 17	0.255654	Cluster 1	2726
Ranbp2/294429	Ranbp2	RAN binding protein 2	0.138057	Cluster 1	2726
Ranbp3	Ranbp3	RAN binding protein 3	0.140026	Cluster 1	2726
Rapsn	Rapsn	receptor-associated protein of the synapse	0.606527	Cluster 1	2726
Rarb	Rarb	retinoic acid receptor, beta	0.224458	Cluster 1	2726
Rasa2	Rasa2	RAS p21 protein activator 2	0.299269	Cluster 1	2726
Rasa3	Rasa3	RAS p21 protein activator 3	0.23079	Cluster 1	2726
Rasa4	Rasa4	RAS p21 protein activator 4	0.259998	Cluster 1	2726
Rasd2	Rasd2	RASD family, member 2	0.340986	Cluster 1	2726
Rasl12	Rasl12	RAS-like, family 12	0.299104	Cluster 1	2726
Rassf1	Rassf1	Ras association domain family member 1	0.135649	Cluster 1	2726
Rassf4	Rassf4	Ras association domain family member 4	0.324989	Cluster 1	2726
Rassf6	Rassf6	Ras association domain family member 6	0.477566	Cluster 1	2726
Rassf7	Rassf7	Ras association domain family member 7	0.23872	Cluster 1	2726
Rassf8	Rassf8	Ras association domain family member 8	0.278445	Cluster 1	2726
Rbbp6	Rbbp6	RB binding protein 6, ubiquitin ligase	0.229219	Cluster 1	2726
Rbl2	Rbl2	RB transcriptional corepressor like 2	0.33375	Cluster 1	2726
Rbm11	Rbm11	RNA binding motif protein 11	0.321267	Cluster 1	2726
Rbm17	Rbm17	RNA binding motif protein 17	0.289415	Cluster 1	2726
Rbm19	Rbm19	RNA binding motif protein 19	0.144895	Cluster 1	2726
Rbm22	Rbm22	RNA binding motif protein 22	0.178544	Cluster 1	2726
Rbm28	Rbm28	RNA binding motif protein 28	0.128553	Cluster 1	2726
Rbm3	Rbm3	RNA binding motif protein 3	0.540074	Cluster 1	2726
Rbm33	Rbm33	RNA binding motif protein 33	0.366548	Cluster 1	2726
Rbm34	Rbm34	RNA binding motif protein 34	0.163368	Cluster 1	2726
Rbm42	Rbm42	RNA binding motif protein 42	0.117596	Cluster 1	2726
Rbm43	Rbm43	RNA binding motif protein 43	0.24486	Cluster 1	2726
Rbm48	Rbm48	RNA binding motif protein 48	0.309667	Cluster 1	2726
Rbm7	Rbm7	RNA binding motif protein 7	0.26276	Cluster 1	2726
Rbpms	Rbpms	RNA binding protein, mRNA processing factor	0.257399	Cluster 1	2726
Rbsn	Rbsn	rabenosyn, RAB effector	0.0823824	Cluster 1	2726
Rc3h2	Rc3h2	ring finger and CCCH-type domains 2	0.242734	Cluster 1	2726
Rcc1l	Rcc1l	RCC1 like	0.133024	Cluster 1	2726
Rchy1	Rchy1	ring finger and CHY zinc finger domain containing 1	0.191586	Cluster 1	2726
Rcor3	Rcor3	REST corepressor 3	0.28197	Cluster 1	2726
Rela	Rela	RELA proto-oncogene, NF-kB subunit	0.128535	Cluster 1	2726
Relch	Relch	RAB11 binding and LisH domain, coiled-coil and HEAT repeat containing	0.154396	Cluster 1	2726
Reln	Reln	reelin	0.346127	Cluster 1	2726
Relt	Relt	RELT, TNF receptor	0.513896	Cluster 1	2726
Repin1	Repin1	replication initiator 1	0.104969	Cluster 1	2726
Rest	Rest	RE1-silencing transcription factor	0.298336	Cluster 1	2726
Retreg3	Retreg3	reticulophagy regulator family member 3	0.081728	Cluster 1	2726
Rev3l	Rev3l	REV3 like, DNA directed polymerase zeta catalytic subunit	0.193241	Cluster 1	2726
Rexo1	Rexo1	RNA exonuclease 1 homolog	0.179002	Cluster 1	2726
Rfc4	Rfc4	replication factor C subunit 4	0.137979	Cluster 1	2726
Rfc5	Rfc5	replication factor C subunit 5	0.255735	Cluster 1	2726
Rflnb	Rflnb	refilin B	0.284221	Cluster 1	2726
Rft1	Rft1	RFT1 homolog	0.159655	Cluster 1	2726
Rftn2	Rftn2	raftlin family member 2	0.492363	Cluster 1	2726
Rfx2	Rfx2	regulatory factor X2	0.232447	Cluster 1	2726
Rfx7	Rfx7	regulatory factor X, 7	0.263011	Cluster 1	2726
Rfx8	Rfx8	RFX family member 8, lacking RFX DNA binding domain	0.374696	Cluster 1	2726
RGD1302996	RGD1302996	RIKEN cDNA 2310061I04 gene	0.167325	Cluster 1	2726
RGD1305298	RGD1305298	hypothetical LOC299330	0.723415	Cluster 1	2726
RGD1306072	RGD1306072	hypothetical LOC304654	0.25109	Cluster 1	2726
RGD1308117	RGD1308117	similar to 9930012K11Rik protein	0.328222	Cluster 1	2726
RGD1309108	RGD1309108	similar to hypothetical protein FLJ23554	0.398451	Cluster 1	2726
RGD1309651	RGD1309651	similar to 1190005I06Rik protein	0.654527	Cluster 1	2726
RGD1309870	RGD1309870	hypothetical LOC289778	0.783762	Cluster 1	2726
RGD1310587	RGD1310587	RIKEN cDNA C130074G19 gene	0.310754	Cluster 1	2726
RGD1310819	RGD1310819	similar to putative protein (5S487)	0.183014	Cluster 1	2726
RGD1311447	RGD1311447	LOC363276	0.799637	Cluster 1	2726
RGD1311744	RGD1311744	similar to RIKEN cDNA 5830475I06	0.125135	Cluster 1	2726
RGD1359127	RGD1359127	similar to RIKEN cDNA 2310011J03	0.243745	Cluster 1	2726
RGD1359508	RGD1359508	similar to protein C33A12.3	0.468787	Cluster 1	2726
RGD1560289	RGD1560289	similar to chromosome 3 open reading frame 20	0.524224	Cluster 1	2726
RGD1561277	RGD1561277	RGD1561277	0.135756	Cluster 1	2726
RGD1561517	RGD1561517	similar to chromosome 20 open reading frame 144	0.640191	Cluster 1	2726
RGD1562608	RGD1562608	similar to KIAA1328 protein	0.347961	Cluster 1	2726
RGD1563578	RGD1563578	similar to PGC7	0.667352	Cluster 1	2726
RGD1564133	RGD1564133	similar to odorant binding protein 2B	1.78086	Cluster 1	2726
RGD1564786	RGD1564786	similar to OTTMUSP00000000636	1.06279	Cluster 1	2726
RGD1565033	RGD1565033	RIKEN cDNA 1810010H24 gene	0.286609	Cluster 1	2726
RGD1565355	RGD1565355	similar to fatty acid translocase/CD36	0.665526	Cluster 1	2726
RGD1565367	RGD1565367	similar to Solute carrier family 23, member 2 (Sodium-dependent vitamin C transporter 2)	0.211228	Cluster 1	2726
RGD1565685	RGD1565685	similar to RIKEN cDNA 1810030O07	0.218527	Cluster 1	2726
RGD1565866	RGD1565866	similar to FLJ44112 protein	0.25928	Cluster 1	2726
RGD621098	RGD621098	similar to RIKEN cDNA D230025D16Rik	0.210681	Cluster 1	2726
RGD735065	RGD735065	similar to GI:13385412-like protein splice form I	0.0724089	Cluster 1	2726
Rgs20	Rgs20	regulator of G-protein signaling 20	0.638746	Cluster 1	2726
Rhbdf1	Rhbdf1	rhomboid 5 homolog 1	0.356038	Cluster 1	2726
Rhoh	Rhoh	ras homolog family member H	0.48079	Cluster 1	2726
Rhoj	Rhoj	ras homolog family member J	0.254217	Cluster 1	2726
Rhov	Rhov	ras homolog family member V	0.398181	Cluster 1	2726
Rictor	Rictor	RPTOR independent companion of MTOR, complex 2	0.251301	Cluster 1	2726
Riiad1	Riiad1	regulatory subunit of type II PKA R-subunit domain containing 1	0.275524	Cluster 1	2726
Rims1	Rims1	regulating synaptic membrane exocytosis 1	0.44919	Cluster 1	2726
Rims2	Rims2	regulating synaptic membrane exocytosis 2	0.275483	Cluster 1	2726
Riok3	Riok3	RIO kinase 3	0.0935246	Cluster 1	2726
Ripk2	Ripk2	receptor-interacting serine-threonine kinase 2	0.18103	Cluster 1	2726
Ripk4	Ripk4	receptor-interacting serine-threonine kinase 4	0.218876	Cluster 1	2726
Ripor1	Ripor1	RHO family interacting cell polarization regulator 1	0.193376	Cluster 1	2726
Rlf	Rlf	rearranged L-myc fusion	0.104018	Cluster 1	2726
Rmnd1	Rmnd1	required for meiotic nuclear division 1 homolog	0.10958	Cluster 1	2726
Rnd2	Rnd2	Rho family GTPase 2	0.507909	Cluster 1	2726
Rnd3	Rnd3	Rho family GTPase 3	0.210998	Cluster 1	2726
Rnf123	Rnf123	ring finger protein 123	0.14843	Cluster 1	2726
rnf141	rnf141	ring finger protein 141	0.142518	Cluster 1	2726
Rnf144b	Rnf144b	ring finger protein 144B	0.163242	Cluster 1	2726
Rnf146	Rnf146	ring finger protein 146	0.196517	Cluster 1	2726
Rnf149	Rnf149	ring finger protein 149	0.159472	Cluster 1	2726
Rnf166	Rnf166	ring finger protein 166	0.15896	Cluster 1	2726
Rnf170	Rnf170	ring finger protein 170	0.253467	Cluster 1	2726
Rnf19b	Rnf19b	ring finger protein 19B	0.148389	Cluster 1	2726
Rnf207	Rnf207	ring finger protein 207	0.626433	Cluster 1	2726
Rnf217	Rnf217	ring finger protein 217	0.227978	Cluster 1	2726
Rnf220	Rnf220	ring finger protein 220	0.184918	Cluster 1	2726
Rnf31	Rnf31	ring finger protein 31	0.28099	Cluster 1	2726
Rnf38	Rnf38	ring finger protein 38	0.171794	Cluster 1	2726
Rnf39	Rnf39	ring finger protein 39	0.715378	Cluster 1	2726
Rnf40	Rnf40	ring finger protein 40	0.213566	Cluster 1	2726
Rnf6	Rnf6	ring finger protein 6	0.147578	Cluster 1	2726
Rnf8	Rnf8	ring finger protein 8	0.222687	Cluster 1	2726
Rora	Rora	RAR-related orphan receptor A	0.615354	Cluster 1	2726
Rorc	Rorc	RAR-related orphan receptor C	0.272034	Cluster 1	2726
Rpgr	Rpgr	retinitis pigmentosa GTPase regulator	0.210032	Cluster 1	2726
Rpl10	Rpl10	ribosomal protein L10	0.189761	Cluster 1	2726
Rpl10a	Rpl10a	ribosomal protein L10A	0.147275	Cluster 1	2726
Rpl11	Rpl11	ribosomal protein L11	0.16825	Cluster 1	2726
Rpl12	Rpl12	ribosomal protein L12	0.144336	Cluster 1	2726
Rpl13	Rpl13	ribosomal protein L13	0.181627	Cluster 1	2726
Rpl13a	Rpl13a	ribosomal protein L13A	0.150888	Cluster 1	2726
Rpl14	Rpl14	ribosomal protein L14	0.152966	Cluster 1	2726
Rpl17	Rpl17	ribosomal protein L17	0.203146	Cluster 1	2726
Rpl18	Rpl18	ribosomal protein L18	0.153002	Cluster 1	2726
Rpl18a	Rpl18a	ribosomal protein L18A	0.148462	Cluster 1	2726
Rpl19	Rpl19	ribosomal protein L19	0.150707	Cluster 1	2726
Rpl21/ENSRNOG00000000957	Rpl21	ribosomal protein L21	0.166046	Cluster 1	2726
Rpl21/ENSRNOG00000032803	Rpl21	ribosomal protein L21	0.181259	Cluster 1	2726
Rpl24	Rpl24	ribosomal protein L24	0.174772	Cluster 1	2726
Rpl26	Rpl26	ribosomal protein L26	0.172954	Cluster 1	2726
Rpl27a	Rpl27a	ribosomal protein L27a	0.152496	Cluster 1	2726
Rpl28	Rpl28	ribosomal protein L28	0.152197	Cluster 1	2726
Rpl29	Rpl29	ribosomal protein L29	0.162788	Cluster 1	2726
Rpl3	Rpl3	ribosomal protein L3	0.143207	Cluster 1	2726
Rpl32/ENSRNOG00000010746	Rpl32	ribosomal protein L32	0.249395	Cluster 1	2726
Rpl34	Rpl34	ribosomal protein L34	0.239757	Cluster 1	2726
Rpl35	Rpl35	ribosomal protein L35	0.170488	Cluster 1	2726
Rpl36	Rpl36	ribosomal protein L36	0.28768	Cluster 1	2726
Rpl37	Rpl37	ribosomal protein L37	0.221376	Cluster 1	2726
Rpl37a	Rpl37a	ribosomal protein L37a	0.217452	Cluster 1	2726
Rpl5	Rpl5	ribosomal protein L5	0.16246	Cluster 1	2726
Rpl6	Rpl6	ribosomal protein L6	0.14088	Cluster 1	2726
Rpl7	Rpl7	ribosomal protein L7	0.116164	Cluster 1	2726
Rpl7a/ENSRNOG00000047737	Rpl7a	ribosomal protein L7a	0.136837	Cluster 1	2726
Rpl7a/ENSRNOG00000049097	Rpl7a	ribosomal protein L7a	0.136837	Cluster 1	2726
Rpl7l1	Rpl7l1	ribosomal protein L7-like 1	0.16525	Cluster 1	2726
Rplp0	Rplp0	ribosomal protein lateral stalk subunit P0	0.203589	Cluster 1	2726
Rplp1	Rplp1	ribosomal protein lateral stalk subunit P1	0.223506	Cluster 1	2726
Rpp21	Rpp21	ribonuclease P/MRP subunit p21	0.139028	Cluster 1	2726
Rpp25	Rpp25	ribonuclease P and MRP subunit p25	0.494349	Cluster 1	2726
Rpp40	Rpp40	ribonuclease P/MRP subunit p40	0.292735	Cluster 1	2726
Rps10/ENSRNOG00000000490	Rps10	ribosomal protein S10	0.159802	Cluster 1	2726
Rps10/ENSRNOG00000052141	Rps10	ribosomal protein S10	0.164997	Cluster 1	2726
Rps10l1/100363439	Rps10l1	ribosomal protein S10-like 1	0.164997	Cluster 1	2726
Rps11	Rps11	ribosomal protein S11	0.0930333	Cluster 1	2726
Rps12	Rps12	ribosomal protein S12	0.201809	Cluster 1	2726
Rps13	Rps13	ribosomal protein S13	0.181289	Cluster 1	2726
Rps15	Rps15	ribosomal protein S15	0.190079	Cluster 1	2726
Rps15a	Rps15a	ribosomal protein S15a	0.211935	Cluster 1	2726
[truncated: 12,552 more rows]

## Sheet: (B) Pituitary - MCL 3.0
unique_gene_id	gene_name	description	Coefficient of Variation	MCL Cluster	MCL Cluster Size
AABR07001512.1	AABR07001512.1	glucagon-like peptide 2 receptor	0.501727	Cluster 1	1255
AABR07005588.1	AABR07005588.1	zinc finger protein 763	0.230062	Cluster 1	1255
AABR07005618.1	AABR07005618.1	acetylserotonin O-methyltransferase-like	0.2351	Cluster 1	1255
AABR07005821.1	AABR07005821.1	ELAV like RNA binding protein 2	1.01933	Cluster 1	1255
AABR07006258.2	AABR07006258.2	testis expressed 101	0.440131	Cluster 1	1255
AABR07012129.1	AABR07012129.1	similar to elongation	0.129388	Cluster 1	1255
AABR07018050.1	AABR07018050.1	RGD1563302	3.31587	Cluster 1	1255
AABR07021384.1	AABR07021384.1	REV1, DNA directed polymerase	0.669626	Cluster 1	1255
AABR07026424.1	AABR07026424.1	microtubule-associated protein 1 light chain 3 beta 2	0.223875	Cluster 1	1255
AABR07038021.1	AABR07038021.1	tweety family member 2	0.592127	Cluster 1	1255
AABR07044925.1	AABR07044925.1	sirtuin 1	0.223111	Cluster 1	1255
AABR07045405.1	AABR07045405.1	transmembrane protease, serine 11G	0.346959	Cluster 1	1255
AABR07048419.2	AABR07048419.2	Zfp37 pseudo	0.127667	Cluster 1	1255
AABR07059198.1	AABR07059198.1	olfactory receptor 1418	0.222732	Cluster 1	1255
AABR07064590.1	AABR07064590.1	hyaluronan and proteoglycan link protein 1	0.250079	Cluster 1	1255
AABR07065078.1	AABR07065078.1	Meis homeobox 2	0.234512	Cluster 1	1255
AABR07066522.1	AABR07066522.1	scaffold attachment factor B2	0.201275	Cluster 1	1255
AABR07071848.1	AABR07071848.1	basic helix-loop-helix family, member e40	2.26753	Cluster 1	1255
AABR07072639.2	AABR07072639.2	chloride intracellular channel 5	0.281244	Cluster 1	1255
Abca1	Abca1	ATP binding cassette subfamily A member 1	0.254044	Cluster 1	1255
Abca9	Abca9	ATP binding cassette subfamily A member 9	0.533026	Cluster 1	1255
Abcb4	Abcb4	ATP binding cassette subfamily B member 4	0.296036	Cluster 1	1255
Abcg1	Abcg1	ATP binding cassette subfamily G member 1	0.191138	Cluster 1	1255
Abhd13	Abhd13	abhydrolase domain containing 13	0.163819	Cluster 1	1255
AC096601.1	AC096601.1	olfactory receptor 1229	0.211402	Cluster 1	1255
AC099384.2	AC099384.2	rCG55159-like	0.407872	Cluster 1	1255
AC106292.2	AC106292.2	galactokinase 2	0.19679	Cluster 1	1255
AC111885.1	AC111885.1	BUD31 homolog	0.557827	Cluster 1	1255
AC119332.1	AC119332.1	SH2B adaptor protein 1	0.524571	Cluster 1	1255
AC120568.1	AC120568.1	RAS like proto-oncogene B	0.471416	Cluster 1	1255
AC128848.1	AC128848.1	Bardet-Biedl syndrome 10	1.43755	Cluster 1	1255
Acer2	Acer2	alkaline ceramidase 2	0.307185	Cluster 1	1255
Ackr1	Ackr1	atypical chemokine receptor 1	1.19045	Cluster 1	1255
Acox1	Acox1	acyl-CoA oxidase 1	0.122505	Cluster 1	1255
Acpt	Acpt	acid phosphatase, testicular	0.643343	Cluster 1	1255
Adamts15	Adamts15	ADAM metallopeptidase with thrombospondin type 1 motif, 15	0.300357	Cluster 1	1255
Adamts5	Adamts5	ADAM metallopeptidase with thrombospondin type 1 motif, 5	0.552455	Cluster 1	1255
Adarb1	Adarb1	adenosine deaminase, RNA-specific, B1	0.366208	Cluster 1	1255
Adcy1	Adcy1	adenylate cyclase 1	0.730105	Cluster 1	1255
Adcy8	Adcy8	adenylate cyclase 8	0.622679	Cluster 1	1255
Adgrf5	Adgrf5	adhesion G protein-coupled receptor F5	0.360584	Cluster 1	1255
Adhfe1	Adhfe1	alcohol dehydrogenase, iron containing, 1	0.671074	Cluster 1	1255
Adnp	Adnp	activity-dependent neuroprotector homeobox	0.1554	Cluster 1	1255
Adrm1	Adrm1	adhesion regulating molecule 1	0.126726	Cluster 1	1255
Agbl2	Agbl2	ATP/GTP binding protein-like 2	0.301723	Cluster 1	1255
Ago4	Ago4	argonaute RISC component 4	0.270177	Cluster 1	1255
Aif1l	Aif1l	allograft inflammatory factor 1-like	0.405888	Cluster 1	1255
Aifm2	Aifm2	apoptosis inducing factor, mitochondria associated 2	0.362629	Cluster 1	1255
Ak5/ENSRNOG00000046947	Ak5	adenylate kinase 5	1.08617	Cluster 1	1255
Akr1c19	Akr1c19	aldo-keto reductase family 1, member C19	0.319721	Cluster 1	1255
Aldh1l1	Aldh1l1	aldehyde dehydrogenase 1 family, member L1	1.20416	Cluster 1	1255
Alkbh1	Alkbh1	alkB homolog 1, histone H2A dioxygenase	0.149246	Cluster 1	1255
Alkbh3	Alkbh3	alkB homolog 3, alpha-ketoglutarate-dependent dioxygenase	0.15289	Cluster 1	1255
Ankfy1	Ankfy1	ankyrin repeat and FYVE domain containing 1	0.159959	Cluster 1	1255
Ankmy2	Ankmy2	ankyrin repeat and MYND domain containing 2	0.176536	Cluster 1	1255
Ankrd12	Ankrd12	ankyrin repeat domain 12	0.225845	Cluster 1	1255
Ankrd50	Ankrd50	ankyrin repeat domain 50	0.168519	Cluster 1	1255
Ankrd53	Ankrd53	ankyrin repeat domain 53	0.296761	Cluster 1	1255
Anxa9	Anxa9	annexin A9	0.311201	Cluster 1	1255
Aox1	Aox1	aldehyde oxidase 1	0.711431	Cluster 1	1255
Aox3	Aox3	aldehyde oxidase 3	0.318486	Cluster 1	1255
Aph1b	Aph1b	aph-1 homolog B, gamma secretase subunit	0.225516	Cluster 1	1255
Aplp2	Aplp2	amyloid beta precursor like protein 2	0.134248	Cluster 1	1255
Apmap	Apmap	adipocyte plasma membrane associated protein	0.245934	Cluster 1	1255
Apoa4	Apoa4	apolipoprotein A4	0.810916	Cluster 1	1255
Apobec4	Apobec4	apolipoprotein B mRNA editing enzyme catalytic polypeptide like 4	1.13019	Cluster 1	1255
Apopt1	Apopt1	apoptogenic 1, mitochondrial	0.295754	Cluster 1	1255
Appl2	Appl2	adaptor protein, phosphotyrosine interacting with PH domain and leucine zipper 2	0.27607	Cluster 1	1255
Araf	Araf	A-Raf proto-oncogene, serine/threonine kinase	0.151069	Cluster 1	1255
Arglu1	Arglu1	arginine and glutamate rich 1	0.349314	Cluster 1	1255
Arhgap1	Arhgap1	Rho GTPase activating protein 1	0.169411	Cluster 1	1255
Arhgap12	Arhgap12	Rho GTPase activating protein 12	0.139301	Cluster 1	1255
Arhgap20	Arhgap20	Rho GTPase activating protein 20	0.320496	Cluster 1	1255
Arhgef39	Arhgef39	Rho guanine nucleotide exchange factor 39	0.204349	Cluster 1	1255
Arhgef4	Arhgef4	Rho guanine nucleotide exchange factor 4	0.212829	Cluster 1	1255
Arhgef6	Arhgef6	Rac/Cdc42 guanine nucleotide exchange factor 6	0.235605	Cluster 1	1255
Arid5a	Arid5a	AT-rich interaction domain 5A	0.474723	Cluster 1	1255
Arl2bp	Arl2bp	ADP-ribosylation factor like GTPase 2 binding protein	0.0855413	Cluster 1	1255
Arl4a	Arl4a	ADP-ribosylation factor like GTPase 4A	0.254296	Cluster 1	1255
Armc10	Armc10	armadillo repeat containing 10	0.199581	Cluster 1	1255
Armc8	Armc8	armadillo repeat containing 8	0.110914	Cluster 1	1255
Armcx5	Armcx5	armadillo repeat containing, X-linked 5	0.515685	Cluster 1	1255
Asb14	Asb14	ankyrin repeat and SOCS box-containing 14	0.6599	Cluster 1	1255
Asb9	Asb9	ankyrin repeat and SOCS box-containing 9	1.02455	Cluster 1	1255
Asgr1	Asgr1	asialoglycoprotein receptor 1	0.866506	Cluster 1	1255
Asxl1	Asxl1	ASXL transcriptional regulator 1	0.2964	Cluster 1	1255
Atf1	Atf1	activating transcription factor 1	0.258338	Cluster 1	1255
Atf4	Atf4	activating transcription factor 4	0.224038	Cluster 1	1255
Atg12	Atg12	autophagy related 12	0.123623	Cluster 1	1255
Atg13	Atg13	autophagy related 13	0.178877	Cluster 1	1255
Atg2a	Atg2a	autophagy related 2A	0.286426	Cluster 1	1255
Atg2b	Atg2b	autophagy related 2B	0.138429	Cluster 1	1255
Atg4d	Atg4d	autophagy related 4D, cysteine peptidase	0.152948	Cluster 1	1255
Atl1	Atl1	atlastin GTPase 1	0.425575	Cluster 1	1255
Atl2	Atl2	atlastin GTPase 2	0.255714	Cluster 1	1255
Atoh8	Atoh8	atonal bHLH transcription factor 8	0.42089	Cluster 1	1255
Atp2a2	Atp2a2	ATPase sarcoplasmic/endoplasmic reticulum Ca2+ transporting 2	0.117468	Cluster 1	1255
Atp5sl	Atp5sl	ATP5S-like	0.369375	Cluster 1	1255
Atp6v1e2	Atp6v1e2	ATPase H+ transporting V1 subunit E2	1.08718	Cluster 1	1255
Atpsckmt	Atpsckmt	ATP synthase c subunit lysine N-methyltransferase	0.107933	Cluster 1	1255
Atr	Atr	ATR serine/threonine kinase	0.363276	Cluster 1	1255
Atraid	Atraid	all-trans retinoic acid-induced differentiation factor	0.150553	Cluster 1	1255
B3gat2	B3gat2	beta-1,3-glucuronyltransferase 2	0.503994	Cluster 1	1255
B4galnt1	B4galnt1	beta-1,4-N-acetyl-galactosaminyl transferase 1	0.536382	Cluster 1	1255
B4galnt2	B4galnt2	beta-1,4-N-acetyl-galactosaminyl transferase 2	0.321487	Cluster 1	1255
B630019K06Rik	B630019K06Rik	RIKEN cDNA B630019K06 gene	0.363245	Cluster 1	1255
Bach1	Bach1	BTB domain and CNC homolog 1	0.271889	Cluster 1	1255
Baz2b	Baz2b	bromodomain adjacent to zinc finger domain, 2B	0.10733	Cluster 1	1255
Bbs7	Bbs7	Bardet-Biedl syndrome 7	0.239138	Cluster 1	1255
Bcat2	Bcat2	branched chain amino acid transaminase 2	0.248787	Cluster 1	1255
Bckdha	Bckdha	branched chain keto acid dehydrogenase E1 subunit alpha	0.322369	Cluster 1	1255
Bco2	Bco2	beta-carotene oxygenase 2	0.323189	Cluster 1	1255
Bdh2	Bdh2	3-hydroxybutyrate dehydrogenase 2	0.56991	Cluster 1	1255
Bend5	Bend5	BEN domain containing 5	0.277115	Cluster 1	1255
Bhlhe40	Bhlhe40	basic helix-loop-helix family, member e40	0.311375	Cluster 1	1255
Bmp6	Bmp6	bone morphogenetic protein 6	0.29539	Cluster 1	1255
Bmpr1a	Bmpr1a	bone morphogenetic protein receptor type 1A	0.205743	Cluster 1	1255
Bnc2	Bnc2	basonuclin 2	0.521243	Cluster 1	1255
Boc	Boc	BOC cell adhesion associated, oncogene regulated	0.421769	Cluster 1	1255
Bri3	Bri3	brain protein I3	0.163809	Cluster 1	1255
Brox	Brox	BRO1 domain and CAAX motif containing	0.133707	Cluster 1	1255
Brpf1	Brpf1	bromodomain and PHD finger containing, 1	0.350382	Cluster 1	1255
Brwd1	Brwd1	bromodomain and WD repeat domain containing 1	0.206553	Cluster 1	1255
Btaf1	Btaf1	B-TFIID TATA-box binding protein associated factor 1	0.176669	Cluster 1	1255
Btbd6	Btbd6	BTB domain containing 6	0.273581	Cluster 1	1255
Btg1	Btg1	BTG anti-proliferation factor 1	0.188747	Cluster 1	1255
Btg3	Btg3	BTG anti-proliferation factor 3	0.203727	Cluster 1	1255
Ca14	Ca14	carbonic anhydrase 14	0.263961	Cluster 1	1255
Cab39l	Cab39l	calcium binding protein 39-like	0.137916	Cluster 1	1255
Cadm4	Cadm4	cell adhesion molecule 4	0.64859	Cluster 1	1255
Calcoco1	Calcoco1	calcium binding and coiled coil domain 1	0.400433	Cluster 1	1255
Camk2d	Camk2d	calcium/calmodulin-dependent protein kinase II delta	0.181581	Cluster 1	1255
Carm1	Carm1	coactivator-associated arginine methyltransferase 1	0.145176	Cluster 1	1255
Casp2	Casp2	caspase 2	0.34133	Cluster 1	1255
Catsper4	Catsper4	cation channel, sperm associated 4	0.51785	Cluster 1	1255
Cav1	Cav1	caveolin 1	0.64407	Cluster 1	1255
Cblb	Cblb	Cbl proto-oncogene B	0.187513	Cluster 1	1255
Cbll1	Cbll1	Cbl proto-oncogene like 1	0.166091	Cluster 1	1255
Cbs	Cbs	cystathionine beta synthase	0.746921	Cluster 1	1255
Cbx7	Cbx7	chromobox 7	0.482073	Cluster 1	1255
Ccdc115	Ccdc115	coiled-coil domain containing 115	0.17502	Cluster 1	1255
Ccdc116	Ccdc116	coiled-coil domain containing 116	0.667712	Cluster 1	1255
Ccdc141	Ccdc141	coiled-coil domain containing 141	0.271114	Cluster 1	1255
Ccdc32	Ccdc32	coiled-coil domain containing 32	0.171745	Cluster 1	1255
Ccdc84	Ccdc84	coiled-coil domain containing 84	0.291991	Cluster 1	1255
Ccl21	Ccl21	C-C motif chemokine ligand 21	1.75255	Cluster 1	1255
Ccn2	Ccn2	cellular communication network factor 2	0.455433	Cluster 1	1255
Ccnt2	Ccnt2	cyclin T2	0.235144	Cluster 1	1255
Ccnyl1	Ccnyl1	cyclin Y-like 1	0.264399	Cluster 1	1255
Ccpg1	Ccpg1	cell cycle progression 1	0.171957	Cluster 1	1255
Ccz1b	Ccz1b	CCZ1 homolog B, vacuolar protein trafficking and biogenesis associated	0.161407	Cluster 1	1255
Cd28	Cd28	Cd28 molecule	0.851328	Cluster 1	1255
Cdadc1	Cdadc1	cytidine and dCMP deaminase domain containing 1	0.109138	Cluster 1	1255
Cdc14a	Cdc14a	cell division cycle 14A	0.251344	Cluster 1	1255
Cdc42ep4	Cdc42ep4	CDC42 effector protein 4	0.314604	Cluster 1	1255
Cdc42se2	Cdc42se2	CDC42 small effector 2	0.239698	Cluster 1	1255
Cdh13	Cdh13	cadherin 13	0.314088	Cluster 1	1255
Cdh26	Cdh26	cadherin 26	0.385509	Cluster 1	1255
Cdh3	Cdh3	cadherin 3	0.715444	Cluster 1	1255
Cdh6	Cdh6	cadherin 6	0.406545	Cluster 1	1255
Cdhr2	Cdhr2	cadherin-related family member 2	0.35778	Cluster 1	1255
Cdk11b	Cdk11b	cyclin-dependent kinase 11B	0.165288	Cluster 1	1255
Cdk13	Cdk13	cyclin-dependent kinase 13	0.217535	Cluster 1	1255
Cdk20	Cdk20	cyclin-dependent kinase 20	0.314673	Cluster 1	1255
Cdk7	Cdk7	cyclin-dependent kinase 7	0.244327	Cluster 1	1255
Cdkn2aip	Cdkn2aip	CDKN2A interacting protein	0.267761	Cluster 1	1255
Cdkn2aipnl	Cdkn2aipnl	CDKN2A interacting protein N-terminal like	0.144481	Cluster 1	1255
Cds2	Cds2	CDP-diacylglycerol synthase 2	0.365764	Cluster 1	1255
Cdsn	Cdsn	corneodesmosin	0.501819	Cluster 1	1255
Cdyl	Cdyl	chromodomain Y-like	0.169421	Cluster 1	1255
Ceacam18	Ceacam18	CEA cell adhesion molecule 18	0.778433	Cluster 1	1255
Cep162	Cep162	centrosomal protein 162	0.314364	Cluster 1	1255
Cep295	Cep295	centrosomal protein 295	0.129782	Cluster 1	1255
Cep70	Cep70	centrosomal protein 70	0.22714	Cluster 1	1255
Cep85l	Cep85l	centrosomal protein 85-like	0.43068	Cluster 1	1255
Cep95	Cep95	centrosomal protein 95	0.380334	Cluster 1	1255
Cers5	Cers5	ceramide synthase 5	0.21921	Cluster 1	1255
Cfap53	Cfap53	cilia and flagella associated protein 53	0.490953	Cluster 1	1255
Cfp	Cfp	complement factor properdin	0.204478	Cluster 1	1255
Chd1	Chd1	chromodomain helicase DNA binding protein 1	0.164304	Cluster 1	1255
Chd2	Chd2	chromodomain helicase DNA binding protein 2	0.205809	Cluster 1	1255
Chka	Chka	choline kinase alpha	0.296786	Cluster 1	1255
Chrd	Chrd	chordin	0.390801	Cluster 1	1255
Chrne	Chrne	cholinergic receptor nicotinic epsilon subunit	0.656545	Cluster 1	1255
Ciart	Ciart	circadian associated repressor of transcription	0.791624	Cluster 1	1255
Cir1	Cir1	corepressor interacting with RBPJ, 1	0.231122	Cluster 1	1255
Clcc1	Clcc1	chloride channel CLIC-like 1	0.193944	Cluster 1	1255
Clcf1	Clcf1	cardiotrophin-like cytokine factor 1	0.526445	Cluster 1	1255
Clcn2	Clcn2	chloride voltage-gated channel 2	0.4528	Cluster 1	1255
Clcn6	Clcn6	chloride voltage-gated channel 6	0.221592	Cluster 1	1255
Cldn15	Cldn15	claudin 15	0.515464	Cluster 1	1255
Cldn8	Cldn8	claudin 8	0.596006	Cluster 1	1255
Clic3	Clic3	chloride intracellular channel 3	0.318884	Cluster 1	1255
Clic5	Clic5	chloride intracellular channel 5	0.270983	Cluster 1	1255
Cnbp	Cnbp	CCHC-type zinc finger, nucleic acid binding protein	0.141747	Cluster 1	1255
Cnot1	Cnot1	CCR4-NOT transcription complex, subunit 1	0.0794612	Cluster 1	1255
Cnot6	Cnot6	CCR4-NOT transcription complex, subunit 6	0.21606	Cluster 1	1255
Coa8/ENSRNOG00000058920	Coa8	cytochrome c oxidase assembly factor 8	0.295754	Cluster 1	1255
Cog2	Cog2	component of oligomeric golgi complex 2	0.0828915	Cluster 1	1255
Cog3	Cog3	component of oligomeric golgi complex 3	0.148889	Cluster 1	1255
Colgalt2	Colgalt2	collagen beta(1-O)galactosyltransferase 2	0.510446	Cluster 1	1255
Commd4	Commd4	COMM domain containing 4	0.176222	Cluster 1	1255
Commd6	Commd6	COMM domain containing 6	0.120783	Cluster 1	1255
Coro2a	Coro2a	coronin 2A	0.160839	Cluster 1	1255
Cox15	Cox15	cytochrome c oxidase assembly homolog COX15	0.171651	Cluster 1	1255
Cox18	Cox18	cytochrome c oxidase assembly factor COX18	0.206716	Cluster 1	1255
Cp	Cp	ceruloplasmin	0.395262	Cluster 1	1255
Cpsf4	Cpsf4	cleavage and polyadenylation specific factor 4	0.188972	Cluster 1	1255
Cramp1	Cramp1	cramped chromatin regulator homolog 1	0.195542	Cluster 1	1255
Crebbp	Crebbp	CREB binding protein	0.137434	Cluster 1	1255
Creg1	Creg1	cellular repressor of E1A-stimulated genes 1	0.361926	Cluster 1	1255
Crhbp	Crhbp	corticotropin releasing hormone binding protein	0.337638	Cluster 1	1255
Crtc3	Crtc3	CREB regulated transcription coactivator 3	0.248942	Cluster 1	1255
Cry1	Cry1	cryptochrome circadian regulator 1	0.263496	Cluster 1	1255
Cry2	Cry2	cryptochrome circadian regulator 2	0.374326	Cluster 1	1255
Csnk1e	Csnk1e	casein kinase 1, epsilon	0.155865	Cluster 1	1255
Csnk2a2	Csnk2a2	casein kinase 2 alpha 2	0.162833	Cluster 1	1255
Csrp2	Csrp2	cysteine and glycine-rich protein 2	0.432044	Cluster 1	1255
Cst3	Cst3	cystatin C	0.42499	Cluster 1	1255
Cstf2	Cstf2	cleavage stimulation factor subunit 2	0.215575	Cluster 1	1255
Ctdp1	Ctdp1	CTD phosphatase subunit 1	0.188402	Cluster 1	1255
Ctdsp2	Ctdsp2	CTD small phosphatase 2	0.231511	Cluster 1	1255
Ctsl	Ctsl	cathepsin L	0.540183	Cluster 1	1255
Ctu2	Ctu2	cytosolic thiouridylase subunit 2	0.234655	Cluster 1	1255
Cul1	Cul1	cullin 1	0.150185	Cluster 1	1255
Cutc	Cutc	cutC copper transporter	0.264395	Cluster 1	1255
Cwc22	Cwc22	CWC22 spliceosome associated protein homolog	0.262974	Cluster 1	1255
Cyb5r2	Cyb5r2	cytochrome b5 reductase 2	0.509325	Cluster 1	1255
Cyp27b1	Cyp27b1	cytochrome P450, family 27, subfamily b, polypeptide 1	0.634523	Cluster 1	1255
Cyp2d2	Cyp2d2	cytochrome P450, family 2, subfamily d, polypeptide 2	1.26395	Cluster 1	1255
Cyp2j10	Cyp2j10	cytochrome P450, family 2, subfamily j, polypeptide 10	0.360473	Cluster 1	1255
Cyp2u1	Cyp2u1	cytochrome P450, family 2, subfamily u, polypeptide 1	0.17497	Cluster 1	1255
Cyp3a62	Cyp3a62	cytochrome P450, family 3, subfamily a, polypeptide 62	0.845457	Cluster 1	1255
Cyp4b1	Cyp4b1	cytochrome P450, family 4, subfamily b, polypeptide 1	0.535704	Cluster 1	1255
Cyp4f4	Cyp4f4	cytochrome P450, family 4, subfamily f, polypeptide 4	0.576469	Cluster 1	1255
Dact3	Dact3	dishevelled-binding antagonist of beta-catenin 3	0.446177	Cluster 1	1255
Dand5	Dand5	DAN domain BMP antagonist family member 5	1.78131	Cluster 1	1255
Dapk1	Dapk1	death associated protein kinase 1	0.121128	Cluster 1	1255
Dazap1	Dazap1	DAZ associated protein 1	0.196248	Cluster 1	1255
Dazap2	Dazap2	DAZ associated protein 2	0.192433	Cluster 1	1255
Dbr1	Dbr1	debranching RNA lariats 1	0.221019	Cluster 1	1255
Dcaf10	Dcaf10	DDB1 and CUL4 associated factor 10	0.280137	Cluster 1	1255
Dcaf5	Dcaf5	DDB1 and CUL4 associated factor 5	0.128227	Cluster 1	1255
Dcaf8	Dcaf8	DDB1 and CUL4 associated factor 8	0.189619	Cluster 1	1255
Dcp1a	Dcp1a	decapping mRNA 1A	0.140482	Cluster 1	1255
Dcxr	Dcxr	dicarbonyl and L-xylulose reductase	1.04256	Cluster 1	1255
Ddhd2	Ddhd2	DDHD domain containing 2	0.240182	Cluster 1	1255
Ddi2	Ddi2	DNA damage inducible 1 homolog 2	0.191144	Cluster 1	1255
Ddt	Ddt	D-dopachrome tautomerase	0.295802	Cluster 1	1255
Ddx20	Ddx20	DEAD-box helicase 20	0.207688	Cluster 1	1255
Ddx24	Ddx24	DEAD-box helicase 24	0.199353	Cluster 1	1255
Ddx42	Ddx42	DEAD-box helicase 42	0.20555	Cluster 1	1255
Dedd2	Dedd2	death effector domain containing 2	0.233116	Cluster 1	1255
Dennd6a	Dennd6a	DENN domain containing 6A	0.164334	Cluster 1	1255
Depp1	Depp1	DEPP1, autophagy regulator	0.908333	Cluster 1	1255
Derl1	Derl1	derlin 1	0.133948	Cluster 1	1255
Dgkd	Dgkd	diacylglycerol kinase, delta	0.328655	Cluster 1	1255
Dgke	Dgke	diacylglycerol kinase epsilon	0.448016	Cluster 1	1255
Dglucy	Dglucy	D-glutamate cyclase	0.0979985	Cluster 1	1255
Dhrs7/ENSRNOG00000005589	Dhrs7	dehydrogenase/reductase 7	0.1242	Cluster 1	1255
Dhtkd1	Dhtkd1	dehydrogenase E1 and transketolase domain containing 1	0.384131	Cluster 1	1255
Dhx30	Dhx30	DExH-box helicase 30	0.233672	Cluster 1	1255
Dhx40	Dhx40	DEAH-box helicase 40	0.163739	Cluster 1	1255
Diablo	Diablo	diablo, IAP-binding mitochondrial protein	0.123973	Cluster 1	1255
Dicer1	Dicer1	dicer 1 ribonuclease III	0.171488	Cluster 1	1255
Dmac2	Dmac2	distal membrane arm assembly complex 2	0.118331	Cluster 1	1255
Dmbt1	Dmbt1	deleted in malignant brain tumors 1	1.0056	Cluster 1	1255
Dmrta1	Dmrta1	DMRT-like family A1	0.566427	Cluster 1	1255
Dmrtc1b	Dmrtc1b	DMRT-like family C1b	0.343517	Cluster 1	1255
Dnaaf2	Dnaaf2	dynein, axonemal, assembly factor 2	0.282246	Cluster 1	1255
Dnajc7	Dnajc7	DnaJ heat shock protein family (Hsp40) member C7	0.146145	Cluster 1	1255
Dop1a	Dop1a	DOP1 leucine zipper like protein A	0.268212	Cluster 1	1255
Dse	Dse	dermatan sulfate epimerase	0.262307	Cluster 1	1255
Dus1l	Dus1l	dihydrouridine synthase 1-like	0.290944	Cluster 1	1255
Dusp13	Dusp13	dual specificity phosphatase 13	0.857166	Cluster 1	1255
Dvl3	Dvl3	dishevelled segment polarity protein 3	0.199905	Cluster 1	1255
Ecd	Ecd	ecdysoneless cell cycle regulator	0.159843	Cluster 1	1255
Ecpas	Ecpas	Ecm29 proteasome adaptor and scaffold	0.176565	Cluster 1	1255
Edc4	Edc4	enhancer of mRNA decapping 4	0.23215	Cluster 1	1255
Efcab2	Efcab2	EF-hand calcium binding domain 2	0.294835	Cluster 1	1255
Egf/ENSRNOG00000053979	Egf	epidermal growth factor	0.528371	Cluster 1	1255
Egln2	Egln2	egl-9 family hypoxia-inducible factor 2	0.2152	Cluster 1	1255
Ehbp1	Ehbp1	EH domain binding protein 1	0.188551	Cluster 1	1255
Ehhadh	Ehhadh	enoyl-CoA hydratase and 3-hydroxyacyl CoA dehydrogenase	0.353778	Cluster 1	1255
Eif1	Eif1	eukaryotic translation initiation factor 1	0.202671	Cluster 1	1255
Eif1ad	Eif1ad	eukaryotic translation initiation factor 1A domain containing	0.242091	Cluster 1	1255
Eif2ak1	Eif2ak1	eukaryotic translation initiation factor 2 alpha kinase 1	0.074298	Cluster 1	1255
Eif2ak2	Eif2ak2	eukaryotic translation initiation factor 2-alpha kinase 2	0.215259	Cluster 1	1255
Eif2ak3	Eif2ak3	eukaryotic translation initiation factor 2 alpha kinase 3	0.172616	Cluster 1	1255
Eif3m	Eif3m	eukaryotic translation initiation factor 3, subunit M	0.100021	Cluster 1	1255
Eif4a3	Eif4a3	eukaryotic translation initiation factor 4A3	0.132714	Cluster 1	1255
Eif4b	Eif4b	eukaryotic translation initiation factor 4B	0.0934558	Cluster 1	1255
Eif4ebp1	Eif4ebp1	eukaryotic translation initiation factor 4E binding protein 1	0.218271	Cluster 1	1255
Eif4enif1	Eif4enif1	eukaryotic translation initiation factor 4E nuclear import factor 1	0.137348	Cluster 1	1255
Eif5	Eif5	eukaryotic translation initiation factor 5	0.105729	Cluster 1	1255
Elmod2	Elmod2	ELMO domain containing 2	0.409228	Cluster 1	1255
Emc3	Emc3	ER membrane protein complex subunit 3	0.155277	Cluster 1	1255
Eml3	Eml3	EMAP like 3	0.229118	Cluster 1	1255
Eml5	Eml5	EMAP like 5	0.297424	Cluster 1	1255
Enpp4	Enpp4	ectonucleotide pyrophosphatase/phosphodiesterase 4	0.137205	Cluster 1	1255
Entpd4	Entpd4	ectonucleoside triphosphate diphosphohydrolase 4	0.361947	Cluster 1	1255
Epb41	Epb41	erythrocyte membrane protein band 4.1	0.148407	Cluster 1	1255
Epb41l4b	Epb41l4b	erythrocyte membrane protein band 4.1 like 4B	0.311347	Cluster 1	1255
Epb41l5	Epb41l5	erythrocyte membrane protein band 4.1 like 5	0.407749	Cluster 1	1255
Epc2	Epc2	enhancer of polycomb homolog 2	0.17792	Cluster 1	1255
Epg5	Epg5	ectopic P-granules autophagy protein 5 homolog	0.399608	Cluster 1	1255
Epop	Epop	elongin BC and polycomb repressive complex 2 associated protein	0.766717	Cluster 1	1255
Erbb3	Erbb3	erb-b2 receptor tyrosine kinase 3	0.465744	Cluster 1	1255
Erc2	Erc2	ELKS/RAB6-interacting/CAST family member 2	0.564333	Cluster 1	1255
Ercc4l1	Ercc4l1	excision repair cross-complementing rodent repair deficiency, complementation group 4-like 1	0.466842	Cluster 1	1255
Ercc6	Ercc6	ERCC excision repair 6, chromatin remodeling factor	0.20238	Cluster 1	1255
Ercc6l2	Ercc6l2	ERCC excision repair 6 like 2	0.175458	Cluster 1	1255
Etaa1	Etaa1	ETAA1 activator of ATR kinase	0.299027	Cluster 1	1255
Etnppl	Etnppl	ethanolamine-phosphate phospho-lyase	0.898133	Cluster 1	1255
Etv3	Etv3	ETS variant transcription factor 3	0.127862	Cluster 1	1255
Eva1a	Eva1a	eva-1 homolog A, regulator of programmed cell death	0.60663	Cluster 1	1255
Eva1c	Eva1c	eva-1 homolog C	0.486197	Cluster 1	1255
Evi5	Evi5	ecotropic viral integration site 5	0.198291	Cluster 1	1255
Exoc2	Exoc2	exocyst complex component 2	0.270037	Cluster 1	1255
F3	F3	coagulation factor III, tissue factor	0.554237	Cluster 1	1255
F8	F8	coagulation factor VIII	0.220902	Cluster 1	1255
Fabp4	Fabp4	fatty acid binding protein 4	0.783845	Cluster 1	1255
Faf1	Faf1	Fas associated factor 1	0.107237	Cluster 1	1255
Fam110d	Fam110d	family with sequence similarity 110, member D	0.216487	Cluster 1	1255
Fam117b	Fam117b	family with sequence similarity 117, member B	0.21244	Cluster 1	1255
Fam13b	Fam13b	family with sequence similarity 13, member B	0.200111	Cluster 1	1255
Fam168b	Fam168b	family with sequence similarity 168, member B	0.180795	Cluster 1	1255
Fam221a	Fam221a	family with sequence similarity 221, member A	0.584016	Cluster 1	1255
Fam227a	Fam227a	family with sequence similarity 227, member A	0.757927	Cluster 1	1255
Fam228b	Fam228b	family with sequence similarity 228, member B	0.472006	Cluster 1	1255
Fam229a	Fam229a	family with sequence similarity 229, member A	0.832957	Cluster 1	1255
Fam53a	Fam53a	family with sequence similarity 53, member A	0.201964	Cluster 1	1255
Fam57a	Fam57a	family with sequence similarity 57, member A	0.638862	Cluster 1	1255
Fam76b	Fam76b	family with sequence similarity 76, member B	0.399045	Cluster 1	1255
Fance	Fance	FA complementation group E	0.3043	Cluster 1	1255
Farp2	Farp2	FERM, ARH/RhoGEF and pleckstrin domain protein 2	0.337744	Cluster 1	1255
Faxc	Faxc	failed axon connections homolog, metaxin like GST domain containing	0.493144	Cluster 1	1255
Fbrsl1/304572	Fbrsl1	fibrosin-like 1	0.321198	Cluster 1	1255
Fbrsl1/ENSRNOG00000030721	Fbrsl1	fibrosin-like 1	0.278534	Cluster 1	1255
Fbxl12	Fbxl12	F-box and leucine-rich repeat protein 12	0.197167	Cluster 1	1255
Fbxl3	Fbxl3	F-box and leucine-rich repeat protein 3	0.190138	Cluster 1	1255
Fbxo10	Fbxo10	F-box protein 10	0.381474	Cluster 1	1255
Fbxo22	Fbxo22	F-box protein 22	0.09026	Cluster 1	1255
Fbxo30	Fbxo30	F-box protein 30	0.234333	Cluster 1	1255
Fbxo32	Fbxo32	F-box protein 32	0.356734	Cluster 1	1255
Fcf1	Fcf1	FCF1 rRNA-processing protein	0.155006	Cluster 1	1255
Fcho2	Fcho2	FCH and mu domain containing endocytic adaptor 2	0.241111	Cluster 1	1255
Fermt1	Fermt1	fermitin family member 1	0.686109	Cluster 1	1255
Fgf17	Fgf17	fibroblast growth factor 17	0.98126	Cluster 1	1255
Fgfr3	Fgfr3	fibroblast growth factor receptor 3	0.4508	Cluster 1	1255
Flcn	Flcn	folliculin	0.191273	Cluster 1	1255
Fmo1	Fmo1	flavin containing dimethylaniline monoxygenase 1	0.345075	Cluster 1	1255
Fmo2	Fmo2	flavin containing dimethylaniline monoxygenase 2	0.677643	Cluster 1	1255
Fmr1	Fmr1	FMRP translational regulator 1	0.194158	Cluster 1	1255
Fnbp4	Fnbp4	formin binding protein 4	0.290239	Cluster 1	1255
Foxj3	Foxj3	forkhead box J3	0.204687	Cluster 1	1255
Foxo1	Foxo1	forkhead box O1	0.249387	Cluster 1	1255
Foxr2	Foxr2	forkhead box R2	0.715746	Cluster 1	1255
Frzb	Frzb	frizzled-related protein	0.774881	Cluster 1	1255
Fscn3	Fscn3	fascin actin-bundling protein 3	0.539226	Cluster 1	1255
Fth1	Fth1	ferritin heavy chain 1	0.141788	Cluster 1	1255
Fut7	Fut7	fucosyltransferase 7	0.574923	Cluster 1	1255
Fxyd3	Fxyd3	FXYD domain-containing ion transport regulator 3	0.653783	Cluster 1	1255
Fxyd7	Fxyd7	FXYD domain-containing ion transport regulator 7	0.69212	Cluster 1	1255
Fyttd1	Fyttd1	forty-two-three domain containing 1	0.148307	Cluster 1	1255
Fzd4	Fzd4	frizzled class receptor 4	0.303575	Cluster 1	1255
Gab2	Gab2	GRB2-associated binding protein 2	0.26839	Cluster 1	1255
Gabrb1	Gabrb1	gamma-aminobutyric acid type A receptor beta 1 subunit	0.543507	Cluster 1	1255
Gabrp	Gabrp	gamma-aminobutyric acid type A receptor pi subunit	0.719212	Cluster 1	1255
Gadd45b	Gadd45b	growth arrest and DNA-damage-inducible, beta	0.475579	Cluster 1	1255
Galnt15	Galnt15	polypeptide N-acetylgalactosaminyltransferase 15	0.875609	Cluster 1	1255
Ganc	Ganc	glucosidase, alpha; neutral C	0.172641	Cluster 1	1255
Gcgr	Gcgr	glucagon receptor	0.997679	Cluster 1	1255
Gclc	Gclc	glutamate-cysteine ligase, catalytic subunit	0.25453	Cluster 1	1255
Gemin2	Gemin2	gem (nuclear organelle) associated protein 2	0.184637	Cluster 1	1255
Get4	Get4	guided entry of tail-anchored proteins factor 4	0.185174	Cluster 1	1255
Gfm2	Gfm2	G elongation factor, mitochondrial 2	0.171916	Cluster 1	1255
Ggnbp2	Ggnbp2	gametogenetin binding protein 2	0.270032	Cluster 1	1255
Ghr	Ghr	growth hormone receptor	0.459284	Cluster 1	1255
Gin1	Gin1	gypsy retrotransposon integrase 1	0.229283	Cluster 1	1255
Ginm1	Ginm1	glycoprotein integral membrane 1	0.225611	Cluster 1	1255
Gipc2	Gipc2	GIPC PDZ domain containing family, member 2	0.38073	Cluster 1	1255
Gipr	Gipr	gastric inhibitory polypeptide receptor	0.69881	Cluster 1	1255
Gkap1	Gkap1	G kinase anchoring protein 1	0.115036	Cluster 1	1255
Glg1	Glg1	golgi glycoprotein 1	0.135762	Cluster 1	1255
Glis1	Glis1	GLIS family zinc finger 1	0.517673	Cluster 1	1255
Gltscr1	Gltscr1	glioma tumor suppressor candidate region gene 1	0.682342	Cluster 1	1255
Glud1	Glud1	glutamate dehydrogenase 1	0.136909	Cluster 1	1255
Gnl3	Gnl3	G protein nucleolar 3	0.213847	Cluster 1	1255
Gnmt	Gnmt	glycine N-methyltransferase	0.641593	Cluster 1	1255
Gnrh1/ENSRNOG00000013441	Gnrh1	gonadotropin releasing hormone 1	0.55531	Cluster 1	1255
Golga1	Golga1	golgin A1	0.156455	Cluster 1	1255
Golga5	Golga5	golgin A5	0.188227	Cluster 1	1255
Gpalpp1	Gpalpp1	GPALPP motifs containing 1	0.25007	Cluster 1	1255
Gpat3	Gpat3	glycerol-3-phosphate acyltransferase 3	0.456624	Cluster 1	1255
Gpatch4	Gpatch4	G patch domain containing 4	0.493325	Cluster 1	1255
Gpc4	Gpc4	glypican 4	0.286109	Cluster 1	1255
Gpld1	Gpld1	glycosylphosphatidylinositol specific phospholipase D1	0.294471	Cluster 1	1255
Gpn3	Gpn3	GPN-loop GTPase 3	0.14517	Cluster 1	1255
Gpr157	Gpr157	G protein-coupled receptor 157	0.96505	Cluster 1	1255
Gpx4	Gpx4	glutathione peroxidase 4	0.153587	Cluster 1	1255
Gramd2b	Gramd2b	GRAM domain containing 2B	0.205918	Cluster 1	1255
Grid2	Grid2	glutamate ionotropic receptor delta type subunit 2	0.304119	Cluster 1	1255
Grk4	Grk4	G protein-coupled receptor kinase 4	0.30938	Cluster 1	1255
Grpel1	Grpel1	GrpE-like 1, mitochondrial	0.112431	Cluster 1	1255
Gsn	Gsn	gelsolin	0.380936	Cluster 1	1255
Gsta6	Gsta6	glutathione S-transferase alpha 6	0.495382	Cluster 1	1255
Gstm1	Gstm1	glutathione S-transferase mu 1	0.412646	Cluster 1	1255
Gstm7	Gstm7	glutathione S-transferase, mu 7	0.343988	Cluster 1	1255
Gstp1	Gstp1	glutathione S-transferase pi 1	0.315555	Cluster 1	1255
Gstz1	Gstz1	glutathione S-transferase zeta 1	0.401594	Cluster 1	1255
Gtdc1	Gtdc1	glycosyltransferase-like domain containing 1	0.194811	Cluster 1	1255
Gtf2b	Gtf2b	general transcription factor IIB	0.154654	Cluster 1	1255
Gtf2h1	Gtf2h1	general transcription factor IIH subunit 1	0.144182	Cluster 1	1255
Gtf3a	Gtf3a	general transcription factor III A	0.0943516	Cluster 1	1255
Gtf3c3	Gtf3c3	general transcription factor IIIC subunit 3	0.222926	Cluster 1	1255
Gtpbp3	Gtpbp3	GTP binding protein 3	0.228605	Cluster 1	1255
Gtpbp6	Gtpbp6	GTP binding protein 6 (putative)	0.37165	Cluster 1	1255
Guca1b	Guca1b	guanylate cyclase activator 1B	1.12631	Cluster 1	1255
Guf1	Guf1	GUF1 homolog, GTPase	0.274064	Cluster 1	1255
H3f3a	H3f3a	H3 histone family member 3A	0.26949	Cluster 1	1255
Hbp1	Hbp1	HMG-box transcription factor 1	0.182244	Cluster 1	1255
Hdgfl3	Hdgfl3	HDGF like 3	0.165396	Cluster 1	1255
Heca	Heca	hdc homolog, cell cycle regulator	0.246576	Cluster 1	1255
Hectd1	Hectd1	HECT domain E3 ubiquitin protein ligase 1	0.151393	Cluster 1	1255
Helq	Helq	helicase, POLQ-like	0.205334	Cluster 1	1255
Helz	Helz	helicase with zinc finger	0.254253	Cluster 1	1255
Hif3a	Hif3a	hypoxia inducible factor 3 subunit alpha	1.20929	Cluster 1	1255
Hnrnpa1	Hnrnpa1	heterogeneous nuclear ribonucleoprotein A1	0.0880653	Cluster 1	1255
Hnrnpdl	Hnrnpdl	heterogeneous nuclear ribonucleoprotein D-like	0.244288	Cluster 1	1255
Hnrnpul1	Hnrnpul1	heterogeneous nuclear ribonucleoprotein U-like 1	0.154202	Cluster 1	1255
Homer3	Homer3	homer scaffold protein 3	0.225709	Cluster 1	1255
Hopx	Hopx	HOP homeobox	0.46377	Cluster 1	1255
Hp	Hp	haptoglobin	0.445289	Cluster 1	1255
Hpcal4	Hpcal4	hippocalcin-like 4	0.354526	Cluster 1	1255
Hrct1	Hrct1	histidine rich carboxyl terminus 1	0.37118	Cluster 1	1255
Hrh3	Hrh3	histamine receptor H3	0.726737	Cluster 1	1255
Hscb	Hscb	HscB mitochondrial iron-sulfur cluster co-chaperone	0.287579	Cluster 1	1255
Hsd17b11	Hsd17b11	hydroxysteroid (17-beta) dehydrogenase 11	0.261878	Cluster 1	1255
Hsd17b13	Hsd17b13	hydroxysteroid (17-beta) dehydrogenase 13	0.702563	Cluster 1	1255
Hspb8	Hspb8	heat shock protein family B (small) member 8	0.337922	Cluster 1	1255
Hspb9	Hspb9	heat shock protein family B (small) member 9	1.53978	Cluster 1	1255
Hyal3	Hyal3	hyaluronidase 3	0.242316	Cluster 1	1255
Ibtk	Ibtk	inhibitor of Bruton tyrosine kinase	0.149039	Cluster 1	1255
Icam1	Icam1	intercellular adhesion molecule 1	0.235526	Cluster 1	1255
Ice1	Ice1	interactor of little elongation complex ELL subunit 1	0.31576	Cluster 1	1255
Ick	Ick	intestinal cell kinase	0.187846	Cluster 1	1255
Id1	Id1	inhibitor of DNA binding 1, HLH protein	0.476147	Cluster 1	1255
Id2	Id2	inhibitor of DNA binding 2	0.506089	Cluster 1	1255
Id3	Id3	inhibitor of DNA binding 3, HLH protein	0.385632	Cluster 1	1255
Idua	Idua	alpha-L-iduronidase	0.282454	Cluster 1	1255
Iffo1	Iffo1	intermediate filament family orphan 1	0.297991	Cluster 1	1255
Ifih1	Ifih1	interferon induced with helicase C domain 1	0.125816	Cluster 1	1255
Ifitm1	Ifitm1	interferon induced transmembrane protein 1	0.403484	Cluster 1	1255
Ifitm2	Ifitm2	interferon induced transmembrane protein 2	0.201894	Cluster 1	1255
Ifnar1	Ifnar1	interferon alpha and beta receptor subunit 1	0.228527	Cluster 1	1255
Ift57	Ift57	intraflagellar transport 57	0.126153	Cluster 1	1255
Igfals	Igfals	insulin-like growth factor binding protein, acid labile subunit	1.45707	Cluster 1	1255
Igfbp1	Igfbp1	insulin-like growth factor binding protein 1	1.57712	Cluster 1	1255
Igfbp6	Igfbp6	insulin-like growth factor binding protein 6	0.519582	Cluster 1	1255
Ikzf5	Ikzf5	IKAROS family zinc finger 5	0.301768	Cluster 1	1255
Il11ra1	Il11ra1	interleukin 11 receptor subunit alpha 1	0.230661	Cluster 1	1255
Il6st	Il6st	interleukin 6 signal transducer	0.271069	Cluster 1	1255
Ilf2	Ilf2	interleukin enhancer binding factor 2	0.145378	Cluster 1	1255
Impact	Impact	impact RWD domain protein	0.266841	Cluster 1	1255
Insig1	Insig1	insulin induced gene 1	0.272944	Cluster 1	1255
Insl3	Insl3	insulin-like 3	0.765555	Cluster 1	1255
Insr	Insr	insulin receptor	0.217618	Cluster 1	1255
Ints1	Ints1	integrator complex subunit 1	0.203666	Cluster 1	1255
Ip6k1	Ip6k1	inositol hexakisphosphate kinase 1	0.161727	Cluster 1	1255
Iqcb1	Iqcb1	IQ motif containing B1	0.120723	Cluster 1	1255
Iqub	Iqub	IQ motif and ubiquitin domain containing	0.278315	Cluster 1	1255
Irak1	Irak1	interleukin-1 receptor-associated kinase 1	0.183224	Cluster 1	1255
Irf2bp2	Irf2bp2	interferon regulatory factor 2 binding protein 2	0.158972	Cluster 1	1255
Itga2b	Itga2b	integrin subunit alpha 2b	0.784609	Cluster 1	1255
Itgb1bp1	Itgb1bp1	integrin subunit beta 1 binding protein 1	0.209575	Cluster 1	1255
Itm2b	Itm2b	integral membrane protein 2B	0.0913661	Cluster 1	1255
Jade1	Jade1	jade family PHD finger 1	0.182059	Cluster 1	1255
Jak2	Jak2	Janus kinase 2	0.146684	Cluster 1	1255
Jdp2	Jdp2	Jun dimerization protein 2	0.247061	Cluster 1	1255
Jmy	Jmy	junction mediating and regulatory protein, p53 cofactor	0.362804	Cluster 1	1255
Kat14	Kat14	lysine acetyltransferase 14	0.236052	Cluster 1	1255
Kat6b	Kat6b	lysine acetyltransferase 6B	0.171748	Cluster 1	1255
Kat7	Kat7	lysine acetyltransferase 7	0.101706	Cluster 1	1255
Kcmf1	Kcmf1	potassium channel modulatory factor 1	0.145175	Cluster 1	1255
Kcnb1	Kcnb1	potassium voltage-gated channel subfamily B member 1	0.223923	Cluster 1	1255
Kcnd1	Kcnd1	potassium voltage-gated channel subfamily D member 1	0.18287	Cluster 1	1255
Kcnj2	Kcnj2	potassium inwardly-rectifying channel, subfamily J, member 2	0.375372	Cluster 1	1255
Kcnk1	Kcnk1	potassium two pore domain channel subfamily K member 1	0.270615	Cluster 1	1255
Kcnmb3	Kcnmb3	potassium calcium-activated channel subfamily M regulatory beta subunit 3	0.570693	Cluster 1	1255
Kctd18	Kctd18	potassium channel tetramerization domain containing 18	0.355616	Cluster 1	1255
Kdm3a	Kdm3a	lysine demethylase 3A	0.234472	Cluster 1	1255
Kdm3b	Kdm3b	lysine demethylase 3B	0.211307	Cluster 1	1255
Kdm5a	Kdm5a	lysine demethylase 5A	0.228097	Cluster 1	1255
Kdr	Kdr	kinase insert domain receptor	0.365414	Cluster 1	1255
Kdsr	Kdsr	3-ketodihydrosphingosine reductase	0.271453	Cluster 1	1255
Khdc4	Khdc4	KH domain containing 4, pre-mRNA splicing factor	0.201766	Cluster 1	1255
Khk	Khk	ketohexokinase	0.305026	Cluster 1	1255
Kif17	Kif17	kinesin family member 17	0.591737	Cluster 1	1255
Kif1b	Kif1b	kinesin family member 1B	0.121371	Cluster 1	1255
Klf13	Klf13	Kruppel-like factor 13	0.281428	Cluster 1	1255
Klf15	Klf15	Kruppel-like factor 15	0.800184	Cluster 1	1255
Klf6	Klf6	Kruppel-like factor 6	0.288619	Cluster 1	1255
Klf9	Klf9	Kruppel-like factor 9	0.352266	Cluster 1	1255
Klhl12	Klhl12	kelch-like family member 12	0.191098	Cluster 1	1255
Klhl21	Klhl21	kelch-like family member 21	0.209905	Cluster 1	1255
Klhl23	Klhl23	kelch-like family member 23	0.216913	Cluster 1	1255
Klhl38	Klhl38	kelch-like family member 38	0.61268	Cluster 1	1255
Kmt2b	Kmt2b	lysine methyltransferase 2B	0.27963	Cluster 1	1255
L3mbtl2	L3mbtl2	L3MBTL histone methyl-lysine binding protein 2	0.181631	Cluster 1	1255
Las1l/ENSRNOG00000021748	Las1l	LAS1-like, ribosome biogenesis factor	0.245017	Cluster 1	1255
Lat	Lat	linker for activation of T cells	0.334529	Cluster 1	1255
Lcn2	Lcn2	lipocalin 2	0.605189	Cluster 1	1255
Ldlrad1	Ldlrad1	low density lipoprotein receptor class A domain containing 1	0.302047	Cluster 1	1255
Lemd3	Lemd3	LEM domain containing 3	0.198347	Cluster 1	1255
Lenep	Lenep	lens epithelial protein	1.35838	Cluster 1	1255
Letmd1	Letmd1	LETM1 domain containing 1	0.0965514	Cluster 1	1255
Lgals3	Lgals3	galectin 3	0.339571	Cluster 1	1255
Lifr	Lifr	LIF receptor subunit alpha	0.352826	Cluster 1	1255
Lin54	Lin54	lin-54 DREAM MuvB core complex component	0.147409	Cluster 1	1255
Lin7b	Lin7b	lin-7 homolog B, crumbs cell polarity complex component	0.303328	Cluster 1	1255
Lmbrd1	Lmbrd1	LMBR1 domain containing 1	0.164298	Cluster 1	1255
Lmcd1	Lmcd1	LIM and cysteine-rich domains 1	0.456579	Cluster 1	1255
LOC100359951/ENSRNOG00000029627	LOC100359951	ribosomal protein S20-like	0.228016	Cluster 1	1255
LOC100360619	LOC100360619	ribosomal protein L28-like	0.296059	Cluster 1	1255
LOC100362027	LOC100362027	ribosomal protein L30-like	0.179297	Cluster 1	1255
LOC100362113	LOC100362113	Fas apoptotic inhibitory molecule	1.05098	Cluster 1	1255
LOC100365062	LOC100365062	eukaryotic translation initiation factor 3, subunit 6 48kDa-like	0.185876	Cluster 1	1255
LOC100365363	LOC100365363	vomeronasal 1 receptor, F4-like	0.217258	Cluster 1	1255
LOC100909455	LOC100909455	CREB-regulated transcription coactivator 3-like	0.265026	Cluster 1	1255
LOC100909712/ENSRNOG00000011586	LOC100909712	cyclin-L1-like	0.209546	Cluster 1	1255
LOC100909860	LOC100909860	uncharacterized LOC100909860	0.361867	Cluster 1	1255
LOC100909954	LOC100909954	uncharacterized LOC100909954	0.239416	Cluster 1	1255
LOC100910668/ENSRNOG00000048233	LOC100910668	uncharacterized LOC100910668	0.839242	Cluster 1	1255
LOC100910790/ENSRNOG00000006033	LOC100910790	spondin-2-like	0.539822	Cluster 1	1255
LOC100910792	LOC100910792	amphiphysin-like	0.690781	Cluster 1	1255
LOC100910912	LOC100910912	sideroflexin-2-like	0.419167	Cluster 1	1255
LOC100911068	LOC100911068	roundabout homolog 4-like	0.301387	Cluster 1	1255
LOC100911305	LOC100911305	methionine--tRNA ligase, mitochondrial-like	0.236683	Cluster 1	1255
LOC100911413	LOC100911413	deleted in malignant brain tumors 1 protein-like	0.895837	Cluster 1	1255
LOC100911489	LOC100911489	uncharacterized LOC100911489	0.839242	Cluster 1	1255
LOC100911615	LOC100911615	patatin-like phospholipase domain-containing protein 2-like	0.46841	Cluster 1	1255
LOC100911766/ENSRNOG00000029810	LOC100911766	tetraspanin-4-like	0.507817	Cluster 1	1255
LOC100911949	LOC100911949	uncharacterized LOC100911949	1.05392	Cluster 1	1255
LOC100912008	LOC100912008	uncharacterized LOC100912008	0.290257	Cluster 1	1255
LOC100912391	LOC100912391	cytochrome P450 4F5-like	1.51178	Cluster 1	1255
LOC100912481	LOC100912481	RNA-binding protein EWS-like	0.226844	Cluster 1	1255
LOC100912590	LOC100912590	putative GTP-binding protein 6-like	0.37165	Cluster 1	1255
LOC100912849	LOC100912849	uncharacterized LOC100912849	0.769288	Cluster 1	1255
LOC102546754	LOC102546754	beclin 1-associated autophagy-related key regulator-like	2.07849	Cluster 1	1255
LOC102551166	LOC102551166	cadherin EGF LAG seven-pass G-type receptor 2-like	0.782135	Cluster 1	1255
LOC102552659	LOC102552659	receptor tyrosine-protein kinase erbB-2-like	0.744974	Cluster 1	1255
LOC102552805	LOC102552805	uncharacterized LOC102552805	0.378461	Cluster 1	1255
LOC102552920	LOC102552920	armadillo repeat-containing X-linked protein 5-like	0.515685	Cluster 1	1255
LOC102553386	LOC102553386	SUMO-conjugating enzyme UBC9-like	0.130569	Cluster 1	1255
LOC102555635	LOC102555635	zinc finger protein 39-like	0.187329	Cluster 1	1255
LOC102555672	LOC102555672	zinc finger protein 850-like	0.195779	Cluster 1	1255
LOC102556463	LOC102556463	zinc finger protein 99-like	0.969773	Cluster 1	1255
LOC103689947/103689947	LOC103689947	selenium-binding protein 1	0.413728	Cluster 1	1255
LOC103690070	LOC103690070	coxsackievirus and adenovirus receptor-like	0.278277	Cluster 1	1255
LOC103690317/ENSRNOG00000060185	LOC103690317	KAT8 regulatory NSL complex subunit 2	0.0945751	Cluster 1	1255
LOC103690502	LOC103690502	Friend virus susceptibility protein 1-like	0.460809	Cluster 1	1255
LOC103694902/ENSRNOG00000005064	LOC103694902	ubiquitin-conjugating enzyme E2 B	0.398373	Cluster 1	1255
LOC108348105/ENSRNOG00000047732	LOC108348105	allergen Fel d 4-like	1.72843	Cluster 1	1255
LOC108348105/ENSRNOG00000049038	LOC108348105	allergen Fel d 4-like	1.8071	Cluster 1	1255
LOC108348106	LOC108348106	alpha-ketoglutarate-dependent dioxygenase alkB homolog 6	0.39798	Cluster 1	1255
LOC108348180	LOC108348180	signal recognition particle subunit SRP72-like	0.129134	Cluster 1	1255
LOC108348190	LOC108348190	uncharacterized LOC108348190	0.620177	Cluster 1	1255
LOC108348196	LOC108348196	odorant-binding protein 2b-like	2.71907	Cluster 1	1255
LOC108348250/ENSRNOG00000017857	LOC108348250	cullin-7	0.169007	Cluster 1	1255
LOC108350028	LOC108350028	uncharacterized LOC108350028	0.648059	Cluster 1	1255
LOC108352464	LOC108352464	inverted formin-2-like	0.522868	Cluster 1	1255
LOC24906	LOC24906	RoBo-1	0.203822	Cluster 1	1255
LOC306766	LOC306766	hypothetical LOC306766	0.165906	Cluster 1	1255
LOC361985	LOC361985	similar to NICE-3	0.178198	Cluster 1	1255
LOC498122	LOC498122	similar to CG15908-PA	0.173149	Cluster 1	1255
LOC500475	LOC500475	similar to hypothetical protein 4933430I17	0.515134	Cluster 1	1255
LOC501038	LOC501038	Ab2-060	1.35006	Cluster 1	1255
LOC501110	LOC501110	similar to Glutathione S-transferase A1 (GTH1) (HA subunit 1) (GST-epsilon) (GSTA1-1) (GST class-alpha)	0.521234	Cluster 1	1255
LOC680875	LOC680875	similar to dystonin isoform 1	0.758304	Cluster 1	1255
LOC685680	LOC685680	similar to TPA-induced transmembrane protein	0.630221	Cluster 1	1255
LOC687707	LOC687707	RIKEN cDNA 4930544D05 gene	1.00675	Cluster 1	1255
LOC688553	LOC688553	predicted gene 11992	0.457161	Cluster 1	1255
LOC690617	LOC690617	RIKEN cDNA 4930404N11 gene	0.345887	Cluster 1	1255
LOC691170	LOC691170	similar to zinc finger protein 84 (HPF2)	0.307407	Cluster 1	1255
LOC691658	LOC691658	similar to anterior pharynx defective 1b homolog	0.264978	Cluster 1	1255
Lox	Lox	lysyl oxidase	0.595551	Cluster 1	1255
Lrch1	Lrch1	leucine rich repeats and calponin homology domain containing 1	0.335934	Cluster 1	1255
Lrg1	Lrg1	leucine-rich alpha-2-glycoprotein 1	0.646742	Cluster 1	1255
Lrig2	Lrig2	leucine-rich repeats and immunoglobulin-like domains 2	0.139524	Cluster 1	1255
Lrig3	Lrig3	leucine-rich repeats and immunoglobulin-like domains 3	0.485156	Cluster 1	1255
Lrp2bp	Lrp2bp	Lrp2 binding protein	0.508232	Cluster 1	1255
Lrrc32	Lrrc32	leucine rich repeat containing 32	0.35371	Cluster 1	1255
Lrrc34	Lrrc34	leucine rich repeat containing 34	0.49176	Cluster 1	1255
Lrrc39	Lrrc39	leucine rich repeat containing 39	0.317615	Cluster 1	1255
Luzp1	Luzp1	leucine zipper protein 1	0.250914	Cluster 1	1255
Ly6g6c	Ly6g6c	lymphocyte antigen 6 family member G6C	0.668934	Cluster 1	1255
Lyrm9	Lyrm9	LYR motif containing 9	0.34097	Cluster 1	1255
Lzts3	Lzts3	leucine zipper tumor suppressor family member 3	0.172867	Cluster 1	1255
Mad2l1bp	Mad2l1bp	MAD2L1 binding protein	0.159641	Cluster 1	1255
Maf1	Maf1	MAF1 homolog, negative regulator of RNA polymerase III	0.304499	Cluster 1	1255
Magel2	Magel2	MAGE family member L2	1.17874	Cluster 1	1255
Maml1	Maml1	mastermind-like transcriptional coactivator 1	0.205385	Cluster 1	1255
Man2b1	Man2b1	mannosidase, alpha, class 2B, member 1	0.135187	Cluster 1	1255
Map1lc3b	Map1lc3b	microtubule-associated protein 1 light chain 3 beta	0.247068	Cluster 1	1255
Map3k19	Map3k19	mitogen-activated protein kinase kinase kinase 19	0.995207	Cluster 1	1255
Map3k3	Map3k3	mitogen activated protein kinase kinase kinase 3	0.205438	Cluster 1	1255
Map3k9	Map3k9	mitogen-activated protein kinase kinase kinase 9	0.628525	Cluster 1	1255
Map7	Map7	microtubule-associated protein 7	0.317929	Cluster 1	1255
Mapk15	Mapk15	mitogen-activated protein kinase 15	0.861821	Cluster 1	1255
Mapk4	Mapk4	mitogen-activated protein kinase 4	0.421116	Cluster 1	1255
Mapkapk2	Mapkapk2	MAPK activated protein kinase 2	0.174673	Cluster 1	1255
Marchf7	Marchf7	membrane associated ring-CH-type finger 7	0.474161	Cluster 1	1255
Mark3	Mark3	microtubule affinity regulating kinase 3	0.121881	Cluster 1	1255
Mars2	Mars2	methionyl-tRNA synthetase 2, mitochondrial	0.236683	Cluster 1	1255
Masp2	Masp2	mannan-binding lectin serine peptidase 2	0.381074	Cluster 1	1255
MAST1	MAST1	microtubule associated serine/threonine kinase 1	0.347818	Cluster 1	1255
Mbd2	Mbd2	methyl-CpG binding domain protein 2	0.178987	Cluster 1	1255
Mbip	Mbip	MAP3K12 binding inhibitory protein 1	0.292602	Cluster 1	1255
Mcart1	Mcart1	mitochondrial carrier triple repeat 1	0.201475	Cluster 1	1255
Mcm3ap	Mcm3ap	minichromosome maintenance complex component 3 associated protein	0.181709	Cluster 1	1255
Mcm8	Mcm8	minichromosome maintenance 8 homologous recombination repair factor	0.283806	Cluster 1	1255
Mcoln1	Mcoln1	mucolipin 1	0.131325	Cluster 1	1255
Mdm2	Mdm2	MDM2 proto-oncogene	0.135188	Cluster 1	1255
Med1	Med1	mediator complex subunit 1	0.167273	Cluster 1	1255
Med13l	Med13l	mediator complex subunit 13-like	0.207723	Cluster 1	1255
Mertk	Mertk	MER proto-oncogene, tyrosine kinase	0.37997	Cluster 1	1255
Mettl14	Mettl14	methyltransferase like 14	0.122182	Cluster 1	1255
Mettl17	Mettl17	methyltransferase like 17	0.200905	Cluster 1	1255
Mettl7a	Mettl7a	methyltransferase like 7A	0.587655	Cluster 1	1255
Mex3d	Mex3d	mex-3 RNA binding family member D	0.191594	Cluster 1	1255
Mfn1	Mfn1	mitofusin 1	0.204137	Cluster 1	1255
Mfsd10	Mfsd10	major facilitator superfamily domain containing 10	0.146471	Cluster 1	1255
Mga	Mga	MAX dimerization protein MGA	0.124197	Cluster 1	1255
Mgst2	Mgst2	microsomal glutathione S-transferase 2	0.597835	Cluster 1	1255
Mib1	Mib1	mindbomb E3 ubiquitin protein ligase 1	0.759253	Cluster 1	1255
Mief2	Mief2	mitochondrial elongation factor 2	0.284958	Cluster 1	1255
Mier1	Mier1	MIER1 transcriptional regulator	0.132609	Cluster 1	1255
Mif4gd	Mif4gd	MIF4G domain containing	0.269635	Cluster 1	1255
Mios	Mios	meiosis regulator for oocyte development	0.2772	Cluster 1	1255
Mknk2	Mknk2	MAPK interacting serine/threonine kinase 2	0.240552	Cluster 1	1255
Mmadhc	Mmadhc	metabolism of cobalamin associated D	0.123246	Cluster 1	1255
Mob2	Mob2	MOB kinase activator 2	0.237001	Cluster 1	1255
Mon2	Mon2	MON2 homolog, regulator of endosome-to-Golgi trafficking	0.168963	Cluster 1	1255
Morc2	Morc2	MORC family CW-type zinc finger 2	0.160809	Cluster 1	1255
Morc3	Morc3	MORC family CW-type zinc finger 3	0.103245	Cluster 1	1255
Mpig6b	Mpig6b	megakaryocyte and platelet inhibitory receptor G6b	0.476297	Cluster 1	1255
Mroh7	Mroh7	maestro heat-like repeat family member 7	0.463575	Cluster 1	1255
Mrpl3	Mrpl3	mitochondrial ribosomal protein L3	0.136898	Cluster 1	1255
Mrpl37	Mrpl37	mitochondrial ribosomal protein L37	0.104496	Cluster 1	1255
Mrps31	Mrps31	mitochondrial ribosomal protein S31	0.24749	Cluster 1	1255
Mrps35	Mrps35	mitochondrial ribosomal protein S35	0.121963	Cluster 1	1255
Mrs2	Mrs2	magnesium transporter MRS2	0.366581	Cluster 1	1255
Mss51	Mss51	MSS51 mitochondrial translational activator	0.327834	Cluster 1	1255
Mt1	Mt1	metallothionein 1	0.925534	Cluster 1	1255
Mt2A	Mt2A	metallothionein 2A	0.756552	Cluster 1	1255
Mta2	Mta2	metastasis associated 1 family, member 2	0.132318	Cluster 1	1255
Mtbp	Mtbp	MDM2 binding protein	0.30994	Cluster 1	1255
Mtf2	Mtf2	metal response element binding transcription factor 2	0.211513	Cluster 1	1255
Mtmr1	Mtmr1	myotubularin related protein 1	0.141515	Cluster 1	1255
Mtmr10	Mtmr10	myotubularin related protein 10	0.168029	Cluster 1	1255
Mtmr14	Mtmr14	myotubularin related protein 14	0.161977	Cluster 1	1255
Mtmr2	Mtmr2	myotubularin related protein 2	0.149411	Cluster 1	1255
Muc1	Muc1	mucin 1, cell surface associated	0.431352	Cluster 1	1255
Mul1	Mul1	mitochondrial E3 ubiquitin protein ligase 1	0.197216	Cluster 1	1255
Mynn	Mynn	myoneurin	0.167998	Cluster 1	1255
Mzb1	Mzb1	marginal zone B and B1 cell-specific protein	0.82741	Cluster 1	1255
N4bp2	N4bp2	NEDD4 binding protein 2	0.217592	Cluster 1	1255
Nadk2	Nadk2	NAD kinase 2, mitochondrial	0.179394	Cluster 1	1255
Nanos3	Nanos3	nanos C2HC-type zinc finger 3	0.375	Cluster 1	1255
Nckipsd	Nckipsd	NCK interacting protein with SH3 domain	0.280926	Cluster 1	1255
Ncoa7	Ncoa7	nuclear receptor coactivator 7	0.169291	Cluster 1	1255
Ndrg1	Ndrg1	N-myc downstream regulated 1	0.243185	Cluster 1	1255
Ndrg2	Ndrg2	NDRG family member 2	0.489741	Cluster 1	1255
Ndst2/114002	Ndst2	N-deacetylase/N-sulfotransferase 2	0.40024	Cluster 1	1255
Ndufa10l1/ENSRNOG00000016470	Ndufa10l1	NADH dehydrogenase (ubiquinone) 1 alpha subcomplex 10-like 1	0.101189	Cluster 1	1255
Nebl	Nebl	nebulette	0.321718	Cluster 1	1255
Neil2	Neil2	nei-like DNA glycosylase 2	0.581687	Cluster 1	1255
Neo1	Neo1	neogenin 1	0.165895	Cluster 1	1255
NEWGENE_1304700	NEWGENE_1304700	N-deacetylase/N-sulfotransferase (heparan glucosaminyl) 2	0.315552	Cluster 1	1255
Nf1x	Nf1x	nuclear factor 1 X	0.444201	Cluster 1	1255
Nfkbia	Nfkbia	NFKB inhibitor alpha	0.416008	Cluster 1	1255
Nfkbiz	Nfkbiz	NFKB inhibitor zeta	0.305869	Cluster 1	1255
Nfx1	Nfx1	nuclear transcription factor, X-box binding 1	0.178025	Cluster 1	1255
Nfxl1	Nfxl1	nuclear transcription factor, X-box binding-like 1	0.212297	Cluster 1	1255
Nfyb	Nfyb	nuclear transcription factor Y subunit beta	0.175703	Cluster 1	1255
Nhlrc2	Nhlrc2	NHL repeat containing 2	0.385361	Cluster 1	1255
Nip7	Nip7	nucleolar pre-rRNA processing protein NIP7	0.235662	Cluster 1	1255
Nkapd1	Nkapd1	NKAP domain containing 1	0.211706	Cluster 1	1255
Nkpd1	Nkpd1	NTPase, KAP family P-loop domain containing 1	0.770214	Cluster 1	1255
Nktr	Nktr	natural killer cell triggering receptor	0.149924	Cluster 1	1255
Nle1	Nle1	notchless homolog 1	0.185579	Cluster 1	1255
Nnmt	Nnmt	nicotinamide N-methyltransferase	0.660492	Cluster 1	1255
Nob1	Nob1	NIN1 (RPN12) binding protein 1 homolog	0.140132	Cluster 1	1255
Nol6	Nol6	nucleolar protein 6	0.289376	Cluster 1	1255
Nop53	Nop53	NOP53 ribosome biogenesis factor	0.405982	Cluster 1	1255
Notch2	Notch2	notch receptor 2	0.262536	Cluster 1	1255
Npas2	Npas2	neuronal PAS domain protein 2	0.425307	Cluster 1	1255
Npat	Npat	nuclear protein, co-activator of histone transcription	0.174288	Cluster 1	1255
Npc1	Npc1	NPC intracellular cholesterol transporter 1	0.147974	Cluster 1	1255
Nphp3	Nphp3	nephrocystin 3	0.316028	Cluster 1	1255
Nploc4	Nploc4	NPL4 homolog, ubiquitin recognition factor	0.139297	Cluster 1	1255
Nqo1	Nqo1	NAD(P)H quinone dehydrogenase 1	0.552953	Cluster 1	1255
Nr1d1	Nr1d1	nuclear receptor subfamily 1, group D, member 1	0.635454	Cluster 1	1255
Nr1d2	Nr1d2	nuclear receptor subfamily 1, group D, member 2	0.214913	Cluster 1	1255
Nr1h2	Nr1h2	nuclear receptor subfamily 1, group H, member 2	0.290368	Cluster 1	1255
Nrbp2	Nrbp2	nuclear receptor binding protein 2	0.536746	Cluster 1	1255
Nrde2	Nrde2	NRDE-2, necessary for RNA interference, domain containing	0.366582	Cluster 1	1255
Nrip3	Nrip3	nuclear receptor interacting protein 3	0.325951	Cluster 1	1255
Nrtn	Nrtn	neurturin	0.509357	Cluster 1	1255
Nsmce4a	Nsmce4a	NSE4 homolog A, SMC5-SMC6 complex component	0.169033	Cluster 1	1255
Nsun7	Nsun7	NOP2/Sun RNA methyltransferase family member 7	0.416349	Cluster 1	1255
Nt5c2	Nt5c2	5'-nucleotidase, cytosolic II	0.15155	Cluster 1	1255
Nudt16	Nudt16	nudix hydrolase 16	0.316996	Cluster 1	1255
Nudt19	Nudt19	nudix hydrolase 19	0.153707	Cluster 1	1255
Nudt21	Nudt21	nudix hydrolase 21	0.148553	Cluster 1	1255
Nup160	Nup160	nucleoporin 160	0.177821	Cluster 1	1255
Nup210	Nup210	nucleoporin 210	0.196889	Cluster 1	1255
Nup37	Nup37	nucleoporin 37	0.121235	Cluster 1	1255
Nupl2	Nupl2	nucleoporin like 2	0.279997	Cluster 1	1255
Nvl	Nvl	nuclear VCP-like	0.241377	Cluster 1	1255
Nxf5	Nxf5	nuclear RNA export factor 5	0.499745	Cluster 1	1255
Oas1e	Oas1e	2'-5' oligoadenylate synthetase 1E	0.924714	Cluster 1	1255
Oas1f	Oas1f	2 ' -5 ' oligoadenylate synthetase 1F	0.245699	Cluster 1	1255
Ocln	Ocln	occludin	0.254793	Cluster 1	1255
Ofd1	Ofd1	OFD1, centriole and centriolar satellite protein	0.166322	Cluster 1	1255
Oga	Oga	O-GlcNAcase	0.383144	Cluster 1	1255
Ogfrl1	Ogfrl1	opioid growth factor receptor-like 1	0.51786	Cluster 1	1255
Olr1639	Olr1639	olfactory receptor 1639	0.585448	Cluster 1	1255
Olr35	Olr35	olfactory receptor 35	0.499338	Cluster 1	1255
Omd	Omd	osteomodulin	1.27124	Cluster 1	1255
Oosp1	Oosp1	oocyte secreted protein 1	1.35101	Cluster 1	1255
Opa1	Opa1	OPA1, mitochondrial dynamin like GTPase	0.123475	Cluster 1	1255
Orc2	Orc2	origin recognition complex, subunit 2	0.374764	Cluster 1	1255
Orm1	Orm1	orosomucoid 1	1.62313	Cluster 1	1255
Osbp	Osbp	oxysterol binding protein	0.0969427	Cluster 1	1255
Osgin1	Osgin1	oxidative stress induced growth inhibitor 1	0.605061	Cluster 1	1255
Ostm1	Ostm1	osteoclastogenesis associated transmembrane protein 1	0.113243	Cluster 1	1255
Otud4	Otud4	OTU deubiquitinase 4	0.162639	Cluster 1	1255
Ovol2	Ovol2	ovo-like zinc finger 2	0.86354	Cluster 1	1255
Oxa1l	Oxa1l	OXA1L, mitochondrial inner membrane protein	0.262168	Cluster 1	1255
P2ry4	P2ry4	pyrimidinergic receptor P2Y4	0.794038	Cluster 1	1255
P4hb	P4hb	prolyl 4-hydroxylase subunit beta	0.121168	Cluster 1	1255
Pabpc1	Pabpc1	poly(A) binding protein, cytoplasmic 1	0.137468	Cluster 1	1255
Pan2	Pan2	poly(A) specific ribonuclease subunit PAN2	0.330411	Cluster 1	1255
Pan3	Pan3	poly(A) specific ribonuclease subunit PAN3	0.221109	Cluster 1	1255
Papd4	Papd4	PAP associated domain containing 4	0.426286	Cluster 1	1255
Papd5	Papd5	PAP associated domain containing 5	0.283229	Cluster 1	1255
Papolg	Papolg	poly(A) polymerase gamma	0.185384	Cluster 1	1255
Papss2	Papss2	3'-phosphoadenosine 5'-phosphosulfate synthase 2	0.342857	Cluster 1	1255
Pard6b	Pard6b	par-6 family cell polarity regulator beta	0.22517	Cluster 1	1255
Pard6g	Pard6g	par-6 family cell polarity regulator gamma	0.292319	Cluster 1	1255
Parn	Parn	poly(A)-specific ribonuclease	0.180145	Cluster 1	1255
Paxbp1	Paxbp1	PAX3 and PAX7 binding protein 1	0.213395	Cluster 1	1255
Pbld1	Pbld1	phenazine biosynthesis-like protein domain containing 1	0.334843	Cluster 1	1255
Pcdh20	Pcdh20	protocadherin 20	0.786111	Cluster 1	1255
Pcdhb21	Pcdhb21	protocadherin beta 21	0.417798	Cluster 1	1255
Pcf11	Pcf11	PCF11 cleavage and polyadenylation factor subunit	0.28808	Cluster 1	1255
Pddc1	Pddc1	Parkinson disease 7 domain containing 1	1.70918	Cluster 1	1255
Pdk1	Pdk1	pyruvate dehydrogenase kinase 1	0.269134	Cluster 1	1255
Pdk2	Pdk2	pyruvate dehydrogenase kinase 2	0.219851	Cluster 1	1255
Pdlim3	Pdlim3	PDZ and LIM domain 3	0.331525	Cluster 1	1255
Pdp1	Pdp1	pyruvate dehyrogenase phosphatase catalytic subunit 1	0.179336	Cluster 1	1255
Pdrg1	Pdrg1	p53 and DNA damage regulated 1	0.206877	Cluster 1	1255
Peli1	Peli1	pellino E3 ubiquitin protein ligase 1	0.136413	Cluster 1	1255
Perp	Perp	PERP, TP53 apoptosis effector	0.274022	Cluster 1	1255
Pex11a	Pex11a	peroxisomal biogenesis factor 11 alpha	0.246678	Cluster 1	1255
Pex3	Pex3	peroxisomal biogenesis factor 3	0.258053	Cluster 1	1255
Pex5	Pex5	peroxisomal biogenesis factor 5	0.141366	Cluster 1	1255
Pfkfb3	Pfkfb3	6-phosphofructo-2-kinase/fructose-2,6-biphosphatase 3	0.764192	Cluster 1	1255
Pgam5	Pgam5	PGAM family member 5, mitochondrial serine/threonine protein phosphatase	0.187634	Cluster 1	1255
Pgap1	Pgap1	post-GPI attachment to proteins inositol deacylase 1	0.251149	Cluster 1	1255
Pgbd1	Pgbd1	piggyBac transposable element derived 1	1.3848	Cluster 1	1255
Pgrmc1	Pgrmc1	progesterone receptor membrane component 1	0.140819	Cluster 1	1255
Phactr2	Phactr2	phosphatase and actin regulator 2	0.32383	Cluster 1	1255
Phf12	Phf12	PHD finger protein 12	0.146431	Cluster 1	1255
Phkg1	Phkg1	phosphorylase kinase catalytic subunit gamma 1	0.621826	Cluster 1	1255
Phlda2	Phlda2	pleckstrin homology-like domain, family A, member 2	0.814601	Cluster 1	1255
Phldb1	Phldb1	pleckstrin homology-like domain, family B, member 1	0.15939	Cluster 1	1255
Pias3	Pias3	protein inhibitor of activated STAT, 3	0.144463	Cluster 1	1255
Pigy	Pigy	phosphatidylinositol glycan anchor biosynthesis, class Y	0.192987	Cluster 1	1255
Pik3ca	Pik3ca	phosphatidylinositol-4,5-bisphosphate 3-kinase, catalytic subunit alpha	0.128895	Cluster 1	1255
Pik3ip1	Pik3ip1	phosphoinositide-3-kinase interacting protein 1	0.430613	Cluster 1	1255
Pik3r5	Pik3r5	phosphoinositide-3-kinase, regulatory subunit 5	0.469059	Cluster 1	1255
Pikfyve	Pikfyve	phosphoinositide kinase, FYVE-type zinc finger containing	0.221102	Cluster 1	1255
Pim3	Pim3	Pim-3 proto-oncogene, serine/threonine kinase	0.38708	Cluster 1	1255
Pink1	Pink1	PTEN induced kinase 1	0.531687	Cluster 1	1255
Pip5k1a	Pip5k1a	phosphatidylinositol-4-phosphate 5-kinase, type 1, alpha	0.0963799	Cluster 1	1255
Pkd1	Pkd1	polycystin 1, transient receptor potential channel interacting	0.221553	Cluster 1	1255
Pla2g12a	Pla2g12a	phospholipase A2, group XIIA	0.326772	Cluster 1	1255
Pla2g3	Pla2g3	phospholipase A2, group III	0.730113	Cluster 1	1255
Plag1	Plag1	PLAG1 zinc finger	0.556954	Cluster 1	1255
Plcd1	Plcd1	phospholipase C, delta 1	0.508268	Cluster 1	1255
Plekha3	Plekha3	pleckstrin homology domain containing A3	0.165788	Cluster 1	1255
Plekhh2	Plekhh2	pleckstrin homology, MyTH4 and FERM domain containing H2	0.337833	Cluster 1	1255
Plpp1	Plpp1	phospholipid phosphatase 1	0.253794	Cluster 1	1255
Plscr4	Plscr4	phospholipid scramblase 4	0.402637	Cluster 1	1255
Pm20d1	Pm20d1	peptidase M20 domain containing 1	0.441284	Cluster 1	1255
Pnldc1	Pnldc1	PARN like, ribonuclease domain containing 1	0.295257	Cluster 1	1255
Pnpla2	Pnpla2	patatin-like phospholipase domain containing 2	0.574393	Cluster 1	1255
Pnpla7	Pnpla7	patatin-like phospholipase domain containing 7	0.550403	Cluster 1	1255
Poc1b	Poc1b	POC1 centriolar protein B	0.139775	Cluster 1	1255
Poc5	Poc5	POC5 centriolar protein	0.158198	Cluster 1	1255
Polg2	Polg2	DNA polymerase gamma 2, accessory subunit	0.361045	Cluster 1	1255
Polr2a	Polr2a	RNA polymerase II subunit A	0.108391	Cluster 1	1255
Polr2d	Polr2d	RNA polymerase II subunit D	0.277635	Cluster 1	1255
Pot1b	Pot1b	protection of telomeres 1B	0.33243	Cluster 1	1255
Ppfibp2	Ppfibp2	PPFIA binding protein 2	0.383018	Cluster 1	1255
Ppie	Ppie	peptidylprolyl isomerase E	0.249576	Cluster 1	1255
Ppil6	Ppil6	peptidylprolyl isomerase like 6	0.314359	Cluster 1	1255
Ppm1a	Ppm1a	protein phosphatase, Mg2+/Mn2+ dependent, 1A	0.204685	Cluster 1	1255
Ppp1cc	Ppp1cc	protein phosphatase 1 catalytic subunit gamma	0.106972	Cluster 1	1255
Ppp1r15b	Ppp1r15b	protein phosphatase 1, regulatory subunit 15B	0.137332	Cluster 1	1255
Ppp1r21	Ppp1r21	protein phosphatase 1, regulatory subunit 21	0.134245	Cluster 1	1255
Ppp1r3c	Ppp1r3c	protein phosphatase 1, regulatory subunit 3C	0.242793	Cluster 1	1255
Ppp2r1b	Ppp2r1b	protein phosphatase 2 scaffold subunit A beta	0.137468	Cluster 1	1255
Ppp2r2a	Ppp2r2a	protein phosphatase 2, regulatory subunit B, alpha	0.231637	Cluster 1	1255
Ppp2r3b	Ppp2r3b	protein phosphatase 2, regulatory subunit B'', beta	0.298433	Cluster 1	1255
Ppp2r5a	Ppp2r5a	protein phosphatase 2, regulatory subunit B', alpha	0.149824	Cluster 1	1255
Ppp4r1	Ppp4r1	protein phosphatase 4, regulatory subunit 1	0.125557	Cluster 1	1255
Ppp4r4	Ppp4r4	protein phosphatase 4, regulatory subunit 4	0.387878	Cluster 1	1255
Ppp6r2	Ppp6r2	protein phosphatase 6, regulatory subunit 2	0.135461	Cluster 1	1255
Ppp6r3	Ppp6r3	protein phosphatase 6, regulatory subunit 3	0.0845508	Cluster 1	1255
Pram1	Pram1	PML-RARA regulated adaptor molecule 1	0.944454	Cluster 1	1255
Prdm4	Prdm4	PR/SET domain 4	0.148749	Cluster 1	1255
Prdx6	Prdx6	peroxiredoxin 6	0.302164	Cluster 1	1255
Prelid3a	Prelid3a	PRELI domain containing 3A	0.265723	Cluster 1	1255
Prodh1	Prodh1	proline dehydrogenase 1	0.562265	Cluster 1	1255
Prosc	Prosc	proline synthetase co-transcribed homolog (bacterial)	0.370693	Cluster 1	1255
Prpf18	Prpf18	pre-mRNA processing factor 18	0.116588	Cluster 1	1255
Prpf39	Prpf39	pre-mRNA processing factor 39	0.20083	Cluster 1	1255
Prpf4	Prpf4	pre-mRNA processing factor 4	0.119344	Cluster 1	1255
Prpf8	Prpf8	pre-mRNA processing factor 8	0.156328	Cluster 1	1255
Prpsap2	Prpsap2	phosphoribosyl pyrophosphate synthetase-associated protein 2	0.122894	Cluster 1	1255
Prr15l	Prr15l	proline rich 15-like	0.293616	Cluster 1	1255
Prrt4	Prrt4	proline-rich transmembrane protein 4	0.492116	Cluster 1	1255
Psma7	Psma7	proteasome 20S subunit alpha 7	0.137009	Cluster 1	1255
Psmb1	Psmb1	proteasome 20S subunit beta 1	0.083022	Cluster 1	1255
Ptbp2	Ptbp2	polypyrimidine tract binding protein 2	0.458496	Cluster 1	1255
Ptdss1	Ptdss1	phosphatidylserine synthase 1	0.245503	Cluster 1	1255
Ptger2	Ptger2	prostaglandin E receptor 2	0.319081	Cluster 1	1255
Ptger4	Ptger4	prostaglandin E receptor 4	0.83522	Cluster 1	1255
Ptpn21	Ptpn21	protein tyrosine phosphatase, non-receptor type 21	0.201023	Cluster 1	1255
Ptprb	Ptprb	protein tyrosine phosphatase, receptor type, B	0.664195	Cluster 1	1255
Ptprg	Ptprg	protein tyrosine phosphatase, receptor type, G	0.328117	Cluster 1	1255
Ptpru	Ptpru	protein tyrosine phosphatase, receptor type, U	0.276626	Cluster 1	1255
Pxn	Pxn	paxillin	0.269249	Cluster 1	1255
Qtrt1	Qtrt1	queuine tRNA-ribosyltransferase catalytic subunit 1	0.293117	Cluster 1	1255
Rab12	Rab12	RAB12, member RAS oncogene family	0.16174	Cluster 1	1255
Rab20	Rab20	RAB20, member RAS oncogene family	0.572249	Cluster 1	1255
Rab22a	Rab22a	RAB22A, member RAS oncogene family	0.166226	Cluster 1	1255
Rab43	Rab43	RAB43, member RAS oncogene family	0.368269	Cluster 1	1255
Rab5a	Rab5a	RAB5A, member RAS oncogene family	0.178951	Cluster 1	1255
Rad21l1	Rad21l1	RAD21 cohesin complex component like 1	0.441346	Cluster 1	1255
Rad50	Rad50	RAD50 double strand break repair protein	0.134946	Cluster 1	1255
Raf1	Raf1	Raf-1 proto-oncogene, serine/threonine kinase	0.196536	Cluster 1	1255
Ralgps1	Ralgps1	Ral GEF with PH domain and SH3 binding motif 1	0.0965775	Cluster 1	1255
Ralgps2	Ralgps2	Ral GEF with PH domain and SH3 binding motif 2	0.168875	Cluster 1	1255
Ramp3	Ramp3	receptor activity modifying protein 3	0.614929	Cluster 1	1255
Ranbp17	Ranbp17	RAN binding protein 17	0.255654	Cluster 1	1255
Rapsn	Rapsn	receptor-associated protein of the synapse	0.606527	Cluster 1	1255
Rasa2	Rasa2	RAS p21 protein activator 2	0.299269	Cluster 1	1255
Rasa3	Rasa3	RAS p21 protein activator 3	0.23079	Cluster 1	1255
Rassf6	Rassf6	Ras association domain family member 6	0.477566	Cluster 1	1255
Rassf8	Rassf8	Ras association domain family member 8	0.278445	Cluster 1	1255
Rbbp6	Rbbp6	RB binding protein 6, ubiquitin ligase	0.229219	Cluster 1	1255
Rbl2	Rbl2	RB transcriptional corepressor like 2	0.33375	Cluster 1	1255
Rbm22	Rbm22	RNA binding motif protein 22	0.178544	Cluster 1	1255
Rbm3	Rbm3	RNA binding motif protein 3	0.540074	Cluster 1	1255
Rbm33	Rbm33	RNA binding motif protein 33	0.366548	Cluster 1	1255
Rbm34	Rbm34	RNA binding motif protein 34	0.163368	Cluster 1	1255
Rbm43	Rbm43	RNA binding motif protein 43	0.24486	Cluster 1	1255
Rbm48	Rbm48	RNA binding motif protein 48	0.309667	Cluster 1	1255
Rbm7	Rbm7	RNA binding motif protein 7	0.26276	Cluster 1	1255
Rbpms	Rbpms	RNA binding protein, mRNA processing factor	0.257399	Cluster 1	1255
Rchy1	Rchy1	ring finger and CHY zinc finger domain containing 1	0.191586	Cluster 1	1255
Rcor3	Rcor3	REST corepressor 3	0.28197	Cluster 1	1255
Relch	Relch	RAB11 binding and LisH domain, coiled-coil and HEAT repeat containing	0.154396	Cluster 1	1255
Reln	Reln	reelin	0.346127	Cluster 1	1255
Rev3l	Rev3l	REV3 like, DNA directed polymerase zeta catalytic subunit	0.193241	Cluster 1	1255
Rfc4	Rfc4	replication factor C subunit 4	0.137979	Cluster 1	1255
Rftn2	Rftn2	raftlin family member 2	0.492363	Cluster 1	1255
Rfx7	Rfx7	regulatory factor X, 7	0.263011	Cluster 1	1255
RGD1305298	RGD1305298	hypothetical LOC299330	0.723415	Cluster 1	1255
RGD1308117	RGD1308117	similar to 9930012K11Rik protein	0.328222	Cluster 1	1255
RGD1309651	RGD1309651	similar to 1190005I06Rik protein	0.654527	Cluster 1	1255
RGD1311447	RGD1311447	LOC363276	0.799637	Cluster 1	1255
RGD1311744	RGD1311744	similar to RIKEN cDNA 5830475I06	0.125135	Cluster 1	1255
RGD1359508	RGD1359508	similar to protein C33A12.3	0.468787	Cluster 1	1255
RGD1560289	RGD1560289	similar to chromosome 3 open reading frame 20	0.524224	Cluster 1	1255
RGD1561517	RGD1561517	similar to chromosome 20 open reading frame 144	0.640191	Cluster 1	1255
RGD1562608	RGD1562608	similar to KIAA1328 protein	0.347961	Cluster 1	1255
RGD1564133	RGD1564133	similar to odorant binding protein 2B	1.78086	Cluster 1	1255
RGD1564786	RGD1564786	similar to OTTMUSP00000000636	1.06279	Cluster 1	1255
RGD1565033	RGD1565033	RIKEN cDNA 1810010H24 gene	0.286609	Cluster 1	1255
RGD1565355	RGD1565355	similar to fatty acid translocase/CD36	0.665526	Cluster 1	1255
RGD1565685	RGD1565685	similar to RIKEN cDNA 1810030O07	0.218527	Cluster 1	1255
RGD1565866	RGD1565866	similar to FLJ44112 protein	0.25928	Cluster 1	1255
RGD621098	RGD621098	similar to RIKEN cDNA D230025D16Rik	0.210681	Cluster 1	1255
Rhbdf1	Rhbdf1	rhomboid 5 homolog 1	0.356038	Cluster 1	1255
Rhoh	Rhoh	ras homolog family member H	0.48079	Cluster 1	1255
Rictor	Rictor	RPTOR independent companion of MTOR, complex 2	0.251301	Cluster 1	1255
Rims1	Rims1	regulating synaptic membrane exocytosis 1	0.44919	Cluster 1	1255
Riok3	Riok3	RIO kinase 3	0.0935246	Cluster 1	1255
Ripk2	Ripk2	receptor-interacting serine-threonine kinase 2	0.18103	Cluster 1	1255
Rlf	Rlf	rearranged L-myc fusion	0.104018	Cluster 1	1255
rnf141	rnf141	ring finger protein 141	0.142518	Cluster 1	1255
Rnf144b	Rnf144b	ring finger protein 144B	0.163242	Cluster 1	1255
Rnf149	Rnf149	ring finger protein 149	0.159472	Cluster 1	1255
Rnf166	Rnf166	ring finger protein 166	0.15896	Cluster 1	1255
Rnf170	Rnf170	ring finger protein 170	0.253467	Cluster 1	1255
Rnf207	Rnf207	ring finger protein 207	0.626433	Cluster 1	1255
Rnf217	Rnf217	ring finger protein 217	0.227978	Cluster 1	1255
Rnf38	Rnf38	ring finger protein 38	0.171794	Cluster 1	1255
Rnf40	Rnf40	ring finger protein 40	0.213566	Cluster 1	1255
Rnf6	Rnf6	ring finger protein 6	0.147578	Cluster 1	1255
Rora	Rora	RAR-related orphan receptor A	0.615354	Cluster 1	1255
Rpgr	Rpgr	retinitis pigmentosa GTPase regulator	0.210032	Cluster 1	1255
Rps19bp1	Rps19bp1	ribosomal protein S19 binding protein 1	0.24303	Cluster 1	1255
Rps6ka5	Rps6ka5	ribosomal protein S6 kinase A5	0.325205	Cluster 1	1255
Rragc	Rragc	Ras-related GTP binding C	0.0882711	Cluster 1	1255
Rrh	Rrh	retinal pigment epithelium derived rhodopsin homolog	0.706164	Cluster 1	1255
Rsl24d1	Rsl24d1	ribosomal L24 domain containing 1	0.0964928	Cluster 1	1255
Rslcan18	Rslcan18	regulator of sex-limitation candidate 18	0.375959	Cluster 1	1255
Rspry1	Rspry1	ring finger and SPRY domain containing 1	0.177789	Cluster 1	1255
Rundc3b	Rundc3b	RUN domain containing 3B	0.265491	Cluster 1	1255
Runx1	Runx1	RUNX family transcription factor 1	0.468695	Cluster 1	1255
Rxylt1	Rxylt1	ribitol xylosyltransferase 1	0.199248	Cluster 1	1255
Samd11	Samd11	sterile alpha motif domain containing 11	0.218557	Cluster 1	1255
Sap30l	Sap30l	SAP30-like	0.289506	Cluster 1	1255
Sash1	Sash1	SAM and SH3 domain containing 1	0.165873	Cluster 1	1255
Saxo2	Saxo2	stabilizer of axonemal microtubules 2	0.664828	Cluster 1	1255
Scaf11	Scaf11	SR-related CTD-associated factor 11	0.220484	Cluster 1	1255
Scaf8	Scaf8	SR-related CTD-associated factor 8	0.240659	Cluster 1	1255
Scamp5	Scamp5	secretory carrier membrane protein 5	0.137571	Cluster 1	1255
Scaper	Scaper	S-phase cyclin A-associated protein in the ER	0.220337	Cluster 1	1255
Scd	Scd	stearoyl-CoA desaturase	0.391792	Cluster 1	1255
Scml2	Scml2	Scm polycomb group protein like 2	0.258093	Cluster 1	1255
Scn1a	Scn1a	sodium voltage-gated channel alpha subunit 1	0.443325	Cluster 1	1255
Scn4b	Scn4b	sodium voltage-gated channel beta subunit 4	0.460073	Cluster 1	1255
Scn8a	Scn8a	sodium voltage-gated channel alpha subunit 8	0.26979	Cluster 1	1255
Sco1	Sco1	SCO cytochrome c oxidase assembly protein 1	0.270044	Cluster 1	1255
Sdad1	Sdad1	SDA1 domain containing 1	0.195653	Cluster 1	1255
Sde2	Sde2	SDE2 telomere maintenance homolog	0.104531	Cluster 1	1255
Sds	Sds	serine dehydratase	0.507085	Cluster 1	1255
Sec23ip	Sec23ip	SEC23 interacting protein	0.131042	Cluster 1	1255
Sec24b	Sec24b	SEC24 homolog B, COPII coat complex component	0.125559	Cluster 1	1255
Sec61a1	Sec61a1	Sec61 translocon alpha 1 subunit	0.128616	Cluster 1	1255
Selenos	Selenos	selenoprotein S	0.292531	Cluster 1	1255
Sema4g	Sema4g	semaphorin 4G	0.378517	Cluster 1	1255
Senp2	Senp2	SUMO specific peptidase 2	0.110853	Cluster 1	1255
Serinc1	Serinc1	serine incorporator 1	0.171403	Cluster 1	1255
Serping1	Serping1	serpin family G member 1	0.28944	Cluster 1	1255
Setd1a	Setd1a	SET domain containing 1A, histone lysine methyltransferase	0.276305	Cluster 1	1255
Sf1	Sf1	splicing factor 1	0.159815	Cluster 1	1255
Sf3b1	Sf3b1	splicing factor 3b, subunit 1	0.220829	Cluster 1	1255
Sfmbt1	Sfmbt1	Scm-like with four mbt domains 1	0.254735	Cluster 1	1255
Sfswap	Sfswap	splicing factor SWAP	0.228796	Cluster 1	1255
Sft2d2	Sft2d2	SFT2 domain containing 2	0.201981	Cluster 1	1255
Sfxn2/ENSRNOG00000049308	Sfxn2	sideroflexin 2	0.401309	Cluster 1	1255
Sgk1	Sgk1	serum/glucocorticoid regulated kinase 1	0.482788	Cluster 1	1255
Siah1	Siah1	siah E3 ubiquitin protein ligase 1	0.273927	Cluster 1	1255
Sidt2	Sidt2	SID1 transmembrane family, member 2	0.253364	Cluster 1	1255
Sin3b	Sin3b	SIN3 transcription regulator family member B	0.229255	Cluster 1	1255
Sinhcaf	Sinhcaf	SIN3-HDAC complex associated factor	0.169687	Cluster 1	1255
Sirt1	Sirt1	sirtuin 1	0.37129	Cluster 1	1255
Skp2	Skp2	S-phase kinase associated protein 2	0.246307	Cluster 1	1255
Slc10a5	Slc10a5	solute carrier family 10, member 5	0.359532	Cluster 1	1255
Slc16a11	Slc16a11	solute carrier family 16, member 11	0.254999	Cluster 1	1255
Slc17a5	Slc17a5	solute carrier family 17 member 5	0.297198	Cluster 1	1255
Slc18b1	Slc18b1	solute carrier family 18 member B1	0.206764	Cluster 1	1255
Slc19a2	Slc19a2	solute carrier family 19 member 2	0.230806	Cluster 1	1255
Slc1a1	Slc1a1	solute carrier family 1 member 1	0.291389	Cluster 1	1255
Slc20a1	Slc20a1	solute carrier family 20 member 1	0.196427	Cluster 1	1255
Slc20a2	Slc20a2	solute carrier family 20 member 2	0.341445	Cluster 1	1255
Slc23a3	Slc23a3	solute carrier family 23, member 3	0.400772	Cluster 1	1255
Slc25a17	Slc25a17	solute carrier family 25 member 17	0.201165	Cluster 1	1255
Slc25a28	Slc25a28	solute carrier family 25 member 28	0.391816	Cluster 1	1255
Slc25a33	Slc25a33	solute carrier family 25 member 33	0.355282	Cluster 1	1255
Slc25a36	Slc25a36	solute carrier family 25 member 36	0.2745	Cluster 1	1255
Slc25a38	Slc25a38	solute carrier family 25, member 38	0.276253	Cluster 1	1255
Slc26a10	Slc26a10	solute carrier family 26, member 10	0.604998	Cluster 1	1255
Slc28a2	Slc28a2	solute carrier family 28 member 2	0.390691	Cluster 1	1255
Slc2a1	Slc2a1	solute carrier family 2 member 1	0.266594	Cluster 1	1255
Slc2a4	Slc2a4	solute carrier family 2 member 4	0.514288	Cluster 1	1255
Slc2a6	Slc2a6	solute carrier family 2 member 6	0.156258	Cluster 1	1255
Slc2a8	Slc2a8	solute carrier family 2 member 8	0.313675	Cluster 1	1255
Slc30a1	Slc30a1	solute carrier family 30 member 1	0.303067	Cluster 1	1255
Slc30a4	Slc30a4	solute carrier family 30 member 4	0.307898	Cluster 1	1255
Slc30a7	Slc30a7	solute carrier family 30 member 7	0.253067	Cluster 1	1255
Slc33a1	Slc33a1	solute carrier family 33 member 1	0.103321	Cluster 1	1255
Slc35a5	Slc35a5	solute carrier family 35, member A5	0.184008	Cluster 1	1255
Slc35f5	Slc35f5	solute carrier family 35, member F5	0.163282	Cluster 1	1255
Slc38a2	Slc38a2	solute carrier family 38, member 2	0.359411	Cluster 1	1255
Slc38a8	Slc38a8	solute carrier family 38, member 8	0.862321	Cluster 1	1255
Slc41a3	Slc41a3	solute carrier family 41, member 3	0.33098	Cluster 1	1255
Slc43a1	Slc43a1	solute carrier family 43 member 1	0.568057	Cluster 1	1255
Slc44a1	Slc44a1	solute carrier family 44 member 1	0.181704	Cluster 1	1255
Slc44a2	Slc44a2	solute carrier family 44 member 2	0.221077	Cluster 1	1255
Slc44a3	Slc44a3	solute carrier family 44, member 3	0.570612	Cluster 1	1255
Slc49a4	Slc49a4	solute carrier family 49 member 4	0.189563	Cluster 1	1255
Slc4a11	Slc4a11	solute carrier family 4 member 11	0.375107	Cluster 1	1255
Slc6a8	Slc6a8	solute carrier family 6 member 8	0.211276	Cluster 1	1255
Slc7a3	Slc7a3	solute carrier family 7 member 3	0.515476	Cluster 1	1255
Slc7a6os	Slc7a6os	solute carrier family 7, member 6 opposite strand	0.127654	Cluster 1	1255
Slco4a1	Slco4a1	solute carrier organic anion transporter family, member 4a1	0.351377	Cluster 1	1255
Slfn2	Slfn2	schlafen 2	0.262128	Cluster 1	1255
Slk	Slk	STE20-like kinase	0.181625	Cluster 1	1255
Slu7	Slu7	SLU7 homolog, splicing factor	0.219365	Cluster 1	1255
Smad4	Smad4	SMAD family member 4	0.197995	Cluster 1	1255
Smad5	Smad5	SMAD family member 5	0.250513	Cluster 1	1255
Smad9/ENSRNOG00000000091	Smad9	SMAD family member 9	0.700882	Cluster 1	1255
Smarcd1	Smarcd1	SWI/SNF related, matrix associated, actin dependent regulator of chromatin, subfamily d, member 1	0.341543	Cluster 1	1255
Smndc1	Smndc1	survival motor neuron domain containing 1	0.188625	Cluster 1	1255
Smox	Smox	spermine oxidase	0.283101	Cluster 1	1255
Smpd4	Smpd4	sphingomyelin phosphodiesterase 4	0.176602	Cluster 1	1255
Smug1	Smug1	single-strand-selective monofunctional uracil-DNA glycosylase 1	0.120338	Cluster 1	1255
Smurf1	Smurf1	SMAD specific E3 ubiquitin protein ligase 1	0.203387	Cluster 1	1255
Snn	Snn	stannin	0.232781	Cluster 1	1255
Snrnp200	Snrnp200	small nuclear ribonucleoprotein U5 subunit 200	0.128351	Cluster 1	1255
Snrpg/ENSRNOG00000032232	Snrpg	small nuclear ribonucleoprotein polypeptide G	0.803033	Cluster 1	1255
Snta1	Snta1	syntrophin, alpha 1	0.215543	Cluster 1	1255
Snx11	Snx11	sorting nexin 11	0.213591	Cluster 1	1255
Snx33	Snx33	sorting nexin 33	0.354942	Cluster 1	1255
Snx4	Snx4	sorting nexin 4	0.187956	Cluster 1	1255
Socs6	Socs6	suppressor of cytokine signaling 6	0.229816	Cluster 1	1255
Son	Son	Son DNA binding protein	0.134486	Cluster 1	1255
Sorcs1	Sorcs1	sortilin-related VPS10 domain containing receptor 1	0.723634	Cluster 1	1255
Sp4	Sp4	Sp4 transcription factor	0.185167	Cluster 1	1255
Spag1	Spag1	sperm associated antigen 1	0.271997	Cluster 1	1255
Spag9	Spag9	sperm associated antigen 9	0.235358	Cluster 1	1255
Spata22	Spata22	spermatogenesis associated 22	0.522955	Cluster 1	1255
Spdef	Spdef	SAM pointed domain containing ets transcription factor	0.676383	Cluster 1	1255
Spdya	Spdya	speedy/RINGO cell cycle regulator family member A	0.693869	Cluster 1	1255
Spg21	Spg21	SPG21 abhydrolase domain containing, maspardin	0.146294	Cluster 1	1255
Spns2	Spns2	sphingolipid transporter 2	0.302374	Cluster 1	1255
Spout1	Spout1	SPOUT domain containing methyltransferase 1	0.36236	Cluster 1	1255
Sppl3	Sppl3	signal peptide peptidase like 3	0.155195	Cluster 1	1255
Sprtn	Sprtn	SprT-like N-terminal domain	0.201655	Cluster 1	1255
Spryd4	Spryd4	SPRY domain containing 4	0.17487	Cluster 1	1255
Sptlc2	Sptlc2	serine palmitoyltransferase, long chain base subunit 2	0.124395	Cluster 1	1255
Sqstm1	Sqstm1	sequestosome 1	0.160073	Cluster 1	1255
Srebf1	Srebf1	sterol regulatory element binding transcription factor 1	0.452846	Cluster 1	1255
Srfbp1	Srfbp1	serum response factor binding protein 1	0.239912	Cluster 1	1255
Srp68	Srp68	signal recognition particle 68	0.154247	Cluster 1	1255
Srpk2	Srpk2	SRSF protein kinase 2	0.129748	Cluster 1	1255
Srsf10	Srsf10	serine and arginine rich splicing factor 10	0.193417	Cluster 1	1255
Srsf11	Srsf11	serine and arginine rich splicing factor 11	0.164854	Cluster 1	1255
Srsf5	Srsf5	serine and arginine rich splicing factor 5	0.229281	Cluster 1	1255
Srsf7	Srsf7	serine and arginine rich splicing factor 7	0.16855	Cluster 1	1255
Ssbp1	Ssbp1	single stranded DNA binding protein 1	0.214277	Cluster 1	1255
St6galnac2	St6galnac2	ST6 N-acetylgalactosaminide alpha-2,6-sialyltransferase 2	0.557678	Cluster 1	1255
Stac3	Stac3	SH3 and cysteine rich domain 3	0.653351	Cluster 1	1255
Stard7	Stard7	StAR-related lipid transfer domain containing 7	0.139547	Cluster 1	1255
Stard9	Stard9	StAR-related lipid transfer domain containing 9	0.4056	Cluster 1	1255
Stim1	Stim1	stromal interaction molecule 1	0.212081	Cluster 1	1255
Sting1	Sting1	stimulator of interferon response cGAMP interactor 1	0.374826	Cluster 1	1255
Stradb	Stradb	STE20 related adaptor beta	0.179324	Cluster 1	1255
Stxbp3	Stxbp3	syntaxin binding protein 3	0.116703	Cluster 1	1255
Styx	Styx	serine/threonine/tyrosine interacting protein	0.348013	Cluster 1	1255
Suco	Suco	SUN domain containing ossification factor	0.131531	Cluster 1	1255
Supt4h1	Supt4h1	SPT4 homolog, DSIF elongation factor subunit	0.12957	Cluster 1	1255
Susd6	Susd6	sushi domain containing 6	0.164458	Cluster 1	1255
Suv39h1l1	Suv39h1l1	suppressor of variegation 3-9 homolog 1 (Drosophila)-like 1	0.387483	Cluster 1	1255
Syf2	Syf2	SYF2 pre-mRNA-splicing factor	0.290825	Cluster 1	1255
Syngr2	Syngr2	synaptogyrin 2	0.229007	Cluster 1	1255
Sypl1	Sypl1	synaptophysin-like 1	0.250069	Cluster 1	1255
Tada2a	Tada2a	transcriptional adaptor 2A	0.213929	Cluster 1	1255
Tada2b	Tada2b	transcriptional adaptor 2B	0.289353	Cluster 1	1255
Taf1d	Taf1d	TATA-box binding protein associated factor, RNA polymerase I subunit D	0.27308	Cluster 1	1255
Taf5l	Taf5l	TATA-box binding protein associated factor 5 like	0.216433	Cluster 1	1255
Tapt1	Tapt1	transmembrane anterior posterior transformation 1	0.291842	Cluster 1	1255
Tas1r3	Tas1r3	taste 1 receptor member 3	0.989587	Cluster 1	1255
Tas2r108	Tas2r108	taste receptor, type 2, member 108	0.972238	Cluster 1	1255
Tatdn2	Tatdn2	TatD DNase domain containing 2	0.187254	Cluster 1	1255
Tbc1d20	Tbc1d20	TBC1 domain family, member 20	0.120487	Cluster 1	1255
Tbc1d25	Tbc1d25	TBC1 domain family, member 25	0.2992	Cluster 1	1255
Tbc1d4	Tbc1d4	TBC1 domain family, member 4	0.397603	Cluster 1	1255
Tbc1d8	Tbc1d8	TBC1 domain family, member 8	0.271557	Cluster 1	1255
Tbce	Tbce	tubulin folding cofactor E	0.121823	Cluster 1	1255
Tbcel	Tbcel	tubulin folding cofactor E-like	0.205137	Cluster 1	1255
Tbl1x	Tbl1x	transducin (beta)-like 1 X-linked	0.116021	Cluster 1	1255
Tbx6	Tbx6	T-box transcription factor 6	0.633549	Cluster 1	1255
Tcaf2/ENSRNOG00000030222	Tcaf2	TRPM8 channel-associated factor 2	0.342112	Cluster 1	1255
Tceanc	Tceanc	transcription elongation factor A N-terminal and central domain containing	0.459601	Cluster 1	1255
Tcirg1	Tcirg1	T-cell immune regulator 1, ATPase H+ transporting V0 subunit A3	0.21817	Cluster 1	1255
Tcp11	Tcp11	t-complex 11	0.892396	Cluster 1	1255
Tdp2	Tdp2	tyrosyl-DNA phosphodiesterase 2	0.405459	Cluster 1	1255
Tedc1	Tedc1	tubulin epsilon and delta complex 1	0.350065	Cluster 1	1255
Tent2	Tent2	terminal nucleotidyltransferase 2	0.269183	Cluster 1	1255
Tent4b	Tent4b	terminal nucleotidyltransferase 4B	0.182094	Cluster 1	1255
Terf2ip	Terf2ip	TERF2 interacting protein	0.208301	Cluster 1	1255
Tf	Tf	transferrin	0.58453	Cluster 1	1255
Tfr2	Tfr2	transferrin receptor 2	0.672801	Cluster 1	1255
Tgfbr3	Tgfbr3	transforming growth factor beta receptor 3	0.169644	Cluster 1	1255
Tgm1	Tgm1	transglutaminase 1	0.884847	Cluster 1	1255
Thbs3	Thbs3	thrombospondin 3	0.303305	Cluster 1	1255
Thoc3	Thoc3	THO complex 3	0.096714	Cluster 1	1255
Tigd2	Tigd2	tigger transposable element derived 2	0.257008	Cluster 1	1255
Tigd3	Tigd3	tigger transposable element derived 3	0.498322	Cluster 1	1255
Timm29	Timm29	translocase of inner mitochondrial membrane 29	0.183785	Cluster 1	1255
Timp4	Timp4	TIMP metallopeptidase inhibitor 4	0.898083	Cluster 1	1255
Tm2d2	Tm2d2	TM2 domain containing 2	0.105768	Cluster 1	1255
Tmem116	Tmem116	transmembrane protein 116	0.694934	Cluster 1	1255
Tmem120a	Tmem120a	transmembrane protein 120A	0.178557	Cluster 1	1255
Tmem154	Tmem154	transmembrane protein 154	0.720376	Cluster 1	1255
Tmem159	Tmem159	transmembrane protein 159	0.24171	Cluster 1	1255
Tmem183a	Tmem183a	transmembrane protein 183A	0.242443	Cluster 1	1255
Tmem200b	Tmem200b	transmembrane protein 200B	0.747699	Cluster 1	1255
Tmem214	Tmem214	transmembrane protein 214	0.138784	Cluster 1	1255
Tmem219	Tmem219	transmembrane protein 219	0.207864	Cluster 1	1255
Tmem243	Tmem243	transmembrane protein 243	0.284179	Cluster 1	1255
Tmem248	Tmem248	transmembrane protein 248	0.310838	Cluster 1	1255
Tmem268	Tmem268	transmembrane protein 268	0.262883	Cluster 1	1255
Tmem37	Tmem37	transmembrane protein 37	0.483474	Cluster 1	1255
Tmem5	Tmem5	transmembrane protein 5	0.246246	Cluster 1	1255
Tmem67	Tmem67	transmembrane protein 67	0.143331	Cluster 1	1255
Tmem86a	Tmem86a	transmembrane protein 86A	0.239496	Cluster 1	1255
Tmem86b	Tmem86b	transmembrane protein 86B	0.670821	Cluster 1	1255
Tmem87a	Tmem87a	transmembrane protein 87A	0.130556	Cluster 1	1255
Tmem91	Tmem91	transmembrane protein 91	0.366386	Cluster 1	1255
Tnfrsf11b	Tnfrsf11b	TNF receptor superfamily member 11B	0.480818	Cluster 1	1255
Tnks2/ENSRNOG00000059776	Tnks2	tankyrase 2	0.565742	Cluster 1	1255
Tnrc6a	Tnrc6a	trinucleotide repeat containing adaptor 6A	0.262177	Cluster 1	1255
Tob2	Tob2	transducer of ERBB2, 2	0.18252	Cluster 1	1255
Toe1	Toe1	target of EGR1, exonuclease	0.228748	Cluster 1	1255
Tor1aip1	Tor1aip1	torsin 1A interacting protein 1	0.130851	Cluster 1	1255
Tp53inp1	Tp53inp1	tumor protein p53 inducible nuclear protein 1	0.44169	Cluster 1	1255
Tp53rk	Tp53rk	TP53 regulating kinase	0.0814	Cluster 1	1255
Tpbg	Tpbg	trophoblast glycoprotein	0.308458	Cluster 1	1255
Tprg1l	Tprg1l	tumor protein p63 regulated 1-like	0.225629	Cluster 1	1255
Tprn	Tprn	taperin	0.305331	Cluster 1	1255
Tpt1	Tpt1	tumor protein, translationally-controlled 1	0.116605	Cluster 1	1255
Tra2b	Tra2b	transformer 2 beta homolog	0.209982	Cluster 1	1255
Trabd	Trabd	TraB domain containing	0.158771	Cluster 1	1255
Traf6	Traf6	TNF receptor associated factor 6	0.433642	Cluster 1	1255
Trh	Trh	thyrotropin releasing hormone	2.42894	Cluster 1	1255
Trib3	Trib3	tribbles pseudokinase 3	0.693717	Cluster 1	1255
Trim25	Trim25	tripartite motif-containing 25	0.183507	Cluster 1	1255
Trim3	Trim3	tripartite motif-containing 3	0.262381	Cluster 1	1255
Trim43a	Trim43a	tripartite motif-containing 43A	0.315103	Cluster 1	1255
Trim63	Trim63	tripartite motif containing 63	0.877668	Cluster 1	1255
Trim72	Trim72	tripartite motif containing 72	0.899257	Cluster 1	1255
Trmt13	Trmt13	tRNA methyltransferase 13 homolog	0.221048	Cluster 1	1255
Trmt44	Trmt44	tRNA methyltransferase 44	0.12866	Cluster 1	1255
Trmt6	Trmt6	tRNA methyltransferase 6	0.233008	Cluster 1	1255
Trpc1	Trpc1	transient receptor potential cation channel, subfamily C, member 1	0.204098	Cluster 1	1255
Tsc22d2	Tsc22d2	TSC22 domain family, member 2	0.159735	Cluster 1	1255
Tshr	Tshr	thyroid stimulating hormone receptor	0.775666	Cluster 1	1255
Tspan7	Tspan7	tetraspanin 7	0.205551	Cluster 1	1255
Tspo	Tspo	translocator protein	0.405603	Cluster 1	1255
Tspyl2	Tspyl2	TSPY-like 2	0.194332	Cluster 1	1255
Tsr1	Tsr1	TSR1, ribosome maturation factor	0.0874876	Cluster 1	1255
Tssk3	Tssk3	testis-specific serine kinase 3	0.607008	Cluster 1	1255
Tsx	Tsx	testis specific X-linked gene	0.420415	Cluster 1	1255
Ttbk1	Ttbk1	tau tubulin kinase 1	0.210656	Cluster 1	1255
Ttc38	Ttc38	tetratricopeptide repeat domain 38	0.154502	Cluster 1	1255
Ttc39c	Ttc39c	tetratricopeptide repeat domain 39C	0.129497	Cluster 1	1255
Ttll10	Ttll10	tubulin tyrosine ligase like 10	0.495983	Cluster 1	1255
Ttll4	Ttll4	tubulin tyrosine ligase like 4	0.198127	Cluster 1	1255
Tubg2	Tubg2	tubulin, gamma 2	0.173596	Cluster 1	1255
Tubgcp3	Tubgcp3	tubulin, gamma complex associated protein 3	0.1881	Cluster 1	1255
Tulp1	Tulp1	TUB like protein 1	1.67944	Cluster 1	1255
Tut4	Tut4	terminal uridylyl transferase 4	0.122688	Cluster 1	1255
Txndc11	Txndc11	thioredoxin domain containing 11	0.158988	Cluster 1	1255
Txndc16	Txndc16	thioredoxin domain containing 16	0.175462	Cluster 1	1255
Txnip	Txnip	thioredoxin interacting protein	0.527634	Cluster 1	1255
Tyw3	Tyw3	tRNA-yW synthesizing protein 3 homolog	0.625841	Cluster 1	1255
Uba5	Uba5	ubiquitin-like modifier activating enzyme 5	0.196807	Cluster 1	1255
Ubap1l	Ubap1l	ubiquitin associated protein 1-like	0.575826	Cluster 1	1255
Ube2j2	Ube2j2	ubiquitin-conjugating enzyme E2, J2	0.146126	Cluster 1	1255
Ube4a	Ube4a	ubiquitination factor E4A	0.270144	Cluster 1	1255
Ubiad1	Ubiad1	UbiA prenyltransferase domain containing 1	0.171005	Cluster 1	1255
Ubn2	Ubn2	ubinuclein 2	0.171377	Cluster 1	1255
Ubp1	Ubp1	upstream binding protein 1	0.21478	Cluster 1	1255
Ubxn4	Ubxn4	UBX domain protein 4	0.111877	Cluster 1	1255
Ufl1	Ufl1	Ufm1-specific ligase 1	0.158367	Cluster 1	1255
Uhrf2	Uhrf2	ubiquitin like with PHD and ring finger domains 2	0.234437	Cluster 1	1255
Unc5d	Unc5d	unc-5 netrin receptor D	0.2205	Cluster 1	1255
Unc80	Unc80	unc-80 homolog, NALCN channel complex subunit	0.286964	Cluster 1	1255
Unkl	Unkl	unk like zinc finger	0.179551	Cluster 1	1255
Uri1	Uri1	URI1, prefoldin-like chaperone	0.152932	Cluster 1	1255
Usp1	Usp1	ubiquitin specific peptidase 1	0.149171	Cluster 1	1255
Usp12	Usp12	ubiquitin specific peptidase 12	0.150131	Cluster 1	1255
Usp22	Usp22	ubiquitin specific peptidase 22	0.103332	Cluster 1	1255
Usp24	Usp24	ubiquitin specific peptidase 24	0.218562	Cluster 1	1255
Usp3	Usp3	ubiquitin specific peptidase 3	0.229486	Cluster 1	1255
Usp49	Usp49	ubiquitin specific peptidase 49	0.220445	Cluster 1	1255
Usp53	Usp53	ubiquitin specific peptidase 53	0.323998	Cluster 1	1255
Usp7	Usp7	ubiquitin specific peptidase 7	0.106557	Cluster 1	1255
Uspl1	Uspl1	ubiquitin specific peptidase like 1	0.22042	Cluster 1	1255
Utp14a	Utp14a	UTP14A small subunit processome component	0.184469	Cluster 1	1255
Vdac2	Vdac2	voltage-dependent anion channel 2	0.09585	Cluster 1	1255
Vezf1	Vezf1	vascular endothelial zinc finger 1	0.169669	Cluster 1	1255
Vipr2	Vipr2	vasoactive intestinal peptide receptor 2	0.598758	Cluster 1	1255
Vps26a	Vps26a	VPS26 retromer complex component A	0.211684	Cluster 1	1255
Vwa5a/ENSRNOG00000046414	Vwa5a	von Willebrand factor A domain containing 5A	0.17037	Cluster 1	1255
Washc2c	Washc2c	WASH complex subunit 2C	0.177247	Cluster 1	1255
Wdr13	Wdr13	WD repeat domain 13	0.14424	Cluster 1	1255
Wdr24	Wdr24	WD repeat domain 24	0.175561	Cluster 1	1255
Wdr43	Wdr43	WD repeat domain 43	0.133948	Cluster 1	1255
Wdr55	Wdr55	WD repeat domain 55	0.158977	Cluster 1	1255
Wdr81	Wdr81	WD repeat domain 81	0.216087	Cluster 1	1255
Wdyhv1	Wdyhv1	WDYHV motif containing 1	0.258623	Cluster 1	1255
Wfikkn1	Wfikkn1	WAP, follistatin/kazal, immunoglobulin, kunitz and netrin domain containing 1	0.351984	Cluster 1	1255
Wfikkn2	Wfikkn2	WAP, follistatin/kazal, immunoglobulin, kunitz and netrin domain containing 2	0.954162	Cluster 1	1255
Wipi1	Wipi1	WD repeat domain, phosphoinositide interacting 1	0.477673	Cluster 1	1255
Xdh	Xdh	xanthine dehydrogenase	0.83219	Cluster 1	1255
Xpa	Xpa	XPA, DNA damage recognition and repair factor	0.280713	Cluster 1	1255
Xpo4	Xpo4	exportin 4	0.11812	Cluster 1	1255
Xrcc3	Xrcc3	X-ray repair cross complementing 3	0.227739	Cluster 1	1255
Yrdc	Yrdc	yrdC N(6)-threonylcarbamoyltransferase domain containing	0.204304	Cluster 1	1255
Ythdf1	Ythdf1	YTH N(6)-methyladenosine RNA binding protein 1	0.106456	Cluster 1	1255
Zak	Zak	sterile alpha motif and leucine zipper containing kinase AZK	0.343895	Cluster 1	1255
Zbtb18	Zbtb18	zinc finger and BTB domain containing 18	3.19054	Cluster 1	1255
Zbtb41	Zbtb41	zinc finger and BTB domain containing 41	0.319566	Cluster 1	1255
Zc3h6	Zc3h6	zinc finger CCCH type containing 6	0.349071	Cluster 1	1255
Zc3h7a	Zc3h7a	zinc finger CCCH type containing 7 A	0.129627	Cluster 1	1255
Zcchc2	Zcchc2	zinc finger CCHC-type containing 2	0.146759	Cluster 1	1255
Zcwpw2	Zcwpw2	zinc finger CW-type and PWWP domain containing 2	0.316193	Cluster 1	1255
Zdhhc6	Zdhhc6	zinc finger, DHHC-type containing 6	0.120375	Cluster 1	1255
Zfand2a	Zfand2a	zinc finger AN1-type containing 2A	0.210896	Cluster 1	1255
Zfp131	Zfp131	zinc finger protein 131	0.239976	Cluster 1	1255
Zfp141	Zfp141	zinc finger protein 141	0.38306	Cluster 1	1255
Zfp26	Zfp26	zinc finger protein 26	0.54411	Cluster 1	1255
Zfp277	Zfp277	zinc finger protein 277	0.139126	Cluster 1	1255
Zfp280c	Zfp280c	zinc finger protein 280C	0.351504	Cluster 1	1255
Zfp317	Zfp317	zinc finger protein 317	0.319827	Cluster 1	1255
Zfp330	Zfp330	zinc finger protein 330	0.0917227	Cluster 1	1255
Zfp36	Zfp36	zinc finger protein 36	0.451228	Cluster 1	1255
Zfp496	Zfp496	zinc finger protein 496	0.178566	Cluster 1	1255
Zfp521	Zfp521	zinc finger protein 521	0.191634	Cluster 1	1255
Zfp598	Zfp598	zinc finger protein 598	0.150661	Cluster 1	1255
Zfp606	Zfp606	zinc finger protein 606	0.656192	Cluster 1	1255
Zfp628	Zfp628	zinc finger protein 628	0.29123	Cluster 1	1255
Zfp639	Zfp639	zinc finger protein 639	0.297276	Cluster 1	1255
Zfp652	Zfp652	zinc finger protein 652	0.17717	Cluster 1	1255
Zfp711	Zfp711	zinc finger protein 711	0.628803	Cluster 1	1255
Zfp746	Zfp746	zinc finger protein 746	0.235025	Cluster 1	1255
Zfp777	Zfp777	zinc finger protein 777	0.352826	Cluster 1	1255
Zfp819	Zfp819	zinc finger protein 819	0.68429	Cluster 1	1255
Zfp867	Zfp867	zinc finger protein 867	0.305491	Cluster 1	1255
Zfp868	Zfp868	zinc finger protein 868	0.286663	Cluster 1	1255
Zfp956	Zfp956	zinc finger protein 956	0.25274	Cluster 1	1255
Zfyve21	Zfyve21	zinc finger FYVE-type containing 21	0.356266	Cluster 1	1255
Zkscan1	Zkscan1	zinc finger with KRAB and SCAN domains 1	0.139045	Cluster 1	1255
Zmiz2	Zmiz2	zinc finger, MIZ-type containing 2	0.42197	Cluster 1	1255
Zmym2	Zmym2	zinc finger MYM-type containing 2	0.201118	Cluster 1	1255
Zmym4	Zmym4	zinc finger MYM-type containing 4	0.0572234	Cluster 1	1255
Znf408	Znf408	zinc finger protein 408	0.309955	Cluster 1	1255
Zranb1	Zranb1	zinc finger RANBP2-type containing 1	0.234139	Cluster 1	1255
Zscan25	Zscan25	zinc finger and SCAN domain containing 25	0.327973	Cluster 1	1255
Zwint	Zwint	ZW10 interacting kinetochore protein	0.119097	Cluster 1	1255
Zxdb	Zxdb	zinc finger, X-linked, duplicated B	0.195046	Cluster 1	1255
Zzz3	Zzz3	zinc finger, ZZ-type containing 3	0.114776	Cluster 1	1255
AABR07002680.2	AABR07002680.2	bromodomain containing 8	0.48604	Cluster 2	1208
AABR07025010.1	AABR07025010.1	vascular endothelial growth factor C	0.232906	Cluster 2	1208
AABR07026291.1	AABR07026291.1	RGD1564712	0.258446	Cluster 2	1208
AABR07029651.1	AABR07029651.1	transmembrane protein 102	0.187755	Cluster 2	1208
AABR07031533.1	AABR07031533.1	homer scaffold protein 3	0.22605	Cluster 2	1208
AABR07034438.1	AABR07034438.1	olfactory receptor 1687	0.247736	Cluster 2	1208
AABR07044364.1	AABR07044364.1	RT1 class I histocompatibility antigen, AA alpha chain-like	0.353497	Cluster 2	1208
AABR07044711.1	AABR07044711.1	M2 pyruvate kinase-like	0.131385	Cluster 2	1208
AABR07051450.1	AABR07051450.1	pyruvate dehydrogenase E1 alpha 1 subunit	0.249391	Cluster 2	1208
AABR07052486.1	AABR07052486.1	RIKEN cDNA 1700024G13 gene	0.362104	Cluster 2	1208
AABR07066510.1	AABR07066510.1	phospholipase A2, group IIC	0.305343	Cluster 2	1208
AABR07068351.1	AABR07068351.1	thymosin beta 15B2	0.241024	Cluster 2	1208
AABR07071244.1	AABR07071244.1	defensin beta 15	0.0923194	Cluster 2	1208
Abcd1	Abcd1	ATP binding cassette subfamily D member 1	0.215346	Cluster 2	1208
Abcd4	Abcd4	ATP binding cassette subfamily D member 4	0.255887	Cluster 2	1208
Abhd3	Abhd3	abhydrolase domain containing 3	0.302376	Cluster 2	1208
Abhd5	Abhd5	abhydrolase domain containing 5	0.286649	Cluster 2	1208
Abi3	Abi3	ABI family, member 3	0.319044	Cluster 2	1208
Abracl	Abracl	ABRA C-terminal like	0.291312	Cluster 2	1208
AC130391.3	AC130391.3	NCK-associated protein 5-like	0.487807	Cluster 2	1208
Acat2	Acat2	acetyl-CoA acetyltransferase 2	0.0956264	Cluster 2	1208
Acd	Acd	ACD, shelterin complex subunit and telomerase recruitment factor	0.193049	Cluster 2	1208
Acot13	Acot13	acyl-CoA thioesterase 13	0.293874	Cluster 2	1208
Acot7	Acot7	acyl-CoA thioesterase 7	0.23738	Cluster 2	1208
Acsl5	Acsl5	acyl-CoA synthetase long-chain family member 5	0.166562	Cluster 2	1208
Acsl6	Acsl6	acyl-CoA synthetase long-chain family member 6	0.302065	Cluster 2	1208
Actb	Actb	actin, beta	0.198361	Cluster 2	1208
Actn4	Actn4	actinin alpha 4	0.144801	Cluster 2	1208
Actr2	Actr2	actin related protein 2	0.0849638	Cluster 2	1208
Actr6	Actr6	actin related protein 6	0.161082	Cluster 2	1208
Adam23	Adam23	ADAM metallopeptidase domain 23	0.166404	Cluster 2	1208
Adamts17	Adamts17	ADAM metallopeptidase with thrombospondin type 1 motif, 17	0.377657	Cluster 2	1208
Adck2	Adck2	aarF domain containing kinase 2	0.182878	Cluster 2	1208
Adcy7	Adcy7	adenylate cyclase 7	0.436139	Cluster 2	1208
Add1	Add1	adducin 1	0.119034	Cluster 2	1208
Adprh	Adprh	ADP-ribosylarginine hydrolase	0.146168	Cluster 2	1208
Agk	Agk	acylglycerol kinase	0.200619	Cluster 2	1208
Ago2	Ago2	argonaute RISC catalytic component 2	0.349041	Cluster 2	1208
Agpat1	Agpat1	1-acylglycerol-3-phosphate O-acyltransferase 1	0.232886	Cluster 2	1208
Agpat3	Agpat3	1-acylglycerol-3-phosphate O-acyltransferase 3	0.152662	Cluster 2	1208
Agpat4	Agpat4	1-acylglycerol-3-phosphate O-acyltransferase 4	0.189757	Cluster 2	1208
Agtpbp1	Agtpbp1	ATP/GTP binding protein 1	0.128112	Cluster 2	1208
Ahi1	Ahi1	Abelson helper integration site 1	0.215281	Cluster 2	1208
Ahsa1	Ahsa1	activator of Hsp90 ATPase activity 1	0.257219	Cluster 2	1208
Ak2	Ak2	adenylate kinase 2	0.151753	Cluster 2	1208
Ak4	Ak4	adenylate kinase 4	0.251433	Cluster 2	1208
Aldh7a1	Aldh7a1	aldehyde dehydrogenase 7 family, member A1	0.182787	Cluster 2	1208
Alg14	Alg14	ALG14, UDP-N-acetylglucosaminyltransferase subunit	0.200945	Cluster 2	1208
Alk	Alk	ALK receptor tyrosine kinase	0.331985	Cluster 2	1208
Alyref	Alyref	Aly/REF export factor	0.256878	Cluster 2	1208
Amacr	Amacr	alpha-methylacyl-CoA racemase	0.135143	Cluster 2	1208
Amtn	Amtn	amelotin	0.585458	Cluster 2	1208
Amz2	Amz2	archaelysin family metallopeptidase 2	0.114913	Cluster 2	1208
Anapc15	Anapc15	anaphase promoting complex subunit 15	0.169586	Cluster 2	1208
Ankle1	Ankle1	ankyrin repeat and LEM domain containing 1	0.352805	Cluster 2	1208
Ankrd27	Ankrd27	ankyrin repeat domain 27	0.121117	Cluster 2	1208
Ankrd34a	Ankrd34a	ankyrin repeat domain 34A	0.419033	Cluster 2	1208
Ankrd40	Ankrd40	ankyrin repeat domain 40	0.256252	Cluster 2	1208
Ankrd45	Ankrd45	ankyrin repeat domain 45	0.241305	Cluster 2	1208
Anp32a/ENSRNOG00000014846	Anp32a	acidic nuclear phosphoprotein 32 family member A	0.204975	Cluster 2	1208
Anp32a/ENSRNOG00000058484	Anp32a	acidic nuclear phosphoprotein 32 family member A	0.172348	Cluster 2	1208
Anxa6	Anxa6	annexin A6	0.265975	Cluster 2	1208
Ap1m2	Ap1m2	adaptor related protein complex 1 subunit mu 2	0.196966	Cluster 2	1208
Ap1s1	Ap1s1	adaptor related protein complex 1 subunit sigma 1	0.195476	Cluster 2	1208
Ap2b1	Ap2b1	adaptor related protein complex 2 subunit beta 1	0.176909	Cluster 2	1208
Ap3b1	Ap3b1	adaptor related protein complex 3 subunit beta 1	0.0894419	Cluster 2	1208
Ap5s1	Ap5s1	adaptor related protein complex 5 subunit sigma 1	0.327226	Cluster 2	1208
Apbb1ip	Apbb1ip	amyloid beta precursor protein binding family B member 1 interacting protein	0.487142	Cluster 2	1208
Apex2	Apex2	apurinic/apyrimidinic endodeoxyribonuclease 2	0.335998	Cluster 2	1208
Apol3	Apol3	apolipoprotein L, 3	0.272134	Cluster 2	1208
Arap1	Arap1	ArfGAP with RhoGAP domain, ankyrin repeat and PH domain 1	0.135403	Cluster 2	1208
Arfip2	Arfip2	ADP-ribosylation factor interacting protein 2	0.124898	Cluster 2	1208
Arhgap11a	Arhgap11a	Rho GTPase activating protein 11A	0.239408	Cluster 2	1208
Arhgap30	Arhgap30	Rho GTPase activating protein 30	0.598635	Cluster 2	1208
Arhgef1	Arhgef1	Rho guanine nucleotide exchange factor 1	0.110492	Cluster 2	1208
Arhgef26	Arhgef26	Rho guanine nucleotide exchange factor 26	0.274164	Cluster 2	1208
Arl16	Arl16	ADP-ribosylation factor like GTPase 16	0.129256	Cluster 2	1208
Armc6	Armc6	armadillo repeat containing 6	0.199709	Cluster 2	1208
Armcx2	Armcx2	armadillo repeat containing, X-linked 2	0.210746	Cluster 2	1208
Arnt2	Arnt2	aryl hydrocarbon receptor nuclear translocator 2	0.147899	Cluster 2	1208
Arpc2	Arpc2	actin related protein 2/3 complex, subunit 2	0.10179	Cluster 2	1208
Arpc3	Arpc3	actin related protein 2/3 complex, subunit 3	0.18834	Cluster 2	1208
Arpc4	Arpc4	actin related protein 2/3 complex, subunit 4	0.0913325	Cluster 2	1208
Arpp21	Arpp21	cAMP regulated phosphoprotein 21	0.595432	Cluster 2	1208
As3mt	As3mt	arsenite methyltransferase	0.167001	Cluster 2	1208
Ascc3	Ascc3	activating signal cointegrator 1 complex subunit 3	0.199576	Cluster 2	1208
Asf1b	Asf1b	anti-silencing function 1B histone chaperone	0.299933	Cluster 2	1208
Aspm	Aspm	abnormal spindle microtubule assembly	0.213335	Cluster 2	1208
Asrgl1	Asrgl1	asparaginase and isoaspartyl peptidase 1	0.270793	Cluster 2	1208
Asun	Asun	asunder, spermatogenesis regulator	0.155187	Cluster 2	1208
Atad2	Atad2	ATPase family, AAA domain containing 2	0.150659	Cluster 2	1208
Atf7ip	Atf7ip	activating transcription factor 7 interacting protein	0.172942	Cluster 2	1208
Atic	Atic	5-aminoimidazole-4-carboxamide ribonucleotide formyltransferase/IMP cyclohydrolase	0.130621	Cluster 2	1208
Atp11a	Atp11a	ATPase phospholipid transporting 11A	0.174545	Cluster 2	1208
Atp2b1	Atp2b1	ATPase plasma membrane Ca2+ transporting 1	0.199726	Cluster 2	1208
Atp2b2	Atp2b2	ATPase plasma membrane Ca2+ transporting 2	0.263867	Cluster 2	1208
Atp2c1	Atp2c1	ATPase secretory pathway Ca2+ transporting 1	0.18288	Cluster 2	1208
Atp5mc1	Atp5mc1	ATP synthase membrane subunit c locus 1	0.145958	Cluster 2	1208
Atp6v0e1	Atp6v0e1	ATPase H+ transporting V0 subunit e1	0.218949	Cluster 2	1208
Atpaf2	Atpaf2	ATP synthase mitochondrial F1 complex assembly factor 2	0.200693	Cluster 2	1208
Atrnl1	Atrnl1	attractin like 1	0.155998	Cluster 2	1208
Atxn10	Atxn10	ataxin 10	0.0792774	Cluster 2	1208
Bag3	Bag3	Bcl2-associated athanogene 3	0.128659	Cluster 2	1208
Baiap2	Baiap2	BAR/IMD domain containing adaptor protein 2	0.229394	Cluster 2	1208
Bak1	Bak1	BCL2-antagonist/killer 1	0.17457	Cluster 2	1208
Banf1	Banf1	barrier to autointegration factor 1	0.212443	Cluster 2	1208
Banp	Banp	Btg3 associated nuclear protein	0.359933	Cluster 2	1208
Batf3	Batf3	basic leucine zipper ATF-like transcription factor 3	0.473839	Cluster 2	1208
Baz1b	Baz1b	bromodomain adjacent to zinc finger domain, 1B	0.147618	Cluster 2	1208
Bbs10	Bbs10	Bardet-Biedl syndrome 10	0.0914586	Cluster 2	1208
Bcap31	Bcap31	B-cell receptor-associated protein 31	0.132276	Cluster 2	1208
Bcat1	Bcat1	branched chain amino acid transaminase 1	0.203826	Cluster 2	1208
Bcs1l	Bcs1l	BCS1 homolog, ubiquinol-cytochrome c reductase complex chaperone	0.320315	Cluster 2	1208
Bin1	Bin1	bridging integrator 1	0.159062	Cluster 2	1208
Birc5	Birc5	baculoviral IAP repeat-containing 5	0.246531	Cluster 2	1208
Blmh	Blmh	bleomycin hydrolase	0.144739	Cluster 2	1208
Bmerb1	Bmerb1	bMERB domain containing 1	0.587041	Cluster 2	1208
Bola3	Bola3	bolA family member 3	0.183267	Cluster 2	1208
Brms1l	Brms1l	BRMS1 like transcriptional repressor	0.181377	Cluster 2	1208
Bst2	Bst2	bone marrow stromal cell antigen 2	0.279514	Cluster 2	1208
Btbd11	Btbd11	BTB domain containing 11	0.249763	Cluster 2	1208
Btrc	Btrc	beta-transducin repeat containing E3 ubiquitin protein ligase	0.0926096	Cluster 2	1208
Bub1	Bub1	BUB1 mitotic checkpoint serine/threonine kinase	0.209696	Cluster 2	1208
Bub1b	Bub1b	BUB1 mitotic checkpoint serine/threonine kinase B	0.345856	Cluster 2	1208
Bysl	Bysl	bystin-like	0.298573	Cluster 2	1208
Ca11	Ca11	carbonic anhydrase 11	0.256792	Cluster 2	1208
Cacna2d4	Cacna2d4	calcium voltage-gated channel auxiliary subunit alpha2delta 4	0.572471	Cluster 2	1208
Cacng2	Cacng2	calcium voltage-gated channel auxiliary subunit gamma 2	0.250841	Cluster 2	1208
Cadm1	Cadm1	cell adhesion molecule 1	0.210171	Cluster 2	1208
Cadps	Cadps	calcium dependent secretion activator	0.227343	Cluster 2	1208
Calm2/ENSRNOG00000016770	Calm2	calmodulin 2	0.196923	Cluster 2	1208
Calr	Calr	calreticulin	0.201852	Cluster 2	1208
Camk1	Camk1	calcium/calmodulin-dependent protein kinase I	0.119383	Cluster 2	1208
Camk2b	Camk2b	calcium/calmodulin-dependent protein kinase II beta	0.208787	Cluster 2	1208
Cap1	Cap1	cyclase associated actin cytoskeleton regulatory protein 1	0.242639	Cluster 2	1208
Capn12	Capn12	calpain 12	0.420311	Cluster 2	1208
Capns1	Capns1	calpain, small subunit 1	0.138206	Cluster 2	1208
Capsl	Capsl	calcyphosine-like	0.296247	Cluster 2	1208
Capzb	Capzb	capping actin protein of muscle Z-line subunit beta	0.127023	Cluster 2	1208
Car10	Car10	carbonic anhydrase 10	0.350812	Cluster 2	1208
Car2	Car2	carbonic anhydrase 2	0.308381	Cluster 2	1208
Cbarp	Cbarp	CACN subunit beta associated regulatory protein	0.239942	Cluster 2	1208
Cbx1	Cbx1	chromobox 1	0.172026	Cluster 2	1208
Cbx6	Cbx6	chromobox 6	0.155648	Cluster 2	1208
Cby1	Cby1	chibby family member 1, beta catenin antagonist	0.215656	Cluster 2	1208
Ccdc124	Ccdc124	coiled-coil domain containing 124	0.215341	Cluster 2	1208
Ccdc138	Ccdc138	coiled-coil domain containing 138	0.29476	Cluster 2	1208
Ccdc155	Ccdc155	coiled-coil domain containing 155	0.439644	Cluster 2	1208
Ccdc163	Ccdc163	coiled-coil domain containing 163	0.352352	Cluster 2	1208
Ccdc17	Ccdc17	coiled-coil domain containing 17	0.205616	Cluster 2	1208
Ccdc181	Ccdc181	coiled-coil domain containing 181	0.148094	Cluster 2	1208
Ccdc34	Ccdc34	coiled-coil domain containing 34	0.243943	Cluster 2	1208
Ccdc40	Ccdc40	coiled-coil domain containing 40	0.217454	Cluster 2	1208
Ccdc89	Ccdc89	coiled-coil domain containing 89	0.482013	Cluster 2	1208
Ccdc91	Ccdc91	coiled-coil domain containing 91	0.28183	Cluster 2	1208
Ccl2	Ccl2	C-C motif chemokine ligand 2	0.698677	Cluster 2	1208
Ccm2	Ccm2	CCM2 scaffold protein	0.205255	Cluster 2	1208
Ccna1	Ccna1	cyclin A1	0.285887	Cluster 2	1208
Ccna2	Ccna2	cyclin A2	0.320777	Cluster 2	1208
Ccnb1	Ccnb1	cyclin B1	0.305251	Cluster 2	1208
Ccnd3	Ccnd3	cyclin D3	0.205762	Cluster 2	1208
Ccndbp1	Ccndbp1	cyclin D1 binding protein 1	0.106087	Cluster 2	1208
Ccnf	Ccnf	cyclin F	0.416974	Cluster 2	1208
Ccng2	Ccng2	cyclin G2	0.172377	Cluster 2	1208
Ccpg1os	Ccpg1os	cell cycle progression 1, opposite strand	0.297714	Cluster 2	1208
Cct8	Cct8	chaperonin containing TCP1 subunit 8	0.109328	Cluster 2	1208
Cd151	Cd151	CD151 molecule (Raph blood group)	0.115943	Cluster 2	1208
Cd2ap	Cd2ap	CD2-associated protein	0.180598	Cluster 2	1208
Cd300a	Cd300a	Cd300a molecule	0.655451	Cluster 2	1208
Cd320	Cd320	CD320 molecule	0.185774	Cluster 2	1208
Cdc20	Cdc20	cell division cycle 20	0.301524	Cluster 2	1208
Cdc37	Cdc37	cell division cycle 37	0.203008	Cluster 2	1208
Cdc42se1	Cdc42se1	CDC42 small effector 1	0.110611	Cluster 2	1208
Cdc6	Cdc6	cell division cycle 6	0.230391	Cluster 2	1208
Cdc7	Cdc7	cell division cycle 7	0.264842	Cluster 2	1208
Cdca2	Cdca2	cell division cycle associated 2	0.415516	Cluster 2	1208
Cdca3	Cdca3	cell division cycle associated 3	0.315948	Cluster 2	1208
Cdca5	Cdca5	cell division cycle associated 5	0.320207	Cluster 2	1208
Cdca8	Cdca8	cell division cycle associated 8	0.331028	Cluster 2	1208
Cdh17	Cdh17	cadherin 17	0.725003	Cluster 2	1208
Cdip1	Cdip1	cell death-inducing p53 target 1	0.15884	Cluster 2	1208
Cdk1	Cdk1	cyclin-dependent kinase 1	0.295491	Cluster 2	1208
Cdk2ap1	Cdk2ap1	cyclin-dependent kinase 2 associated protein 1	0.195962	Cluster 2	1208
Cdk4	Cdk4	cyclin-dependent kinase 4	0.171092	Cluster 2	1208
Cdk6	Cdk6	cyclin-dependent kinase 6	0.452197	Cluster 2	1208
Cdkl2	Cdkl2	cyclin dependent kinase like 2	0.140381	Cluster 2	1208
Cdkn2c	Cdkn2c	cyclin-dependent kinase inhibitor 2C	0.225955	Cluster 2	1208
Ceacam16	Ceacam16	CEA cell adhesion molecule 16, tectorial membrane component	0.351213	Cluster 2	1208
Cenpe	Cenpe	centromere protein E	0.342504	Cluster 2	1208
Cenpf	Cenpf	centromere protein F	0.337068	Cluster 2	1208
Cenpj	Cenpj	centromere protein J	0.220761	Cluster 2	1208
Cenpn	Cenpn	centromere protein N	0.200186	Cluster 2	1208
Cenpt	Cenpt	centromere protein T	0.234229	Cluster 2	1208
Cep126	Cep126	centrosomal protein 126	0.145804	Cluster 2	1208
Cep41	Cep41	centrosomal protein 41	0.234731	Cluster 2	1208
Cep55	Cep55	centrosomal protein 55	0.303177	Cluster 2	1208
Cep57l1	Cep57l1	centrosomal protein 57-like 1	0.210663	Cluster 2	1208
Cep72	Cep72	centrosomal protein 72	0.351016	Cluster 2	1208
Cetn2	Cetn2	centrin 2	0.158651	Cluster 2	1208
Cetn4	Cetn4	centrin 4	0.356974	Cluster 2	1208
Cfap99	Cfap99	cilia and flagella associated protein 99	0.408468	Cluster 2	1208
Cfl1	Cfl1	cofilin 1	0.124592	Cluster 2	1208
Chfr	Chfr	checkpoint with forkhead and ring finger domains	0.111475	Cluster 2	1208
Chgb	Chgb	chromogranin B	0.302704	Cluster 2	1208
Chmp5	Chmp5	charged multivesicular body protein 5	0.150989	Cluster 2	1208
Chp1	Chp1	calcineurin-like EF-hand protein 1	0.17107	Cluster 2	1208
Chtf8	Chtf8	chromosome transmission fidelity factor 8	0.217478	Cluster 2	1208
Ciao2b	Ciao2b	cytosolic iron-sulfur assembly component 2B	0.2247	Cluster 2	1208
Cinp	Cinp	cyclin-dependent kinase 2-interacting protein	0.114031	Cluster 2	1208
Cip2a	Cip2a	cell proliferation regulating inhibitor of protein phosphatase 2A	0.419922	Cluster 2	1208
Cipc	Cipc	CLOCK-interacting pacemaker	0.150734	Cluster 2	1208
Cisd1	Cisd1	CDGSH iron sulfur domain 1	0.128068	Cluster 2	1208
Cish	Cish	cytokine inducible SH2-containing protein	0.210536	Cluster 2	1208
Ckap2	Ckap2	cytoskeleton associated protein 2	0.273362	Cluster 2	1208
Ckap2l	Ckap2l	cytoskeleton associated protein 2-like	0.321992	Cluster 2	1208
Ckap5	Ckap5	cytoskeleton associated protein 5	0.153996	Cluster 2	1208
Cks2	Cks2	CDC28 protein kinase regulatory subunit 2	0.410597	Cluster 2	1208
Clec16a	Clec16a	C-type lectin domain containing 16A	0.141514	Cluster 2	1208
Clic1	Clic1	chloride intracellular channel 1	0.251922	Cluster 2	1208
Clic2	Clic2	chloride intracellular channel 2	0.353902	Cluster 2	1208
Clip2	Clip2	CAP-GLY domain containing linker protein 2	0.119257	Cluster 2	1208
Clmn	Clmn	calmin	0.305616	Cluster 2	1208
Cln8	Cln8	CLN8, transmembrane ER and ERGIC protein	0.21748	Cluster 2	1208
Clpb	Clpb	ClpB homolog, mitochondrial AAA ATPase chaperonin	0.146196	Cluster 2	1208
Clspn	Clspn	claspin	0.375791	Cluster 2	1208
Cmc2	Cmc2	C-x(9)-C motif containing 2	0.362129	Cluster 2	1208
Cmklr1	Cmklr1	chemerin chemokine-like receptor 1	0.369478	Cluster 2	1208
Cmtm6	Cmtm6	CKLF-like MARVEL transmembrane domain containing 6	0.117161	Cluster 2	1208
Cnpy2	Cnpy2	canopy FGF signaling regulator 2	0.150146	Cluster 2	1208
Cnpy4	Cnpy4	canopy FGF signaling regulator 4	0.274675	Cluster 2	1208
Cntnap1	Cntnap1	contactin associated protein 1	0.333563	Cluster 2	1208
Coa4	Coa4	cytochrome c oxidase assembly factor 4 homolog	0.349825	Cluster 2	1208
Cog5	Cog5	component of oligomeric golgi complex 5	0.193989	Cluster 2	1208
Cog6	Cog6	component of oligomeric golgi complex 6	0.21544	Cluster 2	1208
Cog7	Cog7	component of oligomeric golgi complex 7	0.113432	Cluster 2	1208
Col11a1	Col11a1	collagen type XI alpha 1 chain	0.430786	Cluster 2	1208
Col16a1	Col16a1	collagen type XVI alpha 1 chain	0.353749	Cluster 2	1208
Col24a1	Col24a1	collagen type XXIV alpha 1 chain	0.556898	Cluster 2	1208
Colgalt1	Colgalt1	collagen beta(1-O)galactosyltransferase 1	0.160786	Cluster 2	1208
Copg2	Copg2	coatomer protein complex, subunit gamma 2	0.135766	Cluster 2	1208
Coprs	Coprs	coordinator of PRMT5 and differentiation stimulator	0.244831	Cluster 2	1208
Cops3	Cops3	COP9 signalosome subunit 3	0.0980993	Cluster 2	1208
Cops9	Cops9	COP9 signalosome subunit 9	0.166698	Cluster 2	1208
Copz1	Copz1	coatomer protein complex, subunit zeta 1	0.150434	Cluster 2	1208
Copz2	Copz2	coatomer protein complex, subunit zeta 2	0.211156	Cluster 2	1208
Coq9	Coq9	coenzyme Q9	0.127437	Cluster 2	1208
Coro1a	Coro1a	coronin 1A	0.376072	Cluster 2	1208
Coro1c	Coro1c	coronin 1C	0.157731	Cluster 2	1208
Cpox	Cpox	coproporphyrinogen oxidase	0.219334	Cluster 2	1208
Cpsf3	Cpsf3	cleavage and polyadenylation specific factor 3	0.275124	Cluster 2	1208
Cpt2	Cpt2	carnitine palmitoyltransferase 2	0.140391	Cluster 2	1208
Cptp	Cptp	ceramide-1-phosphate transfer protein	0.190141	Cluster 2	1208
Creld1	Creld1	cysteine-rich with EGF-like domains 1	0.230222	Cluster 2	1208
Crppa	Crppa	CDP-L-ribitol pyrophosphorylase A	0.388991	Cluster 2	1208
Cryzl1	Cryzl1	crystallin zeta like 1	0.163287	Cluster 2	1208
Ctnnb1	Ctnnb1	catenin beta 1	0.121842	Cluster 2	1208
Ctnnd1	Ctnnd1	catenin delta 1	0.135254	Cluster 2	1208
Ctnnd2	Ctnnd2	catenin delta 2	0.236316	Cluster 2	1208
Ctps1	Ctps1	CTP synthase 1	0.199405	Cluster 2	1208
Ctsz	Ctsz	cathepsin Z	0.178676	Cluster 2	1208
Ctu1	Ctu1	cytosolic thiouridylase subunit 1	0.297205	Cluster 2	1208
Cux1	Cux1	cut-like homeobox 1	0.0928582	Cluster 2	1208
Cyren	Cyren	cell cycle regulator of NHEJ	0.34226	Cluster 2	1208
D2hgdh	D2hgdh	D-2-hydroxyglutarate dehydrogenase	0.239391	Cluster 2	1208
Dagla	Dagla	diacylglycerol lipase, alpha	0.216561	Cluster 2	1208
Daglb	Daglb	diacylglycerol lipase, beta	0.285978	Cluster 2	1208
Dars2	Dars2	aspartyl-tRNA synthetase 2 (mitochondrial)	0.203137	Cluster 2	1208
Dbnl	Dbnl	drebrin-like	0.28492	Cluster 2	1208
Dclre1a	Dclre1a	DNA cross-link repair 1A	0.111576	Cluster 2	1208
Dctn5	Dctn5	dynactin subunit 5	0.12	Cluster 2	1208
Ddrgk1	Ddrgk1	DDRGK domain containing 1	0.165922	Cluster 2	1208
Ddx10	Ddx10	DEAD-box helicase 10	0.205645	Cluster 2	1208
Dennd4b	Dennd4b	DENN domain containing 4B	0.24685	Cluster 2	1208
Depdc5	Depdc5	DEP domain containing 5, GATOR1 subcomplex subunit	0.12144	Cluster 2	1208
Desi1	Desi1	desumoylating isopeptidase 1	0.223687	Cluster 2	1208
Deup1	Deup1	deuterosome assembly protein 1	0.382364	Cluster 2	1208
Dhdh	Dhdh	dihydrodiol dehydrogenase	0.203865	Cluster 2	1208
Dhfr	Dhfr	dihydrofolate reductase	0.204769	Cluster 2	1208
Dhodh	Dhodh	dihydroorotate dehydrogenase (quinone)	0.311285	Cluster 2	1208
Diaph1	Diaph1	diaphanous-related formin 1	0.192077	Cluster 2	1208
Diexf	Diexf	digestive organ expansion factor homolog (zebrafish)	0.34411	Cluster 2	1208
Dio1	Dio1	iodothyronine deiodinase 1	0.470476	Cluster 2	1208
Dlat	Dlat	dihydrolipoamide S-acetyltransferase	0.147749	Cluster 2	1208
Dlg4	Dlg4	discs large MAGUK scaffold protein 4	0.200028	Cluster 2	1208
Dlgap5	Dlgap5	DLG associated protein 5	0.195584	Cluster 2	1208
Dnaja1	Dnaja1	DnaJ heat shock protein family (Hsp40) member A1	0.318259	Cluster 2	1208
Dnaja3	Dnaja3	DnaJ heat shock protein family (Hsp40) member A3	0.161648	Cluster 2	1208
Dnaja4	Dnaja4	DnaJ heat shock protein family (Hsp40) member A4	0.180619	Cluster 2	1208
Dnajb11	Dnajb11	DnaJ heat shock protein family (Hsp40) member B11	0.130398	Cluster 2	1208
Dnajb5	Dnajb5	DnaJ heat shock protein family (Hsp40) member B5	0.36607	Cluster 2	1208
Dnajc28	Dnajc28	DnaJ heat shock protein family (Hsp40) member C28	0.404591	Cluster 2	1208
Dnajc6	Dnajc6	DnaJ heat shock protein family (Hsp40) member C6	0.160922	Cluster 2	1208
Dnal4	Dnal4	dynein, axonemal, light chain 4	0.147986	Cluster 2	1208
Dnase1l1	Dnase1l1	deoxyribonuclease 1-like 1	0.22392	Cluster 2	1208
Dnase1l2	Dnase1l2	deoxyribonuclease 1 like 2	0.319561	Cluster 2	1208
Dok3	Dok3	docking protein 3	0.624601	Cluster 2	1208
Dpcd	Dpcd	deleted in primary ciliary dyskinesia	0.161881	Cluster 2	1208
Dpep1	Dpep1	dipeptidase 1	0.336871	Cluster 2	1208
Dph6	Dph6	diphthamine biosynthesis 6	0.152256	Cluster 2	1208
Dpp3	Dpp3	dipeptidylpeptidase 3	0.170999	Cluster 2	1208
Dscam	Dscam	DS cell adhesion molecule	0.262002	Cluster 2	1208
Dscaml1	Dscaml1	DS cell adhesion molecule-like 1	0.237453	Cluster 2	1208
Dtx2	Dtx2	deltex E3 ubiquitin ligase 2	0.270848	Cluster 2	1208
Dus2	Dus2	dihydrouridine synthase 2	0.297304	Cluster 2	1208
Dusp15	Dusp15	dual specificity phosphatase 15	0.412504	Cluster 2	1208
Dynll1	Dynll1	dynein light chain LC8-type 1	0.378295	Cluster 2	1208
Dynll2	Dynll2	dynein light chain LC8-type 2	0.277527	Cluster 2	1208
Dynlt1	Dynlt1	dynein light chain Tctex-type 1	0.107705	Cluster 2	1208
Dyrk1b	Dyrk1b	dual specificity tyrosine phosphorylation regulated kinase 1B	0.246632	Cluster 2	1208
Dzip1	Dzip1	DAZ interacting zinc finger protein 1	0.162091	Cluster 2	1208
Dzip3	Dzip3	DAZ interacting zinc finger protein 3	0.121668	Cluster 2	1208
Ebp	Ebp	EBP, cholestenol delta-isomerase	0.238647	Cluster 2	1208
Echdc1	Echdc1	ethylmalonyl-CoA decarboxylase 1	0.162928	Cluster 2	1208
Eef1a2	Eef1a2	eukaryotic translation elongation factor 1 alpha 2	0.242065	Cluster 2	1208
Eif2d	Eif2d	eukaryotic translation initiation factor 2D	0.148441	Cluster 2	1208
Eif3c	Eif3c	eukaryotic translation initiation factor 3, subunit C	0.126309	Cluster 2	1208
Eif4a1	Eif4a1	eukaryotic translation initiation factor 4A1	0.109582	Cluster 2	1208
Eif4e3	Eif4e3	eukaryotic translation initiation factor 4E family member 3	0.264812	Cluster 2	1208
Eif5a	Eif5a	eukaryotic translation initiation factor 5A	0.101374	Cluster 2	1208
Eipr1	Eipr1	EARP complex and GARP complex interacting protein 1	0.206579	Cluster 2	1208
Elapor1	Elapor1	RIKEN cDNA 5330417C22 gene	0.109256	Cluster 2	1208
Elof1	Elof1	elongation factor 1 homolog	0.163276	Cluster 2	1208
Elovl5	Elovl5	ELOVL fatty acid elongase 5	0.236775	Cluster 2	1208
Eme1	Eme1	essential meiotic structure-specific endonuclease 1	0.353706	Cluster 2	1208
Eml2	Eml2	EMAP like 2	0.125252	Cluster 2	1208
Enkur	Enkur	enkurin, TRPC channel interacting protein	0.224317	Cluster 2	1208
Eno1	Eno1	enolase 1	0.156727	Cluster 2	1208
Eno2	Eno2	enolase 2	0.256238	Cluster 2	1208
Eno3	Eno3	enolase 3	0.3818	Cluster 2	1208
Entpd6	Entpd6	ectonucleoside triphosphate diphosphohydrolase 6	0.182037	Cluster 2	1208
Ephb1	Ephb1	Eph receptor B1	0.539632	Cluster 2	1208
Epsti1	Epsti1	epithelial stromal interaction 1	0.661335	Cluster 2	1208
Erc1	Erc1	ELKS/RAB6-interacting/CAST family member 1	0.189687	Cluster 2	1208
Erich1	Erich1	glutamate-rich 1	0.2003	Cluster 2	1208
Erp29	Erp29	endoplasmic reticulum protein 29	0.269059	Cluster 2	1208
Etv5	Etv5	ETS variant transcription factor 5	0.223211	Cluster 2	1208
Exosc3	Exosc3	exosome component 3	0.0954292	Cluster 2	1208
Ezh2	Ezh2	enhancer of zeste 2 polycomb repressive complex 2 subunit	0.199428	Cluster 2	1208
Fah	Fah	fumarylacetoacetate hydrolase	0.270582	Cluster 2	1208
Fahd2a	Fahd2a	fumarylacetoacetate hydrolase domain containing 2A	0.211003	Cluster 2	1208
Fam111a	Fam111a	family with sequence similarity 111, member A	0.380388	Cluster 2	1208
Fam114a1	Fam114a1	family with sequence similarity 114, member A1	0.252027	Cluster 2	1208
Fam155b	Fam155b	family with sequence similarity 155, member B	0.227315	Cluster 2	1208
Fam161a	Fam161a	FAM161 centrosomal protein A	0.284953	Cluster 2	1208
Fam178b	Fam178b	family with sequence similarity 178, member B	0.323265	Cluster 2	1208
Fam179a	Fam179a	family with sequence similarity 179, member A	0.415718	Cluster 2	1208
Fam184a	Fam184a	family with sequence similarity 184, member A	0.241806	Cluster 2	1208
Fam20c	Fam20c	FAM20C, golgi associated secretory pathway kinase	0.251693	Cluster 2	1208
Fam3a	Fam3a	family with sequence similarity 3, member A	0.230553	Cluster 2	1208
Farsb	Farsb	phenylalanyl-tRNA synthetase subunit beta	0.163908	Cluster 2	1208
Fblim1	Fblim1	filamin binding LIM protein 1	0.206453	Cluster 2	1208
Fbxl2	Fbxl2	F-box and leucine-rich repeat protein 2	0.307223	Cluster 2	1208
Fbxo46	Fbxo46	F-box protein 46	0.170521	Cluster 2	1208
Fhl4	Fhl4	four and a half LIM domains 4	0.201016	Cluster 2	1208
Fig4	Fig4	FIG4 phosphoinositide 5-phosphatase	0.197402	Cluster 2	1208
Fkbp1a	Fkbp1a	FKBP prolyl isomerase 1A	0.1319	Cluster 2	1208
Fkbp4	Fkbp4	FKBP prolyl isomerase 4	0.373149	Cluster 2	1208
Fkbpl	Fkbpl	FKBP prolyl isomerase like	0.238761	Cluster 2	1208
Flnb	Flnb	filamin B	0.17373	Cluster 2	1208
Focad	Focad	focadhesin	0.221968	Cluster 2	1208
Ftsj1	Ftsj1	FtsJ RNA 2'-O-methyltransferase 1	0.237557	Cluster 2	1208
Fubp1	Fubp1	far upstream element binding protein 1	0.126251	Cluster 2	1208
Fundc2	Fundc2	FUN14 domain containing 2	0.149999	Cluster 2	1208
Fyco1	Fyco1	FYVE and coiled-coil domain containing 1	0.141108	Cluster 2	1208
G6pc3	G6pc3	glucose 6 phosphatase catalytic subunit 3	0.169072	Cluster 2	1208
G6pd	G6pd	glucose-6-phosphate dehydrogenase	0.0937214	Cluster 2	1208
Gabarap	Gabarap	GABA type A receptor-associated protein	0.152517	Cluster 2	1208
Gabrb3	Gabrb3	gamma-aminobutyric acid type A receptor beta 3 subunit	0.214181	Cluster 2	1208
Gabrr1	Gabrr1	gamma-aminobutyric acid type A receptor rho 1 subunit	0.31803	Cluster 2	1208
Galnt3	Galnt3	polypeptide N-acetylgalactosaminyltransferase 3	0.316881	Cluster 2	1208
Gamt	Gamt	guanidinoacetate N-methyltransferase	0.243648	Cluster 2	1208
Ganab	Ganab	glucosidase II alpha subunit	0.0907997	Cluster 2	1208
Gapdh	Gapdh	glyceraldehyde-3-phosphate dehydrogenase	0.180964	Cluster 2	1208
Gas2l3	Gas2l3	growth arrest-specific 2 like 3	0.244362	Cluster 2	1208
Gbp2	Gbp2	guanylate binding protein 2	0.299259	Cluster 2	1208
Gdf11	Gdf11	growth differentiation factor 11	0.137637	Cluster 2	1208
Gdi1	Gdi1	GDP dissociation inhibitor 1	0.124893	Cluster 2	1208
Ggcx	Ggcx	gamma-glutamyl carboxylase	0.213718	Cluster 2	1208
Gid8	Gid8	GID complex subunit 8 homolog	0.117504	Cluster 2	1208
Gigyf2	Gigyf2	GRB10 interacting GYF protein 2	0.159404	Cluster 2	1208
Gins3	Gins3	GINS complex subunit 3	0.26058	Cluster 2	1208
Gldn	Gldn	gliomedin	0.544436	Cluster 2	1208
Gli2	Gli2	GLI family zinc finger 2	0.295245	Cluster 2	1208
Glmp	Glmp	glycosylated lysosomal membrane protein	0.161261	Cluster 2	1208
Gmeb1	Gmeb1	glucocorticoid modulatory element binding protein 1	0.171162	Cluster 2	1208
Gmppa	Gmppa	GDP-mannose pyrophosphorylase A	0.233136	Cluster 2	1208
Gmppb	Gmppb	GDP-mannose pyrophosphorylase B	0.243461	Cluster 2	1208
Gmpr2	Gmpr2	guanosine monophosphate reductase 2	0.153137	Cluster 2	1208
Gnao1	Gnao1	G protein subunit alpha o1	0.176612	Cluster 2	1208
Gnas	Gnas	GNAS complex locus	0.18858	Cluster 2	1208
Gnb5	Gnb5	G protein subunit beta 5	0.161642	Cluster 2	1208
Gne	Gne	glucosamine (UDP-N-acetyl)-2-epimerase/N-acetylmannosamine kinase	0.133114	Cluster 2	1208
Gnpda1	Gnpda1	glucosamine-6-phosphate deaminase 1	0.324515	Cluster 2	1208
Golga3	Golga3	golgin A3	0.18064	Cluster 2	1208
Got1	Got1	glutamic-oxaloacetic transaminase 1	0.196162	Cluster 2	1208
Gpr12	Gpr12	G protein-coupled receptor 12	0.374511	Cluster 2	1208
Gpr153	Gpr153	G protein-coupled receptor 153	0.227259	Cluster 2	1208
Gpr158	Gpr158	G protein-coupled receptor 158	0.397856	Cluster 2	1208
Gpr27	Gpr27	G protein-coupled receptor 27	0.335797	Cluster 2	1208
Gpr89b	Gpr89b	G protein-coupled receptor 89B	0.228897	Cluster 2	1208
Gprasp2	Gprasp2	G protein-coupled receptor associated sorting protein 2	0.241274	Cluster 2	1208
Gpt	Gpt	glutamic--pyruvic transaminase	0.237424	Cluster 2	1208
Gpx3	Gpx3	glutathione peroxidase 3	0.254911	Cluster 2	1208
Gramd1b	Gramd1b	GRAM domain containing 1B	0.219929	Cluster 2	1208
Grem1	Grem1	gremlin 1, DAN family BMP antagonist	0.638079	Cluster 2	1208
Gripap1	Gripap1	GRIP1 associated protein 1	0.141692	Cluster 2	1208
Grn	Grn	granulin precursor	0.139547	Cluster 2	1208
Gspt1	Gspt1	G1 to S phase transition 1	0.184231	Cluster 2	1208
Gspt2	Gspt2	G1 to S phase transition 2	0.190774	Cluster 2	1208
Gtf2e1	Gtf2e1	general transcription factor IIE subunit 1	0.208403	Cluster 2	1208
Gtf2e2	Gtf2e2	general transcription factor IIE subunit 2	0.212438	Cluster 2	1208
Gtf2h3	Gtf2h3	general transcription factor IIH subunit 3	0.234753	Cluster 2	1208
Gtpbp2	Gtpbp2	GTP binding protein 2	0.177375	Cluster 2	1208
Gtse1	Gtse1	G-2 and S-phase expressed 1	0.418068	Cluster 2	1208
Guk1	Guk1	guanylate kinase 1	0.137846	Cluster 2	1208
H1f4	H1f4	H1.4 linker histone, cluster member	0.311951	Cluster 2	1208
H2ax	H2ax	H2A.X variant histone	0.180184	Cluster 2	1208
Hacd2	Hacd2	3-hydroxyacyl-CoA dehydratase 2	0.193855	Cluster 2	1208
Hacl1	Hacl1	2-hydroxyacyl-CoA lyase 1	0.123682	Cluster 2	1208
Hadha	Hadha	hydroxyacyl-CoA dehydrogenase trifunctional multienzyme complex subunit alpha	0.143269	Cluster 2	1208
Hax1	Hax1	HCLS1 associated protein X-1	0.181245	Cluster 2	1208
Hdac1	Hdac1	histone deacetylase 1	0.101483	Cluster 2	1208
Hdac6	Hdac6	histone deacetylase 6	0.106062	Cluster 2	1208
Hddc3	Hddc3	HD domain containing 3	0.232289	Cluster 2	1208
Hdhd3	Hdhd3	haloacid dehalogenase-like hydrolase domain containing 3	0.270964	Cluster 2	1208
Hdlbp	Hdlbp	high density lipoprotein binding protein	0.148083	Cluster 2	1208
Heatr5a	Heatr5a	HEAT repeat containing 5A	0.152937	Cluster 2	1208
Heatr5b	Heatr5b	HEAT repeat containing 5B	0.122488	Cluster 2	1208
Hemk1	Hemk1	HemK methyltransferase family member 1	0.175379	Cluster 2	1208
Herc1	Herc1	HECT and RLD domain containing E3 ubiquitin protein ligase family member 1	0.11981	Cluster 2	1208
Herc2	Herc2	HECT and RLD domain containing E3 ubiquitin protein ligase 2	0.130526	Cluster 2	1208
Herc6	Herc6	HECT and RLD domain containing E3 ubiquitin protein ligase family member 6	0.262011	Cluster 2	1208
Hexa	Hexa	hexosaminidase subunit alpha	0.217678	Cluster 2	1208
Heyl	Heyl	hes-related family bHLH transcription factor with YRPW motif-like	0.249047	Cluster 2	1208
Hikeshi	Hikeshi	heat shock protein nuclear import factor	0.23711	Cluster 2	1208
Hirip3	Hirip3	HIRA interacting protein 3	0.200364	Cluster 2	1208
Hist1h2bo	Hist1h2bo	histone cluster 1 H2B family member o	0.509221	Cluster 2	1208
Hist1h2bq	Hist1h2bq	histone cluster 1 H2B family member Q	0.534784	Cluster 2	1208
Hjurp	Hjurp	Holliday junction recognition protein	0.282617	Cluster 2	1208
Hmbox1	Hmbox1	homeobox containing 1	0.286419	Cluster 2	1208
Hmces	Hmces	5-hydroxymethylcytosine binding, ES cell specific	0.123066	Cluster 2	1208
Hmgcll1	Hmgcll1	3-hydroxymethyl-3-methylglutaryl-CoA lyase-like 1	0.142118	Cluster 2	1208
Hmgn1	Hmgn1	high mobility group nucleosome binding domain 1	0.151307	Cluster 2	1208
Hmmr	Hmmr	hyaluronan-mediated motility receptor	0.321899	Cluster 2	1208
Hnrnpa2b1	Hnrnpa2b1	heterogeneous nuclear ribonucleoprotein A2/B1	0.192028	Cluster 2	1208
Hnrnpc	Hnrnpc	heterogeneous nuclear ribonucleoprotein C	0.198573	Cluster 2	1208
Hnrnpu	Hnrnpu	heterogeneous nuclear ribonucleoprotein U	0.116868	Cluster 2	1208
Hr	Hr	HR, lysine demethylase and nuclear receptor corepressor	0.431524	Cluster 2	1208
Hsbp1	Hsbp1	heat shock factor binding protein 1	0.145454	Cluster 2	1208
Hsp90aa1	Hsp90aa1	heat shock protein 90 alpha family class A member 1	0.350009	Cluster 2	1208
Hsp90ab1	Hsp90ab1	heat shock protein 90 alpha family class B member 1	0.171166	Cluster 2	1208
Hsp90b1	Hsp90b1	heat shock protein 90 beta family member 1	0.209039	Cluster 2	1208
Hspa4	Hspa4	heat shock protein family A (Hsp70) member 4	0.264364	Cluster 2	1208
Hspa4l	Hspa4l	heat shock protein family A (Hsp70) member 4 like	0.412465	Cluster 2	1208
Hspa5	Hspa5	heat shock protein family A (Hsp70) member 5	0.178108	Cluster 2	1208
Hspd1	Hspd1	heat shock protein family D (Hsp60) member 1	0.174681	Cluster 2	1208
Hsph1	Hsph1	heat shock protein family H (Hsp110) member 1	0.589078	Cluster 2	1208
Htatip2	Htatip2	HIV-1 Tat interactive protein 2	0.367464	Cluster 2	1208
Hus1	Hus1	HUS1 checkpoint clamp component	0.20212	Cluster 2	1208
Icoslg	Icoslg	inducible T-cell co-stimulator ligand	0.45466	Cluster 2	1208
Idh2	Idh2	isocitrate dehydrogenase (NADP(+)) 2	0.164963	Cluster 2	1208
Idh3a	Idh3a	isocitrate dehydrogenase (NAD(+)) 3 catalytic subunit alpha	0.149407	Cluster 2	1208
Ifi35	Ifi35	interferon-induced protein 35	0.210361	Cluster 2	1208
Ifi47	Ifi47	interferon gamma inducible protein 47	0.371103	Cluster 2	1208
Ift22	Ift22	intraflagellar transport 22	0.173652	Cluster 2	1208
Ift80	Ift80	intraflagellar transport 80	0.174971	Cluster 2	1208
Igsf21	Igsf21	immunoglobin superfamily, member 21	0.450929	Cluster 2	1208
Ihh	Ihh	Indian hedgehog signaling molecule	0.536282	Cluster 2	1208
Il10ra	Il10ra	interleukin 10 receptor subunit alpha	0.546567	Cluster 2	1208
Il1rap	Il1rap	interleukin 1 receptor accessory protein	0.251184	Cluster 2	1208
Ina	Ina	internexin neuronal intermediate filament protein, alpha	0.249106	Cluster 2	1208
Incenp	Incenp	inner centromere protein	0.27692	Cluster 2	1208
Ing4	Ing4	inhibitor of growth family, member 4	0.131322	Cluster 2	1208
Inpp1	Inpp1	inositol polyphosphate-1-phosphatase	0.231959	Cluster 2	1208
Ints3	Ints3	integrator complex subunit 3	0.401902	Cluster 2	1208
Invs	Invs	inversin	0.15493	Cluster 2	1208
Iqcd	Iqcd	IQ motif containing D	0.320419	Cluster 2	1208
Iqgap3	Iqgap3	IQ motif containing GTPase activating protein 3	0.263395	Cluster 2	1208
Irak4	Irak4	interleukin-1 receptor-associated kinase 4	0.257897	Cluster 2	1208
Irf3	Irf3	interferon regulatory factor 3	0.236177	Cluster 2	1208
Irgm2	Irgm2	immunity-related GTPase family M member 2	0.184717	Cluster 2	1208
Isoc1	Isoc1	isochorismatase domain containing 1	0.182286	Cluster 2	1208
Itga3	Itga3	integrin subunit alpha 3	0.14902	Cluster 2	1208
Itsn1	Itsn1	intersectin 1	0.144207	Cluster 2	1208
Iws1	Iws1	interacts with SUPT6H, CTD assembly factor 1	0.209479	Cluster 2	1208
Jagn1	Jagn1	jagunal homolog 1	0.151712	Cluster 2	1208
Jakmip3	Jakmip3	janus kinase and microtubule interacting protein 3	0.410467	Cluster 2	1208
Josd1	Josd1	Josephin domain containing 1	0.0881643	Cluster 2	1208
Josd2	Josd2	Josephin domain containing 2	0.393318	Cluster 2	1208
Kbtbd6/ENSRNOG00000047604	Kbtbd6	kelch repeat and BTB domain containing 6	0.22371	Cluster 2	1208
Kcng1	Kcng1	potassium voltage-gated channel modifier subfamily G member 1	0.469636	Cluster 2	1208
Kcnj14	Kcnj14	potassium inwardly-rectifying channel, subfamily J, member 14	0.29184	Cluster 2	1208
Kcnj6	Kcnj6	potassium inwardly-rectifying channel, subfamily J, member 6	0.227955	Cluster 2	1208
Kctd12	Kctd12	potassium channel tetramerization domain containing 12	0.176276	Cluster 2	1208
Kctd21	Kctd21	potassium channel tetramerization domain containing 21	0.430011	Cluster 2	1208
Kdm5c	Kdm5c	lysine demethylase 5C	0.3975	Cluster 2	1208
Khdrbs3	Khdrbs3	KH RNA binding domain containing, signal transduction associated 3	0.318859	Cluster 2	1208
Kif11	Kif11	kinesin family member 11	0.411215	Cluster 2	1208
Kif18a	Kif18a	kinesin family member 18A	0.296482	Cluster 2	1208
Kif20a	Kif20a	kinesin family member 20A	0.26863	Cluster 2	1208
Kif20b	Kif20b	kinesin family member 20B	0.335142	Cluster 2	1208
Kif22	Kif22	kinesin family member 22	0.279938	Cluster 2	1208
Kif23	Kif23	kinesin family member 23	0.308723	Cluster 2	1208
Kif2c	Kif2c	kinesin family member 2C	0.242124	Cluster 2	1208
Kif3a	Kif3a	kinesin family member 3a	0.24481	Cluster 2	1208
Kif4a	Kif4a	kinesin family member 4A	0.264307	Cluster 2	1208
Kif9	Kif9	kinesin family member 9	0.328676	Cluster 2	1208
Kifap3	Kifap3	kinesin-associated protein 3	0.138634	Cluster 2	1208
Kifc1	Kifc1	kinesin family member C1	0.237276	Cluster 2	1208
Kirrel2	Kirrel2	kirre like nephrin family adhesion molecule 2	0.280491	Cluster 2	1208
Klhl24	Klhl24	kelch-like family member 24	0.233246	Cluster 2	1208
Kmt5c	Kmt5c	lysine methyltransferase 5C	0.150294	Cluster 2	1208
Knstrn	Knstrn	kinetochore-localized astrin/SPAG5 binding protein	0.407342	Cluster 2	1208
Kpna2	Kpna2	karyopherin subunit alpha 2	0.201092	Cluster 2	1208
Krcc1	Krcc1	lysine-rich coiled-coil 1	0.257678	Cluster 2	1208
Krt25	Krt25	keratin 25	0.498494	Cluster 2	1208
Krt26	Krt26	keratin 26	0.265678	Cluster 2	1208
Krt71	Krt71	keratin 71	0.582262	Cluster 2	1208
Ky	Ky	kyphoscoliosis peptidase	0.463912	Cluster 2	1208
Lage3	Lage3	L antigen family, member 3	0.125452	Cluster 2	1208
Lancl2	Lancl2	LanC like 2	0.125169	Cluster 2	1208
Larp7	Larp7	La ribonucleoprotein 7, transcriptional regulator	0.190663	Cluster 2	1208
Lars1	Lars1	leucyl-tRNA synthetase 1	0.0969831	Cluster 2	1208
Lasp1	Lasp1	LIM and SH3 protein 1	0.220184	Cluster 2	1208
Lcp1	Lcp1	lymphocyte cytosolic protein 1	0.303691	Cluster 2	1208
Ldha	Ldha	lactate dehydrogenase A	0.239303	Cluster 2	1208
Ldhd	Ldhd	lactate dehydrogenase D	0.208715	Cluster 2	1208
Leo1	Leo1	LEO1 homolog, Paf1/RNA polymerase II complex component	0.161198	Cluster 2	1208
Lims1	Lims1	LIM zinc finger domain containing 1	0.164358	Cluster 2	1208
Lins1	Lins1	lines homolog 1	0.261314	Cluster 2	1208
Lman2	Lman2	lectin, mannose-binding 2	0.135789	Cluster 2	1208
LOC100174910	LOC100174910	glutaredoxin-like protein	0.206748	Cluster 2	1208
LOC100359539	LOC100359539	ribonucleotide reductase M2 polypeptide	0.314749	Cluster 2	1208
LOC100359600	LOC100359600	karyopherin alpha 2-like	0.316993	Cluster 2	1208
LOC100361457	LOC100361457	actin, gamma 1 propeptide-like	0.250109	Cluster 2	1208
LOC100362197	LOC100362197	HCLS1 associated X-1	0.202756	Cluster 2	1208
LOC100364016	LOC100364016	cyclin B2-like	0.230926	Cluster 2	1208
LOC100911090	LOC100911090	zinc finger protein 16-like	0.28882	Cluster 2	1208
LOC100911216	LOC100911216	neuroendocrine convertase 1-like	0.515835	Cluster 2	1208
LOC100911261	LOC100911261	filamin-B-like	0.233082	Cluster 2	1208
LOC100911486	LOC100911486	multiple epidermal growth factor-like domains protein 6-like	0.505611	Cluster 2	1208
LOC100911832	LOC100911832	retrotransposon gag domain-containing protein 4-like	0.183183	Cluster 2	1208
LOC100911840	LOC100911840	DNA-directed RNA polymerases I, II, and III subunit RPABC5-like	0.212517	Cluster 2	1208
LOC100912380	LOC100912380	calpain small subunit 1-like	0.138206	Cluster 2	1208
LOC100912537	LOC100912537	tectonic-3-like	0.159868	Cluster 2	1208
LOC100912564/ENSRNOG00000050933	LOC100912564	histone H4-like	0.637323	Cluster 2	1208
LOC100912564/ENSRNOG00000054017	LOC100912564	histone H4-like	0.484079	Cluster 2	1208
LOC102547257	LOC102547257	sortilin-related receptor-like	0.169107	Cluster 2	1208
LOC102548695	LOC102548695	zinc finger protein 45-like	0.193528	Cluster 2	1208
LOC102549061	LOC102549061	histone H2B type 1-N-like	0.494054	Cluster 2	1208
LOC102553001	LOC102553001	zinc finger protein 431-like	0.431962	Cluster 2	1208
LOC102553962	LOC102553962	KRAB domain-containing protein ZNF747-like	0.273328	Cluster 2	1208
LOC102554594	LOC102554594	uncharacterized LOC102554594	0.723777	Cluster 2	1208
LOC102554658/102554658	LOC102554658	coiled-coil domain-containing protein 162-like	0.484599	Cluster 2	1208
LOC102556967	LOC102556967	zinc finger protein 484-like	0.218665	Cluster 2	1208
LOC103689986/103689986	LOC103689986	protein YIF1B	0.173036	Cluster 2	1208
LOC103692165	LOC103692165	rhotekin	0.156956	Cluster 2	1208
LOC103692169	LOC103692169	39S ribosomal protein L53, mitochondrial	0.0875503	Cluster 2	1208
LOC103693564/ENSRNOG00000059539	LOC103693564	transgelin-3	0.397822	Cluster 2	1208
LOC103693780	LOC103693780	2-oxoglutarate dehydrogenase, mitochondrial-like	0.198715	Cluster 2	1208
LOC103694869	LOC103694869	isochorismatase domain-containing protein 1	0.182286	Cluster 2	1208
LOC108348074	LOC108348074	collagen alpha-1(XV) chain-like	0.576542	Cluster 2	1208
LOC108348137	LOC108348137	armadillo repeat-containing X-linked protein 1	0.104102	Cluster 2	1208
LOC108351137/ENSRNOG00000018630	LOC108351137	glyceraldehyde-3-phosphate dehydrogenase	0.180964	Cluster 2	1208
LOC108351137/ENSRNOG00000030963	LOC108351137	glyceraldehyde-3-phosphate dehydrogenase	0.188394	Cluster 2	1208
LOC108351182	LOC108351182	ALK tyrosine kinase receptor-like	0.429507	Cluster 2	1208
LOC498675	LOC498675	hypothetical LOC498675	0.445303	Cluster 2	1208
LOC499179	LOC499179	similar to topoisomerase (DNA) I	0.340706	Cluster 2	1208
LOC680045	LOC680045	cDNA sequence BC048562	0.538286	Cluster 2	1208
LOC681367	LOC681367	RIKEN cDNA 2310039H08 gene	0.212374	Cluster 2	1208
LOC684762/ENSRNOG00000045644	LOC684762	similar to CG31613-PA	0.62367	Cluster 2	1208
LOC688442	LOC688442	similar to limkain b1	0.249705	Cluster 2	1208
Loxl1	Loxl1	lysyl oxidase-like 1	0.230088	Cluster 2	1208
Lpcat3	Lpcat3	lysophosphatidylcholine acyltransferase 3	0.137249	Cluster 2	1208
Lpgat1	Lpgat1	lysophosphatidylglycerol acyltransferase 1	0.34341	Cluster 2	1208
Lrrc14	Lrrc14	leucine rich repeat containing 14	0.190582	Cluster 2	1208
Lrrc23/ENSRNOG00000047890	Lrrc23	leucine rich repeat containing 23	0.471824	Cluster 2	1208
Lrrc24	Lrrc24	leucine rich repeat containing 24	0.131589	Cluster 2	1208
Lrrc40	Lrrc40	leucine rich repeat containing 40	0.114149	Cluster 2	1208
Lrrc42	Lrrc42	leucine rich repeat containing 42	0.151322	Cluster 2	1208
Lrrc61	Lrrc61	leucine rich repeat containing 61	0.344161	Cluster 2	1208
Lrrc75b	Lrrc75b	leucine rich repeat containing 75B	0.244993	Cluster 2	1208
Lsm1	Lsm1	LSM1 homolog, mRNA degradation associated	0.146077	Cluster 2	1208
Lsm2	Lsm2	LSM2 homolog, U6 small nuclear RNA and mRNA degradation associated	0.277677	Cluster 2	1208
Lsr	Lsr	lipolysis stimulated lipoprotein receptor	0.105908	Cluster 2	1208
Lyrm4	Lyrm4	LYR motif containing 4	0.226553	Cluster 2	1208
Mak16	Mak16	MAK16 homolog	0.124496	Cluster 2	1208
Maneal	Maneal	mannosidase, endo-alpha-like	0.204821	Cluster 2	1208
Map2k1	Map2k1	mitogen activated protein kinase kinase 1	0.174495	Cluster 2	1208
Map4	Map4	microtubule-associated protein 4	0.152709	Cluster 2	1208
Map4k1	Map4k1	mitogen activated protein kinase kinase kinase kinase 1	0.359194	Cluster 2	1208
Map7d2	Map7d2	MAP7 domain containing 2	0.190516	Cluster 2	1208
Mapk10	Mapk10	mitogen activated protein kinase 10	0.149191	Cluster 2	1208
Mapk11	Mapk11	mitogen-activated protein kinase 11	0.394724	Cluster 2	1208
Mapk8ip1	Mapk8ip1	mitogen-activated protein kinase 8 interacting protein 1	0.105625	Cluster 2	1208
Mapre1	Mapre1	microtubule-associated protein, RP/EB family, member 1	0.259236	Cluster 2	1208
Mboat7l1	Mboat7l1	membrane bound O-acyltransferase domain containing 7-like 1	0.195181	Cluster 2	1208
Mcat	Mcat	malonyl-CoA-acyl carrier protein transacylase	0.160956	Cluster 2	1208
Mcm3	Mcm3	minichromosome maintenance complex component 3	0.28039	Cluster 2	1208
Mcm4	Mcm4	minichromosome maintenance complex component 4	0.203268	Cluster 2	1208
Mcm5	Mcm5	minichromosome maintenance complex component 5	0.212606	Cluster 2	1208
Mcm6	Mcm6	minichromosome maintenance complex component 6	0.213378	Cluster 2	1208
Mdp1	Mdp1	magnesium-dependent phosphatase 1	0.176548	Cluster 2	1208
Me1	Me1	malic enzyme 1	0.193043	Cluster 2	1208
Med14	Med14	mediator complex subunit 14	0.154933	Cluster 2	1208
Med20	Med20	mediator complex subunit 20	0.224963	Cluster 2	1208
Melk	Melk	maternal embryonic leucine zipper kinase	0.383054	Cluster 2	1208
Mest	Mest	mesoderm specific transcript	0.465118	Cluster 2	1208
Mettl16	Mettl16	methyltransferase like 16	0.183246	Cluster 2	1208
Micu2	Micu2	mitochondrial calcium uptake 2	0.0665979	Cluster 2	1208
Mien1	Mien1	migration and invasion enhancer 1	0.218395	Cluster 2	1208
Minar2	Minar2	membrane integral NOTCH2 associated receptor 2	0.174345	Cluster 2	1208
Mipep	Mipep	mitochondrial intermediate peptidase	0.118451	Cluster 2	1208
Mki67	Mki67	marker of proliferation Ki-67	0.364206	Cluster 2	1208
Mkks	Mkks	McKusick-Kaufman syndrome	0.290312	Cluster 2	1208
Mkx	Mkx	mohawk homeobox	0.32227	Cluster 2	1208
Mmachc	Mmachc	metabolism of cobalamin associated C	0.36458	Cluster 2	1208
Mmp12	Mmp12	matrix metallopeptidase 12	0.987337	Cluster 2	1208
Mmp24	Mmp24	matrix metallopeptidase 24	0.120038	Cluster 2	1208
Mon1a	Mon1a	MON1 homolog A, secretory trafficking associated	0.296007	Cluster 2	1208
Mpdz	Mpdz	multiple PDZ domain crumbs cell polarity complex component	0.189011	Cluster 2	1208
Mpi	Mpi	mannose phosphate isomerase	0.177501	Cluster 2	1208
Mpp2	Mpp2	membrane palmitoylated protein 2	0.19678	Cluster 2	1208
Mpp6	Mpp6	membrane palmitoylated protein 6	0.191385	Cluster 2	1208
Mrfap1	Mrfap1	Morf4 family associated protein 1	0.105152	Cluster 2	1208
Mrpl17	Mrpl17	mitochondrial ribosomal protein L17	0.173635	Cluster 2	1208
mrpl24	mrpl24	mitochondrial ribosomal protein L24	0.152322	Cluster 2	1208
Mrpl32	Mrpl32	mitochondrial ribosomal protein L32	0.130245	Cluster 2	1208
Mrpl34	Mrpl34	mitochondrial ribosomal protein L34	0.175443	Cluster 2	1208
Mrpl41	Mrpl41	mitochondrial ribosomal protein L41	0.108772	Cluster 2	1208
Mrpl55	Mrpl55	mitochondrial ribosomal protein L55	0.247275	Cluster 2	1208
Mrpl57	Mrpl57	mitochondrial ribosomal protein L57	0.192509	Cluster 2	1208
Mrps11	Mrps11	mitochondrial ribosomal protein S11	0.152736	Cluster 2	1208
Mrps21	Mrps21	mitochondrial ribosomal protein S21	0.225084	Cluster 2	1208
Mrps23	Mrps23	mitochondrial ribosomal protein S23	0.131376	Cluster 2	1208
Mrps24	Mrps24	mitochondrial ribosomal protein S24	0.17502	Cluster 2	1208
Mrps33	Mrps33	mitochondrial ribosomal protein S33	0.233057	Cluster 2	1208
Mrps36	Mrps36	mitochondrial ribosomal protein S36	0.196859	Cluster 2	1208
Mrps7	Mrps7	mitochondrial ribosomal protein S7	0.192614	Cluster 2	1208
Mrrf	Mrrf	mitochondrial ribosome recycling factor	0.183709	Cluster 2	1208
Msra	Msra	methionine sulfoxide reductase A	0.255638	Cluster 2	1208
Msrb2	Msrb2	methionine sulfoxide reductase B2	0.230731	Cluster 2	1208
Mterf2	Mterf2	mitochondrial transcription termination factor 2	0.211993	Cluster 2	1208
Mtfp1	Mtfp1	mitochondrial fission process 1	0.24835	Cluster 2	1208
Mtg2	Mtg2	mitochondrial ribosome-associated GTPase 2	0.161032	Cluster 2	1208
Mtif3	Mtif3	mitochondrial translational initiation factor 3	0.198466	Cluster 2	1208
Mtm1	Mtm1	myotubularin 1	0.202559	Cluster 2	1208
Mut	Mut	methylmalonyl CoA mutase	0.458451	Cluster 2	1208
Mycbpap	Mycbpap	Mycbp associated protein	0.276038	Cluster 2	1208
Myh10	Myh10	myosin heavy chain 10	0.216337	Cluster 2	1208
Myh6	Myh6	myosin heavy chain 6	0.59268	Cluster 2	1208
Myh7	Myh7	myosin heavy chain 7	0.266776	Cluster 2	1208
Myl6	Myl6	myosin light chain 6	0.160913	Cluster 2	1208
Myo15a	Myo15a	myosin XVA	0.237049	Cluster 2	1208
Myo19	Myo19	myosin XIX	0.216981	Cluster 2	1208
Myo7a	Myo7a	myosin VIIA	0.587817	Cluster 2	1208
Mysm1	Mysm1	myb-like, SWIRM and MPN domains 1	0.267037	Cluster 2	1208
Naa25	Naa25	N(alpha)-acetyltransferase 25, NatB auxiliary subunit	0.1749	Cluster 2	1208
Naa35	Naa35	N(alpha)-acetyltransferase 35, NatC auxiliary subunit	0.109324	Cluster 2	1208
Nab2	Nab2	Ngfi-A binding protein 2	0.392528	Cluster 2	1208
Nacad	Nacad	NAC alpha domain containing	0.2936	Cluster 2	1208
Nagk	Nagk	N-acetylglucosamine kinase	0.235646	Cluster 2	1208
Nans	Nans	N-acetylneuraminate synthase	0.168952	Cluster 2	1208
Nap1l5	Nap1l5	nucleosome assembly protein 1-like 5	0.259853	Cluster 2	1208
Nav1	Nav1	neuron navigator 1	0.239753	Cluster 2	1208
Ncapd2	Ncapd2	non-SMC condensin I complex, subunit D2	0.17231	Cluster 2	1208
Ncapg	Ncapg	non-SMC condensin I complex, subunit G	0.383891	Cluster 2	1208
Ncapg2	Ncapg2	non-SMC condensin II complex, subunit G2	0.365593	Cluster 2	1208
Ncaph	Ncaph	non-SMC condensin I complex, subunit H	0.284539	Cluster 2	1208
Ncbp1	Ncbp1	nuclear cap binding protein subunit 1	0.141253	Cluster 2	1208
Ndc80	Ndc80	NDC80 kinetochore complex component	0.322112	Cluster 2	1208
Nde1	Nde1	nudE neurodevelopment protein 1	0.192109	Cluster 2	1208
Ndrg3	Ndrg3	similar to N-myc downstream regulated 3	0.201942	Cluster 2	1208
Ndufa3	Ndufa3	NADH:ubiquinone oxidoreductase subunit A3	0.181209	Cluster 2	1208
Ndufb2	Ndufb2	NADH:ubiquinone oxidoreductase subunit B2	0.185291	Cluster 2	1208
Ndufb5	Ndufb5	NADH:ubiquinone oxidoreductase subunit B5	0.0991519	Cluster 2	1208
Ndufc1	Ndufc1	NADH:ubiquinone oxidoreductase subunit C1	0.143023	Cluster 2	1208
Ndufs1	Ndufs1	NADH:ubiquinone oxidoreductase core subunit S1	0.261374	Cluster 2	1208
Ndufs8	Ndufs8	NADH:ubiquinone oxidoreductase core subunit S8	0.116106	Cluster 2	1208
Necab2	Necab2	N-terminal EF-hand calcium binding protein 2	0.360357	Cluster 2	1208
Necap1	Necap1	NECAP endocytosis associated 1	0.166615	Cluster 2	1208
Nek2	Nek2	NIMA-related kinase 2	0.316006	Cluster 2	1208
Nes	Nes	nestin	0.345086	Cluster 2	1208
Neurl1b	Neurl1b	neuralized E3 ubiquitin protein ligase 1B	0.225076	Cluster 2	1208
NEWGENE_1582994	NEWGENE_1582994	DCN1, defective in cullin neddylation 1, domain containing 2	0.191692	Cluster 2	1208
Nfe2l1	Nfe2l1	nuclear factor, erythroid 2-like 1	0.110521	Cluster 2	1208
Nfya	Nfya	nuclear transcription factor Y subunit alpha	0.237059	Cluster 2	1208
Nkiras1	Nkiras1	NFKB inhibitor interacting Ras-like 1	0.247424	Cluster 2	1208
Nlgn3	Nlgn3	neuroligin 3	0.231697	Cluster 2	1208
Nmt1	Nmt1	N-myristoyltransferase 1	0.113922	Cluster 2	1208
Nmu	Nmu	neuromedin U	0.371945	Cluster 2	1208
Nnt	Nnt	nicotinamide nucleotide transhydrogenase	0.204832	Cluster 2	1208
Nog	Nog	noggin	0.425385	Cluster 2	1208
Nolc1	Nolc1	nucleolar and coiled-body phosphoprotein 1	0.139094	Cluster 2	1208
Nop10	Nop10	NOP10 ribonucleoprotein	0.180946	Cluster 2	1208
Nop16	Nop16	NOP16 nucleolar protein	0.11874	Cluster 2	1208
Npc2	Npc2	NPC intracellular cholesterol transporter 2	0.107991	Cluster 2	1208
Npepps	Npepps	aminopeptidase puromycin sensitive	0.242936	Cluster 2	1208
Nprl2	Nprl2	NPR2-like, GATOR1 complex subunit	0.130883	Cluster 2	1208
Nprl3	Nprl3	NPR3-like, GATOR1 complex subunit	0.303202	Cluster 2	1208
Nsdhl	Nsdhl	NAD(P) dependent steroid dehydrogenase-like	0.133192	Cluster 2	1208
Nsf	Nsf	N-ethylmaleimide sensitive factor, vesicle fusing ATPase	0.149123	Cluster 2	1208
Nsg1	Nsg1	neuronal vesicle trafficking associated 1	0.149569	Cluster 2	1208
Nudc	Nudc	nuclear distribution C, dynein complex regulator	0.198527	Cluster 2	1208
Nudt18	Nudt18	nudix hydrolase 18	0.328009	Cluster 2	1208
Nudt5	Nudt5	nudix hydrolase 5	0.298501	Cluster 2	1208
Nuf2	Nuf2	NUF2 component of NDC80 kinetochore complex	0.265709	Cluster 2	1208
Nup35	Nup35	nucleoporin 35	0.194716	Cluster 2	1208
Nusap1	Nusap1	nucleolar and spindle associated protein 1	0.218831	Cluster 2	1208
Oaf	Oaf	out at first homolog	0.253044	Cluster 2	1208
Oasl2	Oasl2	2'-5' oligoadenylate synthetase-like 2	0.209972	Cluster 2	1208
Ocel1	Ocel1	occludin/ELL domain containing 1	0.170246	Cluster 2	1208
Ociad2	Ociad2	OCIA domain containing 2	0.306067	Cluster 2	1208
Ogdh	Ogdh	oxoglutarate dehydrogenase	0.357691	Cluster 2	1208
Ogdhl	Ogdhl	oxoglutarate dehydrogenase-like	0.195935	Cluster 2	1208
Olfm1	Olfm1	olfactomedin 1	0.443104	Cluster 2	1208
Oma1	Oma1	OMA1 zinc metallopeptidase	0.430881	Cluster 2	1208
Ost4	Ost4	oligosaccharyltransferase complex subunit 4, non-catalytic	0.146127	Cluster 2	1208
Oxct1	Oxct1	3-oxoacid CoA transferase 1	0.202532	Cluster 2	1208
P4ha1	P4ha1	prolyl 4-hydroxylase subunit alpha 1	0.358478	Cluster 2	1208
Pabpc1l2a	Pabpc1l2a	poly(A) binding protein, cytoplasmic 1-like 2A	0.3196	Cluster 2	1208
Pabpc4l	Pabpc4l	poly(A) binding protein, cytoplasmic 4-like	0.367983	Cluster 2	1208
Pafah1b2	Pafah1b2	platelet-activating factor acetylhydrolase 1b, catalytic subunit 2	0.120848	Cluster 2	1208
Paics	Paics	phosphoribosylaminoimidazole carboxylase and phosphoribosylaminoimidazolesuccinocarboxamide synthase	0.114776	Cluster 2	1208
Pak1	Pak1	p21 (RAC1) activated kinase 1	0.199254	Cluster 2	1208
Park7	Park7	Parkinsonism associated deglycase	0.146632	Cluster 2	1208
Parm1	Parm1	prostate androgen-regulated mucin-like protein 1	0.236607	Cluster 2	1208
Parp14	Parp14	poly (ADP-ribose) polymerase family, member 14	0.178793	Cluster 2	1208
Parpbp	Parpbp	PARP1 binding protein	0.359823	Cluster 2	1208
Parvb	Parvb	parvin, beta	0.177753	Cluster 2	1208
Pbk	Pbk	PDZ binding kinase	0.438008	Cluster 2	1208
Pcbd2	Pcbd2	pterin-4 alpha-carbinolamine dehydratase 2	0.205148	Cluster 2	1208
Pcbp1	Pcbp1	poly(rC) binding protein 1	0.156477	Cluster 2	1208
Pccb	Pccb	propionyl-CoA carboxylase subunit beta	0.157671	Cluster 2	1208
Pced1a	Pced1a	PC-esterase domain containing 1A	0.218697	Cluster 2	1208
Pclaf	Pclaf	PCNA clamp associated factor	0.399224	Cluster 2	1208
Pclo	Pclo	piccolo (presynaptic cytomatrix protein)	0.211806	Cluster 2	1208
Pcna	Pcna	proliferating cell nuclear antigen	0.134059	Cluster 2	1208
Pcolce	Pcolce	procollagen C-endopeptidase enhancer	0.27869	Cluster 2	1208
Pcp4	Pcp4	Purkinje cell protein 4	0.295907	Cluster 2	1208
Pcyox1l	Pcyox1l	prenylcysteine oxidase 1 like	0.348464	Cluster 2	1208
Pde4a	Pde4a	phosphodiesterase 4A	0.237675	Cluster 2	1208
Pde4dip	Pde4dip	phosphodiesterase 4D interacting protein	0.191375	Cluster 2	1208
Pdia4	Pdia4	protein disulfide isomerase family A, member 4	0.217035	Cluster 2	1208
[truncated: 5,108 more rows]

## Sheet: (C) Testes
unique_gene_id	gene_name	description	Coefficient of Variation	MCL Cluster	MCL Cluster Size
AABR07002680.2	AABR07002680.2	bromodomain containing 8	0.535983	Cluster 1	6966
AABR07002683.1	AABR07002683.1	membrane-spanning 4-domains subfamily A member 12-like	0.151647	Cluster 1	6966
AABR07002774.2	AABR07002774.2	zinc finger protein 780B	0.235331	Cluster 1	6966
AABR07002945.1	AABR07002945.1	leucine rich repeat containing 25	0.432963	Cluster 1	6966
AABR07003933.1	AABR07003933.1	LKAAEAR motif containing 1	0.252692	Cluster 1	6966
AABR07005588.1	AABR07005588.1	zinc finger protein 763	0.234196	Cluster 1	6966
AABR07005618.1	AABR07005618.1	acetylserotonin O-methyltransferase-like	0.220431	Cluster 1	6966
AABR07006258.1	AABR07006258.1	family with sequence similarity 76, member B	0.586297	Cluster 1	6966
AABR07007068.1	AABR07007068.1	regulatory factor X-associated protein	0.452928	Cluster 1	6966
AABR07007769.1	AABR07007769.1	enoyl-CoA hydratase, mitochondrial-like	0.314916	Cluster 1	6966
AABR07008608.1	AABR07008608.1	S100 calcium binding protein A9	0.311827	Cluster 1	6966
AABR07009834.1	AABR07009834.1	similar to Urinary protein 2 precursor (RUP-2)	0.38091	Cluster 1	6966
AABR07010705.1	AABR07010705.1	olfactory receptor 302	0.355748	Cluster 1	6966
AABR07011951.1	AABR07011951.1	hypothetical LOC100361087	0.33542	Cluster 1	6966
AABR07012129.1	AABR07012129.1	similar to elongation	0.171825	Cluster 1	6966
AABR07012583.2	AABR07012583.2	nedd4 binding protein 3	0.425706	Cluster 1	6966
AABR07013288.4	AABR07013288.4	olfactory receptor 1609	0.236759	Cluster 1	6966
AABR07018038.1	AABR07018038.1	gypsy retrotransposon integrase 1	0.367486	Cluster 1	6966
AABR07021544.2	AABR07021544.2	olfactory receptor 1561	0.469645	Cluster 1	6966
AABR07021955.1	AABR07021955.1	aldo-keto reductase family 1, member C19	0.144175	Cluster 1	6966
AABR07022144.1	AABR07022144.1	acyl-CoA thioesterase 9	0.20065	Cluster 1	6966
AABR07025010.1	AABR07025010.1	vascular endothelial growth factor C	0.236393	Cluster 1	6966
AABR07026291.1	AABR07026291.1	RGD1564712	0.327517	Cluster 1	6966
AABR07026424.1	AABR07026424.1	microtubule-associated protein 1 light chain 3 beta 2	0.128055	Cluster 1	6966
AABR07027870.1	AABR07027870.1	amphiphysin-like	0.28307	Cluster 1	6966
AABR07028446.1	AABR07028446.1	C-C motif chemokine ligand 17	0.408826	Cluster 1	6966
AABR07028902.1	AABR07028902.1	collagen type XXVI alpha 1 chain	0.37467	Cluster 1	6966
AABR07028997.1	AABR07028997.1	lysophosphatidylglycerol acyltransferase 1	0.492605	Cluster 1	6966
AABR07029581.1	AABR07029581.1	fibroblast activation protein, alpha	0.346757	Cluster 1	6966
AABR07029651.1	AABR07029651.1	transmembrane protein 102	0.190481	Cluster 1	6966
AABR07030443.2	AABR07030443.2	titin-cap	0.65071	Cluster 1	6966
AABR07030861.1	AABR07030861.1	olfactory receptor 146-like	0.235046	Cluster 1	6966
AABR07031445.1	AABR07031445.1	cytochrome b5 type B	0.452141	Cluster 1	6966
AABR07031491.2	AABR07031491.2	engrailed homeobox 2	0.314683	Cluster 1	6966
AABR07031963.1	AABR07031963.1	tyrosine 3-monooxygenase/tryptophan 5-monooxygenase activation protein, zeta	0.133095	Cluster 1	6966
AABR07032520.1	AABR07032520.1	tripartite motif-containing 3	0.415481	Cluster 1	6966
AABR07035218.1	AABR07035218.1	tetratricopeptide repeat domain 24	0.328396	Cluster 1	6966
AABR07035428.1	AABR07035428.1	kinesin family member 2C	0.266164	Cluster 1	6966
AABR07035428.2	AABR07035428.2	BOC cell adhesion associated, oncogene regulated	0.261018	Cluster 1	6966
AABR07036007.1	AABR07036007.1	ubiquitin protein ligase E3 component n-recognin 7 (putative)	0.309319	Cluster 1	6966
AABR07037451.2	AABR07037451.2	family with sequence similarity 120C	0.432847	Cluster 1	6966
AABR07037489.1	AABR07037489.1	putative keratin-associated protein 10-like ENSP00000375147 homolog	0.483743	Cluster 1	6966
AABR07037520.1	AABR07037520.1	inverted formin, FH2 and WH2 domain containing	0.423519	Cluster 1	6966
AABR07038021.1	AABR07038021.1	tweety family member 2	0.409475	Cluster 1	6966
AABR07040695.1	AABR07040695.1	PPARG coactivator 1 beta	0.376084	Cluster 1	6966
AABR07040840.1	AABR07040840.1	Rho guanine nucleotide exchange factor 28	0.410301	Cluster 1	6966
AABR07040864.1	AABR07040864.1	hypoxia inducible factor 3 subunit alpha	0.247022	Cluster 1	6966
AABR07041403.1	AABR07041403.1	similar to chromosome 20 open reading frame 81	0.279501	Cluster 1	6966
AABR07043748.1	AABR07043748.1	5-hydroxytryptamine receptor 3B	0.107303	Cluster 1	6966
AABR07043951.1	AABR07043951.1	olfactory receptor 282	0.226067	Cluster 1	6966
AABR07044711.1	AABR07044711.1	M2 pyruvate kinase-like	0.311699	Cluster 1	6966
AABR07044925.1	AABR07044925.1	sirtuin 1	0.188618	Cluster 1	6966
AABR07045405.1	AABR07045405.1	transmembrane protease, serine 11G	0.338629	Cluster 1	6966
AABR07046707.1	AABR07046707.1	NUMB-like, endocytic adaptor protein	0.333983	Cluster 1	6966
AABR07047789.1	AABR07047789.1	midasin AAA ATPase 1	0.325242	Cluster 1	6966
AABR07048397.1	AABR07048397.1	transgelin 3	0.198425	Cluster 1	6966
AABR07049768.1	AABR07049768.1	REST corepressor 3	0.140266	Cluster 1	6966
AABR07049821.2	AABR07049821.2	similar to RIKEN cDNA 4933415F23	0.408759	Cluster 1	6966
AABR07051626.2	AABR07051626.2	peptidase, mitochondrial processing beta subunit	0.476998	Cluster 1	6966
AABR07052523.1	AABR07052523.1	basic transcription factor 3	0.158644	Cluster 1	6966
AABR07052585.2	AABR07052585.2	lin-52 DREAM MuvB core complex component	0.379622	Cluster 1	6966
AABR07052588.1	AABR07052588.1	mitochondrial ribosomal protein L46	0.660493	Cluster 1	6966
AABR07053136.1	AABR07053136.1	cyclin J	0.244512	Cluster 1	6966
AABR07053681.1	AABR07053681.1	STE20-like kinase	0.349469	Cluster 1	6966
AABR07055776.1	AABR07055776.1	olfactory receptor 1492	0.394955	Cluster 1	6966
AABR07055919.1	AABR07055919.1	DENN domain containing 2A	0.337992	Cluster 1	6966
AABR07056503.1	AABR07056503.1	collagen type XII alpha 1 chain	0.296867	Cluster 1	6966
AABR07058124.4	AABR07058124.4	T-box transcription factor 4	0.370105	Cluster 1	6966
AABR07058886.1	AABR07058886.1	olfactory receptor 1-like	0.234816	Cluster 1	6966
AABR07059663.1	AABR07059663.1	trinucleotide repeat containing 18	0.411702	Cluster 1	6966
AABR07061950.1	AABR07061950.1	histone deacetylase 2	0.395251	Cluster 1	6966
AABR07063279.1	AABR07063279.1	coiled-coil domain containing 170	0.505387	Cluster 1	6966
AABR07064716.1	AABR07064716.1	TATA-box binding protein associated factor 4	0.462046	Cluster 1	6966
AABR07064719.2	AABR07064719.2	spermatogenesis associated 20	0.19623	Cluster 1	6966
AABR07065438.1	AABR07065438.1	ribosomal protein L6, pseudo 1	0.285061	Cluster 1	6966
AABR07070046.1	AABR07070046.1	protein tyrosine phosphatase, receptor type, G	0.486693	Cluster 1	6966
AABR07072639.2	AABR07072639.2	chloride intracellular channel 5	0.441377	Cluster 1	6966
AABR07072671.2	AABR07072671.2	PR/SET domain 14	0.168086	Cluster 1	6966
AABR07073045.1	AABR07073045.1	40S ribosomal protein S25-like	0.355053	Cluster 1	6966
AABR07073531.1	AABR07073531.1	protocadherin beta 5	0.410394	Cluster 1	6966
Aacs	Aacs	acetoacetyl-CoA synthetase	0.212848	Cluster 1	6966
Aagab	Aagab	alpha- and gamma-adaptin binding protein	0.268333	Cluster 1	6966
Aar2	Aar2	AAR2 splicing factor	0.0879469	Cluster 1	6966
Aard	Aard	alanine and arginine rich domain containing protein	0.314487	Cluster 1	6966
Aars2	Aars2	alanyl-tRNA synthetase 2, mitochondrial	0.117859	Cluster 1	6966
Aarsd1	Aarsd1	alanyl-tRNA synthetase domain containing 1	0.199092	Cluster 1	6966
Aasdh	Aasdh	aminoadipate-semialdehyde dehydrogenase	0.22763	Cluster 1	6966
Aatf	Aatf	apoptosis antagonizing transcription factor	0.217622	Cluster 1	6966
Abca1	Abca1	ATP binding cassette subfamily A member 1	0.231555	Cluster 1	6966
Abca2	Abca2	ATP binding cassette subfamily A member 2	0.416109	Cluster 1	6966
Abca3	Abca3	ATP binding cassette subfamily A member 3	0.344742	Cluster 1	6966
Abca7	Abca7	ATP binding cassette subfamily A member 7	0.207115	Cluster 1	6966
Abcb10	Abcb10	ATP binding cassette subfamily B member 10	0.272291	Cluster 1	6966
Abcb7	Abcb7	ATP binding cassette subfamily B member 7	0.364898	Cluster 1	6966
Abcb8	Abcb8	ATP binding cassette subfamily B member 8	0.177639	Cluster 1	6966
Abcc1	Abcc1	ATP binding cassette subfamily C member 1	0.268028	Cluster 1	6966
Abcc10	Abcc10	ATP binding cassette subfamily C member 10	0.255601	Cluster 1	6966
Abcc3	Abcc3	ATP binding cassette subfamily C member 3	0.337102	Cluster 1	6966
Abcc4	Abcc4	ATP binding cassette subfamily C member 4	0.305404	Cluster 1	6966
Abcc5	Abcc5	ATP binding cassette subfamily C member 5	0.353071	Cluster 1	6966
Abcc9	Abcc9	ATP binding cassette subfamily C member 9	0.138755	Cluster 1	6966
Abcd1	Abcd1	ATP binding cassette subfamily D member 1	0.3649	Cluster 1	6966
Abcd3	Abcd3	ATP binding cassette subfamily D member 3	0.319432	Cluster 1	6966
Abcd4	Abcd4	ATP binding cassette subfamily D member 4	0.214169	Cluster 1	6966
Abce1	Abce1	ATP binding cassette subfamily E member 1	0.176501	Cluster 1	6966
Abcf1	Abcf1	ATP binding cassette subfamily F member 1	0.115022	Cluster 1	6966
Abcg1	Abcg1	ATP binding cassette subfamily G member 1	0.369603	Cluster 1	6966
Abcg2	Abcg2	ATP binding cassette subfamily G member 2	0.228563	Cluster 1	6966
Abcg3l1	Abcg3l1	ATP-binding cassette, subfamily G (WHITE), member 3-like 1	0.33374	Cluster 1	6966
Abcg3l3	Abcg3l3	ATP-binding cassette, subfamily G (WHITE), member 3-like 3	0.344892	Cluster 1	6966
Abhd1	Abhd1	abhydrolase domain containing 1	0.414583	Cluster 1	6966
Abhd11	Abhd11	abhydrolase domain containing 11	0.287427	Cluster 1	6966
Abhd13	Abhd13	abhydrolase domain containing 13	0.189932	Cluster 1	6966
Abhd14b	Abhd14b	abhydrolase domain containing 14b	0.36128	Cluster 1	6966
Abhd17c	Abhd17c	abhydrolase domain containing 17C	0.155596	Cluster 1	6966
Abhd4	Abhd4	abhydrolase domain containing 4	0.19723	Cluster 1	6966
Abhd6	Abhd6	abhydrolase domain containing 6	0.319365	Cluster 1	6966
Abi1	Abi1	abl-interactor 1	0.276771	Cluster 1	6966
Abr	Abr	ABR activator of RhoGEF and GTPase	0.314628	Cluster 1	6966
Abracl	Abracl	ABRA C-terminal like	0.295749	Cluster 1	6966
Abraxas1	Abraxas1	abraxas 1, BRCA1 A complex subunit	0.230782	Cluster 1	6966
Abt1	Abt1	activator of basal transcription 1	0.235576	Cluster 1	6966
Abtb2	Abtb2	ankyrin repeat and BTB domain containing 2	0.281163	Cluster 1	6966
AC094643.2	AC094643.2	potassium two pore domain channel subfamily K member 3	0.381973	Cluster 1	6966
AC094647.2	AC094647.2	vomeronasal 1 receptor 84	0.257968	Cluster 1	6966
AC095693.1	AC095693.1	ferritin heavy chain 1	0.220699	Cluster 1	6966
AC096601.1	AC096601.1	olfactory receptor 1229	0.368935	Cluster 1	6966
AC097784.1	AC097784.1	dual specificity phosphatase 23	0.31545	Cluster 1	6966
AC103090.1	AC103090.1	major facilitator superfamily domain containing 4B	0.338453	Cluster 1	6966
AC106292.2	AC106292.2	galactokinase 2	0.190678	Cluster 1	6966
AC109737.1	AC109737.1	lymphoid-restricted membrane protein	0.263107	Cluster 1	6966
AC115181.1	AC115181.1	killer cell lectin-like receptor, family E, member 1	0.191684	Cluster 1	6966
AC115420.4	AC115420.4	olfactory receptor 832	0.438127	Cluster 1	6966
AC119332.1	AC119332.1	SH2B adaptor protein 1	0.163415	Cluster 1	6966
AC123346.1	AC123346.1	class II histocompatibility antigen, M alpha chain	0.21357	Cluster 1	6966
AC128207.1	AC128207.1	olfactory receptor, family 7, subfamily E, member 24	0.243389	Cluster 1	6966
AC130970.1	AC130970.1	cytochrome c oxidase subunit 7B2	0.403597	Cluster 1	6966
AC133403.1	AC133403.1	olfactory receptor 670	0.217468	Cluster 1	6966
AC135389.1	AC135389.1	olfactory receptor 1609	1.05122	Cluster 1	6966
Ac1576	Ac1576	uncharacterized LOC102552783	0.328911	Cluster 1	6966
Acaa2	Acaa2	acetyl-CoA acyltransferase 2	0.229199	Cluster 1	6966
Acaca	Acaca	acetyl-CoA carboxylase alpha	0.163976	Cluster 1	6966
Acad10	Acad10	acyl-CoA dehydrogenase family, member 10	0.20646	Cluster 1	6966
Acad8	Acad8	acyl-CoA dehydrogenase family, member 8	0.272703	Cluster 1	6966
Acad9	Acad9	acyl-CoA dehydrogenase family, member 9	0.287718	Cluster 1	6966
Acadm	Acadm	acyl-CoA dehydrogenase medium chain	0.167557	Cluster 1	6966
Acads	Acads	acyl-CoA dehydrogenase short chain	0.227691	Cluster 1	6966
Acadsb	Acadsb	acyl-CoA dehydrogenase, short/branched chain	0.283071	Cluster 1	6966
Acadvl	Acadvl	acyl-CoA dehydrogenase, very long chain	0.166626	Cluster 1	6966
Acat1	Acat1	acetyl-CoA acetyltransferase 1	0.154842	Cluster 1	6966
Acat2	Acat2	acetyl-CoA acetyltransferase 2	0.297151	Cluster 1	6966
Acat2l1	Acat2l1	acetyl-CoA acetyltransferase 2-like 1	0.313305	Cluster 1	6966
Acbd3	Acbd3	acyl-CoA binding domain containing 3	0.195616	Cluster 1	6966
Acbd4	Acbd4	acyl-CoA binding domain containing 4	0.26063	Cluster 1	6966
Accs	Accs	1-aminocyclopropane-1-carboxylate synthase homolog	0.36915	Cluster 1	6966
Acd	Acd	ACD, shelterin complex subunit and telomerase recruitment factor	0.14154	Cluster 1	6966
Acer3	Acer3	alkaline ceramidase 3	0.34529	Cluster 1	6966
Acin1	Acin1	apoptotic chromatin condensation inducer 1	0.111196	Cluster 1	6966
Ackr3	Ackr3	atypical chemokine receptor 3	0.34428	Cluster 1	6966
Acly	Acly	ATP citrate lyase	0.27763	Cluster 1	6966
Aco1	Aco1	aconitase 1	0.327651	Cluster 1	6966
Aco2	Aco2	aconitase 2	0.102449	Cluster 1	6966
Acot1	Acot1	acyl-CoA thioesterase 1	0.294734	Cluster 1	6966
Acot13	Acot13	acyl-CoA thioesterase 13	0.300895	Cluster 1	6966
Acot2	Acot2	acyl-CoA thioesterase 2	0.322294	Cluster 1	6966
Acot3	Acot3	acyl-CoA thioesterase 3	0.375305	Cluster 1	6966
Acot4	Acot4	acyl-CoA thioesterase 4	0.349436	Cluster 1	6966
Acot9	Acot9	acyl-CoA thioesterase 9	0.413776	Cluster 1	6966
Acox1	Acox1	acyl-CoA oxidase 1	0.232933	Cluster 1	6966
Acp1	Acp1	acid phosphatase 1	0.106918	Cluster 1	6966
Acp5	Acp5	acid phosphatase 5, tartrate resistant	0.376459	Cluster 1	6966
Acp6	Acp6	acid phosphatase 6, lysophosphatidic	0.270627	Cluster 1	6966
Acpp	Acpp	acid phosphatase, prostate	0.246826	Cluster 1	6966
Acsbg1	Acsbg1	acyl-CoA synthetase bubblegum family member 1	0.262812	Cluster 1	6966
Acsf2	Acsf2	acyl-CoA synthetase family member 2	0.344614	Cluster 1	6966
Acsf3	Acsf3	acyl-CoA synthetase family member 3	0.196863	Cluster 1	6966
Acsl4	Acsl4	acyl-CoA synthetase long-chain family member 4	0.320394	Cluster 1	6966
Acss1	Acss1	acyl-CoA synthetase short-chain family member 1	0.298389	Cluster 1	6966
Acss2	Acss2	acyl-CoA synthetase short-chain family member 2	0.125533	Cluster 1	6966
Acta2	Acta2	actin alpha 2, smooth muscle	0.223993	Cluster 1	6966
Actb	Actb	actin, beta	0.191264	Cluster 1	6966
Actn1	Actn1	actinin, alpha 1	0.274334	Cluster 1	6966
Actn4	Actn4	actinin alpha 4	0.233499	Cluster 1	6966
Actr1b	Actr1b	actin related protein 1B	0.230234	Cluster 1	6966
Actr3	Actr3	actin related protein 3	0.261424	Cluster 1	6966
Actr3b	Actr3b	actin related protein 3B	0.338652	Cluster 1	6966
Actr5	Actr5	actin related protein 5	0.15417	Cluster 1	6966
Acvr1	Acvr1	activin A receptor type 1	0.37303	Cluster 1	6966
Acvr1b	Acvr1b	activin A receptor type 1B	0.0739733	Cluster 1	6966
Acvr2b	Acvr2b	activin A receptor type 2B	0.424775	Cluster 1	6966
Acy1	Acy1	aminoacylase 1	0.364679	Cluster 1	6966
Adad2	Adad2	adenosine deaminase domain containing 2	0.186873	Cluster 1	6966
Adal	Adal	adenosine deaminase-like	0.195017	Cluster 1	6966
Adam10	Adam10	ADAM metallopeptidase domain 10	0.339106	Cluster 1	6966
Adam15	Adam15	ADAM metallopeptidase domain 15	0.29339	Cluster 1	6966
Adam17	Adam17	ADAM metallopeptidase domain 17	0.209483	Cluster 1	6966
Adam23	Adam23	ADAM metallopeptidase domain 23	0.343364	Cluster 1	6966
Adam33	Adam33	ADAM metallopeptidase domain 33	0.293736	Cluster 1	6966
Adam8	Adam8	ADAM metallopeptidase domain 8	0.267645	Cluster 1	6966
Adamts1	Adamts1	ADAM metallopeptidase with thrombospondin type 1 motif, 1	0.23681	Cluster 1	6966
Adamts10	Adamts10	ADAM metallopeptidase with thrombospondin type 1 motif, 10	0.0703412	Cluster 1	6966
Adamts12	Adamts12	ADAM metallopeptidase with thrombospondin type 1 motif, 12	0.306903	Cluster 1	6966
Adamts2	Adamts2	ADAM metallopeptidase with thrombospondin type 1 motif, 2	0.194336	Cluster 1	6966
Adamts7	Adamts7	ADAM metallopeptidase with thrombospondin type 1 motif, 7	0.298906	Cluster 1	6966
Adamts9	Adamts9	ADAM metallopeptidase with thrombospondin type 1 motif, 9	0.383199	Cluster 1	6966
Adamtsl2	Adamtsl2	ADAMTS-like 2	0.316072	Cluster 1	6966
Adamtsl4	Adamtsl4	ADAMTS-like 4	0.271562	Cluster 1	6966
Adap1	Adap1	ArfGAP with dual PH domains 1	0.441901	Cluster 1	6966
Adar	Adar	adenosine deaminase, RNA-specific	0.275878	Cluster 1	6966
Adat1	Adat1	adenosine deaminase, tRNA-specific 1	0.218753	Cluster 1	6966
Adck5	Adck5	aarF domain containing kinase 5	0.137209	Cluster 1	6966
Adcy2	Adcy2	adenylate cyclase 2	0.385478	Cluster 1	6966
Adcy5	Adcy5	adenylate cyclase 5	0.291182	Cluster 1	6966
Adcy6	Adcy6	adenylate cyclase 6	0.323054	Cluster 1	6966
Adcy7	Adcy7	adenylate cyclase 7	0.287752	Cluster 1	6966
Adcy9	Adcy9	adenylate cyclase 9	0.34232	Cluster 1	6966
Add1	Add1	adducin 1	0.27129	Cluster 1	6966
Add3	Add3	adducin 3	0.155834	Cluster 1	6966
Adgra2	Adgra2	adhesion G protein-coupled receptor A2	0.305042	Cluster 1	6966
Adgra3	Adgra3	adhesion G protein-coupled receptor A3	0.336195	Cluster 1	6966
Adgrb2	Adgrb2	adhesion G protein-coupled receptor B2	0.319445	Cluster 1	6966
Adgre5	Adgre5	adhesion G protein-coupled receptor E5	0.287423	Cluster 1	6966
Adgrg1	Adgrg1	adhesion G protein-coupled receptor G1	0.347311	Cluster 1	6966
Adgrl1	Adgrl1	adhesion G protein-coupled receptor L1	0.278095	Cluster 1	6966
Adgrl2	Adgrl2	adhesion G protein-coupled receptor L2	0.357494	Cluster 1	6966
Adh5	Adh5	alcohol dehydrogenase 5 (class III), chi polypeptide	0.310531	Cluster 1	6966
Adi1	Adi1	acireductone dioxygenase 1	0.410817	Cluster 1	6966
Adipoq	Adipoq	adiponectin, C1Q and collagen domain containing	0.180134	Cluster 1	6966
Adipor1	Adipor1	adiponectin receptor 1	0.145632	Cluster 1	6966
Adipor2	Adipor2	adiponectin receptor 2	0.262729	Cluster 1	6966
Adnp	Adnp	activity-dependent neuroprotector homeobox	0.153436	Cluster 1	6966
Adnp2	Adnp2	ADNP homeobox 2	0.116337	Cluster 1	6966
Adora1	Adora1	adenosine A1 receptor	0.325006	Cluster 1	6966
Adora2b	Adora2b	adenosine A2B receptor	0.400543	Cluster 1	6966
Adpgk	Adpgk	ADP-dependent glucokinase	0.279224	Cluster 1	6966
Adprh	Adprh	ADP-ribosylarginine hydrolase	0.186901	Cluster 1	6966
Adprhl2	Adprhl2	ADP-ribosylhydrolase like 2	0.364666	Cluster 1	6966
Adrm1	Adrm1	adhesion regulating molecule 1	0.170047	Cluster 1	6966
Adsl	Adsl	adenylosuccinate lyase	0.277037	Cluster 1	6966
Adssl1	Adssl1	adenylosuccinate synthase like 1	0.422106	Cluster 1	6966
Aebp1	Aebp1	AE binding protein 1	0.240424	Cluster 1	6966
Aen	Aen	apoptosis enhancing nuclease	0.323964	Cluster 1	6966
Afap1l2	Afap1l2	actin filament associated protein 1-like 2	0.327069	Cluster 1	6966
Aff4	Aff4	AF4/FMR2 family, member 4	0.266045	Cluster 1	6966
Afg3l1	Afg3l1	AFG3(ATPase family gene 3)-like 1 (S. cerevisiae)	0.243464	Cluster 1	6966
Afg3l2	Afg3l2	AFG3 like matrix AAA peptidase subunit 2	0.226263	Cluster 1	6966
Afmid	Afmid	arylformamidase	0.254179	Cluster 1	6966
Aga	Aga	aspartylglucosaminidase	0.340908	Cluster 1	6966
Agap2	Agap2	ArfGAP with GTPase domain, ankyrin repeat and PH domain 2	0.215238	Cluster 1	6966
Agap3	Agap3	ArfGAP with GTPase domain, ankyrin repeat and PH domain 3	0.365772	Cluster 1	6966
Ager	Ager	advanced glycosylation end product-specific receptor	0.300865	Cluster 1	6966
Agfg2	Agfg2	ArfGAP with FG repeats 2	0.273735	Cluster 1	6966
Aggf1	Aggf1	angiogenic factor with G patch and FHA domains 1	0.173519	Cluster 1	6966
Agk	Agk	acylglycerol kinase	0.202297	Cluster 1	6966
Agl	Agl	amylo-alpha-1, 6-glucosidase, 4-alpha-glucanotransferase	0.257885	Cluster 1	6966
Ago1	Ago1	argonaute RISC component 1	0.352942	Cluster 1	6966
Ago3	Ago3	argonaute RISC catalytic component 3	0.376	Cluster 1	6966
Ago4	Ago4	argonaute RISC component 4	0.220696	Cluster 1	6966
Agpat4	Agpat4	1-acylglycerol-3-phosphate O-acyltransferase 4	0.340965	Cluster 1	6966
Agpat5	Agpat5	1-acylglycerol-3-phosphate O-acyltransferase 5	0.276128	Cluster 1	6966
Agps	Agps	alkylglycerone phosphate synthase	0.417139	Cluster 1	6966
Agrn	Agrn	agrin	0.375926	Cluster 1	6966
Agtrap	Agtrap	angiotensin II receptor-associated protein	0.230392	Cluster 1	6966
Ahcy	Ahcy	adenosylhomocysteinase	0.223477	Cluster 1	6966
Ahcyl1	Ahcyl1	adenosylhomocysteinase-like 1	0.234902	Cluster 1	6966
Ahnak	Ahnak	AHNAK nucleoprotein	0.325126	Cluster 1	6966
Ahr	Ahr	aryl hydrocarbon receptor	0.365066	Cluster 1	6966
Ahsa1	Ahsa1	activator of Hsp90 ATPase activity 1	0.142294	Cluster 1	6966
Ahsa2	Ahsa2	activator of HSP90 ATPase homolog 2	0.182061	Cluster 1	6966
Aida	Aida	axin interactor, dorsalization associated	0.149053	Cluster 1	6966
Aif1l	Aif1l	allograft inflammatory factor 1-like	0.359681	Cluster 1	6966
Aifm1	Aifm1	apoptosis inducing factor, mitochondria associated 1	0.351052	Cluster 1	6966
Aifm3	Aifm3	apoptosis inducing factor, mitochondria associated 3	0.39233	Cluster 1	6966
Aig1	Aig1	androgen-induced 1	0.312707	Cluster 1	6966
Aim2	Aim2	absent in melanoma 2	0.466654	Cluster 1	6966
Aimp2	Aimp2	aminoacyl tRNA synthetase complex-interacting multifunctional protein 2	0.203709	Cluster 1	6966
Aip	Aip	aryl-hydrocarbon receptor-interacting protein	0.254968	Cluster 1	6966
Ajm1	Ajm1	apical junction component 1 homolog	0.501222	Cluster 1	6966
Ajuba	Ajuba	ajuba LIM protein	0.287537	Cluster 1	6966
Ak3	Ak3	adenylate kinase 3	0.310105	Cluster 1	6966
Ak4	Ak4	adenylate kinase 4	0.526826	Cluster 1	6966
Akap10	Akap10	A-kinase anchoring protein 10	0.0661477	Cluster 1	6966
Akap11	Akap11	A-kinase anchoring protein 11	0.173927	Cluster 1	6966
Akap13	Akap13	A-kinase anchoring protein 13	0.359221	Cluster 1	6966
Akap17a	Akap17a	A-kinase anchoring protein 17A	0.240669	Cluster 1	6966
Akap17b	Akap17b	A kinase (PRKA) anchor protein 17B	0.373777	Cluster 1	6966
Akap8	Akap8	A-kinase anchoring protein 8	0.164347	Cluster 1	6966
Akap8l	Akap8l	A-kinase anchoring protein 8 like	0.17226	Cluster 1	6966
Akap9	Akap9	A-kinase anchoring protein 9	0.27209	Cluster 1	6966
Akirin1	Akirin1	akirin 1	0.102075	Cluster 1	6966
Akr1a1	Akr1a1	aldo-keto reductase family 1 member A1	0.117309	Cluster 1	6966
Akr1b1	Akr1b1	aldo-keto reductase family 1 member B	0.28282	Cluster 1	6966
Akr1c14	Akr1c14	aldo-keto reductase family 1, member C14	0.177384	Cluster 1	6966
Akr1c19	Akr1c19	aldo-keto reductase family 1, member C19	0.4526	Cluster 1	6966
Akr7a2	Akr7a2	aldo-keto reductase family 7, member A2	0.314145	Cluster 1	6966
Akr7a3	Akr7a3	aldo-keto reductase family 7 member A3	0.377037	Cluster 1	6966
Akt1	Akt1	AKT serine/threonine kinase 1	0.337272	Cluster 1	6966
Akt1s1	Akt1s1	AKT1 substrate 1	0.184068	Cluster 1	6966
Akt2	Akt2	AKT serine/threonine kinase 2	0.139222	Cluster 1	6966
Akt3	Akt3	AKT serine/threonine kinase 3	0.194223	Cluster 1	6966
Aktip	Aktip	AKT interacting protein	0.23615	Cluster 1	6966
Alad	Alad	aminolevulinate dehydratase	0.269282	Cluster 1	6966
Aldh16a1	Aldh16a1	aldehyde dehydrogenase 16 family, member A1	0.293984	Cluster 1	6966
Aldh1a1	Aldh1a1	aldehyde dehydrogenase 1 family, member A1	0.437015	Cluster 1	6966
Aldh1l1	Aldh1l1	aldehyde dehydrogenase 1 family, member L1	0.192207	Cluster 1	6966
Aldh2	Aldh2	aldehyde dehydrogenase 2 family member	0.176115	Cluster 1	6966
Aldh3b1	Aldh3b1	aldehyde dehydrogenase 3 family, member B1	0.283143	Cluster 1	6966
Aldh5a1	Aldh5a1	aldehyde dehydrogenase 5 family, member A1	0.352568	Cluster 1	6966
Aldh6a1	Aldh6a1	aldehyde dehydrogenase 6 family, member A1	0.19041	Cluster 1	6966
Aldh7a1	Aldh7a1	aldehyde dehydrogenase 7 family, member A1	0.223533	Cluster 1	6966
Aldh9a1	Aldh9a1	aldehyde dehydrogenase 9 family, member A1	0.263624	Cluster 1	6966
Aldoa	Aldoa	aldolase, fructose-bisphosphate A	0.224591	Cluster 1	6966
Aldoc	Aldoc	aldolase, fructose-bisphosphate C	0.305911	Cluster 1	6966
Alg1	Alg1	ALG1, chitobiosyldiphosphodolichol beta-mannosyltransferase	0.230228	Cluster 1	6966
Alg10	Alg10	ALG10, alpha-1,2-glucosyltransferase	0.299443	Cluster 1	6966
Alg14	Alg14	ALG14, UDP-N-acetylglucosaminyltransferase subunit	0.119021	Cluster 1	6966
Alg5	Alg5	ALG5, dolichyl-phosphate beta-glucosyltransferase	0.303236	Cluster 1	6966
Alg6	Alg6	ALG6, alpha-1,3-glucosyltransferase	0.410007	Cluster 1	6966
Alg9	Alg9	ALG9, alpha-1,2-mannosyltransferase	0.151007	Cluster 1	6966
Alkbh1	Alkbh1	alkB homolog 1, histone H2A dioxygenase	0.173512	Cluster 1	6966
Alkbh5	Alkbh5	alkB homolog 5, RNA demethylase	0.151063	Cluster 1	6966
Alkbh6	Alkbh6	alkB homolog 6	0.207288	Cluster 1	6966
Alpk3	Alpk3	alpha-kinase 3	0.268548	Cluster 1	6966
Als2cl	Als2cl	ALS2 C-terminal like	0.296319	Cluster 1	6966
Alyref	Alyref	Aly/REF export factor	0.230726	Cluster 1	6966
Ambra1	Ambra1	autophagy and beclin 1 regulator 1	0.126397	Cluster 1	6966
Amdhd2	Amdhd2	amidohydrolase domain containing 2	0.11793	Cluster 1	6966
Amh	Amh	anti-Mullerian hormone	0.627644	Cluster 1	6966
Amhr2	Amhr2	anti-Mullerian hormone receptor type 2	0.301028	Cluster 1	6966
Amigo1	Amigo1	adhesion molecule with Ig like domain 1	0.368972	Cluster 1	6966
Amigo2	Amigo2	adhesion molecule with Ig like domain 2	0.499306	Cluster 1	6966
Ammecr1	Ammecr1	AMMECR nuclear protein 1	0.345161	Cluster 1	6966
Amotl2	Amotl2	angiomotin like 2	0.39198	Cluster 1	6966
Ampd2	Ampd2	adenosine monophosphate deaminase 2	0.363995	Cluster 1	6966
Amz1	Amz1	archaelysin family metallopeptidase 1	0.344136	Cluster 1	6966
Anapc1	Anapc1	anaphase promoting complex subunit 1	0.204575	Cluster 1	6966
Anapc10	Anapc10	anaphase promoting complex subunit 10	0.272475	Cluster 1	6966
Anapc2	Anapc2	anaphase promoting complex subunit 2	0.120118	Cluster 1	6966
Anapc4	Anapc4	anaphase promoting complex subunit 4	0.270278	Cluster 1	6966
Anapc5	Anapc5	anaphase-promoting complex subunit 5	0.221357	Cluster 1	6966
Anapc7	Anapc7	anaphase promoting complex subunit 7	0.132151	Cluster 1	6966
Angel2	Angel2	angel homolog 2	0.232579	Cluster 1	6966
Angptl2	Angptl2	angiopoietin-like 2	0.353979	Cluster 1	6966
Ankdd1b	Ankdd1b	ankyrin repeat and death domain containing 1B	0.559503	Cluster 1	6966
Ankfy1	Ankfy1	ankyrin repeat and FYVE domain containing 1	0.27807	Cluster 1	6966
Ankh	Ankh	ANKH inorganic pyrophosphate transport regulator	0.373993	Cluster 1	6966
Ankib1	Ankib1	ankyrin repeat and IBR domain containing 1	0.142438	Cluster 1	6966
Ankle1	Ankle1	ankyrin repeat and LEM domain containing 1	0.443169	Cluster 1	6966
Ankmy2	Ankmy2	ankyrin repeat and MYND domain containing 2	0.136706	Cluster 1	6966
Ankrd10	Ankrd10	ankyrin repeat domain 10	0.259212	Cluster 1	6966
Ankrd11	Ankrd11	ankyrin repeat domain 11	0.315379	Cluster 1	6966
Ankrd13b	Ankrd13b	ankyrin repeat domain 13B	0.284662	Cluster 1	6966
Ankrd13c	Ankrd13c	ankyrin repeat domain 13C	0.285508	Cluster 1	6966
Ankrd13d	Ankrd13d	ankyrin repeat domain 13D	0.378729	Cluster 1	6966
Ankrd17	Ankrd17	ankyrin repeat domain 17	0.245022	Cluster 1	6966
Ankrd23	Ankrd23	ankyrin repeat domain 23	0.277082	Cluster 1	6966
Ankrd24	Ankrd24	ankyrin repeat domain 24	0.40099	Cluster 1	6966
Ankrd26	Ankrd26	ankyrin repeat domain 26	0.370144	Cluster 1	6966
Ankrd31	Ankrd31	ankyrin repeat domain 31	0.261592	Cluster 1	6966
Ankrd46	Ankrd46	ankyrin repeat domain 46	0.343322	Cluster 1	6966
Ankrd52	Ankrd52	ankyrin repeat domain 52	0.346987	Cluster 1	6966
Ankrd6	Ankrd6	ankyrin repeat domain 6	0.33076	Cluster 1	6966
Anks1a	Anks1a	ankyrin repeat and sterile alpha motif domain containing 1A	0.253331	Cluster 1	6966
Anks6	Anks6	ankyrin repeat and sterile alpha motif domain containing 6	0.29885	Cluster 1	6966
Anln	Anln	anillin, actin binding protein	0.136608	Cluster 1	6966
Ano1	Ano1	anoctamin 1	0.219897	Cluster 1	6966
Ano6	Ano6	anoctamin 6	0.238441	Cluster 1	6966
Ano8	Ano8	anoctamin 8	0.404879	Cluster 1	6966
Anp32a/ENSRNOG00000014846	Anp32a	acidic nuclear phosphoprotein 32 family member A	0.363221	Cluster 1	6966
Anp32a/ENSRNOG00000058484	Anp32a	acidic nuclear phosphoprotein 32 family member A	0.352273	Cluster 1	6966
Anp32b	Anp32b	acidic nuclear phosphoprotein 32 family member B	0.331923	Cluster 1	6966
Anp32e	Anp32e	acidic nuclear phosphoprotein 32 family member E	0.335877	Cluster 1	6966
Anpep	Anpep	alanyl aminopeptidase, membrane	0.398827	Cluster 1	6966
Antkmt	Antkmt	adenine nucleotide translocase lysine methyltransferase	0.225267	Cluster 1	6966
Antxr1	Antxr1	ANTXR cell adhesion molecule 1	0.436536	Cluster 1	6966
Antxr2	Antxr2	ANTXR cell adhesion molecule 2	0.252894	Cluster 1	6966
Anxa11	Anxa11	annexin A11	0.234209	Cluster 1	6966
Anxa2	Anxa2	annexin A2	0.20724	Cluster 1	6966
Anxa5	Anxa5	annexin A5	0.282547	Cluster 1	6966
Anxa6	Anxa6	annexin A6	0.29683	Cluster 1	6966
Anxa7	Anxa7	annexin A7	0.369381	Cluster 1	6966
Aoc3	Aoc3	amine oxidase, copper containing 3	0.292142	Cluster 1	6966
Ap1ar	Ap1ar	adaptor-related protein complex 1 associated regulatory protein	0.195851	Cluster 1	6966
Ap1b1	Ap1b1	adaptor related protein complex 1 subunit beta 1	0.176782	Cluster 1	6966
Ap1g2	Ap1g2	adaptor related protein complex 1 subunit gamma 2	0.19071	Cluster 1	6966
Ap1m2	Ap1m2	adaptor related protein complex 1 subunit mu 2	0.233162	Cluster 1	6966
Ap1s1	Ap1s1	adaptor related protein complex 1 subunit sigma 1	0.193708	Cluster 1	6966
Ap1s2	Ap1s2	adaptor related protein complex 1 subunit sigma 2	0.348033	Cluster 1	6966
Ap2m1	Ap2m1	adaptor related protein complex 2 subunit mu 1	0.182962	Cluster 1	6966
Ap3b2	Ap3b2	adaptor related protein complex 3 subunit beta 2	0.338486	Cluster 1	6966
Ap3m1	Ap3m1	adaptor related protein complex 3 subunit mu 1	0.108498	Cluster 1	6966
Ap3s1	Ap3s1	adaptor related protein complex 3 subunit sigma 1	0.154938	Cluster 1	6966
Ap4b1	Ap4b1	adaptor related protein complex 4 subunit beta 1	0.125274	Cluster 1	6966
Ap4e1	Ap4e1	adaptor related protein complex 4 subunit epsilon 1	0.20492	Cluster 1	6966
Ap5b1	Ap5b1	adaptor related protein complex 5 subunit beta 1	0.153599	Cluster 1	6966
Ap5m1	Ap5m1	adaptor related protein complex 5 subunit mu 1	0.217901	Cluster 1	6966
Apaf1	Apaf1	apoptotic peptidase activating factor 1	0.378712	Cluster 1	6966
Apba3	Apba3	amyloid beta precursor protein binding family A member 3	0.277016	Cluster 1	6966
Apc	Apc	APC regulator of WNT signaling pathway	0.338739	Cluster 1	6966
Apc2	Apc2	APC regulator of WNT signaling pathway 2	0.401685	Cluster 1	6966
Apcdd1	Apcdd1	APC down-regulated 1	0.436676	Cluster 1	6966
Apeh	Apeh	acylaminoacyl-peptide hydrolase	0.199063	Cluster 1	6966
Apex1	Apex1	apurinic/apyrimidinic endodeoxyribonuclease 1	0.13576	Cluster 1	6966
Apex2	Apex2	apurinic/apyrimidinic endodeoxyribonuclease 2	0.216365	Cluster 1	6966
Aph1a	Aph1a	aph-1 homolog A, gamma secretase subunit	0.261191	Cluster 1	6966
Api5	Api5	apoptosis inhibitor 5	0.145057	Cluster 1	6966
Apip	Apip	APAF1 interacting protein	0.337331	Cluster 1	6966
Aplf	Aplf	aprataxin and PNKP like factor	0.410447	Cluster 1	6966
Aplnr	Aplnr	apelin receptor	0.23754	Cluster 1	6966
Aplp2	Aplp2	amyloid beta precursor like protein 2	0.160239	Cluster 1	6966
Apmap	Apmap	adipocyte plasma membrane associated protein	0.209005	Cluster 1	6966
Apobec3	Apobec3	apolipoprotein B mRNA editing enzyme catalytic subunit 3	0.359725	Cluster 1	6966
Apool	Apool	apolipoprotein O-like	0.384115	Cluster 1	6966
Apopt1	Apopt1	apoptogenic 1, mitochondrial	0.290272	Cluster 1	6966
App	App	amyloid beta precursor protein	0.285179	Cluster 1	6966
Appbp2	Appbp2	amyloid beta precursor protein binding protein 2	0.22426	Cluster 1	6966
Appl1	Appl1	adaptor protein, phosphotyrosine interacting with PH domain and leucine zipper 1	0.241274	Cluster 1	6966
Appl2	Appl2	adaptor protein, phosphotyrosine interacting with PH domain and leucine zipper 2	0.285116	Cluster 1	6966
Aprt	Aprt	adenine phosphoribosyl transferase	0.328536	Cluster 1	6966
Aqr	Aqr	aquarius intron-binding spliceosomal factor	0.269349	Cluster 1	6966
Araf	Araf	A-Raf proto-oncogene, serine/threonine kinase	0.340263	Cluster 1	6966
Arap1	Arap1	ArfGAP with RhoGAP domain, ankyrin repeat and PH domain 1	0.36236	Cluster 1	6966
Arap3	Arap3	ArfGAP with RhoGAP domain, ankyrin repeat and PH domain 3	0.288128	Cluster 1	6966
Arc	Arc	activity-regulated cytoskeleton-associated protein	0.250466	Cluster 1	6966
Arcn1	Arcn1	archain 1	0.12394	Cluster 1	6966
Arf4	Arf4	ADP-ribosylation factor 4	0.182543	Cluster 1	6966
Arf5	Arf5	ADP-ribosylation factor 5	0.190058	Cluster 1	6966
Arf6	Arf6	ADP-ribosylation factor 6	0.179486	Cluster 1	6966
Arfgap2	Arfgap2	ADP-ribosylation factor GTPase activating protein 2	0.0822624	Cluster 1	6966
Arfgef1	Arfgef1	ADP ribosylation factor guanine nucleotide exchange factor 1	0.159425	Cluster 1	6966
Arfip1	Arfip1	ADP-ribosylation factor interacting protein 1	0.286254	Cluster 1	6966
Arfip2	Arfip2	ADP-ribosylation factor interacting protein 2	0.342343	Cluster 1	6966
Arhgap1	Arhgap1	Rho GTPase activating protein 1	0.259346	Cluster 1	6966
Arhgap12	Arhgap12	Rho GTPase activating protein 12	0.297141	Cluster 1	6966
Arhgap17	Arhgap17	Rho GTPase activating protein 17	0.30714	Cluster 1	6966
Arhgap18	Arhgap18	Rho GTPase activating protein 18	0.280738	Cluster 1	6966
Arhgap21	Arhgap21	Rho GTPase activating protein 21	0.233913	Cluster 1	6966
Arhgap22	Arhgap22	Rho GTPase activating protein 22	0.450796	Cluster 1	6966
Arhgap23	Arhgap23	Rho GTPase activating protein 23	0.237554	Cluster 1	6966
Arhgap26	Arhgap26	Rho GTPase activating protein 26	0.382867	Cluster 1	6966
Arhgap32	Arhgap32	Rho GTPase activating protein 32	0.241437	Cluster 1	6966
Arhgap33	Arhgap33	Rho GTPase activating protein 33	0.103575	Cluster 1	6966
Arhgap39	Arhgap39	Rho GTPase activating protein 39	0.225322	Cluster 1	6966
Arhgap45	Arhgap45	Rho GTPase activating protein 45	0.373825	Cluster 1	6966
Arhgdia	Arhgdia	Rho GDP dissociation inhibitor alpha	0.233749	Cluster 1	6966
Arhgef1	Arhgef1	Rho guanine nucleotide exchange factor 1	0.312344	Cluster 1	6966
Arhgef10	Arhgef10	Rho guanine nucleotide exchange factor 10	0.0703599	Cluster 1	6966
Arhgef11	Arhgef11	Rho guanine nucleotide exchange factor 11	0.151803	Cluster 1	6966
Arhgef12	Arhgef12	Rho guanine nucleotide exchange factor 12	0.154422	Cluster 1	6966
Arhgef17	Arhgef17	Rho guanine nucleotide exchange factor 17	0.46984	Cluster 1	6966
Arhgef25	Arhgef25	Rho guanine nucleotide exchange factor 25	0.186296	Cluster 1	6966
Arhgef3	Arhgef3	Rho guanine nucleotide exchange factor 3	0.292992	Cluster 1	6966
Arhgef40	Arhgef40	Rho guanine nucleotide exchange factor 40	0.354471	Cluster 1	6966
Arhgef5	Arhgef5	Rho guanine nucleotide exchange factor 5	0.545824	Cluster 1	6966
Arid1a	Arid1a	AT-rich interaction domain 1A	0.188394	Cluster 1	6966
Arid1b	Arid1b	AT-rich interaction domain 1B	0.280788	Cluster 1	6966
Arid4b/ENSRNOG00000016391	Arid4b	AT-rich interaction domain 4B	0.278362	Cluster 1	6966
Arid5a	Arid5a	AT-rich interaction domain 5A	0.27952	Cluster 1	6966
Arl1	Arl1	ADP-ribosylation factor like GTPase 1	0.10684	Cluster 1	6966
Arl10	Arl10	ADP-ribosylation factor like GTPase 10	0.263061	Cluster 1	6966
Arl14ep	Arl14ep	ADP-ribosylation factor like GTPase 14 effector protein	0.198905	Cluster 1	6966
Arl15	Arl15	ADP-ribosylation factor like GTPase 15	0.29351	Cluster 1	6966
Arl4d	Arl4d	ADP-ribosylation factor like GTPase 4D	0.191151	Cluster 1	6966
Arl5a	Arl5a	ADP-ribosylation factor like GTPase 5A	0.305866	Cluster 1	6966
Arl6ip1	Arl6ip1	ADP-ribosylation factor like GTPase 6 interacting protein 1	0.120118	Cluster 1	6966
Arl6ip4	Arl6ip4	ADP-ribosylation factor like GTPase 6 interacting protein 4	0.145987	Cluster 1	6966
Arl8a	Arl8a	ADP-ribosylation factor like GTPase 8A	0.299033	Cluster 1	6966
Armc1	Armc1	armadillo repeat containing 1	0.231042	Cluster 1	6966
Armc10	Armc10	armadillo repeat containing 10	0.171874	Cluster 1	6966
Armc5	Armc5	armadillo repeat containing 5	0.28739	Cluster 1	6966
Armc6	Armc6	armadillo repeat containing 6	0.16587	Cluster 1	6966
Armc7	Armc7	armadillo repeat containing 7	0.139956	Cluster 1	6966
Armc8	Armc8	armadillo repeat containing 8	0.14048	Cluster 1	6966
Armcx2	Armcx2	armadillo repeat containing, X-linked 2	0.306567	Cluster 1	6966
Armcx3	Armcx3	armadillo repeat containing, X-linked 3	0.313639	Cluster 1	6966
Armcx4	Armcx4	armadillo repeat containing, X-linked 4	0.344278	Cluster 1	6966
Armcx5	Armcx5	armadillo repeat containing, X-linked 5	0.365661	Cluster 1	6966
Armcx6	Armcx6	armadillo repeat containing, X-linked 6	0.310369	Cluster 1	6966
Armh3	Armh3	armadillo-like helical domain containing 3	0.271986	Cluster 1	6966
Arnt	Arnt	aryl hydrocarbon receptor nuclear translocator	0.0987495	Cluster 1	6966
Arnt2	Arnt2	aryl hydrocarbon receptor nuclear translocator 2	0.411245	Cluster 1	6966
Arntl	Arntl	aryl hydrocarbon receptor nuclear translocator-like	0.354513	Cluster 1	6966
Arpc1a	Arpc1a	actin related protein 2/3 complex, subunit 1A	0.152479	Cluster 1	6966
Arpc1b	Arpc1b	actin related protein 2/3 complex, subunit 1B	0.295874	Cluster 1	6966
Arpc4	Arpc4	actin related protein 2/3 complex, subunit 4	0.210436	Cluster 1	6966
Arpc5	Arpc5	actin related protein 2/3 complex, subunit 5	0.239492	Cluster 1	6966
Arrb1	Arrb1	arrestin, beta 1	0.363634	Cluster 1	6966
Arrb2	Arrb2	arrestin, beta 2	0.411547	Cluster 1	6966
Arrdc1	Arrdc1	arrestin domain containing 1	0.262785	Cluster 1	6966
Arrdc4	Arrdc4	arrestin domain containing 4	0.357767	Cluster 1	6966
Arsb	Arsb	arylsulfatase B	0.269732	Cluster 1	6966
Arse	Arse	arylsulfatase E	0.217106	Cluster 1	6966
Arsg	Arsg	arylsulfatase G	0.286596	Cluster 1	6966
Arsi	Arsi	arylsulfatase family, member I	0.295739	Cluster 1	6966
Arv1	Arv1	ARV1 homolog, fatty acid homeostasis modulator	0.185355	Cluster 1	6966
Arvcf	Arvcf	ARVCF, delta catenin family member	0.345269	Cluster 1	6966
Arx	Arx	aristaless related homeobox	0.413781	Cluster 1	6966
Arxes2/100360464	Arxes2	adipocyte-related X-chromosome expressed sequence 2	0.714262	Cluster 1	6966
Arxes2/ENSRNOG00000046858	Arxes2	adipocyte-related X-chromosome expressed sequence 2	0.350816	Cluster 1	6966
As3mt	As3mt	arsenite methyltransferase	0.245097	Cluster 1	6966
Asah1	Asah1	N-acylsphingosine amidohydrolase 1	0.25928	Cluster 1	6966
Asah2	Asah2	N-acylsphingosine amidohydrolase 2	0.193341	Cluster 1	6966
Asb2	Asb2	ankyrin repeat and SOCS box-containing 2	0.411993	Cluster 1	6966
Asb6	Asb6	ankyrin repeat and SOCS box-containing 6	0.164785	Cluster 1	6966
Asb8	Asb8	ankyrin repeat and SOCS box-containing 8	0.0960409	Cluster 1	6966
Ascl2	Ascl2	achaete-scute family bHLH transcription factor 2	0.416914	Cluster 1	6966
Asf1a	Asf1a	anti-silencing function 1A histone chaperone	0.0825523	Cluster 1	6966
Asf1b	Asf1b	anti-silencing function 1B histone chaperone	0.108308	Cluster 1	6966
Ash1l	Ash1l	ASH1 like histone lysine methyltransferase	0.241838	Cluster 1	6966
Asic1	Asic1	acid sensing ion channel subunit 1	0.290116	Cluster 1	6966
Asmt	Asmt	acetylserotonin O-methyltransferase	0.196153	Cluster 1	6966
Asmtl	Asmtl	acetylserotonin O-methyltransferase-like	0.209317	Cluster 1	6966
Aspg	Aspg	asparaginase	0.343193	Cluster 1	6966
Astl	Astl	astacin like metalloendopeptidase	0.377508	Cluster 1	6966
Asun	Asun	asunder, spermatogenesis regulator	0.130938	Cluster 1	6966
Asz1	Asz1	ankyrin repeat, SAM and basic leucine zipper domain containing 1	0.171428	Cluster 1	6966
Atad2	Atad2	ATPase family, AAA domain containing 2	0.239218	Cluster 1	6966
Atad3a	Atad3a	ATPase family, AAA domain containing 3A	0.296567	Cluster 1	6966
Atad5	Atad5	ATPase family, AAA domain containing 5	0.331228	Cluster 1	6966
Atf4	Atf4	activating transcription factor 4	0.217218	Cluster 1	6966
Atf5	Atf5	activating transcription factor 5	0.283598	Cluster 1	6966
Atf6b	Atf6b	activating transcription factor 6 beta	0.172428	Cluster 1	6966
Atf7	Atf7	activating transcription factor 7	0.204407	Cluster 1	6966
Atf7ip2	Atf7ip2	activating transcription factor 7 interacting protein 2	0.190737	Cluster 1	6966
Atg10	Atg10	autophagy related 10	0.322006	Cluster 1	6966
Atg101	Atg101	autophagy related 101	0.260072	Cluster 1	6966
Atg12	Atg12	autophagy related 12	0.239939	Cluster 1	6966
Atg14	Atg14	autophagy related 14	0.284921	Cluster 1	6966
Atg16l1	Atg16l1	autophagy related 16-like 1	0.343021	Cluster 1	6966
Atg16l2	Atg16l2	autophagy related 16-like 2	0.290096	Cluster 1	6966
Atg2a	Atg2a	autophagy related 2A	0.147782	Cluster 1	6966
Atg2b	Atg2b	autophagy related 2B	0.133237	Cluster 1	6966
Atg3	Atg3	autophagy related 3	0.0874444	Cluster 1	6966
Atg4b	Atg4b	autophagy related 4B, cysteine peptidase	0.142215	Cluster 1	6966
Atg5	Atg5	autophagy related 5	0.22464	Cluster 1	6966
Atic	Atic	5-aminoimidazole-4-carboxamide ribonucleotide formyltransferase/IMP cyclohydrolase	0.246954	Cluster 1	6966
Atl2	Atl2	atlastin GTPase 2	0.172348	Cluster 1	6966
Atm	Atm	ATM serine/threonine kinase	0.161792	Cluster 1	6966
Atn1/ENSRNOG00000049575	Atn1	atrophin 1	0.368138	Cluster 1	6966
Atp10d	Atp10d	ATPase phospholipid transporting 10D (putative)	0.335746	Cluster 1	6966
Atp11b	Atp11b	ATPase phospholipid transporting 11B (putative)	0.246108	Cluster 1	6966
Atp11c	Atp11c	ATPase phospholipid transporting 11C	0.471478	Cluster 1	6966
Atp13a1	Atp13a1	ATPase 13A1	0.20924	Cluster 1	6966
Atp13a2	Atp13a2	ATPase cation transporting 13A2	0.250212	Cluster 1	6966
Atp1a1	Atp1a1	ATPase Na+/K+ transporting subunit alpha 1	0.265629	Cluster 1	6966
Atp1b1	Atp1b1	ATPase Na+/K+ transporting subunit beta 1	0.296166	Cluster 1	6966
Atp1b2	Atp1b2	ATPase Na+/K+ transporting subunit beta 2	0.407178	Cluster 1	6966
Atp1b3	Atp1b3	ATPase Na+/K+ transporting subunit beta 3	0.10584	Cluster 1	6966
Atp23	Atp23	ATP23 metallopeptidase and ATP synthase assembly factor homolog	0.29423	Cluster 1	6966
Atp2a2	Atp2a2	ATPase sarcoplasmic/endoplasmic reticulum Ca2+ transporting 2	0.218639	Cluster 1	6966
Atp2a3	Atp2a3	ATPase sarcoplasmic/endoplasmic reticulum Ca2+ transporting 3	0.288916	Cluster 1	6966
Atp2b1	Atp2b1	ATPase plasma membrane Ca2+ transporting 1	0.344252	Cluster 1	6966
Atp5d	Atp5d	ATP synthase, H+ transporting, mitochondrial F1 complex, delta subunit	0.142926	Cluster 1	6966
Atp5f1d	Atp5f1d	ATP synthase F1 subunit delta	0.139912	Cluster 1	6966
Atp5f1e	Atp5f1e	ATP synthase F1 subunit epsilon	0.172779	Cluster 1	6966
Atp5mc1	Atp5mc1	ATP synthase membrane subunit c locus 1	0.179646	Cluster 1	6966
Atp5mc2	Atp5mc2	ATP synthase membrane subunit c locus 2	0.28587	Cluster 1	6966
Atp5mc3	Atp5mc3	ATP synthase membrane subunit c locus 3	0.187586	Cluster 1	6966
Atp5md	Atp5md	ATP synthase membrane subunit DAPIT	0.22565	Cluster 1	6966
Atp5mf	Atp5mf	ATP synthase membrane subunit f	0.145414	Cluster 1	6966
Atp5mg	Atp5mg	ATP synthase membrane subunit g	0.102316	Cluster 1	6966
Atp5pd	Atp5pd	ATP synthase peripheral stalk subunit d	0.0743899	Cluster 1	6966
Atp5po	Atp5po	ATP synthase peripheral stalk subunit OSCP	0.0499802	Cluster 1	6966
Atp6ap1	Atp6ap1	ATPase H+ transporting accessory protein 1	0.345435	Cluster 1	6966
Atp6ap2	Atp6ap2	ATPase H+ transporting accessory protein 2	0.37385	Cluster 1	6966
Atp6v0a1	Atp6v0a1	ATPase H+ transporting V0 subunit a1	0.263179	Cluster 1	6966
Atp6v0b	Atp6v0b	ATPase, H+ transporting, lysosomal V0 subunit B	0.164089	Cluster 1	6966
Atp6v0c	Atp6v0c	ATPase H+ transporting V0 subunit C	0.162247	Cluster 1	6966
Atp6v0d1	Atp6v0d1	ATPase H+ transporting V0 subunit D1	0.18405	Cluster 1	6966
Atp6v0e1	Atp6v0e1	ATPase H+ transporting V0 subunit e1	0.191547	Cluster 1	6966
Atp6v0e2	Atp6v0e2	ATPase, H+ transporting V0 subunit e2	0.330592	Cluster 1	6966
Atp6v1a	Atp6v1a	ATPase H+ transporting V1 subunit A	0.137459	Cluster 1	6966
Atp6v1b2	Atp6v1b2	ATPase H+ transporting V1 subunit B2	0.174138	Cluster 1	6966
Atp6v1e1	Atp6v1e1	ATPase H+ transporting V1 subunit E1	0.171066	Cluster 1	6966
Atp7a	Atp7a	ATPase copper transporting alpha	0.275525	Cluster 1	6966
Atp8b2/ENSRNOG00000020822	Atp8b2	ATPase phospholipid transporting 8B2	0.334996	Cluster 1	6966
Atp9b	Atp9b	ATPase phospholipid transporting 9B (putative)	0.0926303	Cluster 1	6966
Atpsckmt	Atpsckmt	ATP synthase c subunit lysine N-methyltransferase	0.144242	Cluster 1	6966
Atr	Atr	ATR serine/threonine kinase	0.181542	Cluster 1	6966
Atraid	Atraid	all-trans retinoic acid-induced differentiation factor	0.14296	Cluster 1	6966
Atrip	Atrip	ATR interacting protein	0.194906	Cluster 1	6966
Atrn	Atrn	attractin	0.216619	Cluster 1	6966
Atrx/ENSRNOG00000056703	Atrx	ATRX, chromatin remodeler	0.313449	Cluster 1	6966
Atxn2	Atxn2	ataxin 2	0.196267	Cluster 1	6966
Atxn7l2	Atxn7l2	ataxin 7-like 2	0.314222	Cluster 1	6966
Atxn7l3	Atxn7l3	ataxin 7-like 3	0.195151	Cluster 1	6966
Auh	Auh	AU RNA binding methylglutaconyl-CoA hydratase	0.380113	Cluster 1	6966
Avil	Avil	advillin	0.1373	Cluster 1	6966
Avpi1	Avpi1	arginine vasopressin-induced 1	0.182863	Cluster 1	6966
Avpr1a	Avpr1a	arginine vasopressin receptor 1A	0.429593	Cluster 1	6966
Awat2	Awat2	acyl-CoA wax alcohol acyltransferase 2	0.412057	Cluster 1	6966
Axin2	Axin2	axin 2	0.343237	Cluster 1	6966
Axl	Axl	Axl receptor tyrosine kinase	0.385151	Cluster 1	6966
B3galnt2	B3galnt2	beta-1,3-N-acetylgalactosaminyltransferase 2	0.354322	Cluster 1	6966
B3galt4	B3galt4	Beta-1,3-galactosyltransferase 4	0.310572	Cluster 1	6966
B3gat3	B3gat3	beta-1,3-glucuronyltransferase 3	0.161338	Cluster 1	6966
B3gnt2	B3gnt2	UDP-GlcNAc:betaGal beta-1,3-N-acetylglucosaminyltransferase 2	0.253791	Cluster 1	6966
B3gnt7	B3gnt7	UDP-GlcNAc:betaGal beta-1,3-N-acetylglucosaminyltransferase 7	0.329536	Cluster 1	6966
B3gnt8	B3gnt8	UDP-GlcNAc:betaGal beta-1,3-N-acetylglucosaminyltransferase 8	0.325941	Cluster 1	6966
B3gntl1	B3gntl1	UDP-GlcNAc:betaGal beta-1,3-N-acetylglucosaminyltransferase-like 1	0.366801	Cluster 1	6966
B4galnt1	B4galnt1	beta-1,4-N-acetyl-galactosaminyl transferase 1	0.181735	Cluster 1	6966
B4galnt3	B4galnt3	beta-1,4-N-acetyl-galactosaminyl transferase 3	0.507719	Cluster 1	6966
B4galt1	B4galt1	beta-1,4-galactosyltransferase 1	0.196642	Cluster 1	6966
B4galt2	B4galt2	beta-1,4-galactosyltransferase 2	0.270374	Cluster 1	6966
B4galt3	B4galt3	beta-1,4-galactosyltransferase 3	0.370626	Cluster 1	6966
B4galt4	B4galt4	beta-1,4-galactosyltransferase 4	0.357554	Cluster 1	6966
B4galt5	B4galt5	beta-1,4-galactosyltransferase 5	0.236691	Cluster 1	6966
B4galt6	B4galt6	beta-1,4-galactosyltransferase 6	0.275621	Cluster 1	6966
B4galt7	B4galt7	beta-1,4-galactosyltransferase 7	0.243537	Cluster 1	6966
B4gat1	B4gat1	beta-1,4-glucuronyltransferase 1	0.387981	Cluster 1	6966
B9d2	B9d2	B9 domain containing 2	0.15594	Cluster 1	6966
Babam1	Babam1	BRISC and BRCA1 A complex member 1	0.295801	Cluster 1	6966
Bace1	Bace1	beta-secretase 1	0.180196	Cluster 1	6966
Bach1	Bach1	BTB domain and CNC homolog 1	0.322541	Cluster 1	6966
Bag2	Bag2	Bcl2-associated athanogene 2	0.330512	Cluster 1	6966
Bahcc1	Bahcc1	BAH domain and coiled-coil containing 1	0.380618	Cluster 1	6966
Bahd1	Bahd1	bromo adjacent homology domain containing 1	0.32176	Cluster 1	6966
Baiap2	Baiap2	BAR/IMD domain containing adaptor protein 2	0.293876	Cluster 1	6966
Baiap2l1	Baiap2l1	BAI1-associated protein 2-like 1	0.368664	Cluster 1	6966
Bak1	Bak1	BCL2-antagonist/killer 1	0.310866	Cluster 1	6966
Banf1	Banf1	barrier to autointegration factor 1	0.309994	Cluster 1	6966
Banp	Banp	Btg3 associated nuclear protein	0.228232	Cluster 1	6966
Bard1	Bard1	BRCA1 associated RING domain 1	0.201745	Cluster 1	6966
Basp1	Basp1	brain abundant, membrane attached signal protein 1	0.339223	Cluster 1	6966
Batf3	Batf3	basic leucine zipper ATF-like transcription factor 3	0.418171	Cluster 1	6966
Bax	Bax	BCL2 associated X, apoptosis regulator	0.338839	Cluster 1	6966
Baz1b	Baz1b	bromodomain adjacent to zinc finger domain, 1B	0.27026	Cluster 1	6966
Bbox1	Bbox1	gamma-butyrobetaine hydroxylase 1	0.472294	Cluster 1	6966
Bbs10	Bbs10	Bardet-Biedl syndrome 10	0.203988	Cluster 1	6966
Bbs5	Bbs5	Bardet-Biedl syndrome 5	0.200281	Cluster 1	6966
Bcam	Bcam	basal cell adhesion molecule (Lutheran blood group)	0.305601	Cluster 1	6966
Bcap31	Bcap31	B-cell receptor-associated protein 31	0.33932	Cluster 1	6966
Bcar3	Bcar3	BCAR3 adaptor protein, NSP family member	0.272957	Cluster 1	6966
Bcas2	Bcas2	BCAS2, pre-mRNA processing factor	0.17098	Cluster 1	6966
Bcdin3d	Bcdin3d	BCDIN3 domain containing RNA methyltransferase	0.281151	Cluster 1	6966
Bckdha	Bckdha	branched chain keto acid dehydrogenase E1 subunit alpha	0.1934	Cluster 1	6966
Bckdhb	Bckdhb	branched chain keto acid dehydrogenase E1 subunit beta	0.377907	Cluster 1	6966
Bckdk	Bckdk	branched chain ketoacid dehydrogenase kinase	0.26032	Cluster 1	6966
Bcl10	Bcl10	BCL10, immune signaling adaptor	0.0874907	Cluster 1	6966
Bcl2l11	Bcl2l11	BCL2 like 11	0.279002	Cluster 1	6966
Bcl2l2	Bcl2l2	Bcl2-like 2	0.365174	Cluster 1	6966
Bcl6b	Bcl6b	BCL6B, transcription repressor	0.285573	Cluster 1	6966
Bcl7a	Bcl7a	BAF chromatin remodeling complex subunit BCL7A	0.477305	Cluster 1	6966
Bcl9	Bcl9	BCL9, transcription coactivator	0.333857	Cluster 1	6966
Bcl9l	Bcl9l	BCL9 like	0.300945	Cluster 1	6966
Bclaf1	Bclaf1	BCL2-associated transcription factor 1	0.134143	Cluster 1	6966
Bclaf3	Bclaf3	BCLAF1 and THRAP3 family member 3	0.387822	Cluster 1	6966
Bco1	Bco1	beta-carotene oxygenase 1	0.175529	Cluster 1	6966
Bcorl1	Bcorl1	BCL6 co-repressor-like 1	0.250956	Cluster 1	6966
Bcs1l	Bcs1l	BCS1 homolog, ubiquinol-cytochrome c reductase complex chaperone	0.299482	Cluster 1	6966
Bdh2	Bdh2	3-hydroxybutyrate dehydrogenase 2	0.309391	Cluster 1	6966
Bdp1	Bdp1	B double prime 1, subunit of RNA polymerase III transcription initiation factor IIIB	0.191885	Cluster 1	6966
Begain	Begain	brain-enriched guanylate kinase-associated	0.245076	Cluster 1	6966
Bend2	Bend2	BEN domain containing 2	0.474278	Cluster 1	6966
Bend4	Bend4	BEN domain containing 4	0.337082	Cluster 1	6966
Bend6	Bend6	BEN domain containing 6	0.328069	Cluster 1	6966
Bet1	Bet1	Bet1 golgi vesicular membrane trafficking protein	0.249756	Cluster 1	6966
Bet1l	Bet1l	Bet1 golgi vesicular membrane trafficking protein-like	0.246646	Cluster 1	6966
Bex2	Bex2	brain expressed X-linked 2	0.433513	Cluster 1	6966
Bex3	Bex3	brain expressed X-linked 3	0.244979	Cluster 1	6966
Bex4	Bex4	brain expressed, X-linked 4	0.228662	Cluster 1	6966
Bfar	Bfar	bifunctional apoptosis regulator	0.146079	Cluster 1	6966
Bfsp1	Bfsp1	beaded filament structural protein 1	0.356498	Cluster 1	6966
Bgn	Bgn	biglycan	0.297403	Cluster 1	6966
Bhlhb9	Bhlhb9	basic helix-loop-helix family member B9	0.394843	Cluster 1	6966
Bicc1	Bicc1	BicC family RNA binding protein 1	0.276352	Cluster 1	6966
Bicd2	Bicd2	BICD cargo adaptor 2	0.301821	Cluster 1	6966
Bicdl1	Bicdl1	BICD family like cargo adaptor 1	0.366083	Cluster 1	6966
Bicdl2	Bicdl2	BICD family like cargo adaptor 2	0.222211	Cluster 1	6966
Bicra	Bicra	BRD4 interacting chromatin remodeling complex associated protein	0.297077	Cluster 1	6966
Bid	Bid	BH3 interacting domain death agonist	0.29291	Cluster 1	6966
Bik	Bik	BCL2-interacting killer	0.414099	Cluster 1	6966
Bin1	Bin1	bridging integrator 1	0.363004	Cluster 1	6966
Birc5	Birc5	baculoviral IAP repeat-containing 5	0.108278	Cluster 1	6966
Birc6	Birc6	baculoviral IAP repeat-containing 6	0.357074	Cluster 1	6966
Bivm	Bivm	basic, immunoglobulin-like variable motif containing	0.356319	Cluster 1	6966
Blcap	Blcap	BLCAP, apoptosis inducing factor	0.243691	Cluster 1	6966
Blmh	Blmh	bleomycin hydrolase	0.308235	Cluster 1	6966
Blnk	Blnk	B-cell linker	0.336994	Cluster 1	6966
Bloc1s2	Bloc1s2	biogenesis of lysosomal organelles complex-1, subunit 2	0.20545	Cluster 1	6966
Bloc1s3	Bloc1s3	biogenesis of lysosomal organelles complex-1, subunit 3	0.244773	Cluster 1	6966
Bloc1s6	Bloc1s6	biogenesis of lysosomal organelles complex 1 subunit 6	0.169548	Cluster 1	6966
Blvra	Blvra	biliverdin reductase A	0.334598	Cluster 1	6966
Bmp1	Bmp1	bone morphogenetic protein 1	0.165803	Cluster 1	6966
Bmp6	Bmp6	bone morphogenetic protein 6	0.40047	Cluster 1	6966
Bmp7	Bmp7	bone morphogenetic protein 7	0.4515	Cluster 1	6966
Bmpr1a	Bmpr1a	bone morphogenetic protein receptor type 1A	0.345205	Cluster 1	6966
Bms1	Bms1	BMS1 ribosome biogenesis factor	0.178961	Cluster 1	6966
Bmt2	Bmt2	base methyltransferase of 25S rRNA 2 homolog	0.15862	Cluster 1	6966
Bmyc	Bmyc	brain expressed myelocytomatosis oncogene	0.320562	Cluster 1	6966
Bnc2	Bnc2	basonuclin 2	0.390987	Cluster 1	6966
Bnip2	Bnip2	BCL2 interacting protein 2	0.239954	Cluster 1	6966
Bnip3	Bnip3	BCL2 interacting protein 3	0.339548	Cluster 1	6966
Bnip3l	Bnip3l	BCL2 interacting protein 3 like	0.135513	Cluster 1	6966
Bod1l1	Bod1l1	biorientation of chromosomes in cell division 1-like 1	0.317988	Cluster 1	6966
Bok	Bok	BCL2 family apoptosis regulator BOK	0.337255	Cluster 1	6966
Bola2	Bola2	bolA family member 2	0.190511	Cluster 1	6966
Bop1	Bop1	BOP1 ribosomal biogenesis factor	0.11786	Cluster 1	6966
Borcs7	Borcs7	BLOC-1 related complex subunit 7	0.0959826	Cluster 1	6966
Bpnt1	Bpnt1	3'(2'), 5'-bisphosphate nucleotidase 1	0.240431	Cluster 1	6966
Bptf	Bptf	bromodomain PHD finger transcription factor	0.160905	Cluster 1	6966
Brat1	Brat1	BRCA1-associated ATM activator 1	0.203832	Cluster 1	6966
Brca1	Brca1	BRCA1, DNA repair associated	0.269424	Cluster 1	6966
Brca2	Brca2	BRCA2, DNA repair associated	0.300338	Cluster 1	6966
Brcc3	Brcc3	BRCA1/BRCA2-containing complex, subunit 3	0.348671	Cluster 1	6966
Brd4	Brd4	bromodomain containing 4	0.245063	Cluster 1	6966
Brd7	Brd7	bromodomain containing 7	0.208003	Cluster 1	6966
Brd9	Brd9	bromodomain containing 9	0.0969082	Cluster 1	6966
Bri3	Bri3	brain protein I3	0.215985	Cluster 1	6966
Bri3bp	Bri3bp	Bri3 binding protein	0.382148	Cluster 1	6966
Bricd5	Bricd5	BRICHOS domain containing 5	0.35989	Cluster 1	6966
Brip1	Brip1	BRCA1 interacting protein C-terminal helicase 1	0.287717	Cluster 1	6966
Brix1	Brix1	biogenesis of ribosomes BRX1	0.226655	Cluster 1	6966
Brk1	Brk1	BRICK1 subunit of SCAR/WAVE actin nucleating complex	0.238697	Cluster 1	6966
Brms1l	Brms1l	BRMS1 like transcriptional repressor	0.257475	Cluster 1	6966
Brox	Brox	BRO1 domain and CAAX motif containing	0.201059	Cluster 1	6966
Brpf1	Brpf1	bromodomain and PHD finger containing, 1	0.2729	Cluster 1	6966
Brpf3	Brpf3	bromodomain and PHD finger containing, 3	0.153477	Cluster 1	6966
Brsk2	Brsk2	BR serine/threonine kinase 2	0.402707	Cluster 1	6966
Brwd1	Brwd1	bromodomain and WD repeat domain containing 1	0.236099	Cluster 1	6966
Bsdc1	Bsdc1	BSD domain containing 1	0.102213	Cluster 1	6966
Bsg	Bsg	basigin (Ok blood group)	0.164674	Cluster 1	6966
Bst2	Bst2	bone marrow stromal cell antigen 2	0.454305	Cluster 1	6966
Btbd11	Btbd11	BTB domain containing 11	0.358413	Cluster 1	6966
Btbd18	Btbd18	BTB domain containing 18	0.311337	Cluster 1	6966
Btbd2	Btbd2	BTB domain containing 2	0.3312	Cluster 1	6966
Btbd3	Btbd3	BTB domain containing 3	0.284613	Cluster 1	6966
Btbd6	Btbd6	BTB domain containing 6	0.392178	Cluster 1	6966
Btbd7	Btbd7	BTB domain containing 7	0.110688	Cluster 1	6966
Btbd8	Btbd8	BTB domain containing 8	0.347006	Cluster 1	6966
Btc	Btc	betacellulin	0.274172	Cluster 1	6966
Btd	Btd	biotinidase	0.29857	Cluster 1	6966
Btg2	Btg2	BTG anti-proliferation factor 2	0.398411	Cluster 1	6966
Btg3	Btg3	BTG anti-proliferation factor 3	0.307285	Cluster 1	6966
Btn1a1	Btn1a1	butyrophilin, subfamily 1, member A1	0.539092	Cluster 1	6966
Btn2a2	Btn2a2	butyrophilin, subfamily 2, member A2	0.0801392	Cluster 1	6966
Btnl10	Btnl10	butyrophilin like 10	0.377573	Cluster 1	6966
Btnl2	Btnl2	butyrophilin-like 2	0.398381	Cluster 1	6966
Bub1	Bub1	BUB1 mitotic checkpoint serine/threonine kinase	0.17393	Cluster 1	6966
Bub3	Bub3	BUB3 mitotic checkpoint protein	0.137638	Cluster 1	6966
Bud13	Bud13	BUD13 homolog	0.066736	Cluster 1	6966
Bud23	Bud23	BUD23, rRNA methyltransferase and ribosome maturation factor	0.122936	Cluster 1	6966
Bzw1	Bzw1	basic leucine zipper and W2 domains 1	0.301684	Cluster 1	6966
Bzw2	Bzw2	basic leucine zipper and W2 domains 2	0.285979	Cluster 1	6966
C1d	C1d	C1D nuclear receptor corepressor	0.158111	Cluster 1	6966
C1galt1c1	C1galt1c1	C1GALT1-specific chaperone 1	0.335186	Cluster 1	6966
C1qbp	C1qbp	complement C1q binding protein	0.281795	Cluster 1	6966
C1ql1	C1ql1	complement C1q like 1	0.747996	Cluster 1	6966
C1qtnf1	C1qtnf1	C1q and TNF related 1	0.193794	Cluster 1	6966
C1qtnf2	C1qtnf2	C1q and TNF related 2	0.323098	Cluster 1	6966
C1qtnf5	C1qtnf5	C1q and TNF related 5	0.29444	Cluster 1	6966
C1qtnf7	C1qtnf7	C1q and TNF related 7	0.277669	Cluster 1	6966
C1qtnf9	C1qtnf9	C1q and TNF related 9	0.381877	Cluster 1	6966
C1r	C1r	complement C1r	0.131728	Cluster 1	6966
C1s	C1s	complement C1s	0.214731	Cluster 1	6966
C2cd4d	C2cd4d	C2 calcium-dependent domain containing 4D	0.482035	Cluster 1	6966
C2cd5	C2cd5	C2 calcium-dependent domain containing 5	0.243898	Cluster 1	6966
C5ar2	C5ar2	complement component 5a receptor 2	0.357659	Cluster 1	6966
C8g	C8g	complement C8 gamma chain	0.190679	Cluster 1	6966
Ca11	Ca11	carbonic anhydrase 11	0.536494	Cluster 1	6966
Ca13	Ca13	carbonic anhydrase 13	0.567905	Cluster 1	6966
Caap1	Caap1	caspase activity and apoptosis inhibitor 1	0.319559	Cluster 1	6966
Cabin1	Cabin1	calcineurin binding protein 1	0.209352	Cluster 1	6966
Cables1	Cables1	Cdk5 and Abl enzyme substrate 1	0.422159	Cluster 1	6966
Cables2	Cables2	Cdk5 and Abl enzyme substrate 2	0.232967	Cluster 1	6966
Cabp1	Cabp1	calcium binding protein 1	0.350274	Cluster 1	6966
Cacna1a	Cacna1a	calcium voltage-gated channel subunit alpha1 A	0.172742	Cluster 1	6966
Cacna1c	Cacna1c	calcium voltage-gated channel subunit alpha1 C	0.257969	Cluster 1	6966
Cacna1d	Cacna1d	calcium voltage-gated channel subunit alpha1 D	0.246023	Cluster 1	6966
Cacna2d2	Cacna2d2	calcium voltage-gated channel auxiliary subunit alpha2delta 2	0.241272	Cluster 1	6966
Cacnb2	Cacnb2	calcium voltage-gated channel auxiliary subunit beta 2	0.357122	Cluster 1	6966
Cacnb3	Cacnb3	calcium voltage-gated channel auxiliary subunit beta 3	0.390925	Cluster 1	6966
Cactin	Cactin	cactin, spliceosome C complex subunit	0.258396	Cluster 1	6966
Cacybp	Cacybp	calcyclin binding protein	0.203846	Cluster 1	6966
Cad	Cad	carbamoyl-phosphate synthetase 2, aspartate transcarbamylase, and dihydroorotase	0.396762	Cluster 1	6966
Cadm4	Cadm4	cell adhesion molecule 4	0.381529	Cluster 1	6966
Cadps2	Cadps2	calcium dependent secretion activator 2	0.477542	Cluster 1	6966
Calcoco1	Calcoco1	calcium binding and coiled coil domain 1	0.285867	Cluster 1	6966
Cald1	Cald1	caldesmon 1	0.174991	Cluster 1	6966
Calml3	Calml3	calmodulin-like 3	0.244273	Cluster 1	6966
Calr	Calr	calreticulin	0.131998	Cluster 1	6966
Calr4	Calr4	calreticulin 4	0.326484	Cluster 1	6966
Calu	Calu	calumenin	0.289802	Cluster 1	6966
Camk1	Camk1	calcium/calmodulin-dependent protein kinase I	0.347201	Cluster 1	6966
Camk1d	Camk1d	calcium/calmodulin-dependent protein kinase ID	0.276628	Cluster 1	6966
Camk2b	Camk2b	calcium/calmodulin-dependent protein kinase II beta	0.414736	Cluster 1	6966
Camk2d	Camk2d	calcium/calmodulin-dependent protein kinase II delta	0.186709	Cluster 1	6966
Camk2n1	Camk2n1	calcium/calmodulin-dependent protein kinase II inhibitor 1	0.29937	Cluster 1	6966
Camkk1	Camkk1	calcium/calmodulin-dependent protein kinase kinase 1	0.341514	Cluster 1	6966
Camkk2	Camkk2	calcium/calmodulin-dependent protein kinase kinase 2	0.321195	Cluster 1	6966
Camkv	Camkv	CaM kinase-like vesicle-associated	0.295924	Cluster 1	6966
Camsap2	Camsap2	calmodulin regulated spectrin-associated protein family, member 2	0.20793	Cluster 1	6966
Camsap3	Camsap3	calmodulin regulated spectrin-associated protein family, member 3	0.26053	Cluster 1	6966
Camta1	Camta1	calmodulin binding transcription activator 1	0.234142	Cluster 1	6966
Camta2	Camta2	calmodulin binding transcription activator 2	0.303827	Cluster 1	6966
Cand2	Cand2	cullin-associated and neddylation-dissociated 2 (putative)	0.364748	Cluster 1	6966
Capn1	Capn1	calpain 1	0.335472	Cluster 1	6966
Capn10	Capn10	calpain 10	0.0936573	Cluster 1	6966
Capn12	Capn12	calpain 12	0.573285	Cluster 1	6966
Capn15	Capn15	calpain 15	0.216271	Cluster 1	6966
Capn2	Capn2	calpain 2	0.203863	Cluster 1	6966
Capn5	Capn5	calpain 5	0.427739	Cluster 1	6966
Capn7	Capn7	calpain 7	0.233665	Cluster 1	6966
Capn8	Capn8	calpain 8	0.626183	Cluster 1	6966
Caprin2	Caprin2	caprin family member 2	0.315856	Cluster 1	6966
Capza2	Capza2	capping actin protein of muscle Z-line subunit alpha 2	0.199424	Cluster 1	6966
Card10	Card10	caspase recruitment domain family, member 10	0.205959	Cluster 1	6966
Card19	Card19	caspase recruitment domain family, member 19	0.335034	Cluster 1	6966
Card6	Card6	caspase recruitment domain family, member 6	0.153991	Cluster 1	6966
Carhsp1	Carhsp1	calcium regulated heat stable protein 1	0.193783	Cluster 1	6966
Carm1	Carm1	coactivator-associated arginine methyltransferase 1	0.156357	Cluster 1	6966
Carmil2	Carmil2	capping protein regulator and myosin 1 linker 2	0.178392	Cluster 1	6966
Carmil3	Carmil3	capping protein regulator and myosin 1 linker 3	0.393849	Cluster 1	6966
Carns1	Carns1	carnosine synthase 1	0.37423	Cluster 1	6966
Cars2	Cars2	cysteinyl-tRNA synthetase 2, mitochondrial	0.125261	Cluster 1	6966
Casc3	Casc3	CASC3 exon junction complex subunit	0.0635491	Cluster 1	6966
Casc4	Casc4	cancer susceptibility 4	0.191356	Cluster 1	6966
Casd1	Casd1	CAS1 domain containing 1	0.281252	Cluster 1	6966
Cask	Cask	calcium/calmodulin dependent serine protein kinase	0.511638	Cluster 1	6966
Caskin1	Caskin1	CASK interacting protein 1	0.328795	Cluster 1	6966
Caskin2	Caskin2	cask-interacting protein 2	0.414135	Cluster 1	6966
Casp2	Casp2	caspase 2	0.28436	Cluster 1	6966
Casp3	Casp3	caspase 3	0.228874	Cluster 1	6966
Casp7	Casp7	caspase 7	0.362673	Cluster 1	6966
Casp8ap2	Casp8ap2	caspase 8 associated protein 2	0.332176	Cluster 1	6966
Casp9	Casp9	caspase 9	0.146969	Cluster 1	6966
Castor1	Castor1	cytosolic arginine sensor for mTORC1 subunit 1	0.336067	Cluster 1	6966
Castor2	Castor2	cytosolic arginine sensor for mTORC1 subunit 2	0.44643	Cluster 1	6966
Casz1	Casz1	castor zinc finger 1	0.346461	Cluster 1	6966
Cat	Cat	catalase	0.269301	Cluster 1	6966
Cav1	Cav1	caveolin 1	0.298259	Cluster 1	6966
Cavin1	Cavin1	caveolae associated protein 1	0.409256	Cluster 1	6966
Cavin2	Cavin2	caveolae associated protein 2	0.275447	Cluster 1	6966
Cavin3	Cavin3	caveolae associated protein 3	0.289993	Cluster 1	6966
Cbarp	Cbarp	CACN subunit beta associated regulatory protein	0.305717	Cluster 1	6966
Cbfa2t2	Cbfa2t2	CBFA2/RUNX1 partner transcriptional co-repressor 2	0.177856	Cluster 1	6966
Cbfa2t3	Cbfa2t3	CBFA2/RUNX1 partner transcriptional co-repressor 3	0.396238	Cluster 1	6966
Cbfb	Cbfb	core-binding factor subunit beta	0.319405	Cluster 1	6966
Cblb	Cblb	Cbl proto-oncogene B	0.306711	Cluster 1	6966
Cbln1	Cbln1	cerebellin 1 precursor	0.443429	Cluster 1	6966
Cbln3	Cbln3	cerebellin 3 precursor	0.303674	Cluster 1	6966
Cbr1	Cbr1	carbonyl reductase 1	0.265243	Cluster 1	6966
Cbx1	Cbx1	chromobox 1	0.240525	Cluster 1	6966
Cbx2	Cbx2	chromobox 2	0.431714	Cluster 1	6966
Cbx3	Cbx3	chromobox 3	0.304709	Cluster 1	6966
Cbx4	Cbx4	chromobox 4	0.336478	Cluster 1	6966
Cbx6	Cbx6	chromobox 6	0.333141	Cluster 1	6966
Cbx8	Cbx8	chromobox 8	0.428236	Cluster 1	6966
Cc2d1a	Cc2d1a	coiled-coil and C2 domain containing 1A	0.262783	Cluster 1	6966
Cc2d1b	Cc2d1b	coiled-coil and C2 domain containing 1B	0.203222	Cluster 1	6966
Cc2d2a	Cc2d2a	coiled-coil and C2 domain containing 2A	0.426881	Cluster 1	6966
Ccar2	Ccar2	cell cycle and apoptosis regulator 2	0.106637	Cluster 1	6966
Ccdc102a	Ccdc102a	coiled-coil domain containing 102A	0.372436	Cluster 1	6966
Ccdc106	Ccdc106	coiled-coil domain containing 106	0.145372	Cluster 1	6966
Ccdc107	Ccdc107	coiled-coil domain containing 107	0.325649	Cluster 1	6966
Ccdc112	Ccdc112	coiled-coil domain containing 112	0.147928	Cluster 1	6966
Ccdc115	Ccdc115	coiled-coil domain containing 115	0.108058	Cluster 1	6966
Ccdc12	Ccdc12	coiled-coil domain containing 12	0.220055	Cluster 1	6966
Ccdc120	Ccdc120	coiled-coil domain containing 120	0.495104	Cluster 1	6966
Ccdc125	Ccdc125	coiled-coil domain containing 125	0.400753	Cluster 1	6966
Ccdc126	Ccdc126	coiled-coil domain containing 126	0.300609	Cluster 1	6966
Ccdc134	Ccdc134	coiled-coil domain containing 134	0.167341	Cluster 1	6966
Ccdc137	Ccdc137	coiled-coil domain containing 137	0.258376	Cluster 1	6966
Ccdc149	Ccdc149	coiled-coil domain containing 149	0.475525	Cluster 1	6966
Ccdc160	Ccdc160	coiled-coil domain containing 160	0.336338	Cluster 1	6966
Ccdc177	Ccdc177	coiled-coil domain containing 177	0.484726	Cluster 1	6966
Ccdc18	Ccdc18	coiled-coil domain containing 18	0.0792167	Cluster 1	6966
Ccdc22	Ccdc22	coiled-coil domain containing 22	0.352887	Cluster 1	6966
Ccdc25	Ccdc25	coiled-coil domain containing 25	0.241841	Cluster 1	6966
Ccdc28b	Ccdc28b	coiled coil domain containing 28B	0.428485	Cluster 1	6966
Ccdc32	Ccdc32	coiled-coil domain containing 32	0.120637	Cluster 1	6966
Ccdc47	Ccdc47	coiled-coil domain containing 47	0.162357	Cluster 1	6966
Ccdc50	Ccdc50	coiled-coil domain containing 50	0.23921	Cluster 1	6966
Ccdc51	Ccdc51	coiled-coil domain containing 51	0.221994	Cluster 1	6966
Ccdc58	Ccdc58	coiled-coil domain containing 58	0.237771	Cluster 1	6966
Ccdc59	Ccdc59	coiled-coil domain containing 59	0.202998	Cluster 1	6966
Ccdc6	Ccdc6	coiled-coil domain containing 6	0.424418	Cluster 1	6966
Ccdc61	Ccdc61	coiled-coil domain containing 61	0.21822	Cluster 1	6966
Ccdc82	Ccdc82	coiled-coil domain containing 82	0.202719	Cluster 1	6966
Ccdc84	Ccdc84	coiled-coil domain containing 84	0.170771	Cluster 1	6966
Ccdc85b	Ccdc85b	coiled-coil domain containing 85B	0.323348	Cluster 1	6966
Ccdc86	Ccdc86	coiled-coil domain containing 86	0.221825	Cluster 1	6966
Ccdc88c	Ccdc88c	coiled-coil domain containing 88C	0.413389	Cluster 1	6966
Ccdc90b	Ccdc90b	coiled-coil domain containing 90B	0.239926	Cluster 1	6966
Ccer2	Ccer2	coiled-coil glutamate-rich protein 2	0.44403	Cluster 1	6966
Ccl5	Ccl5	C-C motif chemokine ligand 5	0.367028	Cluster 1	6966
Ccm2	Ccm2	CCM2 scaffold protein	0.140921	Cluster 1	6966
Ccm2l	Ccm2l	CCM2 like scaffold protein	0.403402	Cluster 1	6966
Ccn2	Ccn2	cellular communication network factor 2	0.38554	Cluster 1	6966
Ccn6	Ccn6	cellular communication network factor 6	0.515487	Cluster 1	6966
Ccna2	Ccna2	cyclin A2	0.382015	Cluster 1	6966
Ccnb1ip1	Ccnb1ip1	cyclin B1 interacting protein 1	0.244496	Cluster 1	6966
Ccnb3	Ccnb3	cyclin B3	0.40157	Cluster 1	6966
Ccnd1	Ccnd1	cyclin D1	0.41515	Cluster 1	6966
Ccnd2	Ccnd2	cyclin D2	0.355145	Cluster 1	6966
Ccnd3	Ccnd3	cyclin D3	0.299936	Cluster 1	6966
Ccne2	Ccne2	cyclin E2	0.24795	Cluster 1	6966
Ccng1	Ccng1	cyclin G1	0.178872	Cluster 1	6966
Ccng2	Ccng2	cyclin G2	0.332634	Cluster 1	6966
Ccnh	Ccnh	cyclin H	0.253982	Cluster 1	6966
Ccnl2	Ccnl2	cyclin L2	0.20163	Cluster 1	6966
Ccnt2	Ccnt2	cyclin T2	0.179209	Cluster 1	6966
Ccny	Ccny	cyclin Y	0.156794	Cluster 1	6966
Ccr10	Ccr10	C-C motif chemokine receptor 10	0.499338	Cluster 1	6966
Cct6a	Cct6a	chaperonin containing TCP1 subunit 6A	0.212441	Cluster 1	6966
Cct8	Cct8	chaperonin containing TCP1 subunit 8	0.111361	Cluster 1	6966
Ccz1b	Ccz1b	CCZ1 homolog B, vacuolar protein trafficking and biogenesis associated	0.0704948	Cluster 1	6966
Cd151	Cd151	CD151 molecule (Raph blood group)	0.215746	Cluster 1	6966
Cd164	Cd164	CD164 molecule	0.12678	Cluster 1	6966
Cd200	Cd200	Cd200 molecule	0.368235	Cluster 1	6966
Cd276	Cd276	Cd276 molecule	0.281189	Cluster 1	6966
Cd2ap	Cd2ap	CD2-associated protein	0.17127	Cluster 1	6966
Cd2bp2	Cd2bp2	Cd2 (cytoplasmic tail) binding protein 2	0.293118	Cluster 1	6966
Cd302	Cd302	CD302 molecule	0.247073	Cluster 1	6966
Cd3e	Cd3e	CD3e molecule	0.349643	Cluster 1	6966
Cd3eap	Cd3eap	CD3e molecule associated protein	0.277434	Cluster 1	6966
Cd47	Cd47	Cd47 molecule	0.306903	Cluster 1	6966
Cd48	Cd48	Cd48 molecule	0.338685	Cluster 1	6966
Cd63	Cd63	Cd63 molecule	0.224665	Cluster 1	6966
Cd7	Cd7	Cd7 molecule	0.317506	Cluster 1	6966
Cd81	Cd81	Cd81 molecule	0.296803	Cluster 1	6966
Cd9	Cd9	CD9 molecule	0.481064	Cluster 1	6966
Cd99	Cd99	CD99 molecule (Xg blood group)	0.251743	Cluster 1	6966
Cd99l2	Cd99l2	CD99 molecule-like 2	0.361386	Cluster 1	6966
Cdc23	Cdc23	cell division cycle 23	0.244118	Cluster 1	6966
Cdc25a	Cdc25a	cell division cycle 25A	0.104392	Cluster 1	6966
Cdc25b	Cdc25b	cell division cycle 25B	0.35805	Cluster 1	6966
Cdc25c	Cdc25c	cell division cycle 25C	0.111099	Cluster 1	6966
Cdc37	Cdc37	cell division cycle 37	0.135637	Cluster 1	6966
Cdc40	Cdc40	cell division cycle 40	0.284744	Cluster 1	6966
Cdc42	Cdc42	cell division cycle 42	0.235894	Cluster 1	6966
Cdc42bpa	Cdc42bpa	CDC42 binding protein kinase alpha	0.265392	Cluster 1	6966
Cdc42bpb	Cdc42bpb	CDC42 binding protein kinase beta	0.258679	Cluster 1	6966
Cdc42bpg	Cdc42bpg	CDC42 binding protein kinase gamma	0.263324	Cluster 1	6966
Cdc42ep1	Cdc42ep1	CDC42 effector protein 1	0.364673	Cluster 1	6966
Cdc42ep2	Cdc42ep2	CDC42 effector protein 2	0.271076	Cluster 1	6966
Cdc42ep5	Cdc42ep5	CDC42 effector protein 5	0.336718	Cluster 1	6966
Cdc42se1	Cdc42se1	CDC42 small effector 1	0.271922	Cluster 1	6966
Cdc42se2	Cdc42se2	CDC42 small effector 2	0.239733	Cluster 1	6966
Cdc5l	Cdc5l	cell division cycle 5-like	0.0817715	Cluster 1	6966
Cdc6	Cdc6	cell division cycle 6	0.152234	Cluster 1	6966
Cdc7	Cdc7	cell division cycle 7	0.15339	Cluster 1	6966
Cdc73	Cdc73	cell division cycle 73	0.117402	Cluster 1	6966
Cdca7	Cdca7	cell division cycle associated 7	0.165199	Cluster 1	6966
Cdca7l	Cdca7l	cell division cycle associated 7 like	0.370019	Cluster 1	6966
Cdh11	Cdh11	cadherin 11	0.388659	Cluster 1	6966
Cdh2	Cdh2	cadherin 2	0.282137	Cluster 1	6966
Cdh23	Cdh23	cadherin-related 23	0.305193	Cluster 1	6966
Cdh24	Cdh24	cadherin 24	0.399202	Cluster 1	6966
Cdh3	Cdh3	cadherin 3	0.368708	Cluster 1	6966
Cdh5	Cdh5	cadherin 5	0.217289	Cluster 1	6966
Cdhr2	Cdhr2	cadherin-related family member 2	0.392881	Cluster 1	6966
Cdipt	Cdipt	CDP-diacylglycerol--inositol 3-phosphatidyltransferase	0.245911	Cluster 1	6966
Cdk10	Cdk10	cyclin-dependent kinase 10	0.0941997	Cluster 1	6966
Cdk12	Cdk12	cyclin-dependent kinase 12	0.115116	Cluster 1	6966
Cdk13	Cdk13	cyclin-dependent kinase 13	0.114758	Cluster 1	6966
Cdk16	Cdk16	cyclin-dependent kinase 16	0.331171	Cluster 1	6966
Cdk2ap1	Cdk2ap1	cyclin-dependent kinase 2 associated protein 1	0.167706	Cluster 1	6966
Cdk2ap2	Cdk2ap2	cyclin-dependent kinase 2 associated protein 2	0.331809	Cluster 1	6966
Cdk4	Cdk4	cyclin-dependent kinase 4	0.237254	Cluster 1	6966
Cdk5	Cdk5	cyclin-dependent kinase 5	0.315057	Cluster 1	6966
Cdk5r1	Cdk5r1	cyclin-dependent kinase 5 regulatory subunit 1	0.353924	Cluster 1	6966
Cdk5rap1	Cdk5rap1	CDK5 regulatory subunit associated protein 1	0.165781	Cluster 1	6966
Cdk9	Cdk9	cyclin-dependent kinase 9	0.200138	Cluster 1	6966
Cdkn1b	Cdkn1b	cyclin-dependent kinase inhibitor 1B	0.268505	Cluster 1	6966
Cdkn1c	Cdkn1c	cyclin-dependent kinase inhibitor 1C	0.402772	Cluster 1	6966
Cdkn2a	Cdkn2a	cyclin-dependent kinase inhibitor 2A	0.499382	Cluster 1	6966
Cdkn2aipnl	Cdkn2aipnl	CDKN2A interacting protein N-terminal like	0.262907	Cluster 1	6966
Cdon	Cdon	cell adhesion associated, oncogene regulated	0.300302	Cluster 1	6966
Cdr2l	Cdr2l	cerebellar degeneration-related protein 2-like	0.19507	Cluster 1	6966
Cds2	Cds2	CDP-diacylglycerol synthase 2	0.343667	Cluster 1	6966
Cdt1	Cdt1	chromatin licensing and DNA replication factor 1	0.379992	Cluster 1	6966
Ceacam16	Ceacam16	CEA cell adhesion molecule 16, tectorial membrane component	0.470851	Cluster 1	6966
Cebpa	Cebpa	CCAAT/enhancer binding protein alpha	0.346462	Cluster 1	6966
Cebpb	Cebpb	CCAAT/enhancer binding protein beta	0.254316	Cluster 1	6966
Cebpz	Cebpz	CCAAT/enhancer binding protein zeta	0.262439	Cluster 1	6966
Cecr2	Cecr2	CECR2, histone acetyl-lysine reader	0.33906	Cluster 1	6966
Cecr5	Cecr5	cat eye syndrome chromosome region, candidate 5	0.286235	Cluster 1	6966
Cecr6	Cecr6	cat eye syndrome chromosome region, candidate 6	0.619272	Cluster 1	6966
Celf1	Celf1	CUGBP, Elav-like family member 1	0.184104	Cluster 1	6966
Celf2	Celf2	CUGBP, Elav-like family member 2	0.192582	Cluster 1	6966
Celsr2	Celsr2	cadherin, EGF LAG seven-pass G-type receptor 2	0.241298	Cluster 1	6966
Cemip	Cemip	cell migration inducing hyaluronidase	0.380724	Cluster 1	6966
Cemip2	Cemip2	cell migration inducing hyaluronidase 2	0.290092	Cluster 1	6966
Cenpa	Cenpa	centromere protein A	0.280549	Cluster 1	6966
Cenpb	Cenpb	centromere protein B	0.346979	Cluster 1	6966
Cenpe	Cenpe	centromere protein E	0.135791	Cluster 1	6966
Cenpf	Cenpf	centromere protein F	0.216315	Cluster 1	6966
Cenph	Cenph	centromere protein H	0.142407	Cluster 1	6966
Cenpi	Cenpi	centromere protein I	0.359481	Cluster 1	6966
Cenpl	Cenpl	centromere protein L	0.213699	Cluster 1	6966
Cenpm	Cenpm	centromere protein M	0.339532	Cluster 1	6966
Cep170	Cep170	centrosomal protein 170	0.114856	Cluster 1	6966
Cep170b	Cep170b	centrosomal protein 170B	0.26318	Cluster 1	6966
Cep250	Cep250	centrosomal protein 250	0.0788203	Cluster 1	6966
Cep295	Cep295	centrosomal protein 295	0.153062	Cluster 1	6966
Cep68	Cep68	centrosomal protein 68	0.235202	Cluster 1	6966
Cep83	Cep83	centrosomal protein 83	0.116945	Cluster 1	6966
Cep85	Cep85	centrosomal protein 85	0.109502	Cluster 1	6966
Cept1	Cept1	choline/ethanolamine phosphotransferase 1	0.328058	Cluster 1	6966
Cercam	Cercam	cerebral endothelial cell adhesion molecule	0.294107	Cluster 1	6966
Cers2	Cers2	ceramide synthase 2	0.253246	Cluster 1	6966
Cers4	Cers4	ceramide synthase 4	0.306483	Cluster 1	6966
Cers5	Cers5	ceramide synthase 5	0.245464	Cluster 1	6966
Cers6	Cers6	ceramide synthase 6	0.304182	Cluster 1	6966
Cert1	Cert1	ceramide transporter 1	0.0717665	Cluster 1	6966
Cetn2	Cetn2	centrin 2	0.398199	Cluster 1	6966
Cfap300	Cfap300	cilia and flagella associated protein 300	0.153261	Cluster 1	6966
Cfdp1	Cfdp1	craniofacial development protein 1	0.185364	Cluster 1	6966
Cfl1	Cfl1	cofilin 1	0.160982	Cluster 1	6966
Cfl2	Cfl2	cofilin 2	0.223851	Cluster 1	6966
Cfp	Cfp	complement factor properdin	0.393681	Cluster 1	6966
Cgn	Cgn	cingulin	0.286752	Cluster 1	6966
Chadl	Chadl	chondroadherin-like	0.525956	Cluster 1	6966
Chaf1a	Chaf1a	chromatin assembly factor 1 subunit A	0.225597	Cluster 1	6966
Champ1	Champ1	chromosome alignment maintaining phosphoprotein 1	0.196099	Cluster 1	6966
Chchd1	Chchd1	coiled-coil-helix-coiled-coil-helix domain containing 1	0.160145	Cluster 1	6966
Chd2	Chd2	chromodomain helicase DNA binding protein 2	0.211141	Cluster 1	6966
Chd3	Chd3	chromodomain helicase DNA binding protein 3	0.183476	Cluster 1	6966
Chd4	Chd4	chromodomain helicase DNA binding protein 4	0.138469	Cluster 1	6966
Chd6	Chd6	chromodomain helicase DNA binding protein 6	0.286515	Cluster 1	6966
Chd8	Chd8	chromodomain helicase DNA binding protein 8	0.247608	Cluster 1	6966
Chek2	Chek2	checkpoint kinase 2	0.339086	Cluster 1	6966
Chka	Chka	choline kinase alpha	0.0840888	Cluster 1	6966
Chkb	Chkb	choline kinase beta	0.189775	Cluster 1	6966
Chm	Chm	CHM Rab escort protein	0.351391	Cluster 1	6966
Chmp1a	Chmp1a	charged multivesicular body protein 1A	0.184507	Cluster 1	6966
Chmp2a	Chmp2a	charged multivesicular body protein 2A	0.132665	Cluster 1	6966
Chmp4bl1	Chmp4bl1	chromatin modifying protein 4B-like 1	0.0664628	Cluster 1	6966
Chmp4c	Chmp4c	charged multivesicular body protein 4C	0.219642	Cluster 1	6966
Chmp5	Chmp5	charged multivesicular body protein 5	0.258541	Cluster 1	6966
Chmp7	Chmp7	charged multivesicular body protein 7	0.254297	Cluster 1	6966
Chn1	Chn1	chimerin 1	0.161419	Cluster 1	6966
Chordc1	Chordc1	cysteine and histidine rich domain containing 1	0.31918	Cluster 1	6966
Chp2	Chp2	calcineurin-like EF hand protein 2	0.35411	Cluster 1	6966
Chpf	Chpf	chondroitin polymerizing factor	0.218981	Cluster 1	6966
Chpf2	Chpf2	chondroitin polymerizing factor 2	0.218049	Cluster 1	6966
Chrd	Chrd	chordin	0.33679	Cluster 1	6966
Chrna5	Chrna5	cholinergic receptor nicotinic alpha 5 subunit	0.343292	Cluster 1	6966
Chrnb1	Chrnb1	cholinergic receptor nicotinic beta 1 subunit	0.298869	Cluster 1	6966
Chst12	Chst12	carbohydrate sulfotransferase 12	0.396685	Cluster 1	6966
Chst14	Chst14	carbohydrate sulfotransferase 14	0.354235	Cluster 1	6966
Chst3	Chst3	carbohydrate sulfotransferase 3	0.276556	Cluster 1	6966
Chst8	Chst8	carbohydrate sulfotransferase 8	0.419791	Cluster 1	6966
Chsy1	Chsy1	chondroitin sulfate synthase 1	0.333071	Cluster 1	6966
Chtf18	Chtf18	chromosome transmission fidelity factor 18	0.391554	Cluster 1	6966
Chtf8	Chtf8	chromosome transmission fidelity factor 8	0.199363	Cluster 1	6966
Chuk	Chuk	component of inhibitor of nuclear factor kappa B kinase complex	0.332533	Cluster 1	6966
Ciao1	Ciao1	cytosolic iron-sulfur assembly component 1	0.155868	Cluster 1	6966
Ciao2a	Ciao2a	cytosolic iron-sulfur assembly component 2A	0.241815	Cluster 1	6966
Cic	Cic	capicua transcriptional repressor	0.228399	Cluster 1	6966
Cilp2	Cilp2	cartilage intermediate layer protein 2	0.323056	Cluster 1	6966
Cinp	Cinp	cyclin-dependent kinase 2-interacting protein	0.162837	Cluster 1	6966
Cirbp	Cirbp	cold inducible RNA binding protein	0.245981	Cluster 1	6966
Cisd2	Cisd2	CDGSH iron sulfur domain 2	0.234829	Cluster 1	6966
Cited1	Cited1	Cbp/p300-interacting transactivator with Glu/Asp-rich carboxy-terminal domain 1	0.392977	Cluster 1	6966
Cited2	Cited2	Cbp/p300-interacting transactivator, with Glu/Asp-rich carboxy-terminal domain, 2	0.254558	Cluster 1	6966
Ckap4	Ckap4	cytoskeleton-associated protein 4	0.33914	Cluster 1	6966
Ckap5	Ckap5	cytoskeleton associated protein 5	0.177899	Cluster 1	6966
Cks1b	Cks1b	CDC28 protein kinase regulatory subunit 1B	0.228346	Cluster 1	6966
Clasp1	Clasp1	cytoplasmic linker associated protein 1	0.192374	Cluster 1	6966
Clasp2	Clasp2	cytoplasmic linker associated protein 2	0.266702	Cluster 1	6966
Clasrp	Clasrp	CLK4-associating serine/arginine rich protein	0.1997	Cluster 1	6966
Clcf1	Clcf1	cardiotrophin-like cytokine factor 1	0.282112	Cluster 1	6966
Clcn2	Clcn2	chloride voltage-gated channel 2	0.387855	Cluster 1	6966
Clcn6	Clcn6	chloride voltage-gated channel 6	0.219548	Cluster 1	6966
Clcn7	Clcn7	chloride voltage-gated channel 7	0.279311	Cluster 1	6966
Cldn1	Cldn1	claudin 1	0.603234	Cluster 1	6966
Cldn11	Cldn11	claudin 11	0.310675	Cluster 1	6966
Cldn12	Cldn12	claudin 12	0.368106	Cluster 1	6966
Cldn15	Cldn15	claudin 15	0.222594	Cluster 1	6966
Cldn5	Cldn5	claudin 5	0.19265	Cluster 1	6966
Clec12b	Clec12b	C-type lectin domain family 12, member B	0.314394	Cluster 1	6966
Clec14a	Clec14a	C-type lectin domain containing 14A	0.254049	Cluster 1	6966
Clec3a	Clec3a	C-type lectin domain family 3, member A	0.476586	Cluster 1	6966
Clec3b	Clec3b	C-type lectin domain family 3, member B	0.385128	Cluster 1	6966
Clic1	Clic1	chloride intracellular channel 1	0.29182	Cluster 1	6966
Clic2	Clic2	chloride intracellular channel 2	0.276509	Cluster 1	6966
Clic3	Clic3	chloride intracellular channel 3	0.274815	Cluster 1	6966
Clic4	Clic4	chloride intracellular channel 4	0.353862	Cluster 1	6966
Clint1	Clint1	clathrin interactor 1	0.205684	Cluster 1	6966
Clip2	Clip2	CAP-GLY domain containing linker protein 2	0.34655	Cluster 1	6966
Clip3/ENSRNOG00000050104	Clip3	CAP-GLY domain containing linker protein 3	0.267216	Cluster 1	6966
Clk1	Clk1	CDC-like kinase 1	0.288287	Cluster 1	6966
Clk2	Clk2	CDC-like kinase 2	0.265755	Cluster 1	6966
Clk4	Clk4	CDC-like kinase 4	0.180569	Cluster 1	6966
Clmp	Clmp	CXADR-like membrane protein	0.271355	Cluster 1	6966
Cln8	Cln8	CLN8, transmembrane ER and ERGIC protein	0.204955	Cluster 1	6966
Clock	Clock	clock circadian regulator	0.189509	Cluster 1	6966
Clptm1l	Clptm1l	CLPTM1-like	0.0975607	Cluster 1	6966
Clspn	Clspn	claspin	0.399029	Cluster 1	6966
Clstn1	Clstn1	calsyntenin 1	0.334843	Cluster 1	6966
Clta	Clta	clathrin, light chain A	0.267243	Cluster 1	6966
Cltb	Cltb	clathrin, light chain B	0.234101	Cluster 1	6966
Cltc	Cltc	clathrin heavy chain	0.111973	Cluster 1	6966
Clu	Clu	clusterin	0.334414	Cluster 1	6966
Cluh	Cluh	clustered mitochondria homolog	0.0589514	Cluster 1	6966
Cmas	Cmas	cytidine monophosphate N-acetylneuraminic acid synthetase	0.202034	Cluster 1	6966
Cmbl	Cmbl	carboxymethylenebutenolidase homolog	0.261868	Cluster 1	6966
Cmc1	Cmc1	C-x(9)-C motif containing 1	0.188174	Cluster 1	6966
Cmip	Cmip	c-Maf-inducing protein	0.295693	Cluster 1	6966
Cmpk1	Cmpk1	cytidine/uridine monophosphate kinase 1	0.301352	Cluster 1	6966
Cmtm3	Cmtm3	CKLF-like MARVEL transmembrane domain containing 3	0.226344	Cluster 1	6966
Cmtm4	Cmtm4	CKLF-like MARVEL transmembrane domain containing 4	0.423771	Cluster 1	6966
Cmtm7	Cmtm7	CKLF-like MARVEL transmembrane domain containing 7	0.234006	Cluster 1	6966
Cmtm8	Cmtm8	CKLF-like MARVEL transmembrane domain containing 8	0.227064	Cluster 1	6966
Cmtr1	Cmtr1	cap methyltransferase 1	0.149878	Cluster 1	6966
Cmtr2	Cmtr2	cap methyltransferase 2	0.316555	Cluster 1	6966
Cnbp	Cnbp	CCHC-type zinc finger, nucleic acid binding protein	0.219789	Cluster 1	6966
Cnep1r1	Cnep1r1	CTD nuclear envelope phosphatase 1 regulatory subunit 1	0.190768	Cluster 1	6966
Cnih1	Cnih1	cornichon family AMPA receptor auxiliary protein 1	0.307609	Cluster 1	6966
Cnih4	Cnih4	cornichon family AMPA receptor auxiliary protein 4	0.202714	Cluster 1	6966
Cnksr1	Cnksr1	connector enhancer of kinase suppressor of Ras 1	0.283598	Cluster 1	6966
Cnksr2	Cnksr2	connector enhancer of kinase suppressor of Ras 2	0.45065	Cluster 1	6966
Cnksr3	Cnksr3	Cnksr family member 3	0.290737	Cluster 1	6966
Cnn1	Cnn1	calponin 1	0.281042	Cluster 1	6966
Cnn3	Cnn3	calponin 3	0.384771	Cluster 1	6966
Cnnm2	Cnnm2	cyclin and CBS domain divalent metal cation transport mediator 2	0.283017	Cluster 1	6966
Cnnm3	Cnnm3	cyclin and CBS domain divalent metal cation transport mediator 3	0.342384	Cluster 1	6966
Cnot2	Cnot2	CCR4-NOT transcription complex, subunit 2	0.0682805	Cluster 1	6966
Cnot3	Cnot3	CCR4-NOT transcription complex, subunit 3	0.249723	Cluster 1	6966
Cnot6l	Cnot6l	CCR4-NOT transcription complex, subunit 6-like	0.331633	Cluster 1	6966
Cnot7	Cnot7	CCR4-NOT transcription complex, subunit 7	0.196568	Cluster 1	6966
Cnot8	Cnot8	CCR4-NOT transcription complex, subunit 8	0.247622	Cluster 1	6966
Cnot9	Cnot9	CCR4-NOT transcription complex subunit 9	0.181905	Cluster 1	6966
Cnp	Cnp	2',3'-cyclic nucleotide 3' phosphodiesterase	0.391446	Cluster 1	6966
Cnpy2	Cnpy2	canopy FGF signaling regulator 2	0.339655	Cluster 1	6966
Cnpy3	Cnpy3	canopy FGF signaling regulator 3	0.193174	Cluster 1	6966
Cnpy4	Cnpy4	canopy FGF signaling regulator 4	0.312521	Cluster 1	6966
Cnrip1	Cnrip1	cannabinoid receptor interacting protein 1	0.388696	Cluster 1	6966
Cntfr	Cntfr	ciliary neurotrophic factor receptor	0.220992	Cluster 1	6966
Cntnap1	Cntnap1	contactin associated protein 1	0.338611	Cluster 1	6966
Coa5	Coa5	cytochrome C oxidase assembly factor 5	0.229622	Cluster 1	6966
Coa7	Coa7	cytochrome c oxidase assembly factor 7	0.322962	Cluster 1	6966
Coa8/ENSRNOG00000011542	Coa8	cytochrome c oxidase assembly factor 8	0.170759	Cluster 1	6966
Coa8/ENSRNOG00000058920	Coa8	cytochrome c oxidase assembly factor 8	0.290272	Cluster 1	6966
Coasy	Coasy	Coenzyme A synthase	0.224754	Cluster 1	6966
Cog2	Cog2	component of oligomeric golgi complex 2	0.184166	Cluster 1	6966
Col11a2	Col11a2	collagen type XI alpha 2 chain	0.130896	Cluster 1	6966
Col15a1	Col15a1	collagen type XV alpha 1 chain	0.257178	Cluster 1	6966
Col18a1	Col18a1	collagen type XVIII alpha 1 chain	0.366151	Cluster 1	6966
Col3a1	Col3a1	collagen type III alpha 1 chain	0.300992	Cluster 1	6966
Col4a1	Col4a1	collagen type IV alpha 1 chain	0.24398	Cluster 1	6966
Col4a2	Col4a2	collagen type IV alpha 2 chain	0.252622	Cluster 1	6966
Col4a4	Col4a4	collagen type IV alpha 4 chain	0.283171	Cluster 1	6966
Col4a5	Col4a5	collagen type IV alpha 5 chain	0.257676	Cluster 1	6966
Col5a1	Col5a1	collagen type V alpha 1 chain	0.312817	Cluster 1	6966
Col5a2	Col5a2	collagen type V alpha 2 chain	0.263441	Cluster 1	6966
Col6a1	Col6a1	collagen type VI alpha 1 chain	0.188517	Cluster 1	6966
Col6a2	Col6a2	collagen type VI alpha 2 chain	0.285889	Cluster 1	6966
Col8a2	Col8a2	collagen type VIII alpha 2 chain	0.402671	Cluster 1	6966
Col9a3	Col9a3	collagen type IX alpha 3 chain	0.434463	Cluster 1	6966
Colec12	Colec12	collectin sub-family member 12	0.296088	Cluster 1	6966
Colgalt1	Colgalt1	collagen beta(1-O)galactosyltransferase 1	0.33223	Cluster 1	6966
Commd10	Commd10	COMM domain containing 10	0.170444	Cluster 1	6966
Commd2	Commd2	COMM domain containing 2	0.282498	Cluster 1	6966
Commd4	Commd4	COMM domain containing 4	0.154285	Cluster 1	6966
Commd6	Commd6	COMM domain containing 6	0.316429	Cluster 1	6966
Commd7	Commd7	COMM domain containing 7	0.145692	Cluster 1	6966
Commd8	Commd8	COMM domain containing 8	0.0975759	Cluster 1	6966
Comt	Comt	catechol-O-methyltransferase	0.346419	Cluster 1	6966
Comtd1	Comtd1	catechol-O-methyltransferase domain containing 1	0.391342	Cluster 1	6966
Cop1	Cop1	COP1, E3 ubiquitin ligase	0.113006	Cluster 1	6966
Copa	Copa	coatomer protein complex subunit alpha	0.133881	Cluster 1	6966
Copb1	Copb1	coatomer protein complex, subunit beta 1	0.0724404	Cluster 1	6966
Copg2	Copg2	coatomer protein complex, subunit gamma 2	0.106043	Cluster 1	6966
Cops8	Cops8	COP9 signalosome subunit 8	0.187089	Cluster 1	6966
Copz1	Copz1	coatomer protein complex, subunit zeta 1	0.115374	Cluster 1	6966
Copz2	Copz2	coatomer protein complex, subunit zeta 2	0.265822	Cluster 1	6966
Coq10a	Coq10a	coenzyme Q10A	0.282126	Cluster 1	6966
Coq2	Coq2	coenzyme Q2, polyprenyltransferase	0.252252	Cluster 1	6966
Coq5	Coq5	coenzyme Q5, methyltransferase	0.129872	Cluster 1	6966
Coq6	Coq6	coenzyme Q6 monooxygenase	0.151854	Cluster 1	6966
Coq7	Coq7	coenzyme Q7, hydroxylase	0.210864	Cluster 1	6966
Coq8a	Coq8a	coenzyme Q8A	0.434951	Cluster 1	6966
Coro1a	Coro1a	coronin 1A	0.192719	Cluster 1	6966
Coro1c	Coro1c	coronin 1C	0.387235	Cluster 1	6966
Coro6	Coro6	coronin 6	0.184298	Cluster 1	6966
Cox10	Cox10	cytochrome c oxidase assembly factor heme A:farnesyltransferase COX10	0.112536	Cluster 1	6966
Cox14	Cox14	cytochrome c oxidase assembly factor COX14	0.29129	Cluster 1	6966
Cox15	Cox15	cytochrome c oxidase assembly homolog COX15	0.17675	Cluster 1	6966
Cox17	Cox17	cytochrome c oxidase copper chaperone COX17	0.116301	Cluster 1	6966
Cox18	Cox18	cytochrome c oxidase assembly factor COX18	0.245244	Cluster 1	6966
Cox20	Cox20	cytochrome c oxidase assembly factor COX20	0.207256	Cluster 1	6966
Cox6a1	Cox6a1	cytochrome c oxidase subunit 6A1	0.146769	Cluster 1	6966
Cox6b1/ENSRNOG00000024309	Cox6b1	cytochrome c oxidase subunit 6B1	0.320709	Cluster 1	6966
Cox6c	Cox6c	cytochrome c oxidase subunit 6C	0.111147	Cluster 1	6966
Cox7a1/ENSRNOG00000050015	Cox7a1	cytochrome c oxidase subunit 7A1	0.538993	Cluster 1	6966
Cox7a2l	Cox7a2l	cytochrome c oxidase subunit 7A2 like	0.238172	Cluster 1	6966
Cox7b	Cox7b	cytochrome c oxidase subunit 7B	0.334684	Cluster 1	6966
Cox8a	Cox8a	cytochrome c oxidase subunit 8A	0.275329	Cluster 1	6966
Cp	Cp	ceruloplasmin	0.333613	Cluster 1	6966
Cpa1	Cpa1	carboxypeptidase A1	0.611727	Cluster 1	6966
Cpa2	Cpa2	carboxypeptidase A2	0.289864	Cluster 1	6966
Cpa4	Cpa4	carboxypeptidase A4	0.330424	Cluster 1	6966
Cpeb1	Cpeb1	cytoplasmic polyadenylation element binding protein 1	0.301609	Cluster 1	6966
Cped1	Cped1	cadherin-like and PC-esterase domain containing 1	0.365494	Cluster 1	6966
Cplane1	Cplane1	ciliogenesis and planar polarity effector 1	0.244484	Cluster 1	6966
Cplane2	Cplane2	ciliogenesis and planar polarity effector 2	0.182926	Cluster 1	6966
Cplx2	Cplx2	complexin 2	0.475434	Cluster 1	6966
Cplx3	Cplx3	complexin 3	0.347946	Cluster 1	6966
Cplx4	Cplx4	complexin 4	0.416162	Cluster 1	6966
Cpne1	Cpne1	copine 1	0.261615	Cluster 1	6966
Cpne2	Cpne2	copine 2	0.311669	Cluster 1	6966
Cpne3	Cpne3	copine 3	0.32857	Cluster 1	6966
Cpox	Cpox	coproporphyrinogen oxidase	0.31507	Cluster 1	6966
Cpped1	Cpped1	calcineurin-like phosphoesterase domain containing 1	0.262621	Cluster 1	6966
Cpsf1	Cpsf1	cleavage and polyadenylation specific factor 1	0.0910374	Cluster 1	6966
Cpsf3	Cpsf3	cleavage and polyadenylation specific factor 3	0.0856255	Cluster 1	6966
Cpsf4	Cpsf4	cleavage and polyadenylation specific factor 4	0.120224	Cluster 1	6966
Cpsf6	Cpsf6	cleavage and polyadenylation specific factor 6	0.185645	Cluster 1	6966
Cpsf7	Cpsf7	cleavage and polyadenylation specific factor 7	0.231875	Cluster 1	6966
Cpt1a	Cpt1a	carnitine palmitoyltransferase 1A	0.263688	Cluster 1	6966
Cpxm1	Cpxm1	carboxypeptidase X (M14 family), member 1	0.304605	Cluster 1	6966
Cr1l	Cr1l	complement C3b/C4b receptor 1 like	0.325	Cluster 1	6966
Crabp1	Crabp1	cellular retinoic acid binding protein 1	0.453086	Cluster 1	6966
Creb3l1	Creb3l1	cAMP responsive element binding protein 3-like 1	0.348753	Cluster 1	6966
Creb3l2	Creb3l2	cAMP responsive element binding protein 3-like 2	0.288901	Cluster 1	6966
Crebbp	Crebbp	CREB binding protein	0.253497	Cluster 1	6966
Crebzf	Crebzf	CREB/ATF bZIP transcription factor	0.313794	Cluster 1	6966
Creg1	Creg1	cellular repressor of E1A-stimulated genes 1	0.17642	Cluster 1	6966
Crim1	Crim1	cysteine rich transmembrane BMP regulator 1	0.267608	Cluster 1	6966
Cript	Cript	CXXC repeat containing interactor of PDZ3 domain	0.270559	Cluster 1	6966
Crispld2	Crispld2	cysteine-rich secretory protein LCCL domain containing 2	0.27908	Cluster 1	6966
Crk	Crk	CRK proto-oncogene, adaptor protein	0.173471	Cluster 1	6966
Crlf2	Crlf2	cytokine receptor-like factor 2	0.212362	Cluster 1	6966
Crlf3	Crlf3	cytokine receptor-like factor 3	0.393578	Cluster 1	6966
Crmp1	Crmp1	collapsin response mediator protein 1	0.142091	Cluster 1	6966
Crocc	Crocc	ciliary rootlet coiled-coil, rootletin	0.361764	Cluster 1	6966
Crot	Crot	carnitine O-octanoyltransferase	0.117949	Cluster 1	6966
Crppa	Crppa	CDP-L-ribitol pyrophosphorylase A	0.357379	Cluster 1	6966
Crtac1	Crtac1	cartilage acidic protein 1	0.46078	Cluster 1	6966
Crtapl1/ENSRNOG00000009878	Crtapl1	cartilage associated protein-like 1	0.320378	Cluster 1	6966
Crtc1	Crtc1	CREB regulated transcription coactivator 1	0.132797	Cluster 1	6966
Crtc2	Crtc2	CREB regulated transcription coactivator 2	0.207629	Cluster 1	6966
Cry1	Cry1	cryptochrome circadian regulator 1	0.251984	Cluster 1	6966
Cry2	Cry2	cryptochrome circadian regulator 2	0.0927588	Cluster 1	6966
Cryab	Cryab	crystallin, alpha B	0.415283	Cluster 1	6966
Cryz	Cryz	crystallin zeta	0.226791	Cluster 1	6966
Csad	Csad	cysteine sulfinic acid decarboxylase	0.34859	Cluster 1	6966
Csdc2	Csdc2	cold shock domain containing C2	0.396644	Cluster 1	6966
Cse1l	Cse1l	chromosome segregation 1 like	0.276456	Cluster 1	6966
Csf2ra	Csf2ra	colony stimulating factor 2 receptor alpha subunit	0.265773	Cluster 1	6966
Csf2rb	Csf2rb	colony stimulating factor 2 receptor beta common subunit	0.439806	Cluster 1	6966
Csf3r	Csf3r	colony stimulating factor 3 receptor	0.24439	Cluster 1	6966
Csgalnact2	Csgalnact2	chondroitin sulfate N-acetylgalactosaminyltransferase 2	0.343895	Cluster 1	6966
Csk	Csk	C-terminal Src kinase	0.356515	Cluster 1	6966
Csnk1e	Csnk1e	casein kinase 1, epsilon	0.413293	Cluster 1	6966
Csnk1g2	Csnk1g2	casein kinase 1, gamma 2	0.155354	Cluster 1	6966
Csnk1g3	Csnk1g3	casein kinase 1, gamma 3	0.176438	Cluster 1	6966
Csnk2a1	Csnk2a1	casein kinase 2 alpha 1	0.309237	Cluster 1	6966
Cspg4	Cspg4	chondroitin sulfate proteoglycan 4	0.274111	Cluster 1	6966
Cspg5	Cspg5	chondroitin sulfate proteoglycan 5	0.43931	Cluster 1	6966
Csrnp2	Csrnp2	cysteine and serine rich nuclear protein 2	0.241189	Cluster 1	6966
Csrp1	Csrp1	cysteine and glycine-rich protein 1	0.321134	Cluster 1	6966
Cst3	Cst3	cystatin C	0.224094	Cluster 1	6966
Cst8	Cst8	cystatin 8	0.394887	Cluster 1	6966
Cstb	Cstb	cystatin B	0.250752	Cluster 1	6966
Cstf2	Cstf2	cleavage stimulation factor subunit 2	0.342776	Cluster 1	6966
Cstf2t	Cstf2t	cleavage stimulation factor subunit 2, tau variant	0.133199	Cluster 1	6966
Cstf3	Cstf3	cleavage stimulation factor subunit 3	0.159295	Cluster 1	6966
Ct55	Ct55	cancer/testis antigen 55	0.422222	Cluster 1	6966
Ctbp1	Ctbp1	C-terminal binding protein 1	0.210939	Cluster 1	6966
Ctc1	Ctc1	CST telomere replication complex component 1	0.167674	Cluster 1	6966
Ctcf	Ctcf	CCCTC-binding factor	0.255406	Cluster 1	6966
Ctcfl	Ctcfl	CCCTC-binding factor like	0.420231	Cluster 1	6966
Ctdnep1	Ctdnep1	CTD nuclear envelope phosphatase 1	0.140028	Cluster 1	6966
Ctdsp1	Ctdsp1	CTD small phosphatase 1	0.315904	Cluster 1	6966
Ctdsp2	Ctdsp2	CTD small phosphatase 2	0.369629	Cluster 1	6966
Ctdspl	Ctdspl	CTD small phosphatase like	0.271558	Cluster 1	6966
Ctf1	Ctf1	cardiotrophin 1	0.445825	Cluster 1	6966
Ctif	Ctif	cap binding complex dependent translation initiation factor	0.236404	Cluster 1	6966
Ctnna1	Ctnna1	catenin alpha 1	0.298785	Cluster 1	6966
Ctnnal1	Ctnnal1	catenin alpha-like 1	0.19254	Cluster 1	6966
Ctnnb1	Ctnnb1	catenin beta 1	0.283991	Cluster 1	6966
Ctnnbip1	Ctnnbip1	catenin, beta-interacting protein 1	0.235532	Cluster 1	6966
Ctnnbl1	Ctnnbl1	catenin, beta like 1	0.0778949	Cluster 1	6966
Ctnnd1	Ctnnd1	catenin delta 1	0.262083	Cluster 1	6966
Ctnnd2	Ctnnd2	catenin delta 2	0.371092	Cluster 1	6966
Ctns	Ctns	cystinosin, lysosomal cystine transporter	0.33318	Cluster 1	6966
Ctps1	Ctps1	CTP synthase 1	0.216776	Cluster 1	6966
Ctr9	Ctr9	CTR9 homolog, Paf1/RNA polymerase II complex component	0.11444	Cluster 1	6966
Ctrl	Ctrl	chymotrypsin-like	0.387137	Cluster 1	6966
Ctsa	Ctsa	cathepsin A	0.24396	Cluster 1	6966
Ctsb	Ctsb	cathepsin B	0.215282	Cluster 1	6966
Ctsd	Ctsd	cathepsin D	0.292371	Cluster 1	6966
Ctse	Ctse	cathepsin E	0.320428	Cluster 1	6966
Ctsf	Ctsf	cathepsin F	0.33002	Cluster 1	6966
Ctsl	Ctsl	cathepsin L	0.202192	Cluster 1	6966
Ctsw	Ctsw	cathepsin W	0.373077	Cluster 1	6966
Ctsz	Ctsz	cathepsin Z	0.31064	Cluster 1	6966
Cttn/ENSRNOG00000047280	Cttn	cortactin	0.341611	Cluster 1	6966
Cttn/ENSRNOG00000050994	Cttn	cortactin	0.317671	Cluster 1	6966
Cttnbp2	Cttnbp2	cortactin binding protein 2	0.320232	Cluster 1	6966
Ctu1	Ctu1	cytosolic thiouridylase subunit 1	0.34649	Cluster 1	6966
Ctxn1	Ctxn1	cortexin 1	0.300555	Cluster 1	6966
Cuedc1	Cuedc1	CUE domain containing 1	0.349485	Cluster 1	6966
Cuedc2	Cuedc2	CUE domain containing 2	0.295739	Cluster 1	6966
Cul1	Cul1	cullin 1	0.195894	Cluster 1	6966
Cul2	Cul2	cullin 2	0.152348	Cluster 1	6966
Cul4a	Cul4a	cullin 4A	0.112207	Cluster 1	6966
Cul4b	Cul4b	cullin 4B	0.222819	Cluster 1	6966
Cul9	Cul9	cullin 9	0.176894	Cluster 1	6966
Cuta	Cuta	cutA divalent cation tolerance homolog	0.318778	Cluster 1	6966
Cux2	Cux2	cut-like homeobox 2	0.289281	Cluster 1	6966
Cwc22	Cwc22	CWC22 spliceosome associated protein homolog	0.297275	Cluster 1	6966
Cwc25	Cwc25	CWC25 spliceosome-associated protein homolog	0.238881	Cluster 1	6966
Cwc27	Cwc27	CWC27 spliceosome associated cyclophilin	0.147628	Cluster 1	6966
Cwf19l1	Cwf19l1	CWF19 like cell cycle control factor 1	0.220656	Cluster 1	6966
Cxcl12	Cxcl12	C-X-C motif chemokine ligand 12	0.25348	Cluster 1	6966
Cyb561	Cyb561	cytochrome b-561	0.27164	Cluster 1	6966
Cyb561d1	Cyb561d1	cytochrome b561 family, member D1	0.283708	Cluster 1	6966
Cyb561d2	Cyb561d2	cytochrome b561 family, member D2	0.191308	Cluster 1	6966
Cyb5a	Cyb5a	cytochrome b5 type A	0.186341	Cluster 1	6966
Cyb5b	Cyb5b	cytochrome b5 type B	0.153303	Cluster 1	6966
Cyb5r3	Cyb5r3	cytochrome b5 reductase 3	0.285493	Cluster 1	6966
Cyba	Cyba	cytochrome b-245 alpha chain	0.218	Cluster 1	6966
Cybc1	Cybc1	cytochrome b-245 chaperone 1	0.283823	Cluster 1	6966
Cybrd1	Cybrd1	cytochrome b reductase 1	0.349906	Cluster 1	6966
Cyc1	Cyc1	cytochrome c-1	0.264146	Cluster 1	6966
Cycs	Cycs	cytochrome c, somatic	0.304171	Cluster 1	6966
Cyfip1	Cyfip1	cytoplasmic FMR1 interacting protein 1	0.291263	Cluster 1	6966
Cyfip2	Cyfip2	cytoplasmic FMR1 interacting protein 2	0.291248	Cluster 1	6966
Cyp20a1	Cyp20a1	cytochrome P450, family 20, subfamily a, polypeptide 1	0.349253	Cluster 1	6966
Cyp26b1	Cyp26b1	cytochrome P450, family 26, subfamily b, polypeptide 1	0.259192	Cluster 1	6966
Cyp27a1	Cyp27a1	cytochrome P450, family 27, subfamily a, polypeptide 1	0.324395	Cluster 1	6966
Cyp27b1	Cyp27b1	cytochrome P450, family 27, subfamily b, polypeptide 1	0.43576	Cluster 1	6966
Cyp2d2	Cyp2d2	cytochrome P450, family 2, subfamily d, polypeptide 2	0.340269	Cluster 1	6966
Cyp2d4	Cyp2d4	cytochrome P450, family 2, subfamily d, polypeptide 4	0.352325	Cluster 1	6966
Cyp2r1	Cyp2r1	cytochrome P450, family 2, subfamily r, polypeptide 1	0.317379	Cluster 1	6966
Cyp2t1	Cyp2t1	cytochrome P450, family 2, subfamily t, polypeptide 1	0.504134	Cluster 1	6966
Cyp46a1	Cyp46a1	cytochrome P450, family 46, subfamily a, polypeptide 1	0.359292	Cluster 1	6966
Cyp4b1	Cyp4b1	cytochrome P450, family 4, subfamily b, polypeptide 1	0.565962	Cluster 1	6966
Cyp4f17/ENSRNOG00000062306	Cyp4f17	cytochrome P450, family 4, subfamily f, polypeptide 17	0.316046	Cluster 1	6966
Cyp4f6	Cyp4f6	cytochrome P450, family 4, subfamily f, polypeptide 6	0.584038	Cluster 1	6966
Cyp4v3	Cyp4v3	cytochrome P450, family 4, subfamily v, polypeptide 3	0.346045	Cluster 1	6966
Cysrt1	Cysrt1	cysteine rich tail 1	0.532175	Cluster 1	6966
Cyth3	Cyth3	cytohesin 3	0.273516	Cluster 1	6966
Cytip	Cytip	cytohesin 1 interacting protein	0.33236	Cluster 1	6966
Daam2	Daam2	dishevelled associated activator of morphogenesis 2	0.263661	Cluster 1	6966
Dab2ip	Dab2ip	DAB2 interacting protein	0.360866	Cluster 1	6966
Dact3	Dact3	dishevelled-binding antagonist of beta-catenin 3	0.246429	Cluster 1	6966
Dag1	Dag1	dystroglycan 1	0.25171	Cluster 1	6966
Dagla	Dagla	diacylglycerol lipase, alpha	0.334179	Cluster 1	6966
Daglb	Daglb	diacylglycerol lipase, beta	0.353573	Cluster 1	6966
Dap	Dap	death-associated protein	0.256692	Cluster 1	6966
Dap3	Dap3	death associated protein 3	0.236865	Cluster 1	6966
Dapk2	Dapk2	death-associated protein kinase 2	0.399831	Cluster 1	6966
Dapk3	Dapk3	death-associated protein kinase 3	0.175471	Cluster 1	6966
Dars	Dars	aspartyl-tRNA synthetase	0.292953	Cluster 1	6966
Dars2	Dars2	aspartyl-tRNA synthetase 2 (mitochondrial)	0.2599	Cluster 1	6966
Dazap2	Dazap2	DAZ associated protein 2	0.171195	Cluster 1	6966
Dazl	Dazl	deleted in azoospermia-like	0.347327	Cluster 1	6966
Dbi	Dbi	diazepam binding inhibitor, acyl-CoA binding protein	0.187831	Cluster 1	6966
Dbnl	Dbnl	drebrin-like	0.152269	Cluster 1	6966
Dbp	Dbp	D-box binding PAR bZIP transcription factor	0.34643	Cluster 1	6966
Dbr1	Dbr1	debranching RNA lariats 1	0.172184	Cluster 1	6966
Dbt	Dbt	dihydrolipoamide branched chain transacylase E2	0.285015	Cluster 1	6966
Dcaf1	Dcaf1	DDB1 and CUL4 associated factor 1	0.173116	Cluster 1	6966
Dcaf11	Dcaf11	DDB1 and CUL4 associated factor 11	0.219254	Cluster 1	6966
Dcaf13	Dcaf13	DDB1 and CUL4 associated factor 13	0.207047	Cluster 1	6966
Dcaf4	Dcaf4	DDB1 and CUL4 associated factor 4	0.269903	Cluster 1	6966
Dchs1	Dchs1	dachsous cadherin-related 1	0.382239	Cluster 1	6966
Dck	Dck	deoxycytidine kinase	0.342558	Cluster 1	6966
Dclre1a	Dclre1a	DNA cross-link repair 1A	0.235799	Cluster 1	6966
Dclre1b	Dclre1b	DNA cross-link repair 1B	0.127026	Cluster 1	6966
Dclre1c	Dclre1c	DNA cross-link repair 1C	0.108771	Cluster 1	6966
Dcp1a	Dcp1a	decapping mRNA 1A	0.266222	Cluster 1	6966
Dcps	Dcps	decapping enzyme, scavenger	0.351041	Cluster 1	6966
Dctd	Dctd	dCMP deaminase	0.443099	Cluster 1	6966
Dctn1	Dctn1	dynactin subunit 1	0.159672	Cluster 1	6966
Dctpp1	Dctpp1	dCTP pyrophosphatase 1	0.334837	Cluster 1	6966
Ddah1	Ddah1	dimethylarginine dimethylaminohydrolase 1	0.350661	Cluster 1	6966
Ddah2	Ddah2	dimethylarginine dimethylaminohydrolase 2	0.299294	Cluster 1	6966
Ddb1	Ddb1	damage-specific DNA binding protein 1	0.119147	Cluster 1	6966
Ddb2	Ddb2	damage specific DNA binding protein 2	0.388418	Cluster 1	6966
Ddhd2	Ddhd2	DDHD domain containing 2	0.30178	Cluster 1	6966
Ddi2	Ddi2	DNA damage inducible 1 homolog 2	0.299563	Cluster 1	6966
Ddit4	Ddit4	DNA-damage-inducible transcript 4	0.34909	Cluster 1	6966
Ddost	Ddost	dolichyl-diphosphooligosaccharide--protein glycosyltransferase non-catalytic subunit	0.133752	Cluster 1	6966
Ddr1	Ddr1	discoidin domain receptor tyrosine kinase 1	0.321221	Cluster 1	6966
Ddx10	Ddx10	DEAD-box helicase 10	0.282252	Cluster 1	6966
Ddx17	Ddx17	DEAD-box helicase 17	0.207396	Cluster 1	6966
Ddx18	Ddx18	DEAD-box helicase 18	0.175362	Cluster 1	6966
Ddx21	Ddx21	DExD-box helicase 21	0.237028	Cluster 1	6966
Ddx23	Ddx23	DEAD-box helicase 23	0.103701	Cluster 1	6966
Ddx27	Ddx27	DEAD-box helicase 27	0.142859	Cluster 1	6966
Ddx3	Ddx3	DEAD (Asp-Glu-Ala-Asp) box polypeptide 3	0.337756	Cluster 1	6966
Ddx39b	Ddx39b	DExD-box helicase 39B	0.263613	Cluster 1	6966
Ddx3x	Ddx3x	DEAD-box helicase 3, X-linked	0.312437	Cluster 1	6966
Ddx41	Ddx41	DEAD-box helicase 41	0.127909	Cluster 1	6966
Ddx42	Ddx42	DEAD-box helicase 42	0.212901	Cluster 1	6966
Ddx43	Ddx43	DEAD-box helicase 43	0.20266	Cluster 1	6966
Ddx49	Ddx49	DEAD-box helicase 49	0.150401	Cluster 1	6966
Ddx50	Ddx50	DExD-box helicase 50	0.14502	Cluster 1	6966
Ddx51	Ddx51	DEAD-box helicase 51	0.226186	Cluster 1	6966
Ddx54	Ddx54	DEAD-box helicase 54	0.181592	Cluster 1	6966
Ddx55	Ddx55	DEAD-box helicase 55	0.289485	Cluster 1	6966
Ddx56	Ddx56	DEAD-box helicase 56	0.182814	Cluster 1	6966
Ddx59	Ddx59	DEAD-box helicase 59	0.317326	Cluster 1	6966
Ddx60	Ddx60	DEXD/H-box helicase 60	0.433232	Cluster 1	6966
Deaf1	Deaf1	DEAF1 transcription factor	0.324942	Cluster 1	6966
Decr1	Decr1	2,4-dienoyl-CoA reductase 1	0.221436	Cluster 1	6966
Def6	Def6	DEF6 guanine nucleotide exchange factor	0.374727	Cluster 1	6966
Def8	Def8	differentially expressed in FDCP 8 homolog	0.364401	Cluster 1	6966
Defb24	Defb24	defensin beta 24	0.292591	Cluster 1	6966
Dek	Dek	DEK proto-oncogene	0.26357	Cluster 1	6966
Dele1	Dele1	DAP3 binding cell death enhancer 1	0.257565	Cluster 1	6966
Dennd10	Dennd10	DENN domain containing 10	0.429146	Cluster 1	6966
Dennd1a	Dennd1a	DENN domain containing 1A	0.0875975	Cluster 1	6966
Dennd2a	Dennd2a	DENN domain containing 2A	0.270651	Cluster 1	6966
Dennd2b	Dennd2b	DENN domain containing 2B	0.325869	Cluster 1	6966
Dennd2c	Dennd2c	DENN domain containing 2C	0.29548	Cluster 1	6966
Dennd3	Dennd3	DENN domain containing 3	0.161944	Cluster 1	6966
Dennd4b	Dennd4b	DENN domain containing 4B	0.1719	Cluster 1	6966
Dennd4c	Dennd4c	DENN domain containing 4C	0.124936	Cluster 1	6966
Dennd5b	Dennd5b	DENN domain containing 5B	0.213548	Cluster 1	6966
Dennd6a	Dennd6a	DENN domain containing 6A	0.228042	Cluster 1	6966
Dennd6b	Dennd6b	DENN domain containing 6B	0.255364	Cluster 1	6966
Denr	Denr	density regulated reinitiation and release factor	0.21153	Cluster 1	6966
Depdc7	Depdc7	DEP domain containing 7	0.190448	Cluster 1	6966
Dera	Dera	deoxyribose-phosphate aldolase	0.269467	Cluster 1	6966
Derl1	Derl1	derlin 1	0.0898232	Cluster 1	6966
Des	Des	desmin	0.188138	Cluster 1	6966
Dexi	Dexi	Dexi homolog	0.285996	Cluster 1	6966
Dffa	Dffa	DNA fragmentation factor subunit alpha	0.234873	Cluster 1	6966
Dffb	Dffb	DNA fragmentation factor subunit beta	0.290938	Cluster 1	6966
Dgcr2	Dgcr2	DiGeorge syndrome critical region gene 2	0.23691	Cluster 1	6966
Dgcr8	Dgcr8	DGCR8 microprocessor complex subunit	0.186298	Cluster 1	6966
Dgka	Dgka	diacylglycerol kinase, alpha	0.0824438	Cluster 1	6966
Dgkd	Dgkd	diacylglycerol kinase, delta	0.183891	Cluster 1	6966
Dgke	Dgke	diacylglycerol kinase epsilon	0.206258	Cluster 1	6966
Dgki	Dgki	diacylglycerol kinase, iota	0.260343	Cluster 1	6966
Dgkz	Dgkz	diacylglycerol kinase zeta	0.356526	Cluster 1	6966
Dglucy	Dglucy	D-glutamate cyclase	0.261199	Cluster 1	6966
Dguok	Dguok	deoxyguanosine kinase	0.290295	Cluster 1	6966
Dhcr24	Dhcr24	24-dehydrocholesterol reductase	0.289331	Cluster 1	6966
Dhcr7	Dhcr7	7-dehydrocholesterol reductase	0.334743	Cluster 1	6966
Dhfr	Dhfr	dihydrofolate reductase	0.32273	Cluster 1	6966
Dhh	Dhh	desert hedgehog signaling molecule	0.495441	Cluster 1	6966
Dhodh	Dhodh	dihydroorotate dehydrogenase (quinone)	0.268411	Cluster 1	6966
Dhps	Dhps	deoxyhypusine synthase	0.128434	Cluster 1	6966
Dhrs1	Dhrs1	dehydrogenase/reductase 1	0.221282	Cluster 1	6966
Dhrs3	Dhrs3	dehydrogenase/reductase 3	0.271532	Cluster 1	6966
Dhrs4	Dhrs4	dehydrogenase/reductase 4	0.295772	Cluster 1	6966
Dhrsx	Dhrsx	dehydrogenase/reductase X-linked	0.247871	Cluster 1	6966
Dhtkd1	Dhtkd1	dehydrogenase E1 and transketolase domain containing 1	0.175032	Cluster 1	6966
Dhx15	Dhx15	DEAH-box helicase 15	0.194982	Cluster 1	6966
Dhx29	Dhx29	DExH-box helicase 29	0.114372	Cluster 1	6966
Dhx33	Dhx33	DEAH-box helicase 33	0.302987	Cluster 1	6966
Dhx35	Dhx35	DEAH-box helicase 35	0.328492	Cluster 1	6966
Dhx36	Dhx36	DEAH-box helicase 36	0.103737	Cluster 1	6966
Dhx37	Dhx37	DEAH-box helicase 37	0.32123	Cluster 1	6966
Dhx57	Dhx57	DExH-box helicase 57	0.229021	Cluster 1	6966
Dhx8	Dhx8	DEAH-box helicase 8	0.0521907	Cluster 1	6966
Dhx9	Dhx9	DExH-box helicase 9	0.15682	Cluster 1	6966
Dicer1	Dicer1	dicer 1 ribonuclease III	0.383363	Cluster 1	6966
Dip2a	Dip2a	disco-interacting protein 2 homolog A	0.388666	Cluster 1	6966
Dip2b	Dip2b	disco-interacting protein 2 homolog B	0.263617	Cluster 1	6966
Dip2c	Dip2c	disco-interacting protein 2 homolog C	0.265398	Cluster 1	6966
Dipk1a	Dipk1a	divergent protein kinase domain 1A	0.336412	Cluster 1	6966
Dipk1b	Dipk1b	divergent protein kinase domain 1B	0.349184	Cluster 1	6966
Dipk2a	Dipk2a	divergent protein kinase domain 2A	0.315745	Cluster 1	6966
Diras1	Diras1	DIRAS family GTPase 1	0.361707	Cluster 1	6966
Dis3	Dis3	DIS3 homolog, exosome endoribonuclease and 3'-5' exoribonuclease	0.19535	Cluster 1	6966
Disp1	Disp1	dispatched RND transporter family member 1	0.414615	Cluster 1	6966
Dkc1	Dkc1	dyskerin pseudouridine synthase 1	0.400654	Cluster 1	6966
Dkk4	Dkk4	dickkopf WNT signaling pathway inhibitor 4	0.158979	Cluster 1	6966
Dld	Dld	dihydrolipoamide dehydrogenase	0.243744	Cluster 1	6966
Dlg1	Dlg1	discs large MAGUK scaffold protein 1	0.306156	Cluster 1	6966
Dlg3	Dlg3	discs large MAGUK scaffold protein 3	0.38395	Cluster 1	6966
Dlg5	Dlg5	discs large MAGUK scaffold protein 5	0.159785	Cluster 1	6966
Dlgap4	Dlgap4	DLG associated protein 4	0.256737	Cluster 1	6966
Dlk1	Dlk1	delta like non-canonical Notch ligand 1	0.416578	Cluster 1	6966
Dlst	Dlst	dihydrolipoamide S-succinyltransferase	0.0723417	Cluster 1	6966
Dmac1	Dmac1	distal membrane arm assembly complex 1	0.227532	Cluster 1	6966
Dmap1	Dmap1	DNA methyltransferase 1-associated protein 1	0.16022	Cluster 1	6966
Dmbx1	Dmbx1	diencephalon/mesencephalon homeobox 1	0.297931	Cluster 1	6966
Dmc1	Dmc1	DNA meiotic recombinase 1	0.334456	Cluster 1	6966
Dmd	Dmd	dystrophin	0.258928	Cluster 1	6966
Dmpk	Dmpk	DM1 protein kinase	0.146399	Cluster 1	6966
Dmrt1	Dmrt1	doublesex and mab-3 related transcription factor 1	0.420022	Cluster 1	6966
Dmrt3	Dmrt3	doublesex and mab-3 related transcription factor 3	0.474312	Cluster 1	6966
Dmrta1	Dmrta1	DMRT-like family A1	0.281213	Cluster 1	6966
Dmrtc1c1	Dmrtc1c1	DMRT-like family C1c1	0.356513	Cluster 1	6966
Dmtf1	Dmtf1	cyclin D binding myb-like transcription factor 1	0.195855	Cluster 1	6966
Dmwd	Dmwd	DM1 locus, WD repeat containing	0.134553	Cluster 1	6966
Dmxl1	Dmxl1	Dmx-like 1	0.260018	Cluster 1	6966
Dmxl2	Dmxl2	Dmx-like 2	0.210695	Cluster 1	6966
Dnah11	Dnah11	dynein, axonemal, heavy chain 11	0.164262	Cluster 1	6966
Dnajc1	Dnajc1	DnaJ heat shock protein family (Hsp40) member C1	0.167449	Cluster 1	6966
Dnajc11	Dnajc11	DnaJ heat shock protein family (Hsp40) member C11	0.168698	Cluster 1	6966
Dnajc13	Dnajc13	DnaJ heat shock protein family (Hsp40) member C13	0.24154	Cluster 1	6966
Dnajc19	Dnajc19	DnaJ heat shock protein family (Hsp40) member C19	0.251028	Cluster 1	6966
Dnajc24	Dnajc24	DnaJ heat shock protein family (Hsp40) member C24	0.156037	Cluster 1	6966
Dnajc5	Dnajc5	DnaJ heat shock protein family (Hsp40) member C5	0.267322	Cluster 1	6966
Dnajc7	Dnajc7	DnaJ heat shock protein family (Hsp40) member C7	0.0827946	Cluster 1	6966
Dnajc8	Dnajc8	DnaJ heat shock protein family (Hsp40) member C8	0.149101	Cluster 1	6966
Dnajc9	Dnajc9	DnaJ heat shock protein family (Hsp40) member C9	0.276357	Cluster 1	6966
Dnase1l1	Dnase1l1	deoxyribonuclease 1-like 1	0.237343	Cluster 1	6966
Dnase2	Dnase2	deoxyribonuclease 2, lysosomal	0.338802	Cluster 1	6966
Dnd1	Dnd1	DND microRNA-mediated repression inhibitor 1	0.377615	Cluster 1	6966
Dnlz	Dnlz	DNL-type zinc finger	0.196632	Cluster 1	6966
Dnm1	Dnm1	dynamin 1	0.189602	Cluster 1	6966
Dnmbp	Dnmbp	dynamin binding protein	0.213101	Cluster 1	6966
Dnmt1	Dnmt1	DNA methyltransferase 1	0.387894	Cluster 1	6966
Dnmt3a	Dnmt3a	DNA methyltransferase 3 alpha	0.354219	Cluster 1	6966
Dnmt3b	Dnmt3b	DNA methyltransferase 3 beta	0.384611	Cluster 1	6966
Dnpep	Dnpep	aspartyl aminopeptidase	0.126214	Cluster 1	6966
Dnttip2	Dnttip2	deoxynucleotidyltransferase, terminal, interacting protein 2	0.271183	Cluster 1	6966
Dock1	Dock1	dedicator of cyto-kinesis 1	0.336906	Cluster 1	6966
Dock10	Dock10	dedicator of cytokinesis 10	0.400846	Cluster 1	6966
Dock11	Dock11	dedicator of cytokinesis 11	0.411872	Cluster 1	6966
Dock3	Dock3	dedicator of cyto-kinesis 3	0.262164	Cluster 1	6966
Dock5	Dock5	dedicator of cytokinesis 5	0.410684	Cluster 1	6966
Dock6	Dock6	dedicator of cytokinesis 6	0.333315	Cluster 1	6966
Dock7	Dock7	dedicator of cytokinesis 7	0.176934	Cluster 1	6966
Dock8	Dock8	dedicator of cytokinesis 8	0.191751	Cluster 1	6966
Dock9	Dock9	dedicator of cytokinesis 9	0.228165	Cluster 1	6966
Dohh	Dohh	deoxyhypusine hydroxylase	0.168918	Cluster 1	6966
Dok1	Dok1	docking protein 1	0.435978	Cluster 1	6966
Dok2	Dok2	docking protein 2	0.21017	Cluster 1	6966
Dolk	Dolk	dolichol kinase	0.217983	Cluster 1	6966
Dolpp1	Dolpp1	dolichyldiphosphatase 1	0.141055	Cluster 1	6966
Dop1a	Dop1a	DOP1 leucine zipper like protein A	0.210691	Cluster 1	6966
Dop1b	Dop1b	DOP1 leucine zipper like protein B	0.2711	Cluster 1	6966
Dpagt1	Dpagt1	dolichyl-phosphate N-acetylglucosaminephosphotransferase 1	0.190417	Cluster 1	6966
Dpep1	Dpep1	dipeptidase 1	0.270325	Cluster 1	6966
Dpf1	Dpf1	double PHD fingers 1	0.310475	Cluster 1	6966
Dph1	Dph1	diphthamide biosynthesis 1	0.139367	Cluster 1	6966
[truncated: 15,446 more rows]

## Sheet: (D) Ovary
unique_gene_id	gene_name	description	Coefficient of Variation	MCL Cluster	MCL Cluster Size
[truncated: 15,847 more rows]

[truncated: 2 more sheets: (E) White Adipose Tissue, (F) WAT CSF1R dependent genes]
