# Supplementary material for: Wild-type bone marrow cells repopulate tissue resident macrophages and reverse the impacts of homozygous CSF1R mutation
Source: PLoS Genet. 2025 Jan 27;21(1):e1011525. doi: 10.1371/journal.pgen.1011525 (PMC11785368; doi:10.1371/journal.pgen.1011525)
Supplement: S8 Table — (XLSX) [file pgen.1011525.s015.xlsx]

## Sheet: (A) LTTx Brain Expression
unique_gene_id	gene_name	description	lttx_brain_fko1_S45	lttx_brain_fko2_S46	lttx_brain_fko3_S47	lttx_brain_fko4_S48	lttx_brain_mko1_S49	lttx_brain_fwt1_S50	lttx_brain_fwt2_S51	lttx_brain_fwt3_S52	lttx_brain_mwt1_S53	lttx_brain_mwt2_S54
condition_sex			f_ko	f_ko	f_ko	f_ko	m_ko	f_wt	f_wt	f_wt	m_wt	m_wt
condition			ko	ko	ko	ko	ko	wt	wt	wt	wt	wt
sex			female	female	female	female	male	female	female	female	male	male
tissue			lttx_brain	lttx_brain	lttx_brain	lttx_brain	lttx_brain	lttx_brain	lttx_brain	lttx_brain	lttx_brain	lttx_brain
tissue_condition			lttx_brain_ko	lttx_brain_ko	lttx_brain_ko	lttx_brain_ko	lttx_brain_ko	lttx_brain_wt	lttx_brain_wt	lttx_brain_wt	lttx_brain_wt	lttx_brain_wt
1700066B19Rik	1700066B19Rik	RIKEN cDNA 1700066B19 gene	1.23155	0.678723	0.40349	0.990637	0.667286	0.916048	0.544582	0.532116	0.727656	1.21381
1700092M07Rik	1700092M07Rik	RIKEN cDNA 1700092M07 gene	5.08765	11.6044	7.5034	6.94935	3.12629	3.36747	12.1708	6.75478	8.66412	10.0273
3110082J24Rik	3110082J24Rik	RIKEN cDNA 3110082J24 gene	0.945624	0	0.931459	2.80536	0.209443	0.501744	1.50858	0	1.60249	0.78192
4933400A11Rik	4933400A11Rik	RIKEN cDNA 4933400A11 gene	0	0	0	0	0	0	0	0	0	0
4933403O08Rik	4933403O08Rik	RIKEN cDNA 4933403O08 gene	0	0	0	0	0	0	0	0	0	0
A1bg	A1bg	alpha-1-B glycoprotein	0.14757	0.200283	0.104043	0	0.0405589	0.571438	0	0.171904	0.265064	0.178529
A1cf	A1cf	APOBEC1 complementation factor	0.0108356	0.0408091	0.0323849	0	0.115525	0.0700436	0.0347718	0.0789754	0.0644233	0.0785079
A2m	A2m	alpha-2-macroglobulin	11.6255	8.1142	10.624	10.6698	8.85146	7.73151	12.3644	9.58339	5.45389	8.52207
A2ml1	A2ml1	alpha-2-macroglobulin-like 1	0.0322986	0.04634	0.0321778	0.0635314	0.0472641	0.758354	0.0518239	0.172634	0.0213368	0.0910055
A3galt2	A3galt2	alpha 1,3-galactosyltransferase 2	1.21985	1.14725	1.47251	1.45478	0.800155	1.13101	1.45648	1.70103	0.69536	1.72636
A4galt	A4galt	alpha 1,4-galactosyltransferase (P blood group)	0.243716	0.273853	0.0733084	0.145022	0.052669	0	0	0.0887153	0.195574	0.147437
A4gnt	A4gnt	alpha-1,4-N-acetylglucosaminyltransferase	0	0	0	0	0	0	0	0	0	0
Aaas	Aaas	aladin WD repeat nucleoporin	21.439	19.5269	18.7564	22.0286	20.4672	23.2043	17.6096	18.9435	23.4621	21.5086
AABR07000089.1	AABR07000089.1	vomeronasal type-2 receptor 26-like	0	0	0	0	0	0	0	0	0	0
AABR07000137.1	AABR07000137.1	taste receptor, type 2, member 138	0	0	0	0	0	0	0	0	0	0
AABR07000147.1	AABR07000147.1	coronin 1C	0	0	0	0	0	0	0	0	0	0
AABR07000156.1	AABR07000156.1	C-C motif chemokine ligand 11	4.80764	5.05649	4.26418	5.01547	7.43444	5.10695	5.30712	4.73258	6.75992	5.97924
AABR07000158.1	AABR07000158.1	UDP-glucose ceramide glucosyltransferase	0	0	0	0	0	0	0	0	0	0
AABR07000159.2	AABR07000159.2	N-acetylated alpha-linked acidic dipeptidase-like 1	0	0.494622	0.993968	0	0.146954	0	1.78129	0	0.225849	0
AABR07000159.4	AABR07000159.4	growth factor receptor bound protein 14	0	0	0	0	0	0	0	0	0	0
AABR07000261.1	AABR07000261.1	adenylate cyclase activating polypeptide 1	3.46015	4.70528	2.83879	3.28559	5.05245	3.96583	3.95697	3.00157	4.92758	6.53734
AABR07000276.1	AABR07000276.1	similar to olfactory receptor 1394	1.28631	0.312628	0	0	0.0921925	0	0	0.206691	0	0.524353
AABR07000385.1	AABR07000385.1	VAMP associated protein A	0	0	0	0	0	0	0	0	0	0
AABR07000398.1	AABR07000398.1	IKAROS family zinc finger 4	3389.96	433.054	1484.77	2424.33	5109.3	7090.82	2805.12	1065.65	5835.09	2164.69
AABR07000534.1	AABR07000534.1	yippee-like 5	10.5805	9.44817	7.91943	8.49082	10.9987	10.0538	11.136	7.98525	9.80763	12.4987
AABR07000581.1	AABR07000581.1	phospholipase C, beta 2	0	0	0	0	0	0	0	0	0	0
AABR07000583.1	AABR07000583.1	ligand dependent nuclear receptor interacting factor 1	0	0	0	0	6.85e-08	0	2.35e-07	0	4.07e-07	0
AABR07000595.1	AABR07000595.1	Ac1254	0	0	0	0	0.0571752	0	0.143286	0	0.0894719	0
AABR07000629.1	AABR07000629.1	rCG42854-like	0	0	0	0	0	0	0	0	0	0
AABR07000733.1	AABR07000733.1	ATP binding cassette subfamily B member 11	0.421147	0.290805	0	0	0.156994	0	0	0	0.147175	0
AABR07000738.1	AABR07000738.1	sodium voltage-gated channel beta subunit 4	0	0.251492	0.510409	0.66773	0	1.40267	0	0	0.656702	0.509568
AABR07000740.1	AABR07000740.1	uncharacterized LOC103690177	0	0	0	0	0	0	0	0	0	0
AABR07000902.1	AABR07000902.1	chromatin accessibility complex subunit 1	38.4218	22.0018	23.8407	11.5359	40.9891	41.7091	21.4846	29.8201	33.47	33.6042
AABR07000989.1	AABR07000989.1	RAS protein activator like 3	3.02296	1.25405	0.745185	0.745096	3.82013	1.60479	1.20471	2.54821	0	0.622584
AABR07001099.2	AABR07001099.2	solute carrier family 32 member 1	33.4923	24.4964	25.4093	28.6905	36.9983	37.7	25.5332	24.8625	41.64	28.4887
AABR07001100.1	AABR07001100.1	WD repeat and coiled coil containing	4.19341	1.31787	6.65381	2.51266	3.65599	0	4.22828	2.68826	1.52109	3.01969
AABR07001160.1	AABR07001160.1	lambda-chain C1-region-like	0.566831	0.339032	0.422572	0.49624	0.277572	0.349089	0.126924	0.13265	0.112696	0.40028
AABR07001348.1	AABR07001348.1	olfactory receptor 812	0	0	0	0	0	0	0	0	0	0
AABR07001408.1	AABR07001408.1	proline rich protein 2-like 1	0	0.523531	0	0	0	0	0	0	0	0
AABR07001416.1	AABR07001416.1	FMS-related tyrosine kinase 1	0.0311543	0.182593	0.0464993	0	0.120544	0	0.0499385	0	0.123714	0
AABR07001512.1	AABR07001512.1	glucagon-like peptide 2 receptor	0	0.206002	0	0	0.237107	0.400869	0.976015	0.364807	0	0
AABR07001516.1	AABR07001516.1	synaptopodin 2	0	0	0	0	0	0	0	0	0	0
AABR07001519.1	AABR07001519.1	SSU72 homolog, RNA polymerase II CTD phosphatase	8.5903	3.11225	1.4908	4.52528	6.13361	3.20847	2.87883	3.66554	3.10811	5.03717
AABR07001573.2	AABR07001573.2	calcium/calmodulin-dependent protein kinase ID	0.460271	0.127009	0.110433	0.612869	1.08566	1.58974	1.68856	0.332456	0.199818	0.283729
AABR07001592.2	AABR07001592.2	ADP-ribosylation factor like GTPase 5B	1.48826	0.137131	1.10073	0	0.980705	0	0	0.716728	1.00468	0.306388
AABR07001896.1	AABR07001896.1	utrophin	1.6079	2.20164	0.917957	0.907342	0.920053	0.339625	0.333385	0.765964	1.41792	0.871686
AABR07001902.1	AABR07001902.1	HAUS augmin-like complex, subunit 1	0	0	0	0.184534	0	0.200372	0.1998	0	0	0
AABR07001905.1	AABR07001905.1	transcription activation suppressor	0.983395	0	0.437022	0	0	0	0	0	0	0
AABR07001905.2	AABR07001905.2	similar to Zinc finger protein 208	1.15425	2.20562	1.58521	2.23631	1.63733	1.81055	2.10549	1.67201	0.944658	1.9234
AABR07001910.1	AABR07001910.1	Meis homeobox 3	0.86419	1.19637	0.98873	1.79464	1.11261	1.48476	1.47458	1.15202	0.674607	1.10484
AABR07001923.1	AABR07001923.1	rCG55159-like	0.446033	0.604583	0.634648	0.855951	0.499155	0.688249	0.430812	0.65668	0.472508	0.925102
AABR07001926.1	AABR07001926.1	olfactory receptor 2A2-like	0	0.176076	0	0	0	0.0630792	0	0.056943	0	0
AABR07001926.3	AABR07001926.3	histidyl-tRNA synthetase 2, mitochondrial	0	0	6.81e-10	0	0	0	0	0	0	0
AABR07001967.1	AABR07001967.1	vomeronasal type-2 receptor 26-like	0	0	0	0	0	0	0	0	0	0
AABR07002025.1	AABR07002025.1	olfactory receptor 1593	0	0	0	1.90295	0	0	0	0	0	0
AABR07002044.1	AABR07002044.1	potassium voltage-gated channel subfamily A regulatory beta subunit 3	0	0	0	0	0	0	0	0	0	0
AABR07002065.1	AABR07002065.1	olfactory receptor 298	1.54775	2.75832	1.31047	6.12725	1.60652	5.06968	1.12992	2.63574	2.91036	1.85234
AABR07002065.2	AABR07002065.2	phosphoglycolate phosphatase	2.17485	1.9332	1.65517	1.55102	2.34414	3.22121	1.58291	1.78542	1.74314	2.14879
AABR07002068.1	AABR07002068.1	tetraspanin 11	2.28688	1.39104	1.16925	1.86984	2.43718	2.84623	2.08718	1.6193	1.62077	2.21527
AABR07002093.1	AABR07002093.1	leucine-rich repeat, Ig-like and transmembrane domains 2	0	0	0	0	0	0	0	0	0	0
AABR07002093.2	AABR07002093.2	taste receptor, type 2, member 143	0	0	0	0	0	0	0	0	0	0
AABR07002140.2	AABR07002140.2	Sp3 transcription factor	0	0	0	0	0	0	0	0	0	0
AABR07002209.1	AABR07002209.1	coiled-coil-helix-coiled-coil-helix domain-containing protein 2, mitochondrial-like	0	0	0	0	0	0	0	0	0	0
AABR07002241.1	AABR07002241.1	carbonyl reductase 4	0	0	0	0	0	0	0	0	0	0
AABR07002247.1	AABR07002247.1	ribonuclease H1	0.724836	0.644992	1.17942	0.674585	1.12347	1.70305	0.903112	0.880173	0.932925	1.01684
AABR07002418.1	AABR07002418.1	myeloid-derived growth factor	0	0	0	0	0	0	0	0	0	0
AABR07002467.1	AABR07002467.1	thrombospondin 2	0	0	0	0	0.0119634	0.0615041	0	0	0	0
AABR07002473.1	AABR07002473.1	BRD4 interacting chromatin remodeling complex associated protein	0	0	0	0	0	0	0	0	0	0
AABR07002499.1	AABR07002499.1	binder of sperm protein homolog 2	0	0	0	0	0	0	0	0	0	0
AABR07002622.1	AABR07002622.1	Rho GTPase activating protein 26	0	0	0	0	0	0	0	0	0	0
AABR07002623.1	AABR07002623.1	matrix remodeling associated 8	0	0	0	0	0	0	0	0	0	0
AABR07002659.1	AABR07002659.1	lysozyme G1	0	0	0	0	0	0	0	0	0	0
AABR07002677.1	AABR07002677.1	RGD1560398	2.92704	0.162546	0.433156	1.73572	0.522637	0.466264	0.0135056	1.99939	0.297354	0.72585
AABR07002680.2	AABR07002680.2	bromodomain containing 8	0.546316	0	0	0	0	0	0	0	0	0
AABR07002683.1	AABR07002683.1	membrane-spanning 4-domains subfamily A member 12-like	27.7523	26.0741	26.0893	26.1451	29.0848	28.7794	22.9559	24.4013	27.4768	29.1679
AABR07002689.1	AABR07002689.1	H1.5 linker histone, cluster member	0.125392	0.219827	0.0935753	0.369896	0.177711	0.0505707	0.0502484	0.091283	0.0311212	0.0758627
AABR07002774.1	AABR07002774.1	olfactory receptor 950	0.151307	0.124662	0.133766	0.28649	0.0456699	0.260723	0	0.191616	0.0793286	0.202811
AABR07002774.2	AABR07002774.2	zinc finger protein 780B	4.31374	4.6953	3.43513	3.44332	4.96193	4.16343	4.0939	4.25136	2.99804	5.35017
AABR07002774.3	AABR07002774.3	similar to RIKEN cDNA 2810408A11	0	1.94789	0.554053	0	1.59098	4.10824	0	1.3217	0	1.13493
AABR07002774.4	AABR07002774.4	pre-mRNA processing factor 40 homolog A	0.403695	0	0	0.663092	0	0	0	0	0	0
AABR07002775.1	AABR07002775.1	very low density lipoprotein receptor	0	0	0	0	0	0	0	0	0	0
AABR07002779.1	AABR07002779.1	transmembrane p24 trafficking protein 6	0	0	0	0	0	0	0	0	0	0
AABR07002782.1	AABR07002782.1	family with sequence similarity 32, member A	0	0	0	0	0	0	0	0	0	0
AABR07002783.1	AABR07002783.1	lymphotoxin-beta	0	0	0	0	0	0	0	0	0	0
AABR07002784.1	AABR07002784.1	murinoglobulin 2	3.86846	3.57358	2.77043	3.33109	3.20543	2.99018	3.36982	3.26117	2.58064	3.18352
AABR07002848.1	AABR07002848.1	VPS39 subunit of HOPS complex	7.74147	6.23683	4.70629	10.6753	9.48981	10.1597	7.31996	4.71215	8.80134	7.89655
AABR07002854.1	AABR07002854.1	nuclear receptor interacting protein 1	0	0	0	0	0	0	0	0	1.04517	0
AABR07002868.1	AABR07002868.1	scavenger receptor cysteine rich family member with 5 domains	2.1056	2.89039	2.62422	2.52412	2.93595	1.62112	1.44506	2.51517	2.2798	1.17586
AABR07002870.1	AABR07002870.1	lysophosphatidylcholine acyltransferase 4	0.552632	0	0	0	0	3.36e-07	0.621322	0.13633	0	0.00819283
AABR07002870.2	AABR07002870.2	CDC42 effector protein 4	0.571862	0.245809	0.171028	0.840057	0.0715658	0.740021	0.550829	0.500481	0.113223	0.689824
AABR07002885.1	AABR07002885.1	zinc finger protein 82-like	0.405955	0.177345	0.262591	0.423265	0.304174	0.0522834	0.107684	0.442714	0.200476	0.43109
AABR07002893.1	AABR07002893.1	EYA transcriptional coactivator and phosphatase 2	0.431996	0.48386	0.589107	0	1.19384	0.886667	0.264863	0.723954	0.927108	0.08069
AABR07002896.1	AABR07002896.1	RIKEN cDNA 6030458C11 gene	0.552632	0	0	0	0	3.36e-07	0.621322	0.13633	0	0.00819283
AABR07002945.1	AABR07002945.1	leucine rich repeat containing 25	1.49494	0.853498	0.558884	0.551471	0.734698	0.755722	0.900039	0.817808	0.647484	0.648119
AABR07002966.1	AABR07002966.1	epsin 3	0	0	0	0	0	0.317104	0	0	0	0
AABR07003056.1	AABR07003056.1	transmembrane p24 trafficking protein 2	0	0.441549	0.215613	0.797939	0.611484	1.20656	0.553912	3.56e-05	0	0.80989
AABR07003056.3	AABR07003056.3	GTP cyclohydrolase I feedback regulator	1.86322	0	0	0	1.20912	11.0964	0	0	0	2.35769
AABR07003173.1	AABR07003173.1	electron transfer flavoprotein regulatory factor 1	1.34904	0.643023	0.402145	0.397869	0.957907	0.695496	1.03682	0.39294	0.697859	0.719843
AABR07003176.1	AABR07003176.1	death-associated protein kinase 2	8.97848	8.92581	6.75225	8.28246	3.64957	4.20542	8.15577	7.66335	4.92799	8.15417
AABR07003235.1	AABR07003235.1	sialic acid binding Ig-like lectin 8	0.311329	0.705321	0.697012	0.27552	0.529455	0.452024	0.0499044	0.0906582	0.123629	0.339034
AABR07003235.2	AABR07003235.2	similar to RIKEN cDNA 1810055G02	0	0	0	0	0	0.309729	0	0	0	0
AABR07003241.1	AABR07003241.1	matrix metallopeptidase 16	0	0	0	0	0	0	0	0	0	0
AABR07003241.2	AABR07003241.2	SMAD family member 5	0	0	0	0	0	0	0	0	0	0
AABR07003241.3	AABR07003241.3	SLIT and NTRK-like family, member 5	0	0	0	0	0	0	0	0	0	0
AABR07003244.1	AABR07003244.1	N-deacetylase and N-sulfotransferase 4	0	0	0	0	0	0	0	0	0	0
AABR07003250.1	AABR07003250.1	olfactory receptor 144-like	0	0.266638	0	0	0	0	0	0	0.12232	0
AABR07003273.1	AABR07003273.1	potassium inwardly-rectifying channel, subfamily J, member 10	0	0.149166	0	0	0.568284	0.428597	0.429828	0	0.825297	0
AABR07003291.1	AABR07003291.1	mitochondrial pyruvate carrier 2	0	0	0	0	0	0	0	0	0	0
AABR07003302.1	AABR07003302.1	urotensin 2B	0	0	0	0	0	0	0	0	0	0
AABR07003433.1	AABR07003433.1	RAD51 paralog C	0	0	0	0	0	0	0	0	0	0
AABR07003610.1	AABR07003610.1	transmembrane and coiled-coil domains 2	0	0	0	0	0	0	0	0	0	0
AABR07003616.1	AABR07003616.1	zinc finger and SCAN domain-containing protein 5B-like	0	0	0	0	0	0	0	0	0	0
AABR07003833.1	AABR07003833.1	immunoglobulin superfamily, member 9	0	0	0	0	0	0	0	0	0	0
AABR07003933.1	AABR07003933.1	LKAAEAR motif containing 1	13.0348	7.53285	9.77637	8.47972	14.6031	13.8499	8.32687	5.30616	9.08974	7.92298
AABR07004183.1	AABR07004183.1	cysteine-rich secretory protein 2	0	0	0	0	0	0	0	0	0	0
AABR07004190.1	AABR07004190.1	aldehyde oxidase 2	0	0	0	0	0	0	0	0	0	0
AABR07004232.1	AABR07004232.1	arginine vasopressin receptor 1A	8.12268	5.82884	6.13273	7.08791	11.173	9.13625	6.08461	5.64137	7.71475	8.77033
AABR07004437.1	AABR07004437.1	phosphatidylinositol-5-phosphate 4-kinase type 2 beta	3.63949	2.21859	4.82069	2.8617	4.63101	2.52284	6.84143	4.95531	4.6685	1.79376
AABR07004507.1	AABR07004507.1	similar to melanoma ubiquitous mutated protein	0.070967	0.0828622	0.176616	0.0523407	0	0.0763736	0.0379324	0.0689146	0.0821388	0
AABR07004511.1	AABR07004511.1	PWWP domain-containing protein MUM1-like	0.070967	0.0828622	0.176616	0.0523407	0	0.0763736	0.0379324	0.0689146	0.0821388	0
AABR07004539.1	AABR07004539.1	myosin, light chain 4	0	0	0	0	0	0	0	0	0	0
AABR07004560.1	AABR07004560.1	transient receptor potential cation channel, subfamily C, member 3	0	0	0	0	0	0	0	0	0	0
AABR07004684.1	AABR07004684.1	insulin-like growth factor binding protein 3	0	0	0	0	0	0	0	0	0	0
AABR07004746.1	AABR07004746.1	tropomyosin 4	0	0	0	0	0	0	0	0	0	0
AABR07004776.1	AABR07004776.1	similar to PRAME family member DJ1198H6.2	1.61024	0.453748	5.91963	2.4157	0.556495	0	0	2.35743	0.834513	0
AABR07004891.1	AABR07004891.1	Hedgehog-interacting protein	0	1.9739	10.264	13.0597	8.41395	0	3.02984	11.5077	19.0802	11.1563
AABR07004947.1	AABR07004947.1	kinesin family member 26B	0	0	0	0	0	0	0	0	0	0
AABR07004960.1	AABR07004960.1	erythrocyte membrane protein band 4.1 like 4B	0	0	0	0	0	0	0	0	0	0
AABR07004966.1	AABR07004966.1	endoplasmic reticulum protein 44	0	0	0	0	0	0	0	0	0	0
AABR07004975.1	AABR07004975.1	semaphorin 3A	0	0	0	0	0	0	0	0	0	0
AABR07004992.1	AABR07004992.1	AT hook, DNA binding motif, containing 1	0.205785	0	0	0	0.256275	0	0.379651	0.6899	0	0
AABR07005027.1	AABR07005027.1	SPRY domain containing 3	1.74817	1.3981	2.07691	0.34353	1.27115	0.74657	1.11631	2.19458	1.04952	0.995466
AABR07005031.1	AABR07005031.1	serine/threonine kinase 32B	0.265727	0	0	0	0	0	0	0.782542	0	0.238679
AABR07005040.1	AABR07005040.1	pancreatic progenitor cell differentiation and proliferation factor	0	0	0	0.458637	0.821726	0	0	0.447561	0	0
AABR07005506.1	AABR07005506.1	misato mitochondrial distribution and morphology regulator 1	0	0	0	0	0	0	0	0	0	0.199896
AABR07005588.1	AABR07005588.1	zinc finger protein 763	24.9183	20.1258	22.2443	26.0097	28.1965	28.4689	22.9535	23.8657	26.8756	23.0087
AABR07005597.1	AABR07005597.1	myosin, heavy chain 15	0.0771137	0.0277115	0	0	0	0	0.0412138	0	0.0510113	0.0932566
AABR07005618.1	AABR07005618.1	acetylserotonin O-methyltransferase-like	10.0251	10.5391	7.30613	14.5383	15.1334	13.6406	9.17042	10.2167	7.60216	7.86033
AABR07005632.1	AABR07005632.1	putative ankyrin repeat domain-containing protein 19	0.0151091	0	0	0	0	0	0	0	0.0267702	0
AABR07005633.1	AABR07005633.1	striatin 4	10.4301	7.19856	9.82204	7.35422	15.7451	20.3827	14.4954	15.9884	5.54431	9.94203
AABR07005667.1	AABR07005667.1	golgi phosphoprotein 3-like	0	0.120825	0	0	0.0472039	0	0	0	0.222039	0.0902324
AABR07005723.1	AABR07005723.1	colony stimulating factor 1 receptor	0	0.0315702	0	0	0.0743763	0	0	0	0	0
AABR07005775.1	AABR07005775.1	pantothenate kinase 1	1.42041	1.03283	1.58183	1.57004	1.21555	3.22205	1.51157	1.02862	2.4876	0.722251
AABR07005779.1	AABR07005779.1	TNF superfamily member 13	1.76522	1.86831	1.21059	1.48075	0.975066	1.37575	1.4718	1.59298	0.841152	2.04807
AABR07005806.1	AABR07005806.1	armadillo repeat-containing X-linked protein 1	12.3114	15.3963	27.6022	10.8516	31.3054	11.1631	8.45542	21.7777	38.3671	23.9085
AABR07005821.1	AABR07005821.1	ELAV like RNA binding protein 2	0.0886009	0.104573	0.395336	0.130596	0.363884	2.21612	0	0	0.0392457	0.155641
AABR07005844.1	AABR07005844.1	importin 11	0	0.0150341	0	0.0822551	0.140402	0.586126	0	0	0	0
AABR07005886.1	AABR07005886.1	eukaryotic translation elongation factor 1 epsilon 1	0	0	0	0	0	0	0	0	0	0
AABR07005961.1	AABR07005961.1	60S ribosomal protein L27a-like	3.67495	0	0	0	1.24764	0	0	0	2.01616	0
AABR07005983.1	AABR07005983.1	defensin beta 33	0.670874	0.675723	0.387837	0.203284	0.70038	0.296224	1.25427	0.456466	0.534487	0.553671
AABR07005985.1	AABR07005985.1	recombination activating 1	0.600915	0.168341	0.259063	0	0.0405832	0.531466	0.368805	0.0331976	0.203925	0.129209
AABR07006025.1	AABR07006025.1	bone morphogenetic protein receptor type 2	33.8233	26.4869	27.2039	26.7498	32.1299	30.4075	28.5609	24.3687	31.4002	25.5881
AABR07006030.1	AABR07006030.1	succinate receptor 1	0.33651	0.322276	0.16243	0.226891	0.171127	0.640779	0.158978	0.323476	0.239124	0.28237
AABR07006032.1	AABR07006032.1	NUS1 dehydrodolichyl diphosphate synthase subunit	0	0	0	0	0	0	0	0	0	0
AABR07006033.1	AABR07006033.1	mitochondrial ribosomal protein L58	0	0	0	0	0	0	0	0	0	0
AABR07006042.1	AABR07006042.1	zinc finger protein 169	0	0	0	0	0	0	0	0	0	0
AABR07006049.1	AABR07006049.1	interleukin 18 binding protein	0	0	0	0	0	0	0	0	0	0
AABR07006055.1	AABR07006055.1	UBX domain protein 2B	0	0	0	0	0	0	0	0	0	0
AABR07006142.1	AABR07006142.1	transmembrane p24 trafficking protein 6	0	0	0	0	0	0	0	0	0	0
AABR07006232.1	AABR07006232.1	dual specificity phosphatase 3	0	0	0	0	0.180594	0	0	0	0	1.01432
AABR07006242.1	AABR07006242.1	thymocyte selection associated	0	0	0	0	0	1.26303	0	0.382056	0	0
AABR07006258.1	AABR07006258.1	family with sequence similarity 76, member B	1.37667	2.49643	2.58e-05	4.95524	3.31351	0	3.69501	1.06532	0.341234	5.10737
AABR07006258.2	AABR07006258.2	testis expressed 101	8.39743	5.88318	9.95767	2.615	2.5157	5.45474	0	0	3.61751	2.29782
AABR07006259.1	AABR07006259.1	zinc finger protein 623	0	0	0	0	0	0	0	0	0	0
AABR07006264.1	AABR07006264.1	N-acetyltransferase 3	0	0	0	0	0	0	0	0	0	0
AABR07006269.1	AABR07006269.1	RAS guanyl releasing protein 2	0.155376	0.106927	0.115624	0	0	0	0	0	0	0
AABR07006275.1	AABR07006275.1	vomeronasal 1 receptor 15	0.55475	0.252347	0	0.570528	0.576508	0	0.337293	0.106795	0	0.355423
AABR07006278.1	AABR07006278.1	PAK1 interacting protein 1	0.8997	0.537736	0.788542	0.529787	0.400479	0.63405	0.555015	1.36277	1.04943	0.402673
AABR07006283.1	AABR07006283.1	kringle containing transmembrane protein 1	0	0	0	1.91265	0	0	0.689891	2.50265	0	0
AABR07006451.1	AABR07006451.1	olfactory receptor 94	0	0.144797	0.208095	0.0964725	0.036335	0	0.0856905	0.170717	0.0586389	0
AABR07006458.1	AABR07006458.1	RAN, member RAS oncogene family	4.21289	2.87586	3.02376	4.9238	5.7933	5.18964	3.82087	2.83407	3.0405	2.74347
AABR07006474.1	AABR07006474.1	coordinator of PRMT5 and differentiation stimulator	0.344358	0.0625719	0.170468	0	0	0	0	0	0	0.280059
AABR07006480.1	AABR07006480.1	2-like	0	0	0	0	0	0	0.0539913	0	0	0
AABR07006504.1	AABR07006504.1	PRAME family member 12	0	0	0	0	0	0	0	0	0	0
AABR07006536.1	AABR07006536.1	ATP synthase F1 subunit delta	0.715883	0.428171	0	0.341734	1.02456	0.185986	1.11219	0.809031	0.426655	0.286639
AABR07006542.1	AABR07006542.1	YTH domain containing 1	0	0	0	0	0	0	0	0	0	0
AABR07006544.1	AABR07006544.1	hypothetical protein LOC688842	0	0	0	0	0	0	0	0	0	0
AABR07006576.1	AABR07006576.1	receptor accessory protein 6	0	0	0	0	0	0	0	0	0	0
AABR07006672.1	AABR07006672.1	coenzyme Q5, methyltransferase	7.04226	7.53586	10.6184	9.74566	17.6593	9.09248	9.72835	8.89586	14.2447	14.4202
AABR07006688.1	AABR07006688.1	zinc finger protein 281	0	0	0	0	0.729617	0	0	0	0	0
AABR07006688.2	AABR07006688.2	protein tyrosine phosphatase, receptor type, U	0.397269	0.851393	0.681007	0.590796	0.354096	0.852383	0.96882	0.839536	0.596875	0.251052
AABR07006691.1	AABR07006691.1	ATP binding cassette subfamily A member 1	0	0	0	0	0	0	0	0	0	0
AABR07006774.1	AABR07006774.1	ectonucleotide pyrophosphatase/phosphodiesterase 6	3.97566	6.23424	3.28394	3.06525	2.20202	0.504115	3.89117	4.01865	5.12057	3.10207
AABR07006775.1	AABR07006775.1	1-acylglycerol-3-phosphate O-acyltransferase 3	0.0889405	0	0	0	0	0	0	0	0	0.554706
AABR07006823.1	AABR07006823.1	LRRGT00038	0	0	0	0	0	0	0	0	0	0
AABR07006871.1	AABR07006871.1	ring-box 1	0.173603	0	0	0	0	0	0.276787	0	0.349466	0
AABR07007000.1	AABR07007000.1	transcription factor 7 like 2	4.74898	3.41071	5.72122	2.84331	5.08256	6.16447	2.12986	5.36563	3.57474	3.45173
AABR07007023.1	AABR07007023.1	transmembrane protein 201	7.22002	6.70444	7.32019	7.46668	11.5691	10.0708	6.81754	9.24645	8.86557	10.8335
AABR07007032.1	AABR07007032.1	platelet-activating factor acetylhydrolase 1b, regulatory subunit 1	60.5207	65.4196	64.5795	74.0833	48.3754	53.1377	67.4875	66.3819	51.0022	74.4869
AABR07007068.1	AABR07007068.1	regulatory factor X-associated protein	8.6503	5.56785	5.50544	7.18987	8.22369	7.69913	7.93368	6.66741	5.32386	5.18068
AABR07007121.1	AABR07007121.1	hornerin	22.2238	13.795	14.0047	19.6105	13.1082	11.638	17.2058	17.6932	15.9956	18.5356
AABR07007130.2	AABR07007130.2	leucine rich repeats and calponin homology domain containing 2	3.10785	0.875644	5.71065	6.98431	0	0	1.57215	2.2711	1.60991	0
AABR07007134.1	AABR07007134.1	nudE neurodevelopment protein 1	0	0.219934	0.397691	0.395089	0.259007	0	0.427677	0.581796	0	0
AABR07007146.1	AABR07007146.1	lymphocyte activating 3	0.115617	0	0	0	0	0	0	0	0	0
AABR07007399.1	AABR07007399.1	beta-secretase 2	0.339594	0	0.486014	1.25193	0.330726	0	1.01749	0.245446	0.802322	0
AABR07007544.1	AABR07007544.1	zinc finger protein 182-like	1.06299	0.580648	0.788524	0	1.11224	0.425025	1.27184	0.384499	1.06522	0.649505
AABR07007642.1	AABR07007642.1	lysophosphatidic acid receptor 6	1.52148	0.696532	0.937429	1.1222	2.89149	3.77776	0.793093	0.665047	1.82941	1.44804
AABR07007675.1	AABR07007675.1	biogenesis of ribosomes BRX1	0	0	0	0	0.240572	0	0	0.557963	0	0
AABR07007675.2	AABR07007675.2	lymphocyte-specific protein 1	15.0582	27.6331	11.914	21.027	26.9761	33.2172	19.4327	25.8239	31.8037	27.0208
AABR07007744.2	AABR07007744.2	hydroxysteroid dehydrogenase like 2	0.138677	0.150559	0.410713	0	0.323146	0.222239	0.433426	0.601174	0.275026	0.16661
AABR07007769.1	AABR07007769.1	enoyl-CoA hydratase, mitochondrial-like	0.0223625	0.0120492	0	0	0	0	0	0.0977282	0.0887307	0
AABR07007839.1	AABR07007839.1	olfactory receptor 1271	3.16683	3.5281	3.12932	3.11335	5.33788	4.33386	2.58591	2.50487	3.90941	3.5971
AABR07007853.1	AABR07007853.1	leucine rich repeat containing 15	0	0.468197	0	0	0	0.230869	0.684861	5.16e-08	0.20716	0.699326
AABR07007905.1	AABR07007905.1	SHC adaptor protein 3	0	0	0.215793	0	0	0	0	0.211097	0.145186	0
AABR07007905.2	AABR07007905.2	glutamate-rich 3	59.0026	50.4899	58.911	53.6817	78.997	75.804	58.6603	58.2732	74.9488	69.0761
AABR07007928.1	AABR07007928.1	fibronectin type III domain containing 3a	0	0	0	0	0	0	0	0	0	0
AABR07007931.1	AABR07007931.1	WAP four-disulfide core domain 1	0	0	0	0	0	0	0	0	0	0
AABR07007978.1	AABR07007978.1	V-set and transmembrane domain containing 2A	0	0	0	0	0	0	0	0	0	0
AABR07008066.2	AABR07008066.2	basic helix-loop-helix family, member e40	64.4094	45.8285	37.8856	71.2632	114.082	92.4532	71.871	43.6125	60.9194	62.5631
AABR07008097.1	AABR07008097.1	similar to Phosphoglycerate kinase 1	0	0	0	0	0	0	0.070972	0	0	0.160904
AABR07008142.1	AABR07008142.1	G protein-coupled receptor 35	0	0	0	0	0	0	0	0	0	0
AABR07008152.1	AABR07008152.1	2'-5'-oligoadenylate synthetase-like	0	0	0	0	0	0	0	0	0.174733	0
AABR07008242.1	AABR07008242.1	zinc finger protein 879	0	0	0	0	0	0	0	0	0	0
AABR07008285.1	AABR07008285.1	FA complementation group L	0	0	0	0	0	0	0	0	0	0
AABR07008293.1	AABR07008293.1	glutamate ionotropic receptor NMDA type subunit 3A	0	0	0	0	0	0	0	0	0	0
AABR07008293.3	AABR07008293.3	sodium voltage-gated channel alpha subunit 7	0.466991	1.35381	1.41594	0.573998	0.772927	2.14895	1.51222	0	0.771753	1.26807
AABR07008298.1	AABR07008298.1	zinc finger protein 541	0	0	0.462422	0.229913	0	0	0	0	0.156698	0
AABR07008298.2	AABR07008298.2	Fc fragment of IgG receptor and transporter	0	0.118411	0.381577	0	0.0557602	0.136975	0	0	0.0863795	0.42147
AABR07008319.1	AABR07008319.1	matrilin 1	0	0.0470987	0.381577	0	0.0557602	0.136975	0	0.496366	0.0863795	0.42147
AABR07008350.1	AABR07008350.1	programmed cell death 2	0	0	0	0	0.0905983	0	0	0.121168	0	0
AABR07008370.1	AABR07008370.1	nascent polypeptide associated complex subunit alpha	0	0.0513065	0	0	0.218461	0	0	0	0.0589372	0
AABR07008439.1	AABR07008439.1	RAN binding protein 3-like	4.24646	9.72937	8.05942	7.74145	4.46177	3.52416	5.60321	8.26695	3.26123	9.12862
AABR07008608.1	AABR07008608.1	S100 calcium binding protein A9	4.89917	4.22562	5.14271	5.71322	4.86884	4.85639	4.18102	3.71329	3.4963	4.15405
AABR07008681.1	AABR07008681.1	lysine acetyltransferase 14	1.77682	3.20415	2.0862	2.97349	3.38408	2.81489	1.92702	1.18474	2.8245	2.87052
AABR07008724.1	AABR07008724.1	proliferation and apoptosis adaptor protein 15	0	0	0.83207	0	0	0	0	1.63972	0	0
AABR07008876.1	AABR07008876.1	similar to olfactory receptor Olr490	0	0	0	0	0	0	0	0	0	0
AABR07008904.1	AABR07008904.1	UBX domain protein 8	0	0.207538	0	0	0	0	0.161533	0	0.0990393	0
AABR07008911.1	AABR07008911.1	protein phosphatase 1, regulatory (inhibitor) subunit 1B	0	0	0	0	0	0	0	0	0	0
AABR07008940.1	AABR07008940.1	peripheral myelin protein 22	5.80452	6.78262	4.60084	5.88532	3.83535	5.25992	0.102842	6.32491	6.29411	3.77547
AABR07009105.1	AABR07009105.1	cytoplasmic polyadenylation element binding protein 2	0.536667	0.436544	0.398489	0.785876	0.17072	0.298032	0.75386	1.16101	0	0
AABR07009221.1	AABR07009221.1	DENN domain containing 4C	36.0756	17.9932	26.7325	24.6518	40.088	37.2074	32.4835	22.7336	37.3799	29.9082
AABR07009224.1	AABR07009224.1	olfactory receptor 6C2-like	0	0	0	0	0	0	0	0	0	0
AABR07009260.1	AABR07009260.1	nuclear casein kinase and cyclin-dependent kinase substrate 1	0.0486737	0.072029	0.185629	0.0718051	0.0687032	0.0589879	0.16136	0.124156	0.0602972	0.220722
AABR07009357.1	AABR07009357.1	profilin family, member 4	0	0	0	0	0	0	0	0	0	0
AABR07009373.1	AABR07009373.1	taxilin alpha	0	0	0	0	0	0	0	0	0	0
AABR07009572.1	AABR07009572.1	zinc finger CCCH-type containing, antiviral 1	3.41777	0.994078	0.676776	1.67894	1.39079	3.10205	1.27315	0.825205	2.62319	0.694826
AABR07009638.1	AABR07009638.1	ATPase plasma membrane Ca2+ transporting 4	0	0	0.309191	0	0	0	0	0	0.10368	0
AABR07009787.1	AABR07009787.1	zinc finger, DHHC-type containing 25	1.71913	3.2892	2.92109	3.83449	1.65022	2.08546	2.46135	2.44853	2.12475	2.39272
AABR07009834.1	AABR07009834.1	similar to Urinary protein 2 precursor (RUP-2)	54.9171	71.2022	54.7711	67.4312	58.7968	63.3894	60.637	64.4333	46.6935	68.4842
AABR07009890.1	AABR07009890.1	similar to small nuclear ribonucleoprotein polypeptide G	0	0	0	0	0	0	0	0	0	0
AABR07009931.1	AABR07009931.1	coxsackievirus and adenovirus receptor-like	0.782616	0	0.289736	0.288583	0.127699	0	0	0	0	0
AABR07009965.1	AABR07009965.1	SUMO-conjugating enzyme UBC9-like	1.40459	1.54667	0.297169	2.07261	1.96701	0.319774	1.27898	0.289829	0	0.493725
AABR07009978.1	AABR07009978.1	GTPase, very large interferon inducible 1	7.74203	2.95795	1.88624	2.71408	2.68324	2.60171	0.824159	3.89044	3.90162	4.47844
AABR07010085.1	AABR07010085.1	major facilitator superfamily domain containing 6	0.335864	0.0951867	1.07468	0	0	0	1.48467	0.485547	1.20129	0
AABR07010085.2	AABR07010085.2	signal-induced proliferation-associated 1 like 2	0	0	0	0.0468186	0	0.256027	0	0.0462148	0	0
AABR07010333.1	AABR07010333.1	GATA binding protein 3	0	0	0	0	0	0	0	0	0	0
AABR07010476.1	AABR07010476.1	rho GTPase-activating protein 20-like	0	0	0	0	0	0	0	0	0	0
AABR07010524.1	AABR07010524.1	sulfotransferase family 1E member 1	0	0	0	0	0.26953	0	0	0	0.207844	0
AABR07010672.1	AABR07010672.1	zinc finger protein (C2H2 type) 276	0	0	0	0	0	0	0	0	0	0.316324
AABR07010705.1	AABR07010705.1	olfactory receptor 302	1.89718	1.35014	2.87509	0.986713	2.25019	2.39409	2.61199	3.55629	1.88769	1.35065
AABR07010717.1	AABR07010717.1	MYC associated factor X	0.403854	0.21477	0.740277	0.17299	0.439578	0	0.404218	0.658813	0.740651	0
AABR07010747.1	AABR07010747.1	RNA binding motif protein 14	0	0	0	0	0	0	0	0	0	0
AABR07010840.1	AABR07010840.1	carbonic anhydrase 3	0	0	0	0	0	0	0	0	0	0
AABR07010899.1	AABR07010899.1	similar to GTPase activating protein testicular GAP1	0	0	0	0.0338363	0	0	0.0735678	0.0668285	0	0
AABR07010907.1	AABR07010907.1	SUZ RNA binding domain containing 1	0	0.0219517	0	0	0.0384135	0.0658021	0	0	0	0
AABR07010919.1	AABR07010919.1	trefoil factor 3	0	0	0	0	0	0	0	0	0	0
AABR07010944.1	AABR07010944.1	neural cell adhesion molecule 2	0.612563	2.25837	1.59682	3.16883	0.846107	3.23074	0.761178	0	2.3332	1.16249
AABR07011031.1	AABR07011031.1	putative olfactory receptor 2B3-like	0	0	0	0	0.877179	0	0.559039	0	0	0
AABR07011057.1	AABR07011057.1	tripartite motif containing 68	0.180287	0.159144	0.170174	0.161286	0.18399	0.169829	0.0674726	0.152797	0.10448	0.0519432
AABR07011057.2	AABR07011057.2	tripartite motif containing 68	0.836231	1.31822	1.07595	0.618888	1.25964	0.569545	0.792047	1.09776	0.958309	1.22592
AABR07011152.1	AABR07011152.1	vomeronasal 2 receptor, 75	0	0	0	0	0	0	0	0	0	0
AABR07011278.1	AABR07011278.1	testis expressed 2	0	0	0	0	0	0	0	0	0	0
AABR07011700.1	AABR07011700.1	tubulin, gamma complex associated protein 4	7.83547	4.97823	5.51627	7.02641	10.1869	9.93213	6.65488	6.05236	6.69888	8.70074
AABR07011733.1	AABR07011733.1	RAS protein activator like 3	4.38319	2.14554	2.94533	3.88324	6.16616	4.82131	3.70519	3.30411	5.20082	5.46677
AABR07011744.1	AABR07011744.1	delta like canonical Notch ligand 4	0	0	0.68921	0	2.20221	1.48342	0	0	0	0
AABR07011857.2	AABR07011857.2	transmembrane protein 30A	1.62734	0.474525	2.33103	1.56893	1.66689	2.71881	1.00175	1.09152	1.80709	0.911587
AABR07011951.1	AABR07011951.1	hypothetical LOC100361087	143.352	86.0384	101.382	124.203	156.653	220.442	118.96	124.664	132.912	99.6231
AABR07012039.1	AABR07012039.1	nonhomologous end-joining factor 1	18.3147	17.3847	11.1636	10.5669	39.5645	13.1918	18.6364	18.9651	32.6225	32.683
AABR07012054.1	AABR07012054.1	SURP and G patch domain containing 1	113.191	98.7157	90.5032	103.682	132.83	105.566	96.2345	102.566	116.444	100.061
AABR07012129.1	AABR07012129.1	similar to elongation	11.2961	7.11426	7.80014	5.33558	9.72494	6.8037	9.58368	8.89581	8.65138	6.29572
AABR07012269.1	AABR07012269.1	betacellulin	0	0	0	0	0	0	0	0	0	0
AABR07012291.1	AABR07012291.1	homeobox A2	0	0	0	0	0	0	0	0	0	0
AABR07012291.2	AABR07012291.2	suppressor of IKBKE 1	0	0	0	0	0	0	0	0	0	0
AABR07012299.1	AABR07012299.1	DExH-box helicase 9	0	0	0	0	0	0	0	0	0	0
AABR07012302.1	AABR07012302.1	mucin 20, cell surface associated	0	0	0	0	0	0	0	0	0	0
AABR07012314.1	AABR07012314.1	similar to pyridoxal (pyridoxine, vitamin B6) kinase	0	0.123316	1.32393	0.330232	1.17408	0	0.712516	0.969032	0.903394	0.551093
AABR07012317.1	AABR07012317.1	ring finger protein 186	0	0	0	0	0	0	0	0	0	0
AABR07012317.2	AABR07012317.2	keratin associated protein 12-1-like	0	0	0	0	0	0	0	0	0	0
AABR07012318.1	AABR07012318.1	neuronal tyrosine-phosphorylated phosphoinositide-3-kinase adapter 1-like	0	0	0	0	0	0	0	0	0	0
AABR07012323.1	AABR07012323.1	FAM20A, golgi associated secretory pathway pseudokinase	0	0	0	0	0	0	0	0	0	0
AABR07012329.1	AABR07012329.1	serine (or cysteine) peptidase inhibitor, clade A (alpha-1 antiproteinase, antitrypsin), member 16	0.0292291	0	0	0.12137	0.124055	0.400085	0.220667	0	0	0
AABR07012384.1	AABR07012384.1	Rho family GTPase 3	0	0	0	0	0	0	0	0	0	0
AABR07012426.1	AABR07012426.1	exportin 1	0	0	0	0	0	0	0	0	0	0
AABR07012475.1	AABR07012475.1	myosin heavy chain 7	23.953	1.15823	17.0185	5.52991	8.18712	2.39268	7.47484	4.78021	9.34041	14.449
AABR07012492.1	AABR07012492.1	ST6 beta-galactoside alpha-2,6-sialyltransferase 2	44.6086	28.1134	29.5719	17.0457	56.1002	35.1004	36.7427	51.3345	49.6156	31.7542
AABR07012583.2	AABR07012583.2	nedd4 binding protein 3	1.30398	1.14308	0	1.35994	1.91362	0	0	0.514116	0.358957	1.41864
AABR07012616.1	AABR07012616.1	similar to chromosome 20 open reading frame 81	0	0	0	0	0	0	0	0	0	0
AABR07012635.1	AABR07012635.1	fem-1 homolog A	6.92765	3.58344	2.35942	4.77914	6.03894	2.54066	5.1316	6.94227	3.28757	9.66552
AABR07012658.1	AABR07012658.1	calpain 6	0	0	0	0	0	0	0	0	0	0
AABR07012763.1	AABR07012763.1	olfactory receptor 161	0	0	0	0	0	0	0	0	0	0
AABR07012775.1	AABR07012775.1	integrator complex subunit 6	4.66702	2.31343	3.14494	1.66402	2.97688	1.59482	3.37945	3.47996	3.96143	2.24546
AABR07012795.1	AABR07012795.1	selenoprotein W	0	0.0570248	0.307477	0.154945	0.0675775	0	0	0.313773	0.106074	0
AABR07012826.1	AABR07012826.1	von Willebrand factor A domain-containing protein 5A	0.376999	1.6578	1.95442	0.278025	1.59719	1.80273	0	1.08918	0.759657	1.15809
AABR07012856.1	AABR07012856.1	interleukin-1 receptor-associated kinase 1 binding protein 1	0.517716	0.372911	0.707809	0.318136	0.517628	0.834338	1.38231	0.502173	0.771785	0.836233
AABR07012868.1	AABR07012868.1	ADAM metallopeptidase domain 9	0	0	0	0	0	0	0	0	0.167074	0
AABR07013057.1	AABR07013057.1	solute carrier family 35, member E1	0	0	0.309022	0	0	0	0	0	0	0
AABR07013065.1	AABR07013065.1	complement component 4 binding protein, alpha	30.3943	19.9067	19.4248	26.8512	31.0392	26.2345	18.2028	21.4152	26.88	30.1018
AABR07013086.1	AABR07013086.1	SDS3 homolog, SIN3A corepressor complex component	0.313507	0	0.708242	0.500264	0.0668616	0	0.353559	0	0.543236	0
AABR07013095.1	AABR07013095.1	minichromosome maintenance complex component 3	0	0	0	0	0	0	0	0	0	0
AABR07013111.1	AABR07013111.1	acyl-CoA synthetase long-chain family member 5	0	0.132888	0	0	0	1.53264	0.766621	0	0	0
AABR07013116.1	AABR07013116.1	TRAF type zinc finger domain containing 1	0	0	0	0	0	0	0	0	0	0
AABR07013147.1	AABR07013147.1	similar to CG16812-PA	1.31062	1.84561	2.89793	0.982361	0.448242	5.21915	1.0598	2.87086	0.678042	2.4593
AABR07013154.2	AABR07013154.2	YME1-like 1 ATPase	109.246	106.435	121.107	100.253	126.236	107.184	81.8803	120.679	108.65	157.003
AABR07013200.1	AABR07013200.1	olfactory receptor 1498	0.713501	0.289194	0.239416	0.372837	0.0352082	0	0	0.0790386	0.564118	0.343576
AABR07013202.1	AABR07013202.1	HAUS augmin-like complex, subunit 1	0.156254	0.156452	0	0.362079	0.0420499	0	0	0	0.142834	0.26345
AABR07013288.4	AABR07013288.4	olfactory receptor 1609	1.09317	2.71681	1.57037	2.02846	1.26902	1.31294	1.55063	1.89651	0.61601	1.90977
AABR07013302.1	AABR07013302.1	mitotic arrest deficient 1 like 1	0.239634	0.518109	0.947485	0.698476	0.514211	0.518802	0.343869	0.46874	0.212031	0
AABR07013410.1	AABR07013410.1	pyroglutamylated RFamide peptide	0	0.0577834	0.208273	0	0	0	0	0.339333	0	0
AABR07013412.1	AABR07013412.1	hydroxycarboxylic acid receptor 1	0	0	0	0	0	0	0	0	0	0
AABR07013425.1	AABR07013425.1	UDP-GlcNAc:betaGal beta-1,3-N-acetylglucosaminyltransferase 2	2.69842	1.64143	2.49542	1.16284	1.72839	1.44833	2.25804	2.87338	1.95887	1.2554
AABR07013464.1	AABR07013464.1	Rho guanine nucleotide exchange factor 38	0	0	0	0	0	0	0	0	0	0
AABR07013701.1	AABR07013701.1	transmembrane protein 232	0	1.78775	0	0	1.30102	0	0	1.85352	0	1.5875
AABR07013776.1	AABR07013776.1	olfactory receptor 383	6.2102	4.53573	4.24806	7.51098	13.0978	5.59253	4.06157	8.05762	4.96051	3.70794
AABR07013798.1	AABR07013798.1	catenin alpha 2	0.488487	1.08	0	0	0.482572	0	0.389202	0	1.97799	0.904649
AABR07013843.1	AABR07013843.1	proteasome 20S subunit beta 4	5.12911	4.45501	3.61402	4.33247	8.07068	8.6698	1.55681	7.21503	5.65095	6.33255
AABR07013931.1	AABR07013931.1	ATPase Na+/K+ transporting subunit alpha 3	9.3438	3.93864	0	3.49878	5.71097	9.26753	1.90381	6.84173	3.6422	2.9368
AABR07013931.2	AABR07013931.2	Wnt family member 3	0	0	0	0	0	0	0	0	0	0
AABR07014016.1	AABR07014016.1	H1.5 linker histone, cluster member	0	0	0	0	0	0	0	0	0	0
AABR07014021.1	AABR07014021.1	urate oxidase	0	0	0	0	0	0	0	0	0	0
AABR07014084.1	AABR07014084.1	vomeronasal 2 receptor, pseudo 125	0	0	0	0	0	0	0	0	0	0
AABR07014087.1	AABR07014087.1	dopamine beta-hydroxylase	0	0	0	0	0	0	0	0	0	0
AABR07014089.1	AABR07014089.1	GLIS family zinc finger 2	0	0	0	0	0	0	0	0	0	0
AABR07014114.1	AABR07014114.1	DnaJ heat shock protein family (Hsp40) member C12	1.08392	5.77805	0.592232	3.90311	0	0	2.09328	0	0	1.10403
AABR07014241.1	AABR07014241.1	hypothetical protein LOC680190	0	0	0	0.169349	0	0	0	0	0	0
AABR07014259.1	AABR07014259.1	zinc finger protein 442	0	0	0	0	0.242724	0	0	1.91163	0	0.847832
AABR07014298.1	AABR07014298.1	transcriptional adaptor 3	0.386425	0	0	0	0.126042	1.53973	0.615609	0	0.584324	0
AABR07014355.1	AABR07014355.1	defensin alpha 9	0	0	0	0	0	0	0	0	0	0
AABR07014443.1	AABR07014443.1	PRAME family member 20-like	0	0	0	0.0641757	0	0	0	0	0	0
AABR07014487.1	AABR07014487.1	NLR family, pyrin domain containing 14	0	0	0	0	0	0	0	0	0	0
AABR07014573.1	AABR07014573.1	lin-9 DREAM MuvB core complex component	0	0	0	0	0.0488644	0.686793	0	0	0	0
AABR07014573.2	AABR07014573.2	DEAH-box helicase 16	0	0	0	0	0	0.185899	0	0	0	0
AABR07014676.1	AABR07014676.1	hypothetical protein LOC690783	0.319887	0.523649	0.475552	0.314296	0.545442	0.17094	0	0.772198	0.105874	0.518439
AABR07014739.1	AABR07014739.1	beta-carotene oxygenase 2	0	0.784413	1.37842	0	0.314601	0.741712	0	1.35561	0	0
AABR07014804.1	AABR07014804.1	pericentrin	0	0	0	0	0	0	0	0	0	0
AABR07014882.1	AABR07014882.1	ceramide synthase 6	0	0	0	0	0	0	0	0	0	0
AABR07014974.1	AABR07014974.1	olfactory receptor 563	0.792902	0	0	0.905394	1.13489	2.85784	0.366604	0.0755017	0	0
AABR07014996.1	AABR07014996.1	enoyl-CoA hydratase, mitochondrial-like	0.291953	0.370627	0.14455	0	0.310525	0.31193	0.466884	0	0.0970841	0.355089
AABR07015003.1	AABR07015003.1	sepiapterin reductase	0	0	0	0	0	0	0	0	0	0
AABR07015015.2	AABR07015015.2	interleukin 17F	0	0	0	0	0.101111	0	0	0	0	0.382578
AABR07015055.1	AABR07015055.1	methionyl-tRNA synthetase 2, mitochondrial	2114.98	286.59	839.423	533.859	5136.84	3703.8	1584.98	577.758	4402.26	1178
AABR07015057.1	AABR07015057.1	RuvB-like AAA ATPase 2	7974.53	867.657	3490.27	3758.98	23416	17760	7340.55	2218.55	16494.6	3491.35
AABR07015066.1	AABR07015066.1	RAB44, member RAS oncogene family	2114.98	286.59	839.423	533.859	5136.84	3703.8	1584.98	577.758	4402.26	1178
AABR07015067.1	AABR07015067.1	theg spermatid protein-like	1.09694	0.572154	0.147052	0.744149	1.86793	1.6678	1.68237	0.847467	1.48883	2.40315
AABR07015078.1	AABR07015078.1	actin-like 6A	2114.98	286.59	839.423	533.859	5136.84	3703.8	1584.98	577.758	4402.26	1178
AABR07015078.2	AABR07015078.2	prosaposin	0	0	0	0	0	0	0	0	0	0
AABR07015080.2	AABR07015080.2	olfactory receptor 1540	2114.98	286.59	839.423	533.859	5136.84	3703.8	1584.98	577.758	4402.26	1178
AABR07015081.2	AABR07015081.2	zinc finger protein 706	3604.85	405.268	1262.93	2055.45	8114.49	6919.93	2667.58	859.595	7228.65	1829.41
AABR07015320.1	AABR07015320.1	Mk1 protein	0	0	0	0	0	0	0	0	0	0
AABR07015476.1	AABR07015476.1	MGAT4 family, member E	0	0.730866	0.440093	0.819681	0.287692	0	0.295278	0.429251	0.446978	1.99914
AABR07015525.1	AABR07015525.1	solute carrier family 14 member 2	0	0	0	0	0	0	0	0	0	0
AABR07015559.1	AABR07015559.1	olfactory receptor 418	15.5351	9.85293	11.5727	10.9373	14.9996	15.6008	15.7203	12.8517	15.3489	15.5358
AABR07015596.1	AABR07015596.1	leucine, glutamate and lysine rich 1	0	0	0	0	0	0	0	0	0	0
AABR07015743.1	AABR07015743.1	transmembrane 4 L six family member 19	0	0.323155	0	0.276832	0	0	0	0	0	0
AABR07015759.1	AABR07015759.1	uveal autoantigen with coiled-coil domains and ankyrin repeats	0	0	0	0	0	0	0	0	0	0
AABR07015812.1	AABR07015812.1	olfactory receptor 178	0.355728	0.273041	0.536307	0.622081	0.0182353	0	0.100283	0.556392	0.10916	0.336377
AABR07015881.1	AABR07015881.1	GRB2-associated binding protein 2	0	0	0	0	0.103125	0	0	1.97808	0	0
AABR07015977.1	AABR07015977.1	RUN and FYVE domain containing 1	0	0	0	0	0	0	0	0.431246	0	0
AABR07016141.1	AABR07016141.1	solute carrier family 11 member 2	8.14587	7.74525	4.36919	9.79744	2.89248	3.77073	4.09839	1.53594	4.35142	4.50814
AABR07016166.1	AABR07016166.1	DnaJ heat shock protein family (Hsp40) member B7	0	0	0	0	0	0	0	0	0	0
AABR07016310.1	AABR07016310.1	cyclin-L1-like	0	0	0	0	0.0214772	0	0	0	0	0
AABR07016428.1	AABR07016428.1	SEC24 homolog B, COPII coat complex component	0	0	0	0	0	0	0	0	0	0
AABR07016566.1	AABR07016566.1	CD177 antigen-like	3.88756	3.77189	0	6.6839	7.93597	2.81554	3.10129	3.75871	5.99337	7.04768
AABR07016578.1	AABR07016578.1	Cd80 molecule	0	0.103613	0	0	0	0	0	0	0	0
AABR07016619.1	AABR07016619.1	transglutaminase 4	0	0	0	0	0	0	0	0	0	0
AABR07016623.1	AABR07016623.1	poly (ADP-ribose) polymerase family, member 14	0.999974	0	0.741927	0	0.324218	1.06756	0	0.483426	0.670503	0
AABR07016640.3	AABR07016640.3	craniofacial development protein 1	0	0	0	0	0	0	0	0	0	0
AABR07016779.1	AABR07016779.1	olfactory receptor 1505	0.28488	0	0	0	0	0	0	0	0	0
AABR07016805.1	AABR07016805.1	complexin 4	0	0	0	0	0	0	0	0	0	0
AABR07016841.1	AABR07016841.1	tetratricopeptide repeat domain 8	204.6	177.012	156.369	184.854	235.349	172.051	174.736	151.205	227.773	167.671
AABR07016883.1	AABR07016883.1	nuclear transport factor 2-like export factor 2	0	0	0	0	0	0	0	0	0	0
AABR07016950.1	AABR07016950.1	polycomb group ring finger 6	0	0	0	0	0	0	0	0	0	0
AABR07016976.1	AABR07016976.1	ring finger protein 213	0	0.154364	0.261527	0	0.336284	0	0	0.637861	0.350905	0
AABR07016992.1	AABR07016992.1	olfactory receptor 1295	0	0	0	0	0	0	0	0	0	0
AABR07017006.1	AABR07017006.1	keratin associated protein 11-1	0	0.254221	0	0	0	0	0	0	0.257223	0
AABR07017045.1	AABR07017045.1	roundabout homolog 4-like	3.7473	3.66353	5.88986	2.62887	6.07319	7.4139	2.2706	0	5.50815	6.60154
AABR07017236.1	AABR07017236.1	ras homolog family member U	0	0	0	0	0	0	0	0	0	0
AABR07017236.2	AABR07017236.2	ectonucleotide pyrophosphatase/phosphodiesterase 4	0	0	0	0	0	0.340877	0	0	0	0
AABR07017241.1	AABR07017241.1	olfactory receptor 783	0	0	0	0.11137	0	0	0	0	0	0
AABR07017250.1	AABR07017250.1	NEDD4 binding protein 2	0	0.410539	0	0	0.1976	0	0	0	0	0
AABR07017253.1	AABR07017253.1	histone H3.3-like	0.186216	0.30703	0	0	0.242652	0	0.59358	0.538163	0.187566	0.457556
AABR07017576.1	AABR07017576.1	haloacid dehalogenase like hydrolase domain containing 5	0	0	0.305246	0	0	0	0	0	0	0
AABR07017595.1	AABR07017595.1	zinc finger protein 281	0	0	0	0	0	0	0	0	0	0
AABR07017597.1	AABR07017597.1	smoothened, frizzled class receptor	0	0	0	0	0	0	0	0	0	0
AABR07017599.1	AABR07017599.1	hypothetical LOC287935	0	0	0	0	0	0	0	0	0	0
AABR07017604.1	AABR07017604.1	similar to RIKEN cDNA 2010106E10	0	0	0	0	0	0	0	0	0	0
AABR07017610.1	AABR07017610.1	nucleoporin 160	0	0	0	0	0	0	0	0	0	0
AABR07017617.1	AABR07017617.1	NCK associated protein 1 like	0	0	0	0	0	0	0	0	0	0
AABR07017617.2	AABR07017617.2	solute carrier family 35, member D3	0	0	0	0	0	0	0	0	0	0
AABR07017623.1	AABR07017623.1	utrophin	0	0	0	0	0	0	0	0	0	0
AABR07017623.2	AABR07017623.2	dehydrogenase/reductase 9	0	0	0	0	0	0	0	0	0	0
AABR07017624.1	AABR07017624.1	serine protease inhibitor Kazal-type 6-like	0	0	0	0	0	0	0	0	0.669891	0
AABR07017624.2	AABR07017624.2	prostaglandin-endoperoxide synthase 2	0	0.324829	0.440093	0.218716	0.191795	0	0.236651	0.429251	0.595791	0.36334
AABR07017634.1	AABR07017634.1	cytidine deaminase	0	0	0	0	0.0621741	0	0	0	0	0
AABR07017635.1	AABR07017635.1	phosphatidylinositol glycan anchor biosynthesis, class L	0	0	0	0	0	0	0	0	0	0
AABR07017635.2	AABR07017635.2	dystrotelin	0.0669555	0	0	0	0	0	0	0	0.022139	0
AABR07017639.1	AABR07017639.1	VPS37A subunit of ESCRT-I	0	0	0	0	0	0	0	0	0	0
AABR07017639.2	AABR07017639.2	myelin protein zero-like 3	0	0	0	0	0	0	0	0	0	0
AABR07017647.1	AABR07017647.1	Tp53rk binding protein	0.186033	0.205697	0.366911	1.71153	0.612941	0.790013	0.0988318	0	0.100468	0.0255323
AABR07017650.1	AABR07017650.1	retinoic acid induced 14	0	0	0	0	0	0	0	0	0	0
AABR07017656.1	AABR07017656.1	membrane associated ring-CH-type finger 6	0	0	0	0	0	0	0	0	0	0
AABR07017657.1	AABR07017657.1	olfactory receptor 1279	0	0	0	0	0	0	0	0	0	0
AABR07017658.1	AABR07017658.1	chloride channel CLIC-like 1	0	0	0	0	0	0	0	0	0	0
AABR07017658.2	AABR07017658.2	phosphofurin acidic cluster sorting protein 1	0	0	0	0	0	0	0	0	0	0
AABR07017662.1	AABR07017662.1	neutrophilic granule protein	0	0	0	0	0	0	0	0	0	0
AABR07017662.2	AABR07017662.2	60S ribosomal protein L13-like	0	0	0	0	0	0	0	0	0	0
AABR07017662.3	AABR07017662.3	homeobox D8	0	0	0	0	0	0	0	0	0	0
AABR07017662.4	AABR07017662.4	nudix hydrolase 22	0	0	0	0	0	0	0	0	0	0
AABR07017669.1	AABR07017669.1	deltex E3 ubiquitin ligase 3L	0	0	0	0	0	0	0	0	0	0
AABR07017669.2	AABR07017669.2	FLII, actin remodeling protein	0	0	0	0	0	0	0	0	0	0
AABR07017676.1	AABR07017676.1	transmembrane p24 trafficking protein 6	0	0	0	0	0	0	0	0	0	0
AABR07017676.2	AABR07017676.2	aldo-keto reductase family 1, member E2	0	0	0	0	0	0	0	0	0	0
AABR07017677.1	AABR07017677.1	calcium voltage-gated channel subunit alpha1 C	0	0	0	0	0	0	0	0	0	0
AABR07017681.1	AABR07017681.1	grancalcin	0	0	0	0	0	0	0	0	0	0
AABR07017693.1	AABR07017693.1	ring finger protein 186	0	0	0	0	0	0	0	0	0.669891	0
AABR07017693.2	AABR07017693.2	sperm antigen with calponin homology and coiled-coil domains 1-like	0	0	0	0	0	0	0	0	0	0
AABR07017693.3	AABR07017693.3	autophagy related 12	0	0	0	0	0	0	0	0	0	0
AABR07017707.1	AABR07017707.1	olfactory receptor 827	0	0.205697	0	0	0.0817254	0	0	0	0	0
AABR07017714.1	AABR07017714.1	NADH:ubiquinone oxidoreductase complex assembly factor 2	0	0	0	0	0	0	0	0	0	0
AABR07017714.2	AABR07017714.2	olfactory receptor 214	0	0	0	0	0	0	0	0	0	0
AABR07017733.1	AABR07017733.1	CREB regulated transcription coactivator 3	0.233575	0.128918	0.69135	0	0	0	0	0	0.236106	0
AABR07017735.1	AABR07017735.1	Granszyme B-like 1	0	0	0	0	0	0	0	0	0	0
AABR07017737.1	AABR07017737.1	ATP binding cassette subfamily G member 1	0.340651	0.33229	0.405847	0.100453	0.648776	0.657353	0.872081	0.197961	1.2894	0.661887
AABR07017745.1	AABR07017745.1	forkhead box C2	0	0	0	2.8e-06	0	0	0	0	0	0
AABR07017745.2	AABR07017745.2	intraflagellar transport 52	0	0	0	0	0	0	0	0	0	0
AABR07017745.3	AABR07017745.3	anoctamin 1	0	0	0	0	0	0	0	0	0	0
AABR07017745.4	AABR07017745.4	olfactory receptor 255	0	0	0	0	0	0	0	0	0	0
AABR07017748.1	AABR07017748.1	septin 2	0	0	0	0	0	0	0	0	0	0.0255323
AABR07017748.2	AABR07017748.2	cyclin-dependent kinase inhibitor 1A	0	0	0	0	0	0	0	0	0	0
AABR07017763.1	AABR07017763.1	forkhead box L2	0	0	0	0	0	0	0	0	0	0
AABR07017763.2	AABR07017763.2	golgin A4	0	0	0	0	0	0	0	0	0	0
AABR07017768.1	AABR07017768.1	carbohydrate sulfotransferase 11	0	0	0	0	0	0	0	0	0	0
AABR07017768.2	AABR07017768.2	2-oxoglutarate and iron-dependent oxygenase domain containing 2	0	0	0	0	0	0	0	0	0	0
AABR07017768.3	AABR07017768.3	olfactory receptor 7G1-like	0	0	0	0	0	0	0	0	0	0
AABR07017768.4	AABR07017768.4	nuclear factor I/C	0	0	0	0	0	0	0	0	0.123198	0
AABR07017768.5	AABR07017768.5	TRAF-interacting protein	0	0	0	0.242303	0	0	0	0	0	0
AABR07017768.7	AABR07017768.7	UBA-like domain containing 2	0	0	0	0	0	0	0	0	0	0
AABR07017768.8	AABR07017768.8	gene rich cluster, C10 gene	0	0	0	0	0	0	0	0	0	0
AABR07017769.1	AABR07017769.1	collagen type XXVI alpha 1 chain	0	0	0	0	0	0	0	0	0	0
AABR07017772.1	AABR07017772.1	misato mitochondrial distribution and morphology regulator 1	0	0	0	0	0	0	0	0	0	0
AABR07017773.1	AABR07017773.1	ataxin 7-like 3B	0.186033	0.205697	0.366911	1.71153	0.612941	0.790013	0.0988318	0	0.100468	0.0255323
AABR07017781.1	AABR07017781.1	SWI/SNF related, matrix associated, actin dependent regulator of chromatin, subfamily e, member 1	0	0	0	0	0	0	0	0	0	0
AABR07017783.1	AABR07017783.1	BCL2-associated athanogene 5-like 1	0	0	0	0	0	0	0	0	0	0
AABR07017783.2	AABR07017783.2	zinc finger protein 281	0	0	0	0	0	0	0	0	0	0.0255323
AABR07017783.3	AABR07017783.3	par-6 family cell polarity regulator alpha	0	0	0	0	0	0	0	0	0	0
AABR07017783.4	AABR07017783.4	myosin IIIB	0	0	0	0	0	0	0	0	0.123198	0
AABR07017786.1	AABR07017786.1	endothelial cell-specific molecule 1	0.725457	0.404086	0	0	0.726032	2.30602	0	0	0.123198	0
AABR07017789.1	AABR07017789.1	regulator of G-protein signaling 5	0	0	0	0	0	0	0	0	0	0
AABR07017798.1	AABR07017798.1	otoconin 90	0	0	0	0	0	0	0	0	0	0
AABR07017798.2	AABR07017798.2	olfactory receptor 185	0	0	0	0	0	0	0	0	0	0
AABR07017798.3	AABR07017798.3	ADP-ribosylation factor like GTPase 8A	0	0	0	0	0	0	0	0	0	0
AABR07017804.1	AABR07017804.1	sarcoglycan, delta	0	0	0	0	0	0	0	0	0	0
AABR07017809.1	AABR07017809.1	vomeronasal 1 receptor 80	0	0	0	0	0	0	0	0	0.100468	0.0255323
AABR07017812.1	AABR07017812.1	solute carrier family 25 member 37	0	0	0	0	0	0	0	0	0	0
AABR07017824.1	AABR07017824.1	nuclear RNA export factor 7	0	0	0	0	0	0	0	0	0	0
AABR07017824.2	AABR07017824.2	olfactory receptor 1705	0	0	0	0	0	0	0	0	0	0
AABR07017825.1	AABR07017825.1	single-pass membrane protein with coiled-coil domains 4	0	0	0	0	0	0	0	0	0	0
AABR07017825.2	AABR07017825.2	histone cluster 1, H3b	0	0	0	0	0	0	0	0	0	0
AABR07017825.3	AABR07017825.3	olfactory receptor 1382	0	0	0	0	0	0	0	0	0	0.0255323
AABR07017825.4	AABR07017825.4	dynein, axonemal, heavy chain 9	0	0	0	0	0	0	0	0	0	0
AABR07017825.6	AABR07017825.6	poly (ADP-ribose) polymerase family, member 12	0	0	0	0	0	0	0	0	0	0
AABR07017825.7	AABR07017825.7	centrosomal protein 290	0	0	0	0	0	0	0	0	0	0
AABR07017830.1	AABR07017830.1	neuromedin U receptor 1	0	0	0	0	0	0	0	0	0	0
AABR07017831.1	AABR07017831.1	DEAD-box helicase 6	0	0	0	0	0	0	0	0	0	0
AABR07017833.1	AABR07017833.1	HPS3, biogenesis of lysosomal organelles complex 2 subunit 1	0	0	0	0	0	0	0	0	0	0
AABR07017838.2	AABR07017838.2	Sad1 and UNC84 domain containing 5	0	0	0	0	0	0	0	0	0	0
AABR07017841.1	AABR07017841.1	thrombopoietin	0	0	0	0	0	0	0	0	0	0
AABR07017841.2	AABR07017841.2	PPARGC1 and ESRR induced regulator, muscle 1	0	0	0	0	0	0	0	0	0	0
AABR07017849.1	AABR07017849.1	vomeronasal 1 receptor 53	0.186033	0.205697	0.366911	1.71153	0.612941	0.790013	0.0988318	0	0.100468	0.0255323
AABR07017850.1	AABR07017850.1	acyl-CoA synthetase long-chain family member 1	2.01506	1.84659	2.7573	0.834075	1.90759	0.666782	1.80231	0.397654	0	2.99288
AABR07017855.1	AABR07017855.1	dehydrogenase/reductase X-linked	0	0	0	0	0	0	0	0	0	0
AABR07017868.1	AABR07017868.1	similar to Lung carbonyl reductase [NADPH] (NADPH-dependent carbonyl reductase) (LCR) (Adipocyte P27 protein) (AP27)	0	0.205697	0	0	0.0817254	0	0	0	0.251169	0
AABR07017868.2	AABR07017868.2	unc-5 netrin receptor D	0	0	0	0	0	0	0	0	0	0
AABR07017868.4	AABR07017868.4	ribosomal protein S8-like	0	0	0	0	0	0	0	0	0	0
AABR07017868.5	AABR07017868.5	olfactory receptor 801	0	0	0	0	0	0	0	0	0	0
AABR07017870.1	AABR07017870.1	secondary ossification center associated regulator of chondrocyte maturation	0	0	0	0	0	0	0	0	0	0
AABR07017870.2	AABR07017870.2	FRAT regulator of WNT signaling pathway 2	0	0	0	0	0	0	0	0	0	0
AABR07017875.1	AABR07017875.1	bestrophin 1	0	0	0	0	0	0	0	0	0	0
AABR07017878.1	AABR07017878.1	F-box and leucine-rich repeat protein 16	0	0	0	0	0	0	0	0	0	0
AABR07017892.1	AABR07017892.1	similar to DNA segment, Chr 5, ERATO Doi 577, expressed	0	0	0	0	0	0	0	0	0	0
AABR07017895.1	AABR07017895.1	dynactin subunit 6	0	0	0	0	0	0	0	0	0	0
AABR07017900.1	AABR07017900.1	superoxide dismutase 2	0	0	0	0	0	0	0	0	0	0
AABR07017901.1	AABR07017901.1	collagen type XII alpha 1 chain	0.846203	0.582901	0.313185	0.936605	1.66297	1.68501	0.33701	3.05546	1.06782	0.520994
AABR07017902.1	AABR07017902.1	stomatin like 2	1.82906	1.45991	2.09143	1.8522	2.21289	2.35037	0.893184	2.73397	0.61049	1.01466
AABR07017902.2	AABR07017902.2	ephrin A5	0.296811	0.502602	0.220047	0	0	0.325096	0.473302	0	0.297895	0
AABR07017902.3	AABR07017902.3	CaM kinase-like vesicle-associated	0.122368	0.195616	0.165262	0.236913	0.347362	0.170244	0.266733	0.18906	0.238347	0.333934
AABR07017917.1	AABR07017917.1	TSPY-like 4	0	0.315437	0.213831	0	0.0930845	0	0.919855	0	0.144682	0
AABR07017922.1	AABR07017922.1	mast cell protease 1-like 2	0.237949	0	0	0	0	0	0	0	0	0
AABR07017936.1	AABR07017936.1	SLIT-ROBO Rho GTPase activating protein 2	0	0	0	0	0	0	0	0	0	0
AABR07018016.1	AABR07018016.1	oligosaccharyltransferase complex subunit 4, non-catalytic	0	0	0	0	0	0	0	0	0	0
AABR07018028.1	AABR07018028.1	potassium voltage-gated channel subfamily E regulatory subunit 3	0	0	0	0	0	0	0	0	0	0
AABR07018038.1	AABR07018038.1	gypsy retrotransposon integrase 1	75.2097	63.4339	63.897	61.1354	71.6227	65.8342	52.9338	57.1179	75.8837	62.4459
AABR07018038.3	AABR07018038.3	small nuclear ribonucleoprotein D3 polypeptide	1.42342	1.26908	1.10497	0.929712	1.21625	1.20931	1.0646	0.95977	1.23102	1.244
AABR07018048.2	AABR07018048.2	olfactory receptor 1383	0	0	0	0	0	0	0	0	0	0
AABR07018050.1	AABR07018050.1	RGD1563302	6.84e-06	4.32e-06	0	0	4.24e-06	9.96e-06	0	0	1.37e-05	4.02e-06
AABR07018078.1	AABR07018078.1	PHD finger protein 11	2.76141	4.95834	3.2318	3.96724	3.68029	3.15765	3.84724	4.15835	2.28996	3.13088
AABR07018124.1	AABR07018124.1	C-X9-C motif containing 4	0	0	0	0	0.138581	0	0	0	0.213564	0
AABR07018132.1	AABR07018132.1	chromosome alignment maintaining phosphoprotein 1	14.7576	9.78672	10.0048	11.5894	17.8388	14.4536	16.9216	10.436	15.4894	12.3151
AABR07018164.1	AABR07018164.1	Ras and Rab interactor 3	0	0	0	0	0	0	0	0	0	0
AABR07018167.1	AABR07018167.1	CCR4-NOT transcription complex, subunit 8	0	0.0403533	0	0	0.286351	0	0.45896	0	0.355445	0
AABR07018191.1	AABR07018191.1	RGD1562339	0.177515	0	0	0	0	0	0	0	0	0
AABR07018244.1	AABR07018244.1	NIMA-related kinase 8	0	0	0	0	0	0	0	0.527531	0	0
AABR07018269.1	AABR07018269.1	integrator complex subunit 7	0	0	0	0	0	0	0	0	0	0
AABR07018272.1	AABR07018272.1	mutY DNA glycosylase	0	0.331078	0	0	0	0	0	0	0	0
AABR07018323.1	AABR07018323.1	apolipoprotein O	0.8916	1.32037	1.06127	1.02228	0.587967	0.272692	0.406597	1.60329	0.612187	0.765014
AABR07018331.1	AABR07018331.1	acyl-CoA thioesterase 13	0	0	0	0	0.269913	0	0	0	0	0
AABR07018437.1	AABR07018437.1	WD repeat domain 19	0	0	0	0	0	0	0	0.372667	0	0
AABR07018533.1	AABR07018533.1	ATP binding cassette subfamily A member 13	0	1.03e-07	0	0	0	4.33e-06	5.38e-07	0	1e-06	0
AABR07018556.1	AABR07018556.1	calcium homeostasis modulator family member 5	14.7589	9.60344	11.3037	13.8326	16.7567	14.7872	14.3444	9.17434	14.1822	11.1361
AABR07018646.1	AABR07018646.1	asparaginyl-tRNA synthetase 2, mitochondrial	0	0	0	0	0	0	0	0	0	0
AABR07018857.1	AABR07018857.1	glycine receptor, alpha 2	26.7847	14.6706	15.0553	21.3236	33.8515	23.6857	10.1315	13.8441	16.1433	14.7689
AABR07018976.1	AABR07018976.1	olfactory receptor 1233	0	0.197399	0	0	0.233858	0	0	0	0.180961	0
AABR07019209.2	AABR07019209.2	lymphocyte antigen 6 family member G6C	3.09039	2.45397	3.71051	4.30919	1.80204	4.99729	2.75746	2.5978	1.50848	0.716103
AABR07019230.1	AABR07019230.1	acyl-CoA thioesterase 3	0	0.840024	2.16075	2.24007	4.26551	11.8815	0	11.0341	11.5903	1.97878
AABR07019341.1	AABR07019341.1	transmembrane protein 116	0.45021	0	0	0	0	0.959115	0	0	0	0
AABR07019341.2	AABR07019341.2	barrier to autointegration factor 2	26.2854	26.7656	31.1878	27.7759	41.8379	27.6986	22.6838	28.9827	38.3112	37.6893
AABR07019512.1	AABR07019512.1	olfactory receptor 782	0.277872	0	0.515182	0.102392	0	0	0.332436	0.100486	0	0
AABR07019870.1	AABR07019870.1	RIO kinase 2	0	0	0	0	0	0	0	0	0	0
AABR07019903.1	AABR07019903.1	olfactory receptor 402	0	0	0	0	0	0.173435	0	0.313692	0	0.131941
AABR07020537.1	AABR07020537.1	DEAD-box helicase 6	1.98614	1.10693	0.954586	1.3523	2.58179	2.03503	2.49392	1.179	1.50605	1.74712
AABR07020651.1	AABR07020651.1	ubiquitin-conjugating enzyme E2L 6	0	0	0	0	0	0	0	0	0	0
AABR07020786.1	AABR07020786.1	pyruvate dehydrogenase complex, component X	1.59437	0.763663	0.365437	0.361686	2.41015	2.26935	1.47228	0.89124	0.427307	0.818601
AABR07020815.1	AABR07020815.1	Eph receptor A3	21.9736	9.33311	9.88328	16.8754	13.0401	2.11344	8.45518	9.77173	8.62638	7.11907
AABR07020879.1	AABR07020879.1	musashi RNA-binding protein 1	0.52952	0.288392	0.624801	0.372554	0.470628	0.641026	0.513616	0.640722	0.318691	0.540061
AABR07020994.1	AABR07020994.1	hydroxysteroid (17-beta) dehydrogenase 1	0	0	0	0	0	0	0	0	0	0.414526
AABR07020999.1	AABR07020999.1	LRRGT00197	0	0	0.227203	0	0	0	0	0	0	0
AABR07021008.1	AABR07021008.1	glycerol-3-phosphate acyltransferase 4	0.209421	0.402753	0	0	0.227639	0	0	0	0	0
AABR07021022.1	AABR07021022.1	olfactory receptor 162	0	0.199134	0	0	0.0749368	0	0.205025	0.444689	0	0
AABR07021066.1	AABR07021066.1	olfactory receptor 1383	0	0	0	0.384771	0.68666	0	0.414573	0	0.26362	0
AABR07021086.1	AABR07021086.1	calpain 15	0.176117	0.167332	0.0874751	0.0865659	0	0	0.375905	0.256007	0.292128	0.142451
AABR07021204.1	AABR07021204.1	intercellular adhesion molecule 1	2.27679	2.67051	1.92571	3.6719	4.63493	4.02129	3.76064	5.22594	4.11477	4.67132
AABR07021239.1	AABR07021239.1	ATPase Na+/K+ transporting subunit alpha 1	0	0	0	0	0	0	0	0	0	0
AABR07021384.1	AABR07021384.1	REV1, DNA directed polymerase	0.158825	1.79083	1.647	0.69936	0.50564	1.76172	1.24488	0.906385	1.72521	0.770374
AABR07021424.1	AABR07021424.1	tyrosyl-tRNA synthetase 2	0.178567	0.21974	0.190445	0.225631	0.288647	0.369849	0.245029	0.259892	0.126451	0.33934
AABR07021463.1	AABR07021463.1	interleukin 36, alpha	0	0	0	0	0	0	0	0	0	0
AABR07021465.1	AABR07021465.1	outer dense fiber of sperm tails 3	0	0	0	0	0	0	0	0	0	0.149517
AABR07021544.2	AABR07021544.2	olfactory receptor 1561	1.70403	3.03461	5.03468	1.01214	3.40795	3.25341	3.26167	3.94504	5.20569	6.34497
AABR07021591.1	AABR07021591.1	HscB mitochondrial iron-sulfur cluster co-chaperone	0.493038	0.0900779	0.243538	0	0.106573	0	0	0	0.826322	0.604641
AABR07021704.1	AABR07021704.1	macrophage scavenger receptor 1	1.03881	0.785165	0.789451	1.07536	1.40806	2.00147	0.584628	1.19497	0.849354	1.27736
AABR07021804.1	AABR07021804.1	pyrin domain-containing protein 3-like	0	0.204686	0	0	0	0	0	0	0	0
AABR07021812.1	AABR07021812.1	programmed cell death 6 interacting protein	2.19395	1.60594	1.70748	1.90782	3.07563	3.54841	2.25759	1.88303	1.22294	2.38725
AABR07021863.1	AABR07021863.1	signal transducing adaptor family member 2	0	0.0624334	0.104935	0.0858574	0.107125	0.0274236	0	0	0.496442	0.0823043
AABR07021871.1	AABR07021871.1	B-cell linker	133.306	90.1676	104.83	100.129	96.6616	97.5939	90.8119	86.7233	122.726	88.7418
AABR07021930.1	AABR07021930.1	cathepsin E	0	0	0.0565135	0	0.0721365	0	0	0.0556164	0	0
AABR07021945.1	AABR07021945.1	transcription factor EC	0	0	0	0	0	0	0	0	0	0
AABR07021946.1	AABR07021946.1	zinc finger CCCH-type containing 7B	0	0.0176823	0	0	0	0	0	0	0	0
AABR07021955.1	AABR07021955.1	aldo-keto reductase family 1, member C19	4.05159	4.18165	3.46217	4.40353	3.92492	5.59232	3.41889	4.03725	2.03675	4.44888
AABR07021987.1	AABR07021987.1	olfactory receptor 956	0	0	0	0	0	0	0	0	0	0
AABR07021988.1	AABR07021988.1	MIA SH3 domain ER export factor 3	38.9903	28.3986	27.0492	33.622	43.0721	46.3938	30.9754	28.9386	38.9737	30.2223
AABR07022022.1	AABR07022022.1	exosome component 1	0.794532	0.375648	0.24068	0.942986	0.44294	0.18274	0.404433	0.18213	1.43161	0.143303
AABR07022046.1	AABR07022046.1	NHP2 non-histone chromosome protein 2-like 1-like	0	0	0	0	0	0	0	0	0	0
AABR07022057.1	AABR07022057.1	melanoma-associated antigen G1-like	0	0	0	0	0	0	0	0	0	0
AABR07022134.1	AABR07022134.1	proline rich 35	0.805904	0	0	0	0	0	0	0	0	0
AABR07022144.1	AABR07022144.1	acyl-CoA thioesterase 9	17.5663	19.1115	15.9668	16.3188	16.471	13.759	13.2166	14.9804	16.0254	14.8475
AABR07022157.1	AABR07022157.1	BCDIN3 domain containing RNA methyltransferase	0	0	0	0	0	0	0.554926	0	0	0
AABR07022168.1	AABR07022168.1	homeobox A10	0	0	0	0	0	0	0	0.320197	0.21661	0
AABR07022303.1	AABR07022303.1	calpain 8	0	0	0	0	0	0	0	0	0	0
AABR07022331.1	AABR07022331.1	solute carrier family 16 member 10	0	0	0	0	0	0	0	0	0	0
AABR07022369.1	AABR07022369.1	OMA1 zinc metallopeptidase	0	0	0	0	0	0	0	0	0	0
AABR07022393.1	AABR07022393.1	polo-like kinase 2	0	0	0	0	0	0	0	0	0	0
AABR07022447.1	AABR07022447.1	ring finger protein 182	0	0	0	0	0	0	0	0	0	0
AABR07022492.1	AABR07022492.1	olfactory receptor 577	0	0	0	0	0	0	0	0	0	0
AABR07022580.1	AABR07022580.1	prolactin family 8, subfamily a, member 7	0	0	0	0	0	0	0	0	0	0
AABR07022620.1	AABR07022620.1	solute carrier family 7, member 4	0	0	0	0	0	0	0	0	0	0
AABR07022635.1	AABR07022635.1	OMA1 zinc metallopeptidase	0	0	0	0	0	0	0	0	0	0
AABR07022678.1	AABR07022678.1	prolactin family 5, subfamily a, member 2	0	0	0	0	0	0	0	0	0	0
AABR07022690.1	AABR07022690.1	ferritin light chain 1	0	0	0	0	0	0	0	0	0	0
AABR07022731.1	AABR07022731.1	phenazine biosynthesis-like protein domain containing 1	0	0	0	0	0	0	0	0	0	0
AABR07022739.1	AABR07022739.1	25-hydroxyvitamin D-1 alpha hydroxylase, mitochondrial-like	0	0	0	0	0	0	0	0	0	0
AABR07022813.1	AABR07022813.1	cytochrome P450, family 2, subfamily b, polypeptide 1	0	0	0	0	0	0	0	0	0	0
AABR07022834.1	AABR07022834.1	peroxiredoxin 3	0	0	0	0	0	0	0	0	0	0
AABR07022903.1	AABR07022903.1	RIKEN cDNA B630019K06 gene	0	0	0	0	0	0	0	0	0	0
AABR07022980.1	AABR07022980.1	coenzyme Q3 methyltransferase	0	0	0	0	0	0	0	0	0	0
AABR07022981.1	AABR07022981.1	teratocarcinoma-derived growth factor 1	0	0	0	0	0	0	0	0	0	0
AABR07022999.1	AABR07022999.1	serine-rich single-pass membrane protein 1	0	0	0	0	0	0	0	0	0	0
AABR07023023.1	AABR07023023.1	cancer susceptibility 4	0	0	0	0	0	0	0	0	0	0
AABR07023025.1	AABR07023025.1	DAZ interacting zinc finger protein 1-like	0	0	0	0	0	0	0	0	0	0
AABR07023033.1	AABR07023033.1	extracellular matrix protein 1	0	0	0	0	0	0	0	0	0	0
AABR07023210.1	AABR07023210.1	sarcoglycan, epsilon	0	0	0	0	0	0	0	0	0	0
AABR07024115.1	AABR07024115.1	similar to Histone H2A type 1	0	0	0	0	0	0	0	0	0.660875	0
AABR07024131.1	AABR07024131.1	terminal uridylyl transferase 4	20.4851	17.0565	15.4364	13.826	27.9943	21.8829	20.4822	13.8036	20.4438	14.2809
AABR07024139.1	AABR07024139.1	neuroendocrine convertase 1-like	2.10899	1.22381	0.691445	0.874769	1.2524	2.73243	1.39202	1.15882	1.63382	1.31093
AABR07024203.1	AABR07024203.1	neurexophilin 3	0	0.176985	0	0.0731446	0.0107854	0	0	0	0	0
AABR07024203.3	AABR07024203.3	spliceosome associated factor 3, U4/U6 recycling protein	0.0295574	0.0187176	0.00630931	0.0124582	0.0185444	0	0	0.061545	0.0125546	0.0101997
AABR07024261.1	AABR07024261.1	cysteine and histidine rich domain containing 1	0	0	0	0	0	0	0	0	0	0
AABR07024303.1	AABR07024303.1	SH2B adaptor protein 1	0.522739	1.05713	0.372535	0.822369	0.71356	1.22203	1.58151	0.582826	0.618343	1.62053
AABR07024360.1	AABR07024360.1	H1.6 linker histone, cluster member	0	0.31632	0	0	1.14671	2.68901	0	0	0	0.704674
AABR07024381.1	AABR07024381.1	synaptonemal complex protein 3	2.42606	1.38514	1.76676	4.22777	6.95435	1.15861	4.84946	2.81839	2.95807	5.30215
AABR07024381.3	AABR07024381.3	microfibril associated protein 4	0	0.121318	0	0	0.145626	0	0	0	0	0.540385
AABR07024439.1	AABR07024439.1	phospholipase D2	11.1301	7.65359	8.83201	8.37759	11.5246	11.9355	8.901	6.87333	7.13294	7.08436
AABR07024441.1	AABR07024441.1	LIM and cysteine-rich domains 1	1.16981	0.181064	0	0	0.294908	0	0.834816	0.227487	0	0
AABR07024637.1	AABR07024637.1	transglutaminase 5	0	0	0	0	0	0	0.127492	0	0	0
AABR07024682.1	AABR07024682.1	zinc finger protein OZF-like	0	0	0	0	0	0	0	0	0	0
AABR07024716.1	AABR07024716.1	A-Raf proto-oncogene, serine/threonine kinase	0	0	0	0	0	0	0	0	0	0
AABR07024718.1	AABR07024718.1	ATP-binding cassette, subfamily A (ABC1), member 8a	0	0	0	0	0	0	0	0	0	0
AABR07024722.1	AABR07024722.1	alkB homolog 1, histone H2A dioxygenase	0	0	0	0	0	0	0	0	0	0
AABR07024732.1	AABR07024732.1	cyclin-L1-like	0	0	0	0	0	0	0	0	0	0
AABR07024733.1	AABR07024733.1	olfactory receptor 2B11-like	0	0	0	0	0	0	0	0	0	0
AABR07024735.1	AABR07024735.1	olfactory receptor 6C6-like	0	0	0	0	0	0	0	0	0	0
AABR07024769.1	AABR07024769.1	neuregulin 3	3.08357	2.39839	2.83385	3.15572	6.44594	7.23714	2.9331	0	4.18382	2.59798
AABR07024790.1	AABR07024790.1	olfactory receptor 639	1.16797	0	0	0	4.89511	3.70701	0	0	0	2.9368
AABR07024795.1	AABR07024795.1	sirtuin 3	0.592528	0.805024	1.21505	1.65541	0	0.90666	1.81026	1.21468	1.50806	1.2559
AABR07024825.1	AABR07024825.1	M2 pyruvate kinase-like	0	0	0	0	0	0	0	0	0	0
AABR07024869.1	AABR07024869.1	armadillo repeat containing 3	0.282713	0.313437	1.25486	2.93144	0.935339	0.900497	0.902006	0.408901	0	0
AABR07024877.1	AABR07024877.1	LIF receptor subunit alpha	0	0.29862	0.786473	0	0	0	0	0	0	0
AABR07024954.1	AABR07024954.1	N-acetylglucosamine-1-phosphate transferase subunits alpha and beta	0	0	0	0	0	0	0	0	0	0
AABR07024964.1	AABR07024964.1	telomerase RNA component interacting RNase	0.0611269	0	0	0	0.111206	0	0	0	0	0
AABR07024972.1	AABR07024972.1	Rab9 effector protein with kelch motifs	0.137083	0	0	0.202118	0.217584	0.330649	0	0	0.116092	0.332955
AABR07025010.1	AABR07025010.1	vascular endothelial growth factor C	142.397	114.499	126.278	140.791	154.832	131.534	149.633	121.582	165.725	120.476
AABR07025051.1	AABR07025051.1	teneurin transmembrane protein 3	0	0	0	0	0	0	0	0	0	0
AABR07025051.2	AABR07025051.2	olfactory receptor 143-like	0	0	0	0	0	0	0	0	0	0
AABR07025074.1	AABR07025074.1	SEC14-like lipid binding 2	0	0	0.292699	0	0	0	0	0.42802	0	0.119894
AABR07025089.1	AABR07025089.1	phosphodiesterase 7A	2.0367	1.43499	1.84319	1.57766	2.13462	2.0624	1.4625	1.40444	1.66839	2.0312
AABR07025140.1	AABR07025140.1	late endosomal/lysosomal adaptor, MAPK and MTOR activator 1	0	0	0.0365959	0	0.0976557	0	0	0	0	0.104013
AABR07025272.1	AABR07025272.1	ST3 beta-galactoside alpha-2,3-sialyltransferase 2	0	0.0155814	0	0.170476	0.0545721	0.046009	0.126895	0	0.0286789	0
AABR07025295.1	AABR07025295.1	ataxin 3	0.580409	0.383675	0.302946	0.548946	0.27177	1.07462	0.931769	0.371899	0.353586	0.861703
AABR07025299.1	AABR07025299.1	phenylalanyl-tRNA synthetase subunit alpha	0.661606	0.18078	0.977728	0.243227	0.106839	0.527732	0.526225	0	0	0
AABR07025316.1	AABR07025316.1	BMP-2 inducible kinase	10.8894	8.14632	8.94776	9.48212	15.207	14.022	10.3704	8.56888	13.6453	11.5031
AABR07025358.1	AABR07025358.1	solute carrier family 35, member F4	3.49744	0	0	8.02537	0.629677	0	0	0	0	0
AABR07025762.1	AABR07025762.1	pantothenate kinase 2	0.725457	0	0	0	0	0	0	0	0	0
AABR07025818.1	AABR07025818.1	olfactory receptor 4C11-like	0	0	0	0	0	0	0	0	0	0
AABR07025825.1	AABR07025825.1	membrane spanning 4-domains A18	0	0.0356792	0	0	0.0417895	0	0.632312	0	0.131173	0
AABR07025896.1	AABR07025896.1	DnaJ heat shock protein family (Hsp40) member C19	4.74157	2.24386	4.01673	2.33641	0.739842	0.588847	5.99891	1.50847	0.258205	3.92947
AABR07025928.1	AABR07025928.1	RIKEN cDNA 4933400A11 gene	0	0	0	0	0	0	0	0	0	0
AABR07025986.2	AABR07025986.2	matrix metallopeptidase 15	1.11585	0	1.62574	0	3.11192	0	5.45355	1.63327	6.96747	0
AABR07026004.1	AABR07026004.1	vomeronasal 2 receptor, 24	0	0	0	0	0	0	0	0	0	0
AABR07026048.1	AABR07026048.1	zinc finger protein 598	0.307191	0	0.152259	0	0.130945	0.65695	0.163528	0	0	0.249469
AABR07026058.1	AABR07026058.1	ribosomal protein S9-like	0.22218	0.784408	0.329572	0.820714	0.497693	0	0	0.160595	0.777325	0.404698
AABR07026059.1	AABR07026059.1	ATPase phospholipid transporting 10A (putative)	0	0	0	0	0	0	0	0	0	0
AABR07026112.1	AABR07026112.1	ring finger protein 122	10.0057	8.26065	9.09594	11.9712	8.05941	12.9653	11.247	9.99106	10.2475	7.6604
AABR07026137.2	AABR07026137.2	olfactory receptor 213	11.262	11.4748	16.6848	15.5249	23.8387	12.0718	12.05	13.1309	16.4072	21.3652
AABR07026233.1	AABR07026233.1	similar to BC067074 protein	0	0	0	0.223066	0	0	0	0	0	0
AABR07026236.1	AABR07026236.1	CD3e molecule	0.268951	0.340997	0.666657	0	0.686103	0.431683	1.28958	0	0.178945	0.43637
AABR07026240.1	AABR07026240.1	similar to Vomeromodulin	0	0	0.42664	0	0.0926336	0	0.458547	0.417097	0.340336	0
AABR07026240.2	AABR07026240.2	vascular endothelial growth factor B	0	0	0	0	0	0	0	0	0	0
AABR07026271.1	AABR07026271.1	similar to ubiquitin specific protease 12	0.155274	0.408045	1.00318	0.359014	0.668818	0.792882	0.807011	0.636376	0.351481	0.437087
AABR07026271.2	AABR07026271.2	olfactory receptor 6C2-like	0	0.256282	0	0	0	0	0	0	0.313395	0
AABR07026291.1	AABR07026291.1	RGD1564712	2.37347	1.92465	1.72051	2.92321	2.91234	2.45523	2.1432	2.2154	1.82876	2.59098
AABR07026294.1	AABR07026294.1	zinc finger, C2HC-type containing 1A	52.5905	37.2022	40.2422	44.7488	52.3152	53.5936	40.7454	40.2105	49.9168	39.7129
AABR07026361.2	AABR07026361.2	diphthamide biosynthesis 5	0	1.88556	4.91127	2.50999	9.82326	18.6609	6.78134	7.34367	1.73213	4.19329
AABR07026399.1	AABR07026399.1	membrane spanning 4-domains A7	0	0.0242089	0	0	0	0	0	0	0	0
AABR07026424.1	AABR07026424.1	microtubule-associated protein 1 light chain 3 beta 2	140.22	104.784	111.799	121.414	131.177	151.019	120.7	128.788	132.461	122.049
AABR07026536.1	AABR07026536.1	ATP binding cassette subfamily F member 1	0.200763	0.116181	0.211793	0.167566	0.286338	0.276634	0.0789045	0.0281223	0.122208	0.150953
AABR07026539.1	AABR07026539.1	uncharacterized LOC102553495	0.467175	0	0.27766	0.963557	0.238602	0.449525	0.746562	0	0.372901	0
AABR07026557.1	AABR07026557.1	asporin-like 1	0.0824855	0.268678	0	0.121591	0.367679	0.132475	0.791317	0.119732	0	0.300932
AABR07026596.1	AABR07026596.1	histone H4-like	0	0	0	0	0	0	0.279944	0	0	0
AABR07026596.2	AABR07026596.2	protein O-glucosyltransferase 1	0	0	0	0	0	0.255586	0	0	0	0
AABR07026654.1	AABR07026654.1	pyruvate dehydrogenase (lipoamide) alpha 1-like 1	3.07899	1.86719	3.24834	3.66909	4.33911	6.20654	3.5255	3.33834	1.88674	2.65311
AABR07026805.1	AABR07026805.1	USH1 protein network component harmonin binding protein 1	0.842894	0.617232	0.554025	0.472496	1.11153	1.14363	0.432655	0.51587	0.91927	0.44812
AABR07026805.2	AABR07026805.2	acyl-CoA thioesterase 13	1.87236	1.57934	0.584258	0	2.12506	0	0	1.48512	1.07496	0
AABR07026842.1	AABR07026842.1	cholinergic receptor nicotinic alpha 7 subunit	0	0	0	0	0	0	0.459928	0.625664	0	0
AABR07026892.1	AABR07026892.1	zinc finger protein 420-like	10.2199	8.83958	4.56852	4.6562	16.3041	0	5.13344	7.34121	13.8169	5.90554
AABR07026893.1	AABR07026893.1	olfactory receptor 337	44.2692	71.1138	58.0861	47.2023	88.4102	52.4922	51.6255	81.5958	62.8252	72.8319
AABR07026915.1	AABR07026915.1	cell cycle regulator of NHEJ	0	0	0	0	0	0	0	0	0	0
AABR07026929.1	AABR07026929.1	LIM homeobox 1	0.439087	0.476204	1.96112	0.970985	0.372064	0.470521	0.234123	1.06284	0.145856	0.355656
AABR07026930.1	AABR07026930.1	RAB1B, member RAS oncogene family	0	0	0	0.0366701	0	0	0	0	0	0.150309
AABR07026997.1	AABR07026997.1	HCLS1 binding protein 3	0	0.208057	0	0.554958	0	0	0	0.527386	0	0
AABR07027015.1	AABR07027015.1	similar to FLJ25323 protein	0	0.262103	0	0	0	0	0	0.697068	0	0
AABR07027088.1	AABR07027088.1	SR-related CTD-associated factor 4	0	1.58913	0.487836	0	0.721013	0	1.1178	0	1.02538	1.49398
AABR07027098.1	AABR07027098.1	cation channel, sperm associated 1	0	0	0	0	0	0	0	0	0	0
AABR07027128.1	AABR07027128.1	uncharacterized LOC102548031	0	0	0	0	0	0	0	0	0	0
AABR07027235.1	AABR07027235.1	ring finger protein 170	4.84884	5.01863	7.77786	5.56414	10.6051	4.10393	5.50572	4.8371	10.4128	10.6234
AABR07027258.1	AABR07027258.1	USO1 vesicle transport factor	0.378473	0.268241	0.624776	0.235072	0.525707	0.546825	0.319474	0.290217	0.296327	0.433365
AABR07027267.1	AABR07027267.1	CDK5 regulatory subunit associated protein 1	6.82376	5.50988	6.11901	5.94414	9.08341	5.87197	7.70562	5.09537	6.93555	7.54976
AABR07027306.1	AABR07027306.1	inhibitory synaptic factor 2A	25.5302	26.8356	26.8805	43.4971	44.5843	64.4129	32.6151	35.6312	26.7789	34.309
AABR07027324.1	AABR07027324.1	peptidoglycan recognition protein 2	0	0	0	0	0	0	0	0	0	0
AABR07027339.1	AABR07027339.1	H6 family homeobox 2	0	0	0	0	0	0	0	0	0	0
AABR07027342.1	AABR07027342.1	orofacial cleft 1 candidate 1	0	0	0	0	0.0134788	0	0	0	0	0
AABR07027368.1	AABR07027368.1	ubiquilin-like	0	0	0	0	0	0	0	0	0	0
AABR07027447.1	AABR07027447.1	serine peptidase inhibitor, Kunitz type, 3	0	0	0	0	0	0	0	0	0	0
AABR07027450.1	AABR07027450.1	family with sequence similarity 229, member A	0	0	0	0	0	0	0	0	0	0
AABR07027451.1	AABR07027451.1	neurotrophin 3	0	0.827695	0	0	0	0	0.475653	0	0	0
AABR07027457.1	AABR07027457.1	glutamine amidotransferase like class 1 domain containing 3A	0	0	0	0	0	0	0.101338	0	0	0
AABR07027458.1	AABR07027458.1	potassium two pore domain channel subfamily K member 1	0	0	0	0	0	0	0	0	0	0
AABR07027545.1	AABR07027545.1	similar to ribosomal protein L37	0	0	0	0	0.861161	0	1.5692	0	0	0
AABR07027637.1	AABR07027637.1	prolactin-3D1	0	0	0	0	0	0	0	0	0	0
AABR07027718.1	AABR07027718.1	ganglioside-induced differentiation-associated-protein 1	0	0	0	0	0	0	0	0	0	0
AABR07027730.1	AABR07027730.1	RAD21 cohesin complex component like 1	0	0	0	0	0	0	0	0	0	0
AABR07027750.1	AABR07027750.1	coenzyme Q4	0	0	0	0.0540652	0	0	0	0	0	0
AABR07027799.1	AABR07027799.1	centrobin, centriole duplication and spindle assembly protein	0.194854	0.0378373	0.167555	0	0	0	0.284766	0	0	0
AABR07027809.1	AABR07027809.1	RNA binding motif protein 8A	0.481227	0.132888	0	0	0	0	0	0	0	0.296869
AABR07027811.2	AABR07027811.2	similar to RIKEN cDNA 5830475I06	0	0.296099	0	0.581324	0.116929	2.00636	0	0.311191	0.42168	0.220697
AABR07027819.1	AABR07027819.1	calcium and integrin binding family member 2	0.524246	0.531124	0	1.4129	0.725042	1.05768	0.78006	0.261016	0.633372	0.848115
AABR07027870.1	AABR07027870.1	amphiphysin-like	78.9489	49.3701	51.3328	64.1394	82.8894	87.0748	57.8945	53.5138	73.3616	53.1904
AABR07027872.1	AABR07027872.1	olfactory receptor 8D1-like	0.0839721	0.136072	0.12525	0.247686	0.291571	0.270682	0	0.0610925	0.333782	0
AABR07027902.1	AABR07027902.1	IQ motif containing GTPase activating protein 2	51.9584	39.2415	42.9808	46.2805	67.0859	55.7947	46.4687	40.2164	66.8147	54.294
AABR07027925.1	AABR07027925.1	family with sequence similarity 120A	0.134045	0.292916	0	0.245571	0.287219	0.638831	0.156573	0	0.16165	0.655319
AABR07027925.2	AABR07027925.2	mitochondrial ribosomal protein S11	0	0	0	0.0594183	0	0	0	0	0	0
AABR07028009.1	AABR07028009.1	proteasome (prosome, macropain) activator subunit 1 (PA28 alpha), pseudo 1	0	0	0	0	0	0	0	0	0	0
AABR07028049.1	AABR07028049.1	myosin IIIA	0	0	0	0	0	0	0	0	0	0
AABR07028137.1	AABR07028137.1	zinc finger protein 600	0	0	0	0	0	0	0	0	0	0
AABR07028157.1	AABR07028157.1	zinc finger protein 81 (HFZ20)-like	0	0	0	0	0.109714	0	0	0	0.000228482	0
AABR07028349.1	AABR07028349.1	family with sequence similarity 81, member B	0.053845	0	0.0624471	0.136859	0	0	0	0	0	0
AABR07028352.1	AABR07028352.1	anillin, actin binding protein-like 1	0	0	0	0	0	0	0	0	0	0
AABR07028354.1	AABR07028354.1	ankyrin repeat domain-containing protein 7-like	0	0	0	0	0	0	0	0	0	0
AABR07028446.1	AABR07028446.1	C-C motif chemokine ligand 17	0	0.0536166	0.287496	0	0	0.0887919	0	0	0.0658394	0.0401167
AABR07028488.1	AABR07028488.1	dynein light chain 1-like	0	0	0.666346	0	0.0582559	0	0	0	0.0974056	0
AABR07028558.1	AABR07028558.1	olfactory receptor 11	0.982572	0.0955646	0.208273	0	0.271464	0	0	0.472479	0.331673	1.0301
AABR07028568.1	AABR07028568.1	solute carrier family 36 member 4	0	0	0	0	0.205432	0	0	0	0	0
AABR07028615.1	AABR07028615.1	histone cluster 1 H2a family member I like 1	2.43465	2.53346	2.50845	3.99017	3.01041	5.02534	3.90463	3.78825	2.10742	4.40284
AABR07028665.1	AABR07028665.1	killer cell lectin-like receptor subfamily B member 1B	0	0	0	0	0.839047	0	0	1.79705	0	0
AABR07028668.1	AABR07028668.1	URB2 ribosome biogenesis homolog	0	0	0	0	0	0	0	0	0	0
AABR07028691.1	AABR07028691.1	protein tyrosine phosphatase, receptor type, V	0	0	0	0	0.289318	0	0	0	0	0
AABR07028748.1	AABR07028748.1	serine protease inhibitor A3F-like	0.323113	0.172815	0.294292	0.587298	0.108615	0	0.24496	0	0	0.459839
AABR07028749.1	AABR07028749.1	1-acylglycerol-3-phosphate O-acyltransferase 3	0	0	0	0	0	0	0.448008	0.406353	0.28158	0
AABR07028768.1	AABR07028768.1	UDP-glucose 6-dehydrogenase	4.3176	1.96446	3.21337	2.13656	2.56388	2.04565	3.07455	4.69431	0.653721	1.45034
AABR07028769.1	AABR07028769.1	matrix metallopeptidase 8	51.831	45.1832	44.261	47.7578	50.5242	54.6612	40.3208	46.334	40.9226	48.3722
AABR07028795.1	AABR07028795.1	TAM41 mitochondrial translocator assembly and maintenance homolog	27.9998	22.6626	12.9378	25.67	38.8242	53.4428	33.0427	29.4557	22.8791	51.0601
AABR07028805.1	AABR07028805.1	SWI/SNF related, matrix associated, actin dependent regulator of chromatin, subfamily a, member 4	7.47848	4.15368	3.78329	3.7358	6.59271	8.57526	5.22269	8.05375	4.41342	4.52467
AABR07028816.1	AABR07028816.1	peptidoglycan recognition protein 3	1.05698	0.390487	2.62625	0.517176	0.930184	1.69913	0	0.505497	0.717461	0.873384
AABR07028839.1	AABR07028839.1	similar to ribosomal protein S8	0.121519	0	0	0	0.0773051	0	0	0	0.244698	0.144495
AABR07028859.1	AABR07028859.1	ST8 alpha-N-acetyl-neuraminide alpha-2,8-sialyltransferase 4	0	0.26517	0.239346	0	0.104456	0	0	0	0.323906	0
AABR07028872.1	AABR07028872.1	Janus kinase 3	0	0	0	0.1718	0	0.204425	0.0118573	0	0	0.00705977
AABR07028887.1	AABR07028887.1	G-rich RNA sequence binding factor 1	0.912963	0.723896	0.577839	0.637033	1.30429	0.714566	1.7611	0.686372	0.438984	1.60541
AABR07028902.1	AABR07028902.1	collagen type XXVI alpha 1 chain	0.537681	0.439074	0.492885	0.546341	0.734004	1.09079	0.740844	0.406816	0.502392	0.648981
AABR07028970.2	AABR07028970.2	ribonuclease 17	2.55472	0.975274	0	6.96e-06	0.656446	0	0.455052	0.203291	0	0.423256
AABR07028989.1	AABR07028989.1	mucin 5B, oligomeric mucus/gel-forming	0.341398	0.273103	0.0748246	0.180093	0.491371	0.635857	0.241616	0.471594	0.213424	0.482071
AABR07028997.1	AABR07028997.1	lysophosphatidylglycerol acyltransferase 1	5.07547	4.53802	3.60663	3.89093	3.42523	1.7935	3.25458	8.14521	1.8539	4.16816
AABR07028999.1	AABR07028999.1	crystallin beta-gamma domain containing 2	0	0.387378	0.302258	0.149875	0.195069	0.326105	0.162435	0.294852	0.304819	0.247784
AABR07029002.1	AABR07029002.1	LRRGT00167	0.233364	0	0.345613	0.347484	0.30489	1.12932	0.372135	0	0	0
AABR07029002.2	AABR07029002.2	ERCC excision repair 4, endonuclease catalytic subunit	0	0	0	0	0	0	0	0	0	0
AABR07029002.3	AABR07029002.3	RAP2C, member of RAS oncogene family	0.103627	0.198932	0	0.231042	0.434279	0.732681	0	0.29655	0.308145	0.104722
AABR07029006.1	AABR07029006.1	S100 calcium binding protein A5	0	0.670171	0	0	0	0.244457	1.21929	0	0	0.56247
AABR07029195.1	AABR07029195.1	damage specific DNA binding protein 2	0.787074	1.07569	1.60401	0.333021	0.519867	1.2414	0.702751	1.10782	1.75622	0.47386
AABR07029198.1	AABR07029198.1	olfactory receptor 1437	0	0	0.378515	0	0	0	0	0	0	0
AABR07029202.1	AABR07029202.1	potassium channel tetramerization domain containing 15	0	0	0.174409	0	0	0	0	0	0.117528	0
AABR07029262.1	AABR07029262.1	trafficking regulator of GLUT4 (SLC2A4) 1	0.406821	0.400968	0.460847	0.108928	0.382768	0.474428	0.277738	0.903213	0.267029	0.268717
AABR07029269.1	AABR07029269.1	elongator complex protein 1	0.0815005	0.262262	0	0	0.26743	0.355621	0.211996	0.313994	0.0967191	0.229334
AABR07029272.1	AABR07029272.1	centrosomal protein 57-like 1	0	0	0	0	0	0	0	0	0	0
AABR07029410.1	AABR07029410.1	cholinergic receptor nicotinic delta subunit	0	1.20581	3.06366	0	1.78956	0	0	0	26.9471	0
AABR07029467.2	AABR07029467.2	Jupiter microtubule associated homolog 2	357.773	352.299	366.18	339.223	475.409	326.568	416.286	395.826	456.719	482.416
AABR07029470.2	AABR07029470.2	LRRGT00197	2.31943	0.325688	0	0	0.393989	4.61032	0	0	0.597684	0
AABR07029559.1	AABR07029559.1	WASP like actin nucleation promoting factor	0	0	0	0	0	0	0	0	0	0
AABR07029573.3	AABR07029573.3	RoBo-1	0	0	0	0	0	0	0	0	0	0
AABR07029581.1	AABR07029581.1	fibroblast activation protein, alpha	97.3995	73.5877	81.5225	84.5997	83.9267	82.6358	86.376	80.8523	81.8776	88.5852
AABR07029596.1	AABR07029596.1	integrator complex subunit 10	3.53081	2.64257	2.70605	2.58043	4.8292	3.18138	1.98847	2.45452	3.15804	2.1555
AABR07029605.1	AABR07029605.1	olfactory receptor 10A3-like	5.46132	5.9342	5.45504	5.89501	5.47818	7.14998	6.9378	5.45384	4.3197	5.47283
AABR07029613.1	AABR07029613.1	olfactory receptor 1443	0	0.0570726	0	0	0.0673146	0	0	0	0	0.379845
AABR07029651.1	AABR07029651.1	transmembrane protein 102	13.9559	10.0163	8.79563	12.1905	13.8336	17.3734	11.7267	14.251	10.5955	12.0533
AABR07029661.1	AABR07029661.1	fatty acid hydroxylase domain containing 2	0.287674	0.78007	0	0	2.40387	2.08599	2.98998	0.516769	3.32197	3.36726
AABR07029675.1	AABR07029675.1	ankyrin 3	0	0	0	0.0732245	0	0.159952	0	0	0	0
AABR07029741.3	AABR07029741.3	SLIT and NTRK-like family, member 5	0	0	0	0	0	0	0	0	0	0
AABR07029742.2	AABR07029742.2	p21 (RAC1) activated kinase 1	0	0	0	0	0	0	0	0	0	0
AABR07029809.1	AABR07029809.1	eosinophil-associated, ribonuclease A family, member 1	10.7836	6.4077	7.06291	8.17489	13.1911	14.865	9.88765	7.92988	12.1195	10.4708
AABR07029836.1	AABR07029836.1	zinc finger protein 563	0.234266	0	0	0.345349	0.049679	0.12546	0.124883	0.113378	0.311417	0.0949227
AABR07029862.1	AABR07029862.1	olfactory receptor 1491	0	0	0	0	0	0	0	0	0	0
AABR07029863.1	AABR07029863.1	acyl-CoA synthetase medium-chain family member 2	12.2886	11.1263	6.94235	44.5641	14.6357	14.7518	0	50.2102	3.85719	24.5664
AABR07029863.3	AABR07029863.3	olfactory receptor 781	14.4581	11.9653	9.02085	11.9105	9.8282	11.7625	11.2734	7.43563	9.47896	8.76673
AABR07029863.4	AABR07029863.4	tetraspanin 8	0	0	0	0	0	0	0	0	0	0
AABR07029890.1	AABR07029890.1	proline rich 11	0	0	0	0	0	0	0	0	0	0
AABR07029918.1	AABR07029918.1	solute carrier family 19 member 3	0	0	0	0	0	0	0	0	0	0
AABR07029925.1	AABR07029925.1	RAB11 family interacting protein 2	0	0	0	0	0	0	0	0	0	0
AABR07030053.1	AABR07030053.1	similar to RIKEN cDNA 1700001F22	0	0	0	0	0.177564	0.427955	0	0	0	0
AABR07030085.1	AABR07030085.1	olfactory receptor 1387	0	0	0	0	0	0	0	0	0	0
AABR07030122.1	AABR07030122.1	retinol dehydrogenase 5	0	0	0	0	0	0	0	0	0	0
AABR07030125.1	AABR07030125.1	prohibitin, pseudo 1	0	0	0	0	0.13176	0	0	0	0	0
AABR07030143.1	AABR07030143.1	mucin 4, cell surface associated	0	0	0	0	0	0	0	0	0	0
AABR07030162.1	AABR07030162.1	ring finger protein 144A	0	0	0.54356	0	0.122508	0.918568	0	0	0.366501	0.44537
AABR07030184.2	AABR07030184.2	GLE1 RNA export mediator	0	0	0	0	0	0	0	0	0	0
AABR07030263.1	AABR07030263.1	proline-rich nuclear receptor coactivator 2	0	0	0	0	0.277161	0	0	0	0	0
AABR07030335.1	AABR07030335.1	olfactory receptor 558	0.273158	0	0	0	0.180594	0	0	0.395147	0.831406	0
AABR07030359.1	AABR07030359.1	cAMP responsive element binding protein-like 2	0	0	0	0	0	0	0	0	0	0
AABR07030375.2	AABR07030375.2	beta-1,4-glucuronyltransferase 1	0	0	0	0.415575	0	0	0	0	0	0
AABR07030425.1	AABR07030425.1	ADAM metallopeptidase with thrombospondin type 1 motif, 17	0	0	0	0	0	0.427955	0	0	0	0
AABR07030435.1	AABR07030435.1	SEC14-like lipid binding 2	6.85541	10.5945	5.29071	8.83883	6.5253	6.16946	6.18349	9.48742	5.75396	12.1948
AABR07030443.2	AABR07030443.2	titin-cap	9.81487	4.32323	5.887	4.12942	8.52436	14.0495	8.1024	7.93517	11.8976	6.84453
AABR07030469.2	AABR07030469.2	sterol carrier protein 2	0	0	0	0	0	0	0	0	0	0
AABR07030471.1	AABR07030471.1	keratin associated protein 29-1	0	0	0	0	0	0	0	0	0	0
AABR07030494.1	AABR07030494.1	RUN and SH3 domain containing 2	0	0.920971	0	0	0.409978	0	1.99477	1.20601	0	1.28605
AABR07030520.1	AABR07030520.1	leucine rich repeat containing 37A	0.0555826	0.0500231	0.0830696	0.0527049	0.0241423	0	0.11892	0.0405732	0.0464842	0.0335546
AABR07030521.1	AABR07030521.1	proline rich protein 2-like 1	11.4859	9.15259	7.67358	9.8842	10.2416	9.05915	9.84514	8.91395	9.6855	9.17661
AABR07030543.1	AABR07030543.1	semaphorin 6B	0	0	0	0	0	0	0	0	0	0
AABR07030544.1	AABR07030544.1	leucine rich repeat containing 61	0	0.396838	0	1.21077	0.524069	0	0.437601	0.397233	0.637731	0.666503
AABR07030603.1	AABR07030603.1	tubulin tyrosine ligase	1.59877	3.15438	2.6002	5.26697	3.4001	3.35694	6.33685	5.97179	0.281441	3.82507
AABR07030603.2	AABR07030603.2	adipocyte-related X-chromosome expressed sequence 2	45.4693	52.573	71.1689	69.6623	62.6927	83.6332	48.4105	43.803	42.2891	47.2228
AABR07030630.1	AABR07030630.1	galectin-related inter-fiber protein	0	0.0796216	0	0	0.187998	0	0	0.210541	0.584221	0.356266
AABR07030647.1	AABR07030647.1	olfactory receptor 477	0.214624	0.355182	0	0	0.817381	0	0	0	0	0.528377
AABR07030729.1	AABR07030729.1	chromobox 1	0.384852	0.148405	0.3421	0.486294	0.347604	0.710045	0.265018	0.319912	0.710791	0.333114
AABR07030771.1	AABR07030771.1	calcium/calmodulin-dependent protein kinase II delta	0	0	0	0	0	0	0	0	0	0
AABR07030773.1	AABR07030773.1	TNF receptor superfamily member 8	0	0	0	0	0	0	0	0	0	0
AABR07030793.1	AABR07030793.1	uncharacterized LOC108350036	0	0	0	0	0	0	0	0	0	0
AABR07030861.1	AABR07030861.1	olfactory receptor 146-like	6.44038	5.07177	6.43954	7.08747	4.69639	6.47224	5.09908	5.69813	5.65017	6.76645
AABR07030901.1	AABR07030901.1	prefoldin subunit 5	3.08848	1.91015	1.91598	3.42923	1.94679	2.79827	2.44709	2.92988	1.65416	2.35221
AABR07030903.1	AABR07030903.1	taspase 1	1.20765	2.32422	2.13237	2.26549	1.12257	3.83846	0.630232	2.16687	2.90821	0.920157
AABR07030926.1	AABR07030926.1	insulin-like 3	68.4537	57.5392	33.7703	26.7082	72.4139	36.0431	53.6608	40.0632	60.7132	52.794
AABR07030977.1	AABR07030977.1	FUS RNA binding protein	0	0	0	0	0	0	0	0	0	0
AABR07030995.1	AABR07030995.1	arginine vasopressin receptor 1A	0	0	0	0	0	0	0	0	0	0
AABR07031019.1	AABR07031019.1	transmembrane protein 168	0	0	0	0	0	0	0	0	0	0
AABR07031089.1	AABR07031089.1	CD24 molecule	0	0.036183	0	0	0	0.213594	0	0	0	0
AABR07031158.1	AABR07031158.1	cyclin-dependent kinase inhibitor 3	0	0	0	0	0	0	0	0	0	0
AABR07031193.1	AABR07031193.1	laminin subunit alpha 3	3.76082	4.36167	4.11452	3.42251	2.48632	1.56127	4.85172	5.55026	2.43851	4.99687
AABR07031445.1	AABR07031445.1	cytochrome b5 type B	44.4589	36.8751	38.5712	68.0001	62.266	94.8146	36.0309	51.4613	44.505	47.1571
AABR07031480.1	AABR07031480.1	WD repeat domain 43	7.52764	8.7124	5.73881	8.10774	7.82813	10.9911	6.476	7.55792	9.05959	8.22615
AABR07031491.2	AABR07031491.2	engrailed homeobox 2	137.586	95.6822	105.782	117.161	150.075	167.118	110.108	110.874	133.493	109.103
AABR07031494.1	AABR07031494.1	hypothetical protein LOC691254	0.924931	1.56008	1.96313	0.870548	1.57837	1.05159	1.43792	1.26989	1.56803	1.35027
AABR07031505.1	AABR07031505.1	tetratricopeptide repeat domain 7A	0	0.131001	0	0	0	0	0	0	0	0
AABR07031533.1	AABR07031533.1	homer scaffold protein 3	55.7598	44.3927	51.4643	68.791	99.6622	85.6312	56.444	53.1766	61.2884	61.2776
AABR07031538.1	AABR07031538.1	cullin 2	0	0	0	0	0	0	0	0	0	0
AABR07031666.1	AABR07031666.1	olfactory receptor 67	0.6594	0.362221	0.32694	0	0	0	0	0.634377	0.661413	0
AABR07031674.6	AABR07031674.6	paired box 1	0	0	0	0	0	0	0	0	0	0
AABR07031691.1	AABR07031691.1	lysine demethylase 4A	0	0.581374	0.765559	0.775034	0.350295	0.824127	0	0.752942	2.66383	0
AABR07031756.1	AABR07031756.1	carbohydrate sulfotransferase 4	1.30435	0.781423	1.9862	1.26796	1.71042	2.04113	1.83769	1.51514	0.65191	1.67686
AABR07031937.1	AABR07031937.1	S100 calcium binding protein A6	0	0	0	0	0	0	0	0	0	0
AABR07031947.1	AABR07031947.1	ras homolog family member F, filopodia associated	0.205977	0	0	0.30395	0	0	0.328113	0	0	0
AABR07031963.1	AABR07031963.1	tyrosine 3-monooxygenase/tryptophan 5-monooxygenase activation protein, zeta	7.59682	3.74663	4.45975	6.67813	9.15001	10.7113	7.03494	7.25509	7.47394	6.44271
AABR07032097.1	AABR07032097.1	tyrosine aminotransferase	2.02809	1.76411	1.45004	1.55981	2.80864	2.43576	1.64045	1.74284	2.04524	1.34051
AABR07032202.1	AABR07032202.1	cysteine rich tail 1	0	0.173028	0	0.885145	0	0.647201	0	1.94096	1.93361	0.149192
AABR07032261.2	AABR07032261.2	zinc finger protein 420	0.98366	0.550955	0	0	2.65338	0	1.57446	1.42762	0.504216	0.613103
AABR07032265.1	AABR07032265.1	olfactory receptor, family 7, subfamily E, member 24	0	0	0	0	0	0	0	0	0	0
AABR07032277.1	AABR07032277.1	androgen-binding protein eta	0	0	0	0	0.151441	0	0	0	0.232817	0
AABR07032317.1	AABR07032317.1	kinesin family member 5C	0.110956	0	0	0	0	0	0.088823	0.0887916	0	0.139964
AABR07032328.1	AABR07032328.1	ring finger protein 7	3.1304	0.387159	3.08223	0	4.63795	1.65964	2.77383	3.52395	4.2512	1.29543
AABR07032338.1	AABR07032338.1	collagen and calcium binding EGF domains 1	0.340352	0.00159683	0	0.272258	0.109135	1.12471	0.279983	0	0.0983908	0.213094
AABR07032392.1	AABR07032392.1	GREB1 like retinoic acid receptor coactivator	1.03678	0.308862	1.12035	0.337219	0.859385	1.32118	1.07054	0.8602	0.657131	0.373859
AABR07032457.1	AABR07032457.1	dynein, axonemal, heavy chain 8	0	0.15188	0	0	0	0	0	0	0.139314	0
AABR07032503.1	AABR07032503.1	solute carrier family 25 member 4	0	0	0	0	0	0	0	0	0	0
AABR07032520.1	AABR07032520.1	tripartite motif-containing 3	2.82687	5.43367	2.38037	3.05031	4.74696	3.75724	3.55649	7.64256	1.27119	8.909
AABR07032520.2	AABR07032520.2	OTU deubiquitinase 7B	0	0	0	0	0	0	0	0	0	0
AABR07032622.1	AABR07032622.1	homeobox A11	0	0.515305	0	0.458637	1.43802	0	0	4.92317	0	0
AABR07032862.1	AABR07032862.1	TPD52 like 3	0	0.0796374	0	0	0.093999	0	0	0	0	0
AABR07032888.1	AABR07032888.1	phosphatidylinositol 4-kinase type 2 alpha	0	0	0	0	0	0	0	0	0	0
AABR07032904.1	AABR07032904.1	nucleosome assembly protein 1-like 1	52.5876	33.9023	31.9796	47.6412	31.6918	24.7441	26.4446	27.2532	31.5816	35.2104
AABR07033023.1	AABR07033023.1	olfactory receptor 109	0.736915	1.32401	0.659502	1.71211	1.00738	1.02021	0.639532	1.98287	0.897092	0.950021
AABR07033047.1	AABR07033047.1	insulin-like growth factor 2	0	0	0	0.0818088	0	0	0	0	0	0
AABR07033287.1	AABR07033287.1	ring finger protein 185	0	0.693141	0	0	0	0	0	0	0	0
AABR07033318.1	AABR07033318.1	olfactory receptor 1328	6.7203	6.86004	6.01294	5.06753	8.95318	6.4144	7.48528	6.94888	8.15593	8.65505
AABR07033324.1	AABR07033324.1	family with sequence similarity 89, member B	0.847385	0.267576	0.168914	0.656595	0.172781	0.0885115	0.0927674	0	0.111055	0.200549
AABR07033357.1	AABR07033357.1	nuclear factor I/C	0	0	0	0	0	0	0	0	0	0
AABR07033579.1	AABR07033579.1	claudin 34C4	0	0	0	0	0	0	0	0	0	0
AABR07033579.2	AABR07033579.2	olfactory receptor 1149	0	0	0	0	0	0	0	0	0	0
AABR07033579.3	AABR07033579.3	killer cell lectin-like receptor, subfamily A, member 2	0	0	0	0	0	0	0	0	0	0
AABR07033580.1	AABR07033580.1	Wnt family member 3	0	0	0	0	0	0	0	0	0	0
AABR07033590.1	AABR07033590.1	adenylate cyclase 8	0	0.0773725	0.629613	0	0	0	0	0	0	0.173122
AABR07033607.1	AABR07033607.1	WAP four-disulfide core domain 13	0	0.57414	0.222202	0	0.387488	0	0	0	0	1.03963
AABR07033612.1	AABR07033612.1	ribosomal protein L10-like	0	0	0	0	0	0	0	0	0	0
AABR07033745.2	AABR07033745.2	testis expressed 101	0	0.0261496	0.0347804	0	0.0783293	0.0751814	0.0746813	0.12411	0.0544966	0.0349621
AABR07033851.1	AABR07033851.1	olfactory receptor 596	0.210292	0.0759715	0	0	0.287085	0.104288	0	0	0	0
AABR07033882.1	AABR07033882.1	REST corepressor 1	1.16734	1.08541	0.414255	1.69275	1.52947	1.44335	1.22547	1.34202	1.46321	1.08235
AABR07033887.1	AABR07033887.1	alpha-1,6-mannosylglycoprotein 6-beta-N-acetylglucosaminyltransferase	0.0884061	0.174384	0.132121	0.318811	0.135502	0.142882	0.157618	0.100238	0.0778629	0.272794
AABR07033979.1	AABR07033979.1	BCL2-associated athanogene 5	0	0	0	0	0	0	0	0	0	0.245343
AABR07033987.1	AABR07033987.1	family with sequence similarity 184, member B	0	0	0	0	0	0	0	0	0	1.5183
AABR07034008.1	AABR07034008.1	PDS5 cohesin associated factor B	0	0	0	0	0	0	0	0	0	0
AABR07034131.1	AABR07034131.1	regulatory factor X-associated protein	0	0	0	0	0	0	0	0	0	0
AABR07034273.1	AABR07034273.1	N-alpha-acetyltransferase 50-like	0	0	0	0	0	0	0	0	0	0
AABR07034315.1	AABR07034315.1	eukaryotic translation initiation factor 2 alpha kinase 3	0.428949	0	0	0	0	0	0	0.607291	0.422562	0.762678
AABR07034329.1	AABR07034329.1	Ig lambda-2 chain C region	0	0	0	0.210532	0	0	0	0	0	0
AABR07034362.2	AABR07034362.2	transmembrane protein 221	2.39942	4.02172	3.23378	2.41674	4.04102	1.73773	2.086	1.88979	4.45801	2.66003
AABR07034438.1	AABR07034438.1	olfactory receptor 1687	2.33827	1.91627	1.94475	2.05058	3.06691	3.2009	1.99362	2.02402	2.20888	2.18518
AABR07034445.1	AABR07034445.1	MON2 homolog, regulator of endosome-to-Golgi trafficking	1.66782	0.76105	0.562543	1.02445	0.718138	2.30331	0.819874	1.7483	0.965488	0.541455
AABR07034632.1	AABR07034632.1	signal-regulatory protein beta 3	0.765634	0	0.301034	0	0	0	0	0	0	0
AABR07034637.1	AABR07034637.1	egl-9 family hypoxia-inducible factor 1	14.0671	18.6889	20.9311	17.9711	27.6939	14.4524	13.3958	17.0315	25.2938	22.1824
AABR07034639.1	AABR07034639.1	ral guanine nucleotide dissociation stimulator-like	0.440209	0.237341	0	0	1.02344	0	0.454072	0	0.220326	0.259316
AABR07034641.1	AABR07034641.1	phosphatidylglycerophosphate synthase 1	0.423884	0	0	0.624519	0.364261	0.226152	0	0.205086	0	0.518387
AABR07034648.1	AABR07034648.1	2'-deoxynucleoside 5'-phosphate N-hydrolase 1	0.113851	0.0222241	0.0613797	0.447776	0.23376	0.198978	0.364874	0.179632	0.376987	0.0498391
AABR07034657.1	AABR07034657.1	B9 domain containing 2	2.37819	2.48712	2.34477	2.34735	2.09516	1.68404	5.0573	2.67439	0.803869	1.63431
AABR07034673.1	AABR07034673.1	adhesion G protein-coupled receptor D1	0	0	0	0	0	0	0	0.790295	0	0
AABR07034706.1	AABR07034706.1	DNA segment, Chr 5, ERATO Doi 579, expressed	8.70119	4.8539	4.88563	6.78394	9.4309	5.26667	7.26672	7.19852	3.80901	10.3027
AABR07034718.1	AABR07034718.1	serine peptidase inhibitor, Kazal type 14	0	0	0	0	0	0	0	0	0	0
AABR07034729.1	AABR07034729.1	cyclin I	0	0	0	0	0	0	0	0	0	0
AABR07034730.2	AABR07034730.2	similar to cystatin E2	0	0	0	0	0.258749	0	0	0	0	0
AABR07034730.3	AABR07034730.3	WAP four-disulfide core domain 9	0	0	0	0	0	0	0	0	0	0
AABR07034736.1	AABR07034736.1	dual specificity phosphatase 13	0	0	0	0	0	0	0	0	0	0
AABR07034739.1	AABR07034739.1	Ig lambda-2 chain C region	0.863095	1.9073	0	1.70488	0.190496	0	0	0	0.584083	0.71286
AABR07034739.3	AABR07034739.3	lambda-chain C1-region-like	0	0.0458742	0	0	0	0.271311	0	0	0	0
AABR07034751.1	AABR07034751.1	coronin 1C	0.225403	2.03768	1.12983	3.6691	2.38983	0.917856	0	0.447561	0.441993	3.19016
AABR07034767.1	AABR07034767.1	membrane palmitoylated protein 3	2.92552	2.28124	2.59713	4.13441	3.29131	2.18026	1.80456	2.56326	2.02902	3.7092
AABR07034833.1	AABR07034833.1	methylthioribose-1-phosphate isomerase 1	2.7342	0.201169	0.638744	1.09e-08	3.66629	0	0	0	1.99242	0
AABR07034923.1	AABR07034923.1	RAD51 paralog D	0	0	0	0	0	0	0	0	0	0
AABR07034940.2	AABR07034940.2	family with sequence similarity 124B	0.73305	0.533275	1.08831	0.540215	0.784854	1.17353	0.195009	0.176926	1.10088	1.6407
AABR07034956.1	AABR07034956.1	leukocyte-associated immunoglobulin-like receptor 1	0	0.181788	0	0	0.214167	0	0	0.157688	0.21901	0.203605
AABR07034980.1	AABR07034980.1	ribonucleoprotein, PTB-binding 1	1.31054	2.27743	2.63012	3.53057	2.00186	3.50953	4.15701	3.45434	3.30889	2.94545
AABR07034986.1	AABR07034986.1	clathrin interactor 1	0	0	0	0	0	0	0	0	0	0
AABR07034992.1	AABR07034992.1	endothelin converting enzyme-like 1	0	0	0	0	0	0	0	0	0	0
AABR07035074.1	AABR07035074.1	similar to Pabpc4_predicted protein	0	0	0	0	0	0	0	0	0	0
AABR07035089.1	AABR07035089.1	MICAL-like 1	0	0	0	0	0	0	0	0	0.0206538	0
AABR07035091.1	AABR07035091.1	transmembrane protein 251	0	0.572544	0	0	0	0	0	0	0	0
AABR07035194.1	AABR07035194.1	phospholipase C, delta 1	0.248357	0	0	0.366047	0.718249	0.198752	0	0.179802	0	0.606486
AABR07035203.1	AABR07035203.1	ADP-ribosylation factor like GTPase 14	0	1.46916	0	1.30396	1.80488	0	0	3.81488	2.70213	2.18015
AABR07035218.1	AABR07035218.1	tetratricopeptide repeat domain 24	14.8033	8.87977	10.8024	9.2673	17.2644	24.776	11.2456	12.4614	13.2592	7.22201
AABR07035357.1	AABR07035357.1	ubiquitin carboxyl-terminal hydrolase 12-like	0.155274	0.408045	1.00318	0.359014	0.668818	0.792882	0.807011	0.636376	0.351481	0.437087
AABR07035357.2	AABR07035357.2	poly (ADP-ribose) polymerase family, member 14	0	0	0	0	0	0	0	0	0	0
AABR07035368.2	AABR07035368.2	solute carrier family 12 member 2	0.149865	0	0	0	0	0	0	0	0.300886	0
AABR07035375.1	AABR07035375.1	zinc finger protein 655-like	0	0	0	0	0	0	0	0	0	0
AABR07035428.1	AABR07035428.1	kinesin family member 2C	4.56004	5.34912	5.1756	5.03183	4.06502	7.00914	4.52231	6.63842	3.19765	5.77886
AABR07035428.2	AABR07035428.2	BOC cell adhesion associated, oncogene regulated	15.8313	15.68	13.7406	14.2833	13.0442	16.4957	14.1227	14.8865	14.6128	14.6746
AABR07035428.3	AABR07035428.3	LSM11, U7 small nuclear RNA associated	0	0	0	0	0	0	0	0	0	0
AABR07035479.1	AABR07035479.1	thymus, brain and testes associated	0	0.0295759	0	0	0.0350765	0	0	0.0881728	0.0327868	0
AABR07035501.1	AABR07035501.1	cathepsin M	0	0.0582372	0	0	0	0	0	0	0	0
AABR07035503.1	AABR07035503.1	sialophorin-like	0	0	0	0.0960539	0	0	0	0	0	0
AABR07035539.1	AABR07035539.1	ribosomal protein L31-like 4	351.892	376.415	365.341	342.083	225.681	209.467	447.027	350.267	280.588	326.254
AABR07035541.3	AABR07035541.3	CKLF-like MARVEL transmembrane domain-containing protein 2B-like	0.27378	0	0	0	0	0	0	0.752093	0	0
AABR07035561.2	AABR07035561.2	ST3 beta-galactoside alpha-2,3-sialyltransferase 5	0.520297	0	0.789635	0	0	0	0	0	0	0
AABR07035725.1	AABR07035725.1	farnesyltransferase, CAAX box, beta	0	0	0	0	0	0	0	0	0	0
AABR07035776.1	AABR07035776.1	paired immunoglobulin-like type 2 receptor alpha-like	0.691909	0.887996	1.72216	0.825716	1.13207	0.492259	1.20072	1.11543	0.800359	1.15045
AABR07035787.1	AABR07035787.1	Axl receptor tyrosine kinase	67.2153	74.5305	68.1005	62.0422	62.4855	56.171	60.215	72.3938	71.0428	71.4178
AABR07035791.1	AABR07035791.1	Sep (O-phosphoserine) tRNA:Sec (selenocysteine) tRNA synthase	0.0620532	0.126843	0	0	0	0.100108	0.0497341	0	0.123205	0
AABR07035818.1	AABR07035818.1	N-acetyltransferase 8B	35.3601	39.8337	35.794	40.6701	39.878	26.5679	34.1736	39.4106	42.1122	30.2768
AABR07035832.1	AABR07035832.1	similar to family with sequence similarity 55, member C	65.5177	52.3864	59.61	68.874	86.0042	74.5555	57.2111	59.7734	70.3865	52.0916
AABR07035916.1	AABR07035916.1	autism susceptibility 2 protein-like	0	0	0	0	1.32982	0	0.442444	0	0	0.79566
AABR07036007.1	AABR07036007.1	ubiquitin protein ligase E3 component n-recognin 7 (putative)	14.1571	9.93739	12.7091	13.3334	15.3392	14.3639	15.6841	10.8366	8.09085	13.8896
AABR07036101.1	AABR07036101.1	olfactory receptor 16	0	0	0	0	0	0	0	0	0	0
AABR07036167.1	AABR07036167.1	estrogen-related receptor gamma	0	0	0	0	0	0	0	0	0	0
AABR07036187.1	AABR07036187.1	odd-skipped related transciption factor 2	0	0	0	0	0	0	0	0	0	0
AABR07036324.1	AABR07036324.1	calpain 9	0	0.140457	0	0	0	0	0	0	0	0
AABR07036375.1	AABR07036375.1	WD repeat domain 64	0	0.141509	0.189067	0	0	0	0	0.185371	0	0
AABR07036505.1	AABR07036505.1	AF4/FMR2 family, member 3	0.270554	0.564285	0.643897	0.127613	0.496589	0.138993	1.10717	0.130841	0.431888	0.109748
AABR07036513.1	AABR07036513.1	SWI/SNF related, matrix associated, actin dependent regulator of chromatin, subfamily a, member 2	3.20166	2.40148	2.2715	3.37063	4.71425	2.91865	3.92331	4.71309	3.14345	4.99936
AABR07036550.1	AABR07036550.1	glycerol kinase 2	0	0	0.144619	0	0	0	0	0	0	0
AABR07036648.1	AABR07036648.1	ring finger protein 149	0	0	0.992536	0	0.623255	0	0	0	0	0.332705
AABR07036649.1	AABR07036649.1	olfactory receptor 149-like	0	0	0.992536	0	0.623255	0	0	0	0	0.332705
AABR07036649.2	AABR07036649.2	dynein light chain Tctex-type 1	0.550485	0	8.34712	1.79075	0.35917	0	0	1.33714	1.26714	0
AABR07036698.1	AABR07036698.1	actin related protein 3B	0	0	0	0	0	0	0	0	0	0
AABR07036711.1	AABR07036711.1	vomeronasal 2 receptor, 43	0	0	0	0	0	0	0	0	0	0
AABR07036746.1	AABR07036746.1	similar to olfactory receptor MOR204-14	0.77973	0.425434	0.548282	0.267097	0.457883	0.0968416	0.191792	0.435158	0.300248	0.658795
AABR07036855.1	AABR07036855.1	small nuclear ribonucleoprotein polypeptide E	0	0	0.121873	0	0	0	0	0	0	0.0886844
AABR07037009.1	AABR07037009.1	peripheral plasma membrane protein CASK-like	0.72406	1.46324	0.789251	2.21929	2.1226	1.21855	1.20129	0.912765	1.24111	0.652958
AABR07037073.1	AABR07037073.1	potassium calcium-activated channel subfamily N member 3	0	0	0	0	0	0	0	0	0	0
AABR07037112.1	AABR07037112.1	tripartite motif-containing 59	0	3.87484	5.05079	15.6659	0	0	5.58708	5.11702	0	0
AABR07037161.1	AABR07037161.1	hepatocyte nuclear factor 4, gamma	0	0.189171	0	0	0	0	0	0	0	0
AABR07037173.1	AABR07037173.1	SSX family member 1	0.862475	0.915203	0.809794	0.413005	0.496302	0	0.184639	0.335066	0.462876	1.69332
AABR07037243.1	AABR07037243.1	defensin alpha 6	0	0.0551002	0	0	0	0	0	0	0.101037	0
AABR07037302.1	AABR07037302.1	lymphocyte-specific protein 1	0	0	0	0	0	0	0	0	0	0
AABR07037307.1	AABR07037307.1	tubulin tyrosine ligase like 2	0	0.306514	1.03e-08	0	0	0	0	1.04048	0	1.45528
AABR07037343.1	AABR07037343.1	mitogen activated protein kinase 3	2.10006	1.15297	1.72511	1.72659	3.67154	4.45064	2.96987	0.674634	4.23261	3.43873
AABR07037356.1	AABR07037356.1	glutamate ionotropic receptor NMDA type subunit 2D	0.290777	0.392014	0.536375	0.354041	0.509865	1.14553	0.3041	0.000368561	0.00653425	0.342371
AABR07037395.2	AABR07037395.2	glycogen phosphorylase L	1.20785	0.646297	0.166989	0.572356	1.85443	1.7557	0.929908	0.475794	1.01179	1.70361
AABR07037412.1	AABR07037412.1	WD repeat domain 83 opposite strand	0.14032	0	0.207987	0	0.180907	0	0.447665	0.202816	0	0
AABR07037447.1	AABR07037447.1	JNK1/MAPK8-associated membrane protein	3.06561	1.15064	0	0	0	0	3.32858	1.49822	0	2.57373
AABR07037451.2	AABR07037451.2	family with sequence similarity 120C	4.14843	4.10073	4.11359	4.28133	4.90401	5.37337	3.50268	4.26845	2.63359	4.28012
AABR07037477.1	AABR07037477.1	nuclear receptor coactivator 4	0	0	0	0	0	0	0	0	0	0
AABR07037489.1	AABR07037489.1	putative keratin-associated protein 10-like ENSP00000375147 homolog	17.8506	12.8362	16.9691	16.5566	17.1669	19.6777	17.8778	16.7891	10.5461	13.3084
AABR07037510.2	AABR07037510.2	prefoldin subunit 5	1.37715	2.37056	2.45682	0	1.89683	0	1.75847	2.79485	1.3621	0.996081
AABR07037520.1	AABR07037520.1	inverted formin, FH2 and WH2 domain containing	58.7242	47.0907	49.2098	51.2415	57.2299	54.7322	47.214	49.9405	51.7614	50.7975
AABR07037536.1	AABR07037536.1	similar to Phosphatidylinositol-4,5-bisphosphate 3-kinase catalytic subunit alpha isoform (PI3-kinase p110 subunit alpha) (PtdIns-3-kinase p110) (PI3K)	0.603057	0.448629	0.652865	0.37442	0.772375	1.20589	0.762473	0.692923	0.497082	0.710234
AABR07037545.1	AABR07037545.1	olfactory receptor 453	0	0	0	0	0	0	0	0	0	0
AABR07037590.1	AABR07037590.1	F-box protein 16	0	0	0	0	0	0	0	0	0	0
AABR07037798.1	AABR07037798.1	meteorin-like, glial cell differentiation regulator	0	0	0	0	0	0	0	0.377984	0	0
AABR07037800.1	AABR07037800.1	olfactory receptor 1084	0	0	0	0	0	0	0	0	0	0
AABR07037960.1	AABR07037960.1	thyroid stimulating hormone subunit beta	1.43915	0.248156	0	0.5622	0.722455	1.09545	0.726884	0.225197	0.608675	0.368209
AABR07037995.1	AABR07037995.1	olfactory receptor 1498	0	0	0	0	0	0	0	0	0	0
AABR07037998.1	AABR07037998.1	autophagy related 4B, cysteine peptidase	0	0	0	0	0	0	0	0	0	0.545207
AABR07038021.1	AABR07038021.1	tweety family member 2	0.818025	1.49618	0.261667	1.20475	0.947517	0.634339	0.718416	0.857792	0.945745	0.830054
AABR07038029.1	AABR07038029.1	renalase, FAD-dependent amine oxidase	0.12955	0	0.0386841	0.114655	0.114111	0	0	0.226416	0.129146	0.188007
AABR07038250.1	AABR07038250.1	hemoglobin subunit beta-2-like	0	0	0	0	0	0	0	0	0	0
AABR07038349.1	AABR07038349.1	myotilin-like	0.0124337	0	0.018564	0	0	0	0	0	0	0
AABR07038464.1	AABR07038464.1	out at first homolog	0	0	0	0	0	0	0	0	0	0.452004
AABR07038477.1	AABR07038477.1	4-hydroxyphenylpyruvate dioxygenase	2.64356	3.53392	1.71048	2.63289	3.39694	7.93225	3.67016	3.61811	4.42279	4.30584
AABR07038567.1	AABR07038567.1	basic transcription factor 3	17.831	13.3	10.3768	15.5815	22.0768	22.4659	17.7435	16.8895	20.0148	22.3946
AABR07038624.1	AABR07038624.1	homeo box B5	0	0	0	0	0	0	0	0	0	0
AABR07038657.1	AABR07038657.1	RT1 class I, locus M6, gene 1	0	0.0535893	0	0.0488321	0.0208668	0.0534019	0.053065	0	0.0986411	0
AABR07038786.1	AABR07038786.1	membrane palmitoylated protein 7	0	0	0	0	0	0	0	0	0	0
AABR07038795.1	AABR07038795.1	MAGE family member B6	0	0	0	0	0	0	0	0	0	0
AABR07038837.1	AABR07038837.1	abhydrolase domain containing 10	0	0	0	0	0	0	0	0	0	0
AABR07038913.1	AABR07038913.1	CCR4-NOT transcription complex, subunit 10	0	0	0	0	0	0	0	0	0	0
AABR07038957.1	AABR07038957.1	cathepsin H	0	0	0	0	0	0	0	0	0	0
AABR07038981.1	AABR07038981.1	serine/arginine repetitive matrix protein 4-like	0	0	0	0	0	0	0	0	0	0
AABR07039012.1	AABR07039012.1	phosphoribosyl transferase domain containing 1	0	0	0	0	0	0	0	0	0	0
AABR07039075.1	AABR07039075.1	DPY30 domain containing 2	0	0	0	0	0	0	0	0	0	0
AABR07039094.1	AABR07039094.1	family with sequence similarity 71, member A	0	0	0	0	0	0	0	0	0	0
AABR07039303.7	AABR07039303.7	decapping mRNA 1A	0	0	0	0	0	0	0	0	0	0
AABR07039377.1	AABR07039377.1	mitochondrial ribosomal protein S9	0	0	0	0	0	0	0	0	0	0
AABR07039446.2	AABR07039446.2	RT1 class Ia, locus A1	0.916708	1.18892	1.35228	1.33503	0.766711	0.445076	0.546841	0.770898	0.372703	1.06451
AABR07039579.1	AABR07039579.1	similar to MGC82337 protein	0	0	0	0	0	0	0	0	0	0
AABR07039648.1	AABR07039648.1	ribosomal modification protein rimK-like family member A	0	0	0	0	0	0	0	0	0	0
AABR07039651.1	AABR07039651.1	regulator of G-protein signaling 7	0.258323	0.335787	0	1.17364	0.719433	1.01296	1.01169	1.14761	0.479404	1.36174
AABR07039694.1	AABR07039694.1	G protein-coupled receptor 39	12.5803	9.09475	8.16703	13.2552	12.2123	13.2644	9.34989	10.4988	8.71531	14.764
AABR07039736.1	AABR07039736.1	kizuna centrosomal protein	0	0	0	0	0	0	0	0	0	0
AABR07039936.1	AABR07039936.1	thymosin-like 8-like	4.32209	3.75524	3.01637	4.69954	6.85832	8.44645	4.71321	4.90375	4.81054	4.05322
AABR07040095.1	AABR07040095.1	REC114 meiotic recombination protein	0	0.0704145	0.0704542	0.116285	0.0688824	0	0.0192323	0.0445014	0.0109916	0.0736929
AABR07040251.1	AABR07040251.1	similar to sid2057p	0	0	0	0	0	0	0	0	0	0
AABR07040266.1	AABR07040266.1	apolipoprotein L3-like	0	0	0	0	0	0	0	0	0	0
AABR07040282.2	AABR07040282.2	stomatin	0	0	0	0	0	0	0	0	0	0
AABR07040284.1	AABR07040284.1	phospholipase A2 group IB	0	0	0	0	0	0	0	0	0	0
AABR07040288.1	AABR07040288.1	isovaleryl-CoA dehydrogenase	0	0.875958	0	0	0	0	0	0	0	0
AABR07040412.1	AABR07040412.1	cystatin E/M	0.191209	0.149921	0.134309	0.0683982	0.321024	0.209629	0	0.0588155	0.121298	0.224248
AABR07040430.1	AABR07040430.1	gephyrin	0	0	0	0	0	0	0	0	0.161724	0
AABR07040480.1	AABR07040480.1	melanin-concentrating hormone receptor 1	0	0	0	0	0	0	0	0	0	0
AABR07040494.1	AABR07040494.1	FKBP prolyl isomerase 11	0	0	0	0	0	0	0	0	0	0
AABR07040565.1	AABR07040565.1	olfactory receptor 8K1-like	0	0	0	0	0	0.585023	0	0	0	0
AABR07040617.1	AABR07040617.1	nuclear RNA export factor 5	0	0	0	0	0	0	0	0	0	0
AABR07040624.1	AABR07040624.1	enhancer of zeste 2 polycomb repressive complex 2 subunit	0	0.662156	0	0	0	0	0	0	0.30284	0
AABR07040686.1	AABR07040686.1	epithelial membrane protein 2	0	0	0	0	0	0	0	0	0	0
AABR07040695.1	AABR07040695.1	PPARG coactivator 1 beta	0	0	0	0	0	0	0	0	0	0
AABR07040789.1	AABR07040789.1	WAS/WASL interacting protein family, member 1	0	0	0	0	0	0	0	0	0	0
AABR07040792.1	AABR07040792.1	zinc finger, HIT-type containing 2	0	0	0	0	0	0	0	0	0	0
AABR07040839.1	AABR07040839.1	tripartite motif protein 80	0	0	0	0	0	0	0	0	0	0
AABR07040840.1	AABR07040840.1	Rho guanine nucleotide exchange factor 28	2.50278	4.13783	0.990913	4.10671	1.96399	0.0240361	1.71459	7.3916	0.214069	0.482558
AABR07040855.1	AABR07040855.1	cytosolic iron-sulfur assembly component 1	24.4037	23.7733	24.394	22.1434	23.2015	21.9699	27.6584	24.2676	21.1422	20.7455
AABR07040864.1	AABR07040864.1	hypoxia inducible factor 3 subunit alpha	6.78766	8.56071	6.93252	5.94989	6.52074	6.78038	7.65412	8.25564	5.67233	7.16636
AABR07040892.1	AABR07040892.1	alpha-1,6-mannosylglycoprotein 6-beta-N-acetylglucosaminyltransferase	0	0	0	0	0	0	0	0	0	0
AABR07040936.1	AABR07040936.1	GRIP and coiled-coil domain containing 2	6.18963	4.98605	3.52059	3.8972	5.25576	7.42607	3.4586	4.97076	5.19488	6.89775
AABR07040944.1	AABR07040944.1	ribosomal modification protein rimK-like family member B	0	0.0849946	0	0	0	0	0	0	0	0.379902
AABR07040947.1	AABR07040947.1	mortality factor 4 like 1	0	0	0	0	0.105841	0	0	0	0	0
AABR07041078.1	AABR07041078.1	solute carrier family 12 member 3	0.0917799	0	0	0	0	0	0	0	0	0
AABR07041089.1	AABR07041089.1	ADNP homeobox 2	0.262798	0.0948146	0.132046	0	0	0	0	0.247771	0.0871619	0
AABR07041109.1	AABR07041109.1	olfactory receptor 780	0.332389	0.639561	2.29795	0.494344	0	1.26622	0	0	0	0
AABR07041141.1	AABR07041141.1	killer cell lectin-like receptor subfamily B member 1B	0	0	0	0	0	0	0	0	0	0
AABR07041179.1	AABR07041179.1	polo-like kinase 1	0.587746	0	1.33398	0.920748	0.583774	0.0181424	0.587926	0	0	1.53014
AABR07041206.1	AABR07041206.1	transmembrane protein 221	0	0	0	0	0	0	0	0	0	0
AABR07041218.1	AABR07041218.1	mitochondrial ribosomal protein L46	0	0	0	0	0	0	0	0	0	0
AABR07041229.1	AABR07041229.1	cancer/testis antigen family 47, member B1	0	0	0	0	0	0	0	0	0	0
AABR07041232.1	AABR07041232.1	similar to novel protein	0.0549616	0.0291464	0.136279	0.046533	0.10911	0.00891572	0.0769292	0.0763533	0.00375281	0.0554189
AABR07041403.1	AABR07041403.1	similar to chromosome 20 open reading frame 81	0.320918	0.0873952	0.25411	0.157789	0.218882	0.0869575	0.343066	0.350405	0.218439	0.198339
AABR07041481.1	AABR07041481.1	ankyrin repeat domain 53	0	0	0	0	0	0	0	0	0	0
AABR07041586.2	AABR07041586.2	abhydrolase domain containing 11	0	0	0	0	0	0	0	0	0	0
AABR07041600.1	AABR07041600.1	RNA binding protein, mRNA processing factor 2	0.212501	0.115806	0.327189	0.104329	0.235193	0.119664	0.11542	0.209594	0	0.0855085
AABR07041724.1	AABR07041724.1	similar to transthyretin (4L369)	5.71391	10.7265	9.36869	14.2721	9.10714	9.09618	8.20429	10.1944	4.59694	10.3187
AABR07041771.1	AABR07041771.1	stimulated by retinoic acid 6	0	0	0	0	0	0	0	0	0.117528	0
AABR07041778.1	AABR07041778.1	carcinoembryonic antigen-related cell adhesion molecule 11	0.129489	0.0697866	0.194048	0.188655	0.164071	0.210116	0	0.372422	0.378741	0
AABR07041779.2	AABR07041779.2	SWI5 homologous recombination repair protein	0	0	0	0	0	0	0	0	0	0
AABR07041997.1	AABR07041997.1	similar to vitamin A-deficient testicular protein 11-like	0	0	0	0	0	0	0	0	0	0
AABR07042039.1	AABR07042039.1	SUMO-conjugating enzyme UBC9-like	0	0	0	0	0	0	0	0	0	0
AABR07042071.1	AABR07042071.1	family with sequence similarity 111, member A	0	0	0	0	0	0	0	0	0	0
AABR07042226.1	AABR07042226.1	Pim-1 proto-oncogene, serine/threonine kinase	0	0	0	0	0	0	0	0	0	0
AABR07042293.1	AABR07042293.1	sorting nexin 24	0	0	0	0	0	0	0	0	0	0
AABR07042323.1	AABR07042323.1	disco-interacting protein 2 homolog B	0.198366	0	0	0	0.648246	0	0	0	0	0
AABR07042326.3	AABR07042326.3	phosphatidylethanolamine N-methyltransferase	0	0	0	0	0	0	0	0.334874	0	0
AABR07042361.1	AABR07042361.1	olfactory receptor 1243	15.4237	8.64886	9.86791	12.359	14.1695	14.3131	9.6805	12.8828	14.3123	14.2077
AABR07042418.1	AABR07042418.1	t-complex 11 like 2	0	0	0	0	0	0	0	0	0	0
AABR07042471.1	AABR07042471.1	XPC complex subunit, DNA damage recognition and repair factor	0	0	0	2.71084	0	0	0	0	0	0
AABR07042542.1	AABR07042542.1	5'-nucleotidase domain containing 2	7.61267	5.60951	5.24937	4.12346	8.83765	6.05551	7.16828	5.4858	7.3735	9.02826
AABR07042557.1	AABR07042557.1	similar to Nuclear autoantigen Sp-100 (Speckled 100 kDa)	0	0	0	0	0	0	0	0	0	0
AABR07042565.1	AABR07042565.1	septin 2	0	0	0	0	0	0	0	0	0	0
AABR07042571.1	AABR07042571.1	bMERB domain containing 1	0	0.0666594	0	0	0.0786976	0	0	0	0.24464	0
AABR07042607.1	AABR07042607.1	similar to SET domain-containing protein	0.337137	0.190006	0	0	0	0	0.559272	0	1.04299	0.4054
AABR07042609.1	AABR07042609.1	mediator complex subunit 18	0	0.87461	0	0	0	0	0	0.477683	0.535683	0
AABR07042611.1	AABR07042611.1	keratin associated protein 13-1	9.52368	9.06146	7.93083	7.44524	6.45459	6.64216	6.41839	8.17487	6.39351	8.02407
AABR07042623.1	AABR07042623.1	olfactory receptor 1295	0	0	0	0	0	0	0	0	0	0
AABR07042629.1	AABR07042629.1	ring finger protein 14	0	0	0	0	0	0	0	0	0	0
AABR07042669.1	AABR07042669.1	sperm acrosome associated 6	0	0	0	0	0	0	0	0	0	0
AABR07042733.2	AABR07042733.2	ribosomal protein L4	0.325218	0.178223	0.481932	0.479457	0.421587	0	0.259249	0.235092	0	0
AABR07042789.1	AABR07042789.1	myeloid cell nuclear differentiation antigen	0	0	0	0	0	0	0	0	0	0
AABR07042892.1	AABR07042892.1	RAS-like, family 2, locus 9	0	0	0	0.449118	0	0.245979	0.244081	0	0	0
AABR07042903.1	AABR07042903.1	secreted and transmembrane 1B	0.929428	1.57381	0.262659	2.10743	4.51339	3.3303	0	1.99512	1.99556	1.75597
AABR07042936.1	AABR07042936.1	transmembrane protein 41a	0.0696453	0.363784	0.189755	0	0.112106	0.341538	0	0.297045	0.0777548	0
AABR07042936.2	AABR07042936.2	adenylate cyclase activating polypeptide 1	0	0	0	0	0	0	0	0	0	0
AABR07042937.1	AABR07042937.1	ATPase phospholipid transporting 10D (putative)	0	0	0	0	0	0	0	0	0	0
AABR07043101.1	AABR07043101.1	leucine rich repeat neuronal 1	0.201111	0.332711	0.297987	2.67632	0.525969	0	0.320189	0	0	1.98205
AABR07043115.1	AABR07043115.1	receptor-interacting serine-threonine kinase 4	15.4948	7.24839	12.3411	12.1657	14.7244	12.1396	10.8298	8.33034	15.0573	12.4947
AABR07043141.1	AABR07043141.1	odd-skipped related transcription factor 1	0	0	0	0	0	0	0	0	0	0
AABR07043167.1	AABR07043167.1	zinc finger with KRAB and SCAN domains 7	0	0.534006	0	0.676591	0	0	2.73739	2.01344	1.75	0
AABR07043200.1	AABR07043200.1	collagen type IV alpha 3 chain	0	0.607489	1.29092	1.80255	0	1.22532	0	0	0	0.546202
AABR07043247.1	AABR07043247.1	farnesyl diphosphate farnesyl transferase 1	0	0	0	0	0	0	0	0	0	0
AABR07043248.1	AABR07043248.1	TAP binding protein-like	0	0	0	0	0	0	0	0	0	0
AABR07043249.1	AABR07043249.1	p21 (RAC1) activated kinase 2	0	0	0	0	0	0	0	0	0	0
AABR07043271.1	AABR07043271.1	tryptophan hydroxylase 1	1.09893	3.67475	1.14845	6.10713	0.715615	2.54462	4.95403	0	0	5.37939
AABR07043279.1	AABR07043279.1	abhydrolase domain containing 5	0	0	0	0	0	0	0	0	0	0
AABR07043287.1	AABR07043287.1	olfactory receptor 558	0	0	0	0	0	0	0	0	0	0
AABR07043288.1	AABR07043288.1	sialic acid binding Ig-like lectin 8	0	0	0	0	0	0	0	0	0	0
AABR07043347.1	AABR07043347.1	lectin, galactose binding, soluble 5	1.03732	1.02964	1.41629	1.16389	1.27748	1.85941	1.04013	0.35561	1.12617	0.513125
AABR07043395.1	AABR07043395.1	RB binding protein 5, histone lysine methyltransferase complex subunit	0	0	1.27933	0.771445	0.173694	1.52364	0	0.417763	0	0
AABR07043407.1	AABR07043407.1	calcium voltage-gated channel auxiliary subunit beta 1	5.83003	0.0362639	8.36889	5.931	0	6.76449	3.66392	3.61064	1.12537	3.95824
AABR07043429.1	AABR07043429.1	clavesin 1	0.0859425	0.524383	0.125626	0.482466	0.311364	0.123556	0.39252	0.838441	0.0851388	0.81777
AABR07043449.1	AABR07043449.1	taperin	0.35774	0.327077	0	0.357753	0.312333	0	0	0	0	0.44216
AABR07043453.1	AABR07043453.1	RAB5C, member RAS oncogene family	3.46111	3.79055	3.0855	3.03564	4.8926	11.2936	5.37992	0	3.64103	0.572624
AABR07043456.1	AABR07043456.1	collagen type XII alpha 1 chain	1.69157	2.13006	0	0	1.28569	1.49754	1.39072	0.416192	1.9912	0.920952
AABR07043514.1	AABR07043514.1	formyl peptide receptor 3	0	0	0	0	0	0	0	0	0	0.137916
AABR07043523.1	AABR07043523.1	growth differentiation factor 3	0	0.0686217	0	0.278025	0.247518	0	0	0	0	0.231619
AABR07043557.1	AABR07043557.1	annexin A8	0.36119	0.24009	0.413913	0.754827	0.583601	0.534787	0.149382	0.786701	0.569791	0.17716
AABR07043564.1	AABR07043564.1	zinc finger protein 873	3.71038	4.64842	3.73001	4.28118	3.5974	2.22079	4.39458	3.66426	2.63914	4.21752
AABR07043598.1	AABR07043598.1	similar to Spleen protein 1 precursor (RSP-1)	0	0.159295	0	0.214922	0.563994	0	0.232152	0	0.146181	0.356266
AABR07043601.3	AABR07043601.3	ETS variant transcription factor 3 like	0	0	0	0	0	0	0	0	0	0.503378
AABR07043626.1	AABR07043626.1	protein activator of interferon induced protein kinase EIF2AK2	0	0	0	0	0	0	0	0	0	0
AABR07043659.1	AABR07043659.1	bile acid CoA:amino acid N-acyltransferase	0	0	0	0	0	0	0	0	0	0.327713
AABR07043701.1	AABR07043701.1	golgi brefeldin A resistant guanine nucleotide exchange factor 1	0	0	0	0	0	0	0	0	0	0
AABR07043702.1	AABR07043702.1	vasorin	0.466038	0.289678	0.916455	0.847088	0.391393	0	0.12585	0.125799	0.459884	0.201815
AABR07043711.2	AABR07043711.2	transmembrane p24 trafficking protein 3	0	4.48185	0	0	3.2856	0	0.689657	1.58709	1.46599	3.92682
AABR07043748.1	AABR07043748.1	5-hydroxytryptamine receptor 3B	16.6419	12.8778	13.3804	15.5698	17.6709	17.427	14.9949	14.6631	17.5758	14.2474
AABR07043775.1	AABR07043775.1	DNA methyltransferase 1	0	0	0.550367	0	0.0817254	0.197503	0	0	0	0
AABR07043776.1	AABR07043776.1	C-type lectin domain family 4, member A3	0	0	0.550367	0	0.0817254	0.197503	0	0	0	0
AABR07043818.1	AABR07043818.1	transmembrane 9 superfamily member 4	0	0	0	0.0827179	0	0	0	0	0.0558139	0
AABR07043861.1	AABR07043861.1	metallo-beta-lactamase domain containing 2	3.21365	5.69309	10.1353	2.34518	9.77162	3.61659	2.99136	4.38434	5.72311	11.7748
AABR07043892.1	AABR07043892.1	solute carrier family 51, beta subunit	0.741733	1.09618	0.47231	0.156162	0.203445	0.169827	0.846114	1.84287	1.37684	1.42056
AABR07043897.1	AABR07043897.1	zinc finger protein 397	2.77573	0.294534	0	0	1.03962	0	0	0.0663305	0.405173	2.84e-09
AABR07043951.1	AABR07043951.1	olfactory receptor 282	29.8631	20.9014	21.7826	25.1918	29.657	34.2114	25.0268	23.5248	25.1323	19.4241
AABR07044063.1	AABR07044063.1	BMP-binding endothelial regulator	0	0	0	0	0	0	0	0	0	0
AABR07044065.1	AABR07044065.1	abhydrolase domain containing 11	0	0	0	0	0	0	0	0	0	0
AABR07044111.1	AABR07044111.1	DnaJ heat shock protein family (Hsp40) member B14	0	0	0	0.484611	0	0	0.262012	0	0	0
AABR07044198.1	AABR07044198.1	coiled-coil domain containing 7	0	0.0568876	0	0	0	0	0.168494	0	0	0
AABR07044340.1	AABR07044340.1	butyrophilin-like protein 1-like	0	0	0	0	0	0	0	0	0	0
AABR07044362.3	AABR07044362.3	potassium voltage-gated channel subfamily A member regulatory beta subunit 1	1.35903	1.95062	1.54395	3.05465	1.69538	3.30667	2.89476	4.13437	2.97477	4.49745
AABR07044364.1	AABR07044364.1	RT1 class I histocompatibility antigen, AA alpha chain-like	0.0852001	0.0812555	0.31721	0.212894	0.0540972	0.416476	0.206926	0.108638	0.0732658	0.113328
AABR07044383.1	AABR07044383.1	cytochrome P450, family 2, subfamily C, polypeptide 6, variant 1	2.63976	2.41281	3.25395	2.29691	2.96121	2.53762	1.30765	3.11268	2.23974	1.54259
AABR07044397.1	AABR07044397.1	olfactory receptor 1223	0	0	0	0	0	0	0	0	0	0
AABR07044404.1	AABR07044404.1	RT1 class I, locus CE3	12.616	13.8949	13.3006	11.8482	11.9969	9.69082	12.7787	13.3963	16.9903	11.6175
AABR07044408.1	AABR07044408.1	similar to 6.8 kDa mitochondrial proteolipid	5.37525	7.72601	0	4.47337	1.62463	0.950169	1.9256	0.8704	1.23161	7.47648
AABR07044495.1	AABR07044495.1	similar to 2610034M16Rik protein	0	0	0	0	0	0	0	0	0	0
AABR07044509.1	AABR07044509.1	leucine-rich repeats and IQ motif containing 1	0	0.141509	0.189067	0	0	0	0	0.185371	0	0
AABR07044520.1	AABR07044520.1	glycine receptor, beta	0	0	0	0	0	0	0	0	0	0
AABR07044570.1	AABR07044570.1	similar to pyridoxal (pyridoxine, vitamin B6) kinase	0.849119	0.941949	0.864992	2.09119	0.393557	1.39779	0	0.527794	0.244552	0.968451
AABR07044581.1	AABR07044581.1	nucleosome assembly protein 1-like 3	0	0	0	0	0	0	0	0	0	0
AABR07044583.1	AABR07044583.1	THO complex 5	0	0	0	0	0	0	0	0	0	0
AABR07044583.2	AABR07044583.2	zinc finger and BTB domain containing 32	0	0	0	0	0	0	0	0	0	0
AABR07044631.2	AABR07044631.2	N-terminal asparagine amidase	14.9007	15.2258	16.4211	14.4473	5.36317	10.0107	2.39251	11.1084	20.0072	20.8296
AABR07044711.1	AABR07044711.1	M2 pyruvate kinase-like	391.329	293.897	317.849	328.57	397.033	362.733	331.466	304.381	451.201	296.156
AABR07044759.1	AABR07044759.1	transcription factor 4	0	0.119937	0.50822	0.335995	0.439419	0.784386	0	0.589125	0	0
AABR07044783.1	AABR07044783.1	carnosine dipeptidase 2	0.154432	0	0	0	0	0	0	0	0.153509	0
AABR07044900.1	AABR07044900.1	transmembrane protein 104	0	0	0	0.0213168	0	0	0	0	0	0.175388
AABR07044914.1	AABR07044914.1	catenin alpha 3	27.0256	18.7996	22.974	22.0815	32.3507	27.2566	20.1856	22.9587	27.6426	28.0376
AABR07044925.1	AABR07044925.1	sirtuin 1	2.88223	2.82291	2.66788	3.32058	2.56004	3.46284	2.62727	2.79964	2.68838	3.03836
AABR07044940.1	AABR07044940.1	melanoma antigen family B, 4	0	0	0	0	0	0.307883	0	0	0	0
AABR07045032.1	AABR07045032.1	metallophosphoesterase 1	0	0	0	0	0	0	0	0	0	0
AABR07045047.1	AABR07045047.1	sarcoglycan, gamma	6.50827	6.44538	5.63507	8.46983	11.6076	7.98279	8.15353	7.92331	9.11216	11.3085
AABR07045058.1	AABR07045058.1	presequence translocase associated motor 16	0.130058	0.164803	0	0	0.342208	0.248145	0	0.187496	0	0
AABR07045071.1	AABR07045071.1	carcinoembryonic antigen-related cell adhesion molecule 11	0	0	0	0	0.113312	1.04551	0.660089	0	0.145931	0
AABR07045321.1	AABR07045321.1	leucine-rich repeat LGI family, member 2	0.679233	0.355745	0.395299	0.469027	0.320345	0.936682	0.464065	0.105258	0.0717202	0.2034
AABR07045337.1	AABR07045337.1	yippee-like 1	0.653364	0.321532	0.177003	0.0875844	0.45165	0.860281	0.285238	0	0.236468	1.00897
AABR07045341.1	AABR07045341.1	retroelement silencing factor 1	0	0	0	0	0	0	0	0	0	0
AABR07045405.1	AABR07045405.1	transmembrane protease, serine 11G	31.057	26.2012	26.4375	37.5763	36.5542	49.4088	34.6607	20.8896	18.4741	38.8777
AABR07045411.1	AABR07045411.1	zinc finger protein 462	0.157056	0	0	0	0.304996	0	0	0.227066	0	0
AABR07045454.1	AABR07045454.1	neuron navigator 2	0.655024	0	1.45197	2.44305	0.505878	0	1.56744	0.947548	0.351808	1.22692
AABR07045462.1	AABR07045462.1	Rho family GTPase 1	0	0	0	0	0	0	0	0	0	0
AABR07045485.1	AABR07045485.1	crystallin beta-gamma domain containing 1	0.918148	0.903757	0.394386	0.923055	0.389231	0.734232	0.916109	1.3272	0.515073	1.19286
AABR07045621.1	AABR07045621.1	similar to CG15432-PA	7.67135	8.65912	7.168	9.23953	7.50291	6.4124	7.03424	8.15774	6.4357	8.81171
AABR07045684.1	AABR07045684.1	NFKB repressing factor-like	0	0	0	0	0.680245	0	0	0	0.251115	0
AABR07045786.1	AABR07045786.1	leucine-rich repeats and death domain containing 1	0.855225	0.466616	0.362769	0	0.313941	0	1.0584	0	0.12232	0.596617
AABR07045996.1	AABR07045996.1	DnaJ heat shock protein family (Hsp40) member B8	0	0	0	0	0	0	0	0	0	0
AABR07046016.1	AABR07046016.1	Y-linked testis-specific protein 1-like	8.73614	8.57289	17.1408	8.92679	15.9144	9.0617	15.4217	9.78965	7.24568	7.54268
AABR07046136.1	AABR07046136.1	threonine synthase-like 1	0	0	0	0	0	0	0	0	0	0
AABR07046563.1	AABR07046563.1	olfactory receptor 143-like	0.186033	0.205697	0.366911	0	0.612941	0.790013	0.0988318	0	0.100468	0.0255323
AABR07046628.1	AABR07046628.1	G protein-coupled receptor 150	0	0	0	0	0	0	0	0	0	0
AABR07046635.1	AABR07046635.1	lipin 3	0	0.78811	0	1.04849	0	2.23011	0	1.02254	0	0
AABR07046707.1	AABR07046707.1	NUMB-like, endocytic adaptor protein	70.2798	49.2593	49.7928	63.44	83.0202	86.3327	54.4712	55.0493	66.5805	57.6727
AABR07046713.2	AABR07046713.2	tigger transposable element derived 5	0	0	0	4.39769	0	0	0	0	6.9601	0
AABR07046763.1	AABR07046763.1	neurotrophin 3	1.31843	2.52053	0	0	0.556323	2.20664	0	0.686882	2.35286	1.89623
AABR07046778.1	AABR07046778.1	zinc finger (CCCH type), RNA binding motif and serine/arginine rich 1	0.647996	1.04217	0.958646	2.85521	1.24262	2.04475	1.01983	0.924429	0	2.30221
AABR07046866.1	AABR07046866.1	syntaxin 1B	8.67943	2.4486	7.64946	11.7356	19.8536	15.2347	11.2852	1.27163	3.60284	1.09007
AABR07046956.1	AABR07046956.1	coiled-coil domain containing 47	0	0	0	0	0	0	0	0	0	0
AABR07047036.1	AABR07047036.1	agouti signaling protein	2.40352	1.74477	3.14781	2.88395	4.68374	2.38769	1.66064	2.34776	3.56931	4.39782
AABR07047050.1	AABR07047050.1	phospholipid phosphatase related 2	0	0	0	0	0	0	0	0	0	0
AABR07047089.1	AABR07047089.1	CCR4-NOT transcription complex, subunit 8	2.16414	2.57652	0.457004	0.924099	1.64563	1.96937	0	0	0.314375	3.45685
AABR07047221.1	AABR07047221.1	abhydrolase domain containing 17A	0	0	0	0	0.379225	0	0	0.594187	0	0
AABR07047232.1	AABR07047232.1	glutathione S-transferase theta-2-like	1.03251	0.367802	0	0.682749	0	0	0.617092	0	0	1.35006
AABR07047293.1	AABR07047293.1	G protein subunit beta 4	0	0	0	0	0	0	0	0	0	0
AABR07047593.1	AABR07047593.1	ubiquitin specific peptidase 46	0	0	0	0	0.226387	0	0	0	0	0
AABR07047606.1	AABR07047606.1	CASP8 and FADD-like apoptosis regulator	0	0	0	0	0	0	0	0	0	0
AABR07047714.1	AABR07047714.1	E2F-associated phosphoprotein	0	0.103613	0.559073	1.1121	0	0	0	1.90689	0.190146	0.46342
AABR07047789.1	AABR07047789.1	midasin AAA ATPase 1	7.41423	10.6134	10.031	9.75768	7.9368	10.4099	8.80803	9.40741	4.89443	12.3176
AABR07047872.1	AABR07047872.1	IQ motif containing E	3.87257	1.82934	1.42778	3.24402	4.93102	4.16751	2.03156	1.67134	4.17399	2.22559
AABR07047899.1	AABR07047899.1	Rhox homeobox family member 13	0	0	0	0	0	0	0	0	0	0
AABR07048012.1	AABR07048012.1	defensin beta 27	1.28676	0.594771	0	0.791554	1.44383	2.60271	0	0	1.34668	0.553258
AABR07048013.1	AABR07048013.1	taste receptor, type 2, member 102	1.28676	0.594771	0	0.791554	1.44383	2.60271	0	0	1.34668	0.553258
AABR07048031.1	AABR07048031.1	olfactory receptor 1652	0	0.11254	0	0	0.255592	0	0	0	0	0
AABR07048059.1	AABR07048059.1	protein arginine methyltransferase 7	0	0	0	0	0	0	0	0	0	0
AABR07048211.1	AABR07048211.1	heat shock protein 90 beta family member 1	0.163781	0.13336	0	0.241434	0.15642	0.92068	0.130939	0.832109	0.163347	0.398325
AABR07048271.1	AABR07048271.1	oleoyl-ACP hydrolase	0	0	0	0	0	0	0	0	0	0
AABR07048308.1	AABR07048308.1	ceramide-1-phosphate transfer protein	0	0.10839	0	0	0.128844	0	0	0	0	0
AABR07048312.1	AABR07048312.1	WD repeat domain 35	0	0	0	0	0	0	0	0.235092	0	0
AABR07048387.1	AABR07048387.1	desmoglein 4	0	0	0	0	0	0	0	0	0	0
AABR07048397.1	AABR07048397.1	transgelin 3	7.78717	7.16178	6.66977	10.7648	11.3226	12.3165	10.6672	10.7459	7.37242	8.61232
AABR07048419.2	AABR07048419.2	Zfp37 pseudo	2.0589	1.68688	1.52332	1.78343	3.0369	2.80089	1.25077	1.82776	1.33718	1.99604
AABR07048463.1	AABR07048463.1	similar to alpha-2u globulin PGCL2	0.221523	0	0	0	0	0	0	0	0	0
AABR07048475.1	AABR07048475.1	pyroglutamylated RFamide peptide	0	0.224421	0	0	0	0	0	0	0	0
AABR07048487.2	AABR07048487.2	ubiquinol-cytochrome c reductase complex assembly factor 2	0	0	0	0	0	0	0	0	0	0
AABR07048600.1	AABR07048600.1	butyrophilin like 10	0.209404	0.403316	0	0.616722	0.456075	0.818485	0	0	0	0.257238
AABR07048992.1	AABR07048992.1	HEPACAM family member 2	0.779912	0.489536	0.829316	0.849401	0.774336	0.533419	0.427407	0	0.750017	0.336084
AABR07048992.2	AABR07048992.2	ADP-ribosylation factor GTPase activating protein 1	0	0	0	0	0	0	0	0	0	0
AABR07049040.1	AABR07049040.1	nuclear cap binding protein subunit 1	0	0	0	0	0	0	0	0	0	0
AABR07049064.1	AABR07049064.1	interleukin 10 receptor subunit beta	0.46071	0.124671	0.600717	0.424599	0.766033	0.926936	0.0921932	0.669747	0.515774	0.279454
AABR07049085.1	AABR07049085.1	NFKB inhibitor like 1	1.66491	1.32738	1.91115	1.50082	1.87465	2.56888	2.29906	2.29759	1.21246	1.65881
AABR07049134.3	AABR07049134.3	similar to solute carrier family 7 (cationic amino acid transporter, y+ system), member 12	0	0	0	0	0	0	0	0	0	0
AABR07049184.1	AABR07049184.1	zinc finger protein interacting with K protein 1	0	0	0	0.196763	0.0210165	0.0537931	0	0	0	0
AABR07049223.1	AABR07049223.1	F-box protein 21	0	0	0	0	0	0	0	0	0	0
AABR07049228.1	AABR07049228.1	fibroblast growth factor 5	0	0	0	0	0	0	0	0	0	0
AABR07049299.1	AABR07049299.1	olfactory receptor 1640	0	0	0	0	0	0	0	0	0	0
AABR07049320.1	AABR07049320.1	PCNA clamp associated factor	0	0	0	0	0	0	0	0	0.887559	0
AABR07049320.2	AABR07049320.2	zinc finger, DHHC-type containing 8	0	0	0	0	0	0	0	0	0	0
AABR07049329.1	AABR07049329.1	testis expressed 10	0	1.20786	0.378397	0	0.156165	0	1.16373	0	0	0.302158
AABR07049401.1	AABR07049401.1	Fc fragment of IgG receptor IIb	0	0	0	0	0	0	0	0	0	0
AABR07049408.1	AABR07049408.1	olfactory receptor 1467	0	0	0	0	0	0	0	0	0	0
AABR07049437.1	AABR07049437.1	myristoylated alanine rich protein kinase C substrate	0	0	0	0	0	0	0	0	0	0
AABR07049455.1	AABR07049455.1	serine protease 8	0	0	0	0	0	0	0	0	0	0
AABR07049499.1	AABR07049499.1	neurensin 1	0.0386242	0.0149704	0	0	0.0749273	0.556383	0	0	0	0.0978167
AABR07049516.1	AABR07049516.1	achaete-scute family bHLH transcription factor 2	0	0.804579	0	0	0	0	0	0.522548	0.720986	0
AABR07049524.1	AABR07049524.1	alkaline ceramidase 2	0	0.0998855	0.557098	0	0	0	0	1.31365	0.475749	0.521194
AABR07049579.2	AABR07049579.2	ankyrin repeat domain 35	5.78181	3.90479	3.40783	3.23221	3.63159	3.51688	3.34411	5.49252	4.68027	5.22113
AABR07049648.1	AABR07049648.1	glucosaminyl (N-acetyl) transferase family member 7	0	0	0	0	0	0	0	0	0	0
AABR07049695.1	AABR07049695.1	6-pyruvoyl-tetrahydropterin synthase	0	0.0796216	1.07933	0.214557	0.187998	0	0	0	0.146055	0
AABR07049728.1	AABR07049728.1	ST8 alpha-N-acetyl-neuraminide alpha-2,8-sialyltransferase 1	0	0.0543454	0	0	0	0	0.0538093	0	0.033337	0
AABR07049768.1	AABR07049768.1	REST corepressor 3	10.4335	9.58345	9.31959	9.16864	16.1457	10.9713	11.4458	9.17249	11.5304	16.4683
AABR07049821.1	AABR07049821.1	similar to ribosomal protein L10a	1.01346	0.34883	0	0	0.175825	0	0	0	0	0.55715
AABR07049821.2	AABR07049821.2	similar to RIKEN cDNA 4933415F23	0.778538	0.741309	0.339961	0.677835	0.811069	0.632137	0.691183	0.855742	0.729913	0.545492
AABR07049862.1	AABR07049862.1	uncharacterized LOC102547626	1.10648	0.23111	0.633106	0.250923	0.43383	1.63998	0.272143	0.988229	0.764215	0.517671
AABR07049866.1	AABR07049866.1	insulin-like 3	25.1921	0	9.57042	3.36002	0	0	0	0	0	0
AABR07049886.3	AABR07049886.3	fibroblast growth factor 20	0	0.197399	0	0.530075	0	0	0	0	0	0
AABR07049918.1	AABR07049918.1	replication protein A3	0.112351	0.213433	0	0.220404	0.335036	0.880409	0	0.24393	0.0705434	0.27492
AABR07049960.1	AABR07049960.1	anaphase promoting complex subunit 2	0	0	0	0	0	0	0	0	0	0
AABR07050006.1	AABR07050006.1	adhesion molecule with Ig like domain 1	0	0	0	0	0	0	0	0	0	0
AABR07050116.1	AABR07050116.1	H2A.Z variant histone 1	0	0.125036	0	0	0	0	0	0	0	0
AABR07050222.1	AABR07050222.1	R-spondin 4	7.19857	3.78625	6.28378	5.22122	7.14583	13.4945	7.44625	4.13573	9.7265	3.5554
AABR07050298.1	AABR07050298.1	phosphatidylinositol 3-kinase, catalytic subunit type 3	0.772014	0.507287	0.915604	1.82066	0.699295	0.739807	2.7082	2.23261	2.32639	1.89149
AABR07050317.1	AABR07050317.1	integrin subunit beta 2	0	0	0	0	0	0	0	0	0	0
AABR07050321.2	AABR07050321.2	tetratricopeptide repeat domain 33	7.15584	3.69948	7.94356	5.61394	8.95233	15.668	5.34387	8.07527	4.51697	4.40875
AABR07050391.2	AABR07050391.2	chromodomain helicase DNA binding protein 1-like	0.211366	0.0287788	0	0.156054	0	0	0	0.0765019	0.105686	0
AABR07050399.1	AABR07050399.1	olfactory receptor 1330	0.211366	0.0287788	0	0.156054	0	0	0	0.0765019	0.105686	0
AABR07050449.1	AABR07050449.1	solute carrier family 7 member 6	0.25669	0	0	0	0	0.237673	0	0	0.0152144	0.0928237
AABR07050543.1	AABR07050543.1	Pim-1 proto-oncogene, serine/threonine kinase	0	0.769991	0	0	0	0	0	0.401888	0	0.343964
AABR07050561.1	AABR07050561.1	cell division cycle and apoptosis regulator 1	0	0	0	0	0	0	0	0	0	0
AABR07050637.1	AABR07050637.1	CDP-diacylglycerol synthase 2	0	0	0	0	0	0	0	0	0	0
AABR07050701.1	AABR07050701.1	roundabout guidance receptor 4	0.119413	0	0	0	0.154888	0	0	0	0	0.292661
AABR07050711.1	AABR07050711.1	RGD1561648	0	0	0	0	0	0	0	0	0	0
AABR07050712.1	AABR07050712.1	transforming growth factor, beta induced	0	0	0	0	0	0	0	0	0	0
AABR07050714.1	AABR07050714.1	interleukin 13 receptor subunit alpha 1	0	0	0	0	0	0	0	0	0	0
AABR07050716.1	AABR07050716.1	T-cell leukemia homeobox 2	0	0	0	0	0	0	0	0	0	0
AABR07050717.1	AABR07050717.1	trace-amine-associated receptor 7d	0	0	0	0	0	0	0	0	0	0
AABR07050719.1	AABR07050719.1	olfactory receptor 348	0	0	0	0	0	0	0	0	0	0
AABR07050721.1	AABR07050721.1	TEA domain transcription factor 3	0	0	0	0	0	0	0	0	0	0
AABR07050722.1	AABR07050722.1	opioid binding protein/cell adhesion molecule-like	0	0	0	0	0	0	0	0	0	0
AABR07050879.1	AABR07050879.1	integrin subunit alpha X	11.0067	9.46704	8.27209	9.12321	16.04	11.9468	6.41294	8.87638	10.0465	13.4597
AABR07050914.1	AABR07050914.1	myomaker, myoblast fusion factor	0	0.547986	0.566447	0.547446	0.242826	0.778947	0.00854963	0	0.0206655	0.986911
AABR07051069.1	AABR07051069.1	family with sequence similarity 50, member A	0	0	0	0	0	0	0	0	0	0
AABR07051190.1	AABR07051190.1	NIMA-related kinase 3	0	0	0	0	0	0	0	0	0	0
AABR07051241.1	AABR07051241.1	ankyrin repeat domain 53	2.35394	1.62782	3.70741	3.42889	2.87829	4.86902	5.51353	1.57667	0.794192	4.24193
AABR07051244.1	AABR07051244.1	solute carrier family 27 member 3	0	0	0	0	0	0	0	0	0	0
AABR07051251.1	AABR07051251.1	tetraspanin 31	0.00098171	0.188923	0	0	0.236676	0	0.579683	0.944928	0	0.223313
AABR07051260.1	AABR07051260.1	cathelicidin antimicrobial peptide	0	0.0683323	0.185832	0.184534	0.482902	3.80706	0	0	0	0
AABR07051266.1	AABR07051266.1	spermatogenesis associated 17	0	0	0	0	0	0	0	0	0	0
AABR07051348.1	AABR07051348.1	meteorin-like, glial cell differentiation regulator	0	0	0	0	0	0	0	0	0	0
AABR07051348.2	AABR07051348.2	pro-melanin-concentrating hormone	0	0	0	0	0.226103	0	0	0	0	0
AABR07051376.1	AABR07051376.1	phospholipase D family, member 4	0.0422809	0.221933	0.2247	0.166077	0.310308	0.160237	0.100043	0.259967	0.179036	0.213489
AABR07051395.1	AABR07051395.1	formyl peptide receptor, related sequence 6	0	0	0.268944	0.411589	0	0	0	0.672456	0	0
AABR07051426.1	AABR07051426.1	olfactory receptor 1283	0	0	0	0	0	0	0	0.779299	0	0
AABR07051450.1	AABR07051450.1	pyruvate dehydrogenase E1 alpha 1 subunit	135.491	122.446	121.532	136.125	155.77	147.907	130.896	140.817	161.892	131.219
AABR07051501.1	AABR07051501.1	cytochrome P450, family 4, subfamily f, polypeptide 39	0.000173244	0	0	0	0	0	1.37356	0	0	0
AABR07051518.1	AABR07051518.1	tubulin tyrosine ligase like11	14.6627	9.43234	9.7243	10.4061	16.8709	16.2479	11.1341	10.9784	19.8282	9.87482
AABR07051532.1	AABR07051532.1	RAB11 family interacting protein 2	0	0.114982	0	0	0	0	0	0	0	0
AABR07051532.2	AABR07051532.2	short chain dehydrogenase/reductase family 9C, member 7	0	0	0.317479	0	0	0	0	0	0	0
AABR07051533.1	AABR07051533.1	malonyl-CoA-acyl carrier protein transacylase	0	0	0	0	0	0	0	0	0	0
AABR07051533.2	AABR07051533.2	sonic hedgehog signaling molecule	0.233575	0	0	0	0	0	0	0	0	0
AABR07051534.1	AABR07051534.1	protein kinase cGMP-dependent 2	0	1.04706	0	0	0	0	0	0	0	0
AABR07051535.1	AABR07051535.1	high mobility group protein B1 pseudogene	0	0	0	0	0	0	0	0	0	0
AABR07051548.1	AABR07051548.1	myotubularin related protein 6	0	0	0	0	0	0	0	0	0.354267	0
AABR07051548.2	AABR07051548.2	dipeptidyl peptidase 9	0	0	0	0	0	0	0	0	0.354267	0
AABR07051550.1	AABR07051550.1	interleukin 3 receptor subunit alpha	0	0.102343	0	0	0.121326	0	1.48395	0	0	0
AABR07051551.1	AABR07051551.1	DNA polymerase epsilon, catalytic subunit	0	0	0.789635	0	0	0	0	0	0	0
AABR07051551.2	AABR07051551.2	solute carrier family 7 member 8	0	0	0	0	0	0	0	0	0	0
AABR07051556.1	AABR07051556.1	pregnancy-specific beta 1-glycoprotein	0	0	0	0	0	0	0	0	0	0.207573
AABR07051562.1	AABR07051562.1	abhydrolase domain containing 14A	0	0	0	0	0	0	0	0	0	0
AABR07051564.1	AABR07051564.1	RIKEN cDNA 3110082I17 gene	0	0	0	0	0	0	0	0	0	0
AABR07051565.1	AABR07051565.1	sterol O-acyltransferase 1	0	0	0	0	0	0.169436	0	0	0	0
AABR07051578.1	AABR07051578.1	zinc finger AN1-type containing 3	0	0	0	0	0	0	0	0	0	0
AABR07051583.1	AABR07051583.1	solute carrier family 4 member 1 (Diego blood group)	0	0	0	0	0	0	0	0	0	0
AABR07051611.1	AABR07051611.1	olfactory receptor 471	0	0	0	0	0	0	0	0	0	0
AABR07051626.1	AABR07051626.1	flavin adenine dinucleotide synthetase 1	0	0	0	0	0	0	0	0	0	0
AABR07051626.2	AABR07051626.2	peptidase, mitochondrial processing beta subunit	0.327512	1.27478	0.48399	0	0	0	0	0	0	0
AABR07051652.1	AABR07051652.1	serine threonine kinase 31	0	4.917	0	0.485908	0	0.521394	0	0	0	0
AABR07051658.1	AABR07051658.1	fatty acid amide hydrolase	0	0	0	0	0	0	0	0	0	0
AABR07051659.1	AABR07051659.1	LIM domain only 4	0	0	0	0	0	0	0	0	0	0
AABR07051665.1	AABR07051665.1	neuropeptide FF receptor 2	0	0.185812	0	0	0	0	0	0	0	0
AABR07051670.1	AABR07051670.1	Yip1 domain family, member 2	0	0	0	0	0	0	0	0	0	0
AABR07051671.1	AABR07051671.1	olfactory receptor 14J1-like	0	0	0	0	0	0	0	0	0	0
AABR07051673.1	AABR07051673.1	leucine-zipper-like transcription regulator 1	0	0	0	0	0	0	0	0	0	0
AABR07051675.1	AABR07051675.1	dynein cytoplasmic 1 heavy chain 1	0	0	0	0	0	0	0	0	0	0
AABR07051678.1	AABR07051678.1	RNA binding motif protein 6	0	0	0	0	0	0	0	0	0	0
AABR07051680.1	AABR07051680.1	carnitine palmitoyltransferase 1A	0	0	0	0	0	0	0	0	0	0
AABR07051684.1	AABR07051684.1	sonic hedgehog signaling molecule	0	0	0	0.700402	0	0	0	0	0	0
AABR07051689.1	AABR07051689.1	hyaluronan and proteoglycan link protein 1	0	0.371623	0	0	0	0	0	0	0	0
AABR07051692.1	AABR07051692.1	gap junction protein, beta 2	0	0	0	0	0	0	0	0	0	0
AABR07051700.1	AABR07051700.1	dipeptidyl peptidase 9	0	0	0	0	0	0	0	0	0	0
AABR07051701.1	AABR07051701.1	transcription factor 7 like 1	0	0	0	0	0	0	0	0	0	0
AABR07051707.1	AABR07051707.1	homeobox protein Hox-A7-like	0	0	0	0	0	0	0	0	0	0
AABR07051708.1	AABR07051708.1	secretoglobin, family 2B, member 24	0	0	0	0	0	0	0	0	0	0
AABR07051716.1	AABR07051716.1	ribosomal protein P2-like	0	0.168527	0	0	0	0	0.484532	0	0	0
AABR07051718.1	AABR07051718.1	purinergic receptor P2X 6	0	0	0	0	0	0	0	0	0	0
AABR07051726.1	AABR07051726.1	expressed sequence AI467606	0	0	0	0	0	0	0	0	0	0
AABR07051730.1	AABR07051730.1	thrombopoietin	0	0.182111	0	0	0	0	0	0	0	0
AABR07051731.1	AABR07051731.1	Rac family small GTPase 2	0	0	0	0	0	0	0	0	0	0
AABR07051733.1	AABR07051733.1	suppressor of cytokine signaling 7	0	0	0	0	0.355129	0	0	0	0	0
AABR07051733.2	AABR07051733.2	calcium voltage-gated channel subunit alpha1 A	0	0	0	0	0	0.458078	0	0	0	0
AABR07051733.3	AABR07051733.3	olfactory receptor 1389	0	0	0	0	0	0	0	0	0.243414	0
AABR07051735.1	AABR07051735.1	trichoplein, keratin filament binding	0	0.31915	0	0	0	0	0	0	0	0
AABR07051741.1	AABR07051741.1	RNA binding motif protein 28	0	0	0	0.418777	0	0	0	0	0	0
AABR07051746.1	AABR07051746.1	nesprin-4	0	0	0	0	0	0	0	0	0	0
AABR07051791.1	AABR07051791.1	F-box and leucine-rich repeat protein 20	0	0	0	0	0	0	0	0	0	0
AABR07051793.1	AABR07051793.1	similar to LOC495042 protein	0	0	0	0	0	0	0	0	0	0
AABR07051796.1	AABR07051796.1	migration and invasion enhancer 1	0.409335	0.149129	0.404794	1.60878	0.263835	1.09205	2.82957	0	0.273572	0
AABR07051878.1	AABR07051878.1	proteasome 26S subunit, non-ATPase 10	8.00655	6.60859	3.23798	6.4367	12.1259	7.90894	6.96457	5.05299	4.67377	7.48159
AABR07051892.1	AABR07051892.1	BCL2-associated athanogene 5-like 1	0.69307	0.116688	0.323448	0.19169	0.599035	0.944156	0.659931	0.189311	0.58004	0.654549
AABR07051982.1	AABR07051982.1	secretory blood group 1	0	0	0	0	0	0	0	0	0	0
AABR07051996.1	AABR07051996.1	lipopolysaccharide binding protein	0	0	0	0	0.640969	0	0	0	0.326861	0
AABR07052130.1	AABR07052130.1	ATPase phospholipid transporting 8B3	0	0	0	0	0	0	0	0	0	0
AABR07052166.1	AABR07052166.1	dehydrogenase/reductase 13	0	0	0	0	0	0	0	0	0	0
AABR07052296.1	AABR07052296.1	adenine nucleotide translocase lysine methyltransferase	0	0	0	0	0	0	0	0	0	0
AABR07052298.1	AABR07052298.1	amyloid beta precursor protein binding family B member 1 interacting protein	2.44027	0	0	0	0	0	0	0	0	0
AABR07052405.1	AABR07052405.1	regulator of G-protein signaling 3	0.453619	0.250274	0	0	0.446896	0	0	0.327615	0.229165	0.559159
AABR07052430.1	AABR07052430.1	shisa family member 4	0	0	0	0	0	0.128178	0	0	0	0
AABR07052431.1	AABR07052431.1	purinergic receptor P2X 2	0	0	0	0	0	0	0	0	0	0
AABR07052443.1	AABR07052443.1	similar to MGC45438 protein	0	0	0	0	0	0	0	0	0	0
AABR07052465.1	AABR07052465.1	phospholipase A2, group IID	0	0	0	0	0	0	0	0	0	0
AABR07052486.1	AABR07052486.1	RIKEN cDNA 1700024G13 gene	6.65934	3.6762	3.09189	3.81419	4.42539	3.99245	2.25268	2.96908	5.16689	5.3414
AABR07052498.1	AABR07052498.1	dynein light chain 1-like	0	0	0	0	0	0.000390495	0	0	0	0
AABR07052508.1	AABR07052508.1	UBX domain protein 2A	0	0	1.22141	0	0.277379	0	0	0	0.846446	0
AABR07052519.1	AABR07052519.1	glutathione synthetase	0.305671	0.662411	0.907958	0.850964	0.862497	0.809875	0.69039	0.764465	0.75316	0.843126
AABR07052523.1	AABR07052523.1	basic transcription factor 3	1.19388	0.659643	0.767249	1.2363	0.573782	1.04675	1.01541	0.569034	1.31816	0.933044
AABR07052559.1	AABR07052559.1	39S ribosomal protein L53, mitochondrial	0	0	0	0	0	0	0	0	0	0
AABR07052585.1	AABR07052585.1	olfactory receptor 530	0	0	0	0	0.0158205	0	0.0403246	0.0732596	0.174674	0
AABR07052585.2	AABR07052585.2	lin-52 DREAM MuvB core complex component	0.572098	0.591695	0.853431	0.322919	0.571125	1.04704	0.40519	0.491761	0.715966	0.626469
AABR07052587.1	AABR07052587.1	phosphomannomutase 1	0	2.04791	0.77183	1.59857	3.19587	0.548139	0.855478	3.66333	1.83303	2.24405
AABR07052588.1	AABR07052588.1	mitochondrial ribosomal protein L46	10.0027	0.952445	0.646226	7.87082	10.0159	6.9826	3.87227	4.73193	7.8385	0
AABR07052692.1	AABR07052692.1	transmembrane 9 superfamily member 4	0	0.265775	0	0	0	0	0	0	0	0
AABR07052729.1	AABR07052729.1	coiled-coil domain containing 36	0	0	0	0	0	0	0	0	0	0
AABR07052744.1	AABR07052744.1	LRRG00114	27.6227	22.1419	21.9111	27.6922	37.2748	25.6026	29.8855	20.0804	29.3797	37.8155
AABR07052798.1	AABR07052798.1	RAS protein-specific guanine nucleotide-releasing factor 1	0	0	0	0	0	0	0	0	0	0
AABR07052831.1	AABR07052831.1	integrin subunit beta 4	0	0	0	0	0	0	0	0	0	0
AABR07052846.1	AABR07052846.1	olfactory receptor 214	0	0	0	0	0	0	0	0	0	0
AABR07052894.1	AABR07052894.1	Beta-1,3-galactosyltransferase 5	0	0	0	0.0993349	0.346931	0	0	0.533613	0	0
AABR07052953.1	AABR07052953.1	olfactory receptor 2AK2-like	0	0.0766805	0	0	0	0.450505	0.223697	0	0.140633	0.686071
AABR07053136.1	AABR07053136.1	cyclin J	18.3763	20.6868	11.2938	21.3576	24.3188	22.9627	22.0991	22.4896	12.0497	22.0522
AABR07053166.1	AABR07053166.1	aminopeptidase-like 1	0.857078	0.334276	0.194646	0.180521	0.798843	0.981406	2.12589	2.12779	0.857634	0.747104
AABR07053172.1	AABR07053172.1	matrix metallopeptidase 2	0	0	0	0	0	0	0	0	0	0
AABR07053179.1	AABR07053179.1	SEC63 homolog, protein translocation regulator	16.4509	9.9453	13.4504	13.3369	17.1252	17.4394	12.8467	14.6187	14.426	17.1895
AABR07053185.1	AABR07053185.1	Rho GTPase activating protein 33	6.89268	3.66437	2.25974	5.7005	7.70755	8.86673	4.20331	6.07893	5.50197	5.77108
AABR07053188.1	AABR07053188.1	ornithine decarboxylase antizyme 1	2.77119	1.8241	0.415224	0.802427	1.09041	1.31973	0.885759	2.42047	1.37966	1.01708
AABR07053236.1	AABR07053236.1	olfactory receptor 1670	0	0	0	0	0	0	0	0	0	0
AABR07053304.1	AABR07053304.1	zinc finger and BTB domain containing 6	2.28426	1.0201	0	2.71956	0	0	2.18339	1.99424	0	1.13734
AABR07053402.1	AABR07053402.1	cilia and flagella associated protein 73	0	0	0	0	0	0	0	0	0	0
AABR07053472.1	AABR07053472.1	ferritin heavy chain-like	0.325404	0.143011	0.320598	0.107112	0.929972	0.106158	0.233821	0	0.776898	0.397376
AABR07053500.2	AABR07053500.2	Rho GTPase activating protein 19	0	1.09703	0	0	0	0	0	0	0	0
AABR07053509.2	AABR07053509.2	calcium/calmodulin-dependent protein kinase II inhibitor 2	0.201672	0.232149	0.125393	0.28954	0.164318	0.0976709	0.0872635	0.196169	0.363269	0.273234
AABR07053516.1	AABR07053516.1	chondroitin sulfate proteoglycan 5	10.357	9.80378	8.41143	8.48045	9.67595	10.7682	6.43517	10.292	6.51186	10.9759
AABR07053613.1	AABR07053613.1	centrosomal protein 70	0.325832	0.326436	0	1.08281	0.828991	1.76639	0.377295	0	0.76768	0
AABR07053635.2	AABR07053635.2	CD3e molecule associated protein	0	0.306617	0	0	0	0	0	0	0	0.342996
AABR07053681.1	AABR07053681.1	STE20-like kinase	2.78588	2.1719	2.15568	2.01014	2.24064	1.77557	2.0067	1.62283	2.16968	1.7255
AABR07053687.1	AABR07053687.1	nephrocystin 1	13.6944	12.4128	12.6446	14.1278	16.054	15.3725	11.1554	12.09	15.7676	10.9066
AABR07053716.1	AABR07053716.1	family with sequence similarity 83, member C	0.234911	0	0	0	1.04763	0	0	0	0	0
AABR07053734.1	AABR07053734.1	CAP-GLY domain containing linker protein 2	0	0	0	0	0	0	0	0	0.831376	0.253789
AABR07053749.1	AABR07053749.1	cell division cycle associated 2	0	0.274868	0	0.301863	0.0646611	0	0	0	0	0
AABR07053830.1	AABR07053830.1	ring finger protein 146	0	0	0	0	0	0.511414	0	0	0	0
AABR07053879.1	AABR07053879.1	hexose-6-phosphate dehydrogenase (glucose 1-dehydrogenase)	0.197645	0.172475	0.110816	0.646606	0.390093	0.293944	0.526945	0.677704	0.0674953	0.137149
AABR07053884.1	AABR07053884.1	neurogenin 3	0	0.489497	0	0.65064	0.292735	0.689336	0	0	0.445677	0
AABR07053968.1	AABR07053968.1	oxysterol binding protein-like 3	0.277872	0.911586	0.515182	0.102392	0	0	0.332436	0.100486	0	0.509803
AABR07054000.1	AABR07054000.1	MAF bZIP transcription factor G	32.9695	25.4312	25.1623	28.9897	39.4512	29.3917	42.9572	29.6829	39.7486	25.131
AABR07054088.2	AABR07054088.2	transmembrane and ubiquitin-like domain containing 2	0	0	0	0	0	0	0	0	0	0
AABR07054117.1	AABR07054117.1	lipase, member O1	0	0.1842	0	0	0	0	0	0	0	0
AABR07054147.1	AABR07054147.1	Fc fragment of IgG binding protein	0	0	0	0	0	0	0	0	0	0
AABR07054167.1	AABR07054167.1	helicase for meiosis 1	0	0	0	0	0	0	0	0	0.0707679	0
AABR07054186.1	AABR07054186.1	olfactory receptor 736	0	0	0	0	0	0	0	0	0	0
AABR07054264.1	AABR07054264.1	olfactory receptor 14	1.13496	0.130311	0	4.08811	0	0	0	0	3.12228	1.7998
AABR07054286.1	AABR07054286.1	laminin subunit alpha 2	0.0480879	0.0129579	0	0	0	0.0776247	0	0	0	0.0581451
AABR07054319.1	AABR07054319.1	sulfiredoxin 1	4.75899	4.47642	6.49201	7.24932	7.36903	8.15478	3.67833	4.6061	5.85244	4.62848
AABR07054352.1	AABR07054352.1	olfactory receptor 8B8-like	0	0	0	0	0	0	0	0	0	0
AABR07054352.2	AABR07054352.2	doublecortin domain containing 5	0	0	0	0	0	0	0	0	0	0
AABR07054355.1	AABR07054355.1	isocitrate dehydrogenase (NAD(+)) 3 catalytic subunit alpha	0.786282	0.158624	0.719462	0.288992	0.500054	0.632884	0.469052	0.213881	0.637829	0.415169
AABR07054358.1	AABR07054358.1	crystallin, gamma C	0.786282	0.158624	0.719462	0.288992	0.500054	0.632884	0.469052	0.213881	0.637829	0.415169
AABR07054367.1	AABR07054367.1	zinc finger protein 605	0	0.0256729	0.0694585	0	0.0367083	0.105397	0	0	0	0.121234
AABR07054368.1	AABR07054368.1	oligodendrocytic myelin paranodal and inner loop protein	4.07977	4.66346	3.22752	4.51153	4.68962	4.53576	3.79314	3.10842	3.87137	3.48494
AABR07054370.1	AABR07054370.1	charged multivesicular body protein 4B	134.091	104.086	105.184	114.377	133.121	132.104	115.141	104.903	129.624	106.326
AABR07054397.1	AABR07054397.1	nuclear respiratory factor 1	0	0	0	0	0	0	0	0	0	0
AABR07054400.1	AABR07054400.1	cyclic nucleotide binding domain containing 2	16.4608	11.2896	13.0922	15.4405	19.9526	22.423	12.9965	12.5121	12.1242	13.8716
AABR07054456.1	AABR07054456.1	cytochrome P450, family 2, subfamily c, polypeptide 12	1.03316	1.13567	0.779542	0.976384	0.859539	1.3421	0.79376	0.702053	0.977501	1.10318
AABR07054460.2	AABR07054460.2	tetratricopeptide repeat domain 1	0	0.840024	0	0	0	0	0	0	0	0
AABR07054469.1	AABR07054469.1	coronin-7-like	0.961381	0.104562	0.285609	0	0.859686	0.617892	0.2753	0.251785	0.961002	0.351296
AABR07054578.1	AABR07054578.1	phosphoglucomutase 2-like 1	2.09699	1.62727	2.74851	2.31798	3.50803	3.03612	3.5725	1.26058	1.68894	1.83073
AABR07054614.1	AABR07054614.1	olfactory receptor 232	2.51304	2.98232	4.50092	2.50198	1.8204	2.02702	2.51762	3.24726	2.58844	2.35664
AABR07054703.1	AABR07054703.1	zinc finger protein 879-like	0.233525	0	0	0	0	0	0	0	0	0
AABR07054705.1	AABR07054705.1	alpha-1,6-mannosylglycoprotein 6-beta-N-acetylglucosaminyltransferase A-like	0.233525	0	0	0	0	0	0	0	0	0
AABR07054705.2	AABR07054705.2	similar to KIAA1328 protein	0.233525	0	0	0	0.267936	0	1.8889	0	0	0
AABR07054708.1	AABR07054708.1	homeobox protein Hox-A7-like	0.233525	0	0	0	0	0	0	0	0	0
AABR07054716.1	AABR07054716.1	PDZ and LIM domain 7	0	0	2.28426	2.3281	0	2.47509	0	0	0	0
AABR07054716.2	AABR07054716.2	RNA 3'-terminal phosphate cyclase	0	0	0	0	0	0	0	0	0	0
AABR07054718.1	AABR07054718.1	zinc finger protein 353	0	0	0	0	0	0	0	0	0	0
AABR07054721.1	AABR07054721.1	translocase of inner mitochondrial membrane 13	1.55392	3.06475	0	0	0	1.23754	0	0	0	3.89413
AABR07054723.1	AABR07054723.1	SWI/SNF related, matrix associated, actin dependent regulator of chromatin, subfamily a, member 5	0	0.0225153	0.169194	0	0	0	0	0	0	0
AABR07054887.1	AABR07054887.1	glycerol-3-phosphate acyltransferase 4	0.233525	0	0	0	0	1.23754	0	0	0	0
AABR07054895.1	AABR07054895.1	thioredoxin domain containing 5	0	0	0	2.3281	0.267936	0	1.8889	0	0.804957	0
AABR07054897.1	AABR07054897.1	CTTNBP2 N-terminal like	0	0	0	0	0	0	0	0	0	0
AABR07054983.1	AABR07054983.1	mediator complex subunit 24	0	0	0	0	0	0	2.61349	0	0	0
AABR07055154.1	AABR07055154.1	coenzyme Q3 methyltransferase	0.566831	0.339032	0.422572	0.49624	0.277572	0.349089	0.126924	0.13265	0.112696	0.40028
AABR07055309.1	AABR07055309.1	FA complementation group L	0	0	0	0	0	0	0	0	0	0
AABR07055353.1	AABR07055353.1	tau tubulin kinase 2	0.355401	0.0386863	0.629613	0.41715	0.321708	0.339324	0.112863	0	0.0740833	0.0865612
AABR07055356.1	AABR07055356.1	disco-interacting protein 2 homolog B	0.123169	0.201627	0.182836	0.282136	0.240464	0.0985799	0.228398	0.0918444	0.25215	0.0751864
AABR07055413.1	AABR07055413.1	transcription elongation factor A like 7	4.17252	11.3644	8.18982	9.8534	5.76185	3.87031	8.00833	12.0869	5.15028	9.50491
AABR07055511.1	AABR07055511.1	sperm associated antigen 5	0	0	0	0	0	0	0	0	0	0
AABR07055527.1	AABR07055527.1	guanylate binding protein 2	0.234407	0	0	0	0	0	0	0	0	0
AABR07055700.1	AABR07055700.1	bridging integrator 2	0.117411	0.0635526	0	0	0.0743882	0.472411	0	0	0	0.284902
AABR07055776.1	AABR07055776.1	olfactory receptor 1492	5.68682	8.96323	7.7768	7.7088	4.1506	4.47857	9.22465	8.43912	3.57358	9.01593
AABR07055789.1	AABR07055789.1	ArfGAP with RhoGAP domain, ankyrin repeat and PH domain 3	0	0	0	0	0.365726	0	0	0	0	0.171857
AABR07055826.1	AABR07055826.1	secretogranin III	1.1709	0.739029	1.00331	1.02024	0.750676	1.32202	0.590227	0.824407	0.634339	0.720684
AABR07055861.1	AABR07055861.1	ephrin A2	0	0	0	0	0	0	0	0	0.169974	0
AABR07055864.2	AABR07055864.2	H1.10 linker histone	0.0301598	0	0	0	0	0.684525	3.28658	0	0	0
AABR07055875.1	AABR07055875.1	basic helix-loop-helix family, member a9	0.109768	0	0.0557089	0.0550066	0.0237247	0	0	0.270926	0	0
AABR07055878.1	AABR07055878.1	origin recognition complex, subunit 2	0.109768	0	0.0557089	0.0550066	0.0237247	0	0	0.270926	0	0
AABR07055917.1	AABR07055917.1	glypican 3	1.17457	1.09749	1.60861	2.9228	1.24993	1.33597	0.772511	0.378472	1.056	1.74563
AABR07055919.1	AABR07055919.1	DENN domain containing 2A	1.50619	2.40679	2.79146	2.28139	1.45692	1.76401	2.97536	2.36575	1.72069	2.30525
AABR07055919.2	AABR07055919.2	taste receptor, type 2, member 107	0	0	4.01526	0	0	0	0.812934	0	3.77764	0
AABR07056026.1	AABR07056026.1	RAS protein activator like 3	0	0.132888	0	0	0	0	0	0	0	0
AABR07056131.1	AABR07056131.1	mitochondrial ribosomal protein S31	0	0	0	0	0	3.58e-06	0	0	0	0
AABR07056369.1	AABR07056369.1	zinc finger protein 36, C3H type-like 1	0	3.05e-05	0.000158454	0	0	0	0	0.000120765	0	6.37e-05
AABR07056470.1	AABR07056470.1	RNA binding motif protein, X-linked-like 1B	0.162609	0.267335	0.240966	0.239729	0.421587	0	0	0.235092	0	0.996797
AABR07056503.1	AABR07056503.1	collagen type XII alpha 1 chain	0	0	0	0	0	0	0	0	0	0
AABR07056556.1	AABR07056556.1	MAM domain containing 2	0	0	0	0	0	0	0	0	0	0
AABR07056611.1	AABR07056611.1	MYC associated factor X	0	0	0	0	0	0	0	0	0	0
AABR07056633.1	AABR07056633.1	selenoprotein M	0	0	0	0	0	0	0	0	0	0
AABR07056636.1	AABR07056636.1	mitochondrial ribosomal protein L22	0.478206	0	0	0	1.08242	0.73284	0	0	1.02347	0.0827206
AABR07056668.1	AABR07056668.1	transcription elongation factor A like 7	0.823907	0	0.305612	0	0	0.869422	0.328113	0.595259	0.207844	0.253543
AABR07056686.1	AABR07056686.1	similar to small nuclear ribonucleoparticle-associated protein	0.178154	0.0974769	0	0	0	0	0	0	0.178567	0.219073
AABR07056845.1	AABR07056845.1	TSPY-like 4	0	0	0	0.150888	0	0	0	0	0	0
AABR07057150.1	AABR07057150.1	transmembrane protein 19-like	0	0	0	0	0	0	0	0	0	0
AABR07057170.1	AABR07057170.1	EEF1A lysine methyltransferase 3	0	0	0	0	0	0	0	0	0.243414	0
AABR07057217.1	AABR07057217.1	carnosine dipeptidase 2	0	0	0	0	0	0	0	0	0	0
AABR07057237.1	AABR07057237.1	UBA domain containing 2	0	0.575318	0	1.53387	0.712549	0	0	0	0	0
AABR07057264.1	AABR07057264.1	chromobox 2	0	0.229963	0	0	0	0	0	0	0	0
AABR07057282.1	AABR07057282.1	adenylate cyclase 6	0	0.0212375	0	0	0	0	0	0	0	0.0476288
AABR07057322.1	AABR07057322.1	solute carrier family 44 member 2	0	0	0	0.309322	0.0529635	0	0	0.0610362	0	0
AABR07057423.1	AABR07057423.1	N-acetyltransferase 3	29.7962	20.4152	21.81	31.9188	31.8208	37.6776	22.7473	24.805	33.533	24.4777
AABR07057436.1	AABR07057436.1	olfactory receptor 865	0.483273	0.0830132	0	0	0.243293	0	0	0	0	0
AABR07057460.1	AABR07057460.1	regulator of G-protein signaling 13	0	0	0.47754	0	0.104249	0	0	0	0	0
AABR07057475.1	AABR07057475.1	neurobeachin-like 2	0	0.143919	0	0	0.171665	0	0	0	0.527239	0
AABR07057495.1	AABR07057495.1	Fas binding factor 1	0.626986	0.31286	0.0719108	0.0711255	0.701239	0.699227	0.617964	0.420911	1.10295	0.526105
AABR07057530.1	AABR07057530.1	tubulin, epsilon 1	7.10909	11.1432	15.853	12.5954	16.2038	11.5224	8.17274	10.0547	8.74648	15.864
AABR07057586.1	AABR07057586.1	keratin-associated protein 20-2-like	0.145687	0.202671	0	0.319613	0.238407	0.553932	0.115298	0.314612	0.142904	0.387593
AABR07057617.1	AABR07057617.1	cystatin E/M	0.200656	0	0	0	0	0	0	0	0	0
AABR07057644.1	AABR07057644.1	similar to testes development-related NYD-SP22 isoform 1	0	0	0	0	0	0	0	0	0	0
AABR07057675.1	AABR07057675.1	WAP four-disulfide core domain 16	1.20393	2.20953	0.891506	0.88826	1.83588	2.23842	3.19745	1.73897	3.64345	1.23431
AABR07057787.1	AABR07057787.1	ring finger protein 169	0	0	0	0	0	0	0	0	0	0
AABR07057877.1	AABR07057877.1	stomatin like 1	0	0	0	0	0	0	0	0	0	0
AABR07057902.1	AABR07057902.1	gamma-enolase-like	0.579638	0	0.572269	0	1.00833	0	0.307804	0.279065	0	2.13749
AABR07057961.1	AABR07057961.1	WD repeat domain 76	0.963415	1.31059	1.46245	1.15838	1.10641	2.52287	0.792152	2.49118	1.02952	1.64178
AABR07058000.1	AABR07058000.1	ribosomal protein lateral stalk subunit P1	0.287698	0	0	1.70488	0	0	0	0	0	0
AABR07058017.1	AABR07058017.1	solute carrier family 25 member 19	1.70222	2.15496	0.847331	1.26319	1.82192	3.03071	1.82267	1.65284	0.704737	1.86403
AABR07058091.2	AABR07058091.2	heart and neural crest derivatives expressed 2	22.0806	15.3449	15.6876	18.1524	24.7398	24.4676	19.1901	17.8284	22.1877	25.228
AABR07058124.2	AABR07058124.2	testis expressed 49	0	0	0	0	0	0	0	0	0	0
AABR07058124.3	AABR07058124.3	integrin subunit alpha E	0	0	0	0	0	0.304147	0	0	0	0.234537
AABR07058124.4	AABR07058124.4	T-box transcription factor 4	0.575397	2.39362	1.27688	1.27866	2.47645	3.20655	2.29472	2.0805	2.92041	0.71286
AABR07058253.1	AABR07058253.1	HERV-H LTR-associating protein 1-like	0	0.026277	0	0	0.0189038	0	0	0	0	0
AABR07058360.1	AABR07058360.1	ribosomal protein S19-like 1	0	0.239864	0.652719	0	0	0	0	0	0	0
AABR07058366.1	AABR07058366.1	FLII, actin remodeling protein	0.959373	0.141619	0	0	1.27145	0	0.408032	0.36984	0.263752	1.2653
AABR07058406.1	AABR07058406.1	doublesex- and mab-3-related transcription factor C2-like	0.833429	1.53998	2.056	2.46953	1.28629	3.09814	0	1.60755	1.12785	0.343964
AABR07058412.1	AABR07058412.1	napsin A aspartic peptidase	1.50821	2.91082	1.38585	3.17469	1.71824	1.78525	1.49532	1.89566	2.99163	3.27453
AABR07058464.1	AABR07058464.1	transmembrane protein with EGF-like and two follistatin-like domains 2	1.20839	1.61623	2.2164	1.81979	1.82551	2.22647	1.0198	1.3902	0.524023	1.38236
AABR07058498.2	AABR07058498.2	RUN and FYVE domain containing 1	0.543816	0.126453	0	0	0.0494198	0	0.124245	0.112799	0.154904	0
AABR07058519.1	AABR07058519.1	peroxisomal targeting signal 1 receptor-like	0	0	0	0	0.319817	0	0	0	0	0.20185
AABR07058542.1	AABR07058542.1	mitochondrial ribosome-associated GTPase 2	0	0	0	0	0	0	0	0	0	0
AABR07058578.1	AABR07058578.1	NudC domain containing 2	0	0	0	0	0	0	0	0	0	0
AABR07058615.1	AABR07058615.1	coatomer protein complex, subunit gamma 2	0	0	0	0	0	0	0	0	0	0
AABR07058658.1	AABR07058658.1	olfactory receptor 1229	2.58122	2.65585	2.43686	1.95777	1.93747	1.94994	1.72278	2.35874	1.3405	2.22641
AABR07058745.1	AABR07058745.1	transmembrane protein 45b	0	0	0.0233922	0.00147764	0.00400314	0.0242574	0.00321286	0	0	0
AABR07058884.1	AABR07058884.1	serine/threonine/tyrosine interacting-like 1	0	0.0347183	0.0692442	0.0144656	0.0132165	0.014118	0	0.0192573	0.0156853	0.0170611
AABR07058884.2	AABR07058884.2	protein phosphatase with EF-hand domain 1	0	0	0	0.451773	0	0	0	0	0.100366	0.151639
AABR07058886.1	AABR07058886.1	olfactory receptor 1-like	4.17676	1.85457	2.1662	4.69466	3.27781	5.26593	2.33802	3.01755	1.65212	3.85574
AABR07058918.1	AABR07058918.1	RELT-like 1	0	0.0283902	0	1.12587	0.722475	1.20306	0	0	1.09221	0
AABR07058934.1	AABR07058934.1	insulin-like growth factor 1 receptor	1.5203	0.669809	0	0	0.407464	0	0.963662	0	0	1.48262
AABR07058937.1	AABR07058937.1	N-acetyltransferase 3	0.413036	0.225725	0.204223	0	0.266239	0.440263	0	0	0.138037	0
AABR07059041.1	AABR07059041.1	nucleolar protein with MIF4G domain 1	0.602655	1.42558	0.568811	0.247557	1.109	0.248657	0.762078	2.76911	1.30318	1.37972
AABR07059140.1	AABR07059140.1	FLYWCH family member 2	0	0	0	0	0.812314	0.950169	0.962799	0	0	0
AABR07059161.1	AABR07059161.1	kelch-like family member 30	0	0	0	0	0	0	0	0	0	0
AABR07059162.1	AABR07059162.1	high mobility group box 2	0	0	0.701574	0	0	0	0	0	0	0
AABR07059168.1	AABR07059168.1	olfactory receptor 1279	0.303527	0	0	0	0	0	0	0	0	0
AABR07059198.1	AABR07059198.1	olfactory receptor 1418	9.94317	7.22745	6.6014	10.2797	7.19231	5.69028	8.99274	10.5166	7.59633	8.72016
AABR07059201.1	AABR07059201.1	testis expressed 101	0	0	0	0	0	0	0	0	0	0
AABR07059215.1	AABR07059215.1	zinc finger AN1-type containing 2B	0.897548	0.698194	0.919653	0.496343	1.14628	0.903027	0.538881	1.39378	1.06047	0.816584
AABR07059232.1	AABR07059232.1	fructosamine 3 kinase	11.1761	7.6578	4.97666	12.0795	11.0132	13.5151	3.76534	6.11326	8.82849	8.79405
AABR07059243.1	AABR07059243.1	regulatory factor X-associated protein-like 1	0	0	0	0	0	0	0	0	0	0
AABR07059308.1	AABR07059308.1	platelet glycoprotein 4-like	0.050992	0	0	0	0	0	0	0	0	0.0618211
AABR07059478.1	AABR07059478.1	cytochrome c oxidase subunit 6A2	0	0	0	0	0	0	0	0	0	0
AABR07059632.1	AABR07059632.1	small nuclear ribonucleoprotein polypeptide E	0	0	0	0.173096	0	0.564229	0	0	0	0
AABR07059632.3	AABR07059632.3	cathepsin E	0.485175	0.713406	0.503491	0.336622	0.358709	0.473759	0.787641	0.164775	0.46691	0.35457
AABR07059663.1	AABR07059663.1	trinucleotide repeat containing 18	7.02544	9.07716	9.30132	9.77178	6.946	6.04581	8.62837	9.13257	4.44774	8.53615
AABR07059675.1	AABR07059675.1	leucine rich repeat containing 34	0	0	0	0	0.275394	0	0	0	0	0
AABR07059778.1	AABR07059778.1	calcium/calmodulin-dependent protein kinase II delta	0	0.350333	0	0	0	0	0	0.455875	0	0.39096
AABR07060145.1	AABR07060145.1	cask-interacting protein 2	0.812484	0.44039	3.54307	0	0.531635	0	0	0	0	0.977722
AABR07060156.1	AABR07060156.1	olfactory receptor 1243	0	0	0	0	0	0	0	0.36403	0	0
AABR07060165.1	AABR07060165.1	coagulation factor V	0	0	0	0	0	0	0	0	0	0
AABR07060190.1	AABR07060190.1	RAB guanine nucleotide exchange factor 1	0	0.153309	0	0.206659	0.452152	0	0	0.202816	0	0
AABR07060287.1	AABR07060287.1	transmembrane protein 174	0.246338	0	0	0	0	0	0.196775	0	0	0
AABR07060293.1	AABR07060293.1	protein-glucosylgalactosylhydroxylysine glucosidase	0	0.259944	0	0	0.101881	0	0.259992	0.117841	0	0
AABR07060350.1	AABR07060350.1	similar to paired immunoglobin-like type 2 receptor beta	0.511767	0	0	0	0	0	0	0	0	0
AABR07060352.1	AABR07060352.1	NKD inhibitor of WNT signaling pathway 2	0	0	0	0	0.197736	0	0	0	0	0
AABR07060352.2	AABR07060352.2	peptidase, mitochondrial processing beta subunit	0.80452	0.0881595	0	0.506072	0.312748	1.08447	0	0.232631	0	0
AABR07060353.2	AABR07060353.2	protein kinase cAMP-dependent type I regulatory subunit alpha	0	0	0	0	0	0	0	0	0	0
AABR07060575.1	AABR07060575.1	dual specificity phosphatase 2	0	0	0	0.0584837	0	1.55913	0	0	0.201051	0
AABR07060585.1	AABR07060585.1	kynurenine 3-monooxygenase	0	0	0	0	0	0	0	0	0	0
AABR07060588.2	AABR07060588.2	leucine-rich repeats and WD repeat domain containing 1	46.2341	57.4922	43.5132	31.0999	74.5039	24.3169	68.299	43.0729	69.7384	26.8841
AABR07060591.1	AABR07060591.1	40S ribosomal protein S19-like	0	0.178587	0	0	0.213656	0	0	0	0	0
AABR07060628.1	AABR07060628.1	collagen type X alpha 1 chain	0	0.107748	0	0	0	0	0	0	0	0
AABR07060694.1	AABR07060694.1	F-box protein 40	0	0	0	0	0	0	0	0	0	0
AABR07060700.1	AABR07060700.1	zinc finger CCCH type containing 8	0	0	0	0	0	0	0	0	0	0
AABR07060778.1	AABR07060778.1	membrane bound O-acyltransferase domain containing 1	0	0	0	0	0	0	0	0	0	0
AABR07060788.1	AABR07060788.1	elastin microfibril interfacer 2	0	0	0	0	0	0	0	0	0	0
AABR07060792.3	AABR07060792.3	poly(A) binding protein, cytoplasmic 1	0	0	0	0.485908	0	0	0	0	0.166657	0
AABR07060795.1	AABR07060795.1	cytokine receptor-like factor 3	0	0	0	0	0	0	0	0	0	0
AABR07060833.1	AABR07060833.1	protein O-fucosyltransferase 1	3.21595	2.37534	3.56576	2.43863	2.74456	1.54932	1.56862	3.20697	1.91952	2.70039
AABR07060872.1	AABR07060872.1	sialidase 4	2.5848	14.03	4.43658	1.97405	1.80844	8.40159	1.84082	1.28813	1.24027	1.55528
AABR07060886.1	AABR07060886.1	similar to 60S acidic ribosomal protein P2	0	0	0	0	0	0	0	0	0	0
AABR07060944.1	AABR07060944.1	BTG anti-proliferation factor 1	0	0	0	0	0	0	0	0	0	0
AABR07060952.1	AABR07060952.1	cystatin E/M	0	0	0	0	0	0	0	0	0	0
AABR07060953.1	AABR07060953.1	follicle stimulating hormone receptor	0	0	0	0	0	0	0	0	0	0
AABR07060957.1	AABR07060957.1	claudin domain containing 2	0	0	0	0	0	0	0	0	0	0
AABR07060963.2	AABR07060963.2	ATPase H+/K+ transporting non-gastric alpha2 subunit	0	0	0	0	0	0	0	0	0	0
AABR07060963.3	AABR07060963.3	BCL2-associated athanogene 5	0	0	0	0	0	0	0	0	0	0
AABR07060963.4	AABR07060963.4	HMG-box containing 3	0	0	0	0	0	0	0	0	0	0
AABR07060971.1	AABR07060971.1	LDL receptor related protein 2	0	0	0	0	0	0	0	0	0	0
AABR07060979.1	AABR07060979.1	similar to olfactory receptor MOR204-14	0	0	0	0	0	0	0	0	0	0
AABR07060980.1	AABR07060980.1	zinc finger protein 954	0	0	0	0	0	0	0	0	0	0
AABR07060992.1	AABR07060992.1	protein phosphatase 1, regulatory subunit 3D	0	0	0	0	0	0	0	0	0	0
AABR07060992.2	AABR07060992.2	vomeronasal 1 receptor 99	0	0	0	0	0	0	0	0	0	0
AABR07060994.1	AABR07060994.1	high-mobility group box 4	0	0	0	0	0	0	0	0	0	0
AABR07060995.1	AABR07060995.1	occludin	0	0	0	0	0	0	0	0	0	0
AABR07060996.1	AABR07060996.1	ATPase phospholipid transporting 10A (putative)	0	0	0	0	0	0	0	0	0	0
AABR07061001.1	AABR07061001.1	2'-5'-oligoadenylate synthetase-like	0	0	0	0	0	1.53264	0	0	0.243414	0
AABR07061001.2	AABR07061001.2	lysosomal protein transmembrane 4 alpha	0	0	0	0	0	0	0	0	0	0
AABR07061003.1	AABR07061003.1	mitochondrial ribosome-associated GTPase 2	0	0	0	0	0	0	0	0	0	0
AABR07061005.1	AABR07061005.1	plasminogen activator, urokinase	0	0	0	0	0	0	0.101338	0	0	0
AABR07061005.2	AABR07061005.2	outer dense fiber of sperm tails 3-like 1	0	0.226885	0	0	0	0	0	0	0	0
AABR07061022.1	AABR07061022.1	heterogeneous nuclear ribonucleoprotein A/B	0	0	0	0	0	0	0	0	0	0
AABR07061022.5	AABR07061022.5	leukocyte immunoglobulin like receptor B3	0	0	0	0.485908	0	0	0	0	0.166657	0
AABR07061036.1	AABR07061036.1	phosphomannomutase 2	0	0	0	0	0	0	0	0	0	0
AABR07061039.2	AABR07061039.2	exosome component 7	0	0	0	0	0	0	0.101338	0	0	0
AABR07061044.1	AABR07061044.1	uncharacterized LOC100910996	0	0	0	0	0	0	0	0	0	0
AABR07061048.1	AABR07061048.1	matrilin 1	0	0	0	0	0	0	0	0	0	0
AABR07061052.1	AABR07061052.1	sodium voltage-gated channel alpha subunit 1	0	0	1.58946	0	0	0	0	0	0	0
AABR07061057.1	AABR07061057.1	Fibroblast growth factor receptor 1	0	0	0	0	0	0	0	0	0	0
AABR07061057.2	AABR07061057.2	G protein subunit gamma 7	0	0	0	0	0	0	0	0	0	0
AABR07061057.3	AABR07061057.3	LIM domain only 4	0	0.111942	0	0	0	0	0	0	0	0
AABR07061068.1	AABR07061068.1	replication initiator 1	0	0	0	0	0	0	0	0	0	0
AABR07061068.2	AABR07061068.2	C-X-C motif chemokine ligand 1	0	0	0	0	0	0	0	0	0	0
AABR07061072.1	AABR07061072.1	SEC22 homolog A, vesicle trafficking protein	0	0	0	0	0	0	0	0	0	0
AABR07061077.1	AABR07061077.1	zinc finger protein 317	0	0	0	0	0	0	0	0	0	0
AABR07061078.1	AABR07061078.1	zinc finger protein 281	0	0	0	0	0	0	0	0	0	0
AABR07061087.1	AABR07061087.1	regulatory factor X-associated protein-like 1	0	0	0	0	0	0	0	0	0	0
AABR07061131.1	AABR07061131.1	unc-51 like kinase 4	0	0	0	0	0	0	0	0	0	0
AABR07061134.1	AABR07061134.1	Golgi reassembly-stacking protein 2-like	0	0	0.530015	0	0	0	0	0	0	0
AABR07061136.1	AABR07061136.1	protein kinase, DNA-activated, catalytic subunit	0	0	0	0	0	0	0	0	0	0
AABR07061152.1	AABR07061152.1	olfactory receptor 226	0	0	0	0	0	0	0	0	0	0
AABR07061158.1	AABR07061158.1	MARVEL domain containing 1	0.328692	0	0	0.242306	0.31972	0.26232	0.786036	0	0	0
AABR07061178.1	AABR07061178.1	ribosomal protein L17	0	0	1.32038	2.28655	1.32419	0	0	1.95e-07	0.865247	0
AABR07061254.1	AABR07061254.1	FAM20A, golgi associated secretory pathway pseudokinase	0	0	0	0	0	0	0	0	0	0
AABR07061261.1	AABR07061261.1	olfactory receptor 1583	0	0.437517	0	1.83824	0	0.83168	0	0	0.0205127	0
AABR07061313.1	AABR07061313.1	EF-hand calcium binding domain 12	0	0	0	0	0	0	0	0	0	0
AABR07061333.1	AABR07061333.1	karyopherin alpha 2-like	2.29776	1.26774	1.24911	0.198746	0	0	0	0	2.19074	0
AABR07061336.1	AABR07061336.1	WD repeat domain 63	2.29776	1.26774	1.24911	0.198746	0	0	0	0	2.19074	0
AABR07061378.1	AABR07061378.1	similar to 40S ribosomal protein S25	37.8565	29.0478	31.6799	76.2192	38.5905	51.724	66.3043	71.236	65.9824	34.5621
AABR07061382.1	AABR07061382.1	transmembrane epididymal protein 1	0	0	0	0	0	0	0	0	0	0
AABR07061383.1	AABR07061383.1	ergosterol biosynthesis 28 homolog	0	0	0	0	0	0	0	0	0	0
AABR07061385.2	AABR07061385.2	olfactory receptor 363	0	0.11658	0	0	0	0	0	0	0	0
AABR07061513.1	AABR07061513.1	olfactory receptor 1090	0	0	0	0	0	0	0.232152	0	0	0
AABR07061532.1	AABR07061532.1	taste 1 receptor member 2	0	0	0	0	0	0	0	0	0	0
AABR07061556.1	AABR07061556.1	6-pyruvoyl-tetrahydropterin synthase	0	0	0	0	0	0	0	0	0	0
AABR07061577.1	AABR07061577.1	forkhead box A2	0	0	0	0	0	0	0	0	0	0
AABR07061614.1	AABR07061614.1	immunoglobulin superfamily, member 1	0	0	0	0	0	0	0.0630206	0	0	0
AABR07061707.1	AABR07061707.1	ADP ribosylation factor guanine nucleotide exchange factor 2	0	0	0	0	0	0	0	0	0	0
AABR07061755.1	AABR07061755.1	hypoxanthine-guanine phosphoribosyltransferase	3.84748	0.929733	1.29322	2.81418	2.625	4.1894	1.0108	0.775871	2.24016	2.42121
AABR07061780.1	AABR07061780.1	cholinergic receptor nicotinic alpha 7 subunit	0	0.275478	0	0	0	0	0	0	0	0
AABR07061801.2	AABR07061801.2	olfactory receptor 1383	2.97321	1.62869	1.74554	2.93273	3.76397	1.45681	1.97405	0.672985	2.42089	2.34006
AABR07061825.1	AABR07061825.1	TruB pseudouridine synthase family member 2	0.0940558	0	0	0	0.0890344	0.077801	0	0.0691244	0	0.289396
AABR07061838.1	AABR07061838.1	NADH:ubiquinone oxidoreductase core subunit S8	0	0.649711	0.220047	0.656148	0	0	1.41991	0	0.446843	0.54501
AABR07061871.1	AABR07061871.1	CEA cell adhesion molecule 18	0	0.10025	0	0	0	0	0	0	0.764444	0
AABR07061950.1	AABR07061950.1	histone deacetylase 2	0	0	0	0	0.0116114	0.0298521	0	0.0269328	0	0
AABR07062102.1	AABR07062102.1	similar to RIKEN cDNA 1700088E04	0	0	0	0	0	0	0	0	0	0
AABR07062108.1	AABR07062108.1	kizuna centrosomal protein	0	0	0	0	0.201891	0.254837	0.253678	0	0	0
AABR07062109.1	AABR07062109.1	calcium/calmodulin-dependent protein kinase ID	0	0	0	0	0	0	0	0	0	0
AABR07062136.1	AABR07062136.1	stanniocalcin 1	0	0	0	0	0.12286	0	0	0	0	0
AABR07062138.1	AABR07062138.1	serine protease 27	0	0	0	0	0	0	0	0	0	0
AABR07062138.2	AABR07062138.2	C-X-C motif chemokine ligand 16	0.492677	0	0	0	0	0	0	0	0.0048311	0
AABR07062154.2	AABR07062154.2	DNA-directed RNA polymerases I, II, and III subunit RPABC3-like	0	0	0	0	0	0	0	0	0	0
AABR07062170.1	AABR07062170.1	V-set and transmembrane domain containing 4	1.09482	0.296907	0.209821	0.385596	0.301313	0	0	0	0	0.25674
AABR07062185.1	AABR07062185.1	MAU2 sister chromatid cohesion factor	0.0865746	0.188095	0	0.127613	0	0	0	0	0	0
AABR07062238.1	AABR07062238.1	oligodendrocyte transcription factor 1	0	0	0	0	0	0	0	0	0	0
AABR07062266.1	AABR07062266.1	RIKEN cDNA 2310039H08 gene	0.123169	0.201627	0.182836	0.282136	0.240464	0.0985799	0.228398	0.0918444	0.25215	0.0751864
AABR07062268.1	AABR07062268.1	similar to Discs large homolog 5 (Placenta and prostate DLG) (Discs large protein P-dlg)	0.355401	0.0386863	0.629613	0.41715	0.321708	0.339324	0.112863	0	0.0740833	0.0865612
AABR07062298.1	AABR07062298.1	Ab1-152	0	0	0	0	0	0	0	0	0	0
AABR07062466.1	AABR07062466.1	ubiquitin associated protein 2-like	0	0.167627	0.689361	0	0.0998857	0	0	0	0	0
AABR07062512.1	AABR07062512.1	olfactory receptor 1265	2.35839	3.00634	2.70328	2.41979	3.12364	1.87426	1.80773	2.93561	2.07041	3.26818
AABR07062533.1	AABR07062533.1	single-pass membrane protein with coiled-coil domains 2	0	0	0	0	0	0	0	0	0	0
AABR07062535.1	AABR07062535.1	nescient helix loop helix 1	0.029229	0	0.0872616	0	0.0184028	0.188645	0	0	0.0290121	0.0707203
AABR07062539.1	AABR07062539.1	ubiquitin domain containing 1	0	0	0	0	0	0	0	0	0	0
AABR07062570.1	AABR07062570.1	LRAT domain containing 2	0.151224	0	0	0	0	0	0	0.0833436	0	0
AABR07062583.1	AABR07062583.1	DENN domain containing 5B	1.20971	0.221485	3.47e-08	1.1971	1.17847	1.44761	1.26894	3.37e-08	2.02543	1.02013
AABR07062694.1	AABR07062694.1	transmembrane p24 trafficking protein 6	0	0.145424	0	0	0.173795	0	0	0	0	0
AABR07062799.2	AABR07062799.2	RNA binding motif protein 34	7.93234	7.35887	5.56239	12.6291	22.1369	27.2714	13.2985	6.93454	10.9544	10.7938
AABR07062859.1	AABR07062859.1	short coiled-coil protein	0	0	0	0	0.138581	0	1.34804	0	0	0.260497
AABR07063197.1	AABR07063197.1	tyrosylprotein sulfotransferase 2	13.6129	13.2982	12.058	13.8892	17.9761	15.3095	14.3148	13.6298	14.1134	16.1593
AABR07063248.1	AABR07063248.1	EGF containing fibulin extracellular matrix protein 2	0.311722	0.430423	0.622659	0.307016	0.655321	0.391527	0.223095	0.606382	0.447534	0.714758
AABR07063276.1	AABR07063276.1	serine and arginine rich splicing factor 4	0.0296877	0	0	0	0.0373868	0	0.047591	0	0	0.143666
AABR07063279.1	AABR07063279.1	coiled-coil domain containing 170	78.6393	62.5104	64.1787	83.3625	80.7234	80.8034	75.5108	72.1503	82.8982	64.1054
AABR07063281.1	AABR07063281.1	spondin 1	25.7661	24.262	25.1384	28.631	26.9652	30.9045	23.6442	25.0598	23.5699	25.6996
AABR07063323.1	AABR07063323.1	olfactory receptor 827	0	0	0	0	0	0	0	0	0	0
AABR07063346.1	AABR07063346.1	olfactory receptor 4P4-like	0.834983	0.114982	0	0.924081	1.09318	0.997733	0	0.904505	0.842645	1.02798
AABR07063424.1	AABR07063424.1	olfactory receptor 1609	2114.98	286.59	839.423	533.859	5136.84	3703.8	1584.98	577.758	4402.26	1178
AABR07063425.3	AABR07063425.3	MSL complex subunit 2	1.09694	0.572154	0.147052	0.744149	1.86793	1.6678	1.68237	0.847467	1.48883	2.40315
AABR07063459.1	AABR07063459.1	inter-alpha-trypsin inhibitor heavy chain 2	0	0	0	0	0.157807	0	1.02489	0	0	0
AABR07063632.1	AABR07063632.1	ring finger protein 121	0	0	0	0	0	0	0	0	0	0
AABR07063704.1	AABR07063704.1	phosphodiesterase 8B	1.48447	1.63462	0.313566	1.25186	1.24902	0	1.35093	1.22434	1.28636	1.82619
AABR07063893.1	AABR07063893.1	DNA ligase 1	38.0048	24.5599	26.9721	30.5163	44.8492	39.6853	32.2361	28.0746	33.6644	34.5516
AABR07063901.1	AABR07063901.1	olfactory receptor 86	1.47179	0.23756	0.746701	0	0	0.268061	0.687332	0.971168	0.168941	0
AABR07063959.1	AABR07063959.1	phosphoinositide kinase, FYVE-type zinc finger containing	0.629385	0	0	0	0	0.666768	0.334207	0	0	0
AABR07063975.1	AABR07063975.1	ring finger protein 169	0	0	0	0	0	0	0	0	0	0
AABR07063995.1	AABR07063995.1	centrosomal protein 290	0	0	0	0	0	0	0	0	0	0
AABR07064000.1	AABR07064000.1	C1q and TNF related 2	0.156221	0.440329	0	0.166979	0.65192	0.366657	0	0.163806	0.226634	0
AABR07064102.1	AABR07064102.1	G protein-coupled receptor 171	0	0	0	0	0.128456	0	0	0	0	0
AABR07064218.1	AABR07064218.1	adaptor related protein complex 1 subunit beta 1	0	0	0	0	0	0	0	0	0	0
AABR07064224.1	AABR07064224.1	ERCC excision repair 1, endonuclease non-catalytic subunit	0	0	0	0	0	0	0.600769	0	0	0
AABR07064231.1	AABR07064231.1	perilipin 5	0	0	0	0	0	0	0	0	0	0
AABR07064232.1	AABR07064232.1	Rap guanine nucleotide exchange factor 6	0	0	0	0	0	0	0	0	0	0
AABR07064312.1	AABR07064312.1	solute carrier family 13 member 2	0	0	0	0	0.0998992	0	0	0	0	0
AABR07064386.1	AABR07064386.1	similar to C14orf25 protein	0	0	0	0	0.0560552	0	0	0	0	0
AABR07064392.1	AABR07064392.1	cancer/testis antigen 2	0	0	0	0	0	0	0	0	0	0
AABR07064415.1	AABR07064415.1	NIMA-related kinase 3	0	0	0	0	0	0	0	0	0	0
AABR07064590.1	AABR07064590.1	hyaluronan and proteoglycan link protein 1	10.8348	6.56281	7.83145	6.57302	8.19162	11.7274	10.8945	7.6414	6.22267	6.29709
AABR07064622.1	AABR07064622.1	serine protease 55	3.13225	1.65023	3.79311	3.00287	3.65541	3.23758	12.3288	1.78722	2.08399	1.77853
AABR07064667.1	AABR07064667.1	solute carrier organic anion transporter family, member 1a6	0	0	0	0	0	0	0	0	0	0
AABR07064716.1	AABR07064716.1	TATA-box binding protein associated factor 4	0.277971	0.304001	0.412693	0	0.268746	0.444228	0	0.602915	0.278629	0.679624
AABR07064719.2	AABR07064719.2	spermatogenesis associated 20	7.43456	8.98335	7.56768	10.446	9.44933	10.5626	8.29293	8.28976	6.48805	9.43836
AABR07064804.1	AABR07064804.1	olfactory receptor 754	1.01402	0.771914	1.10828	1.23156	1.6245	1.61824	1.38036	1.38749	1.39304	1.40189
AABR07064810.1	AABR07064810.1	membrane palmitoylated protein 3	2.2817	0.708238	3.91266	0.483145	0.63841	2.17674	3.15684	1.48945	1.61423	0.79893
AABR07064811.1	AABR07064811.1	maturin, neural progenitor differentiation regulator homolog	0	0.156233	0.423665	0	0.276656	0	0	0	0	0
AABR07064867.1	AABR07064867.1	similar to human chromosome 6 open reading frame 52	15.1742	7.95259	5.70191	5.26222	6.20809	25.552	15.7837	8.80066	9.6305	17.6299
AABR07064980.1	AABR07064980.1	CD27 molecule	2.77445	4.06559	2.28803	3.13549	3.0004	2.90156	7.82794	7.60424	4.63767	9.45217
AABR07064983.2	AABR07064983.2	phosphatidylserine synthase 1	0	0	0	0	0	0	0	0	0	0
AABR07064998.2	AABR07064998.2	olfactory receptor 557	0	0	0	0	0	0	0	0	0	0
AABR07065012.1	AABR07065012.1	regulatory factor X-associated ankyrin-containing protein	0	0	0	0.109358	0.0972888	0	0	0	0	0
AABR07065013.1	AABR07065013.1	nuclear RNA export factor 3	0	0	0	0.109358	0.0972888	0	0	0	0	0
AABR07065078.1	AABR07065078.1	Meis homeobox 2	16.6985	19.667	17.9489	18.9481	17.418	12.8463	13.465	16.9115	10.6512	16.9471
AABR07065139.1	AABR07065139.1	olfactory receptor 6C1-like	0	0.0252585	0.139982	0.0691392	0.0147373	0	0	0	0	0
AABR07065139.2	AABR07065139.2	desmoglein 3	0.0755222	0	0	0	0	0	0	0	0.0375099	0
AABR07065217.2	AABR07065217.2	cystatin B	0	0	0	0	0	0	0	0	0	0
AABR07065265.1	AABR07065265.1	kinase insert domain receptor	6.2303	5.94794	6.40546	8.37515	8.83946	8.81822	7.11842	5.82003	7.26435	8.9868
AABR07065353.1	AABR07065353.1	uroplakin 2	0	0.190575	0.771819	0	0.225661	0	0	0	0.873666	0
AABR07065424.1	AABR07065424.1	chaperonin containing TCP1 subunit 7	0	0	0	0	0	0	0	0	0	0
AABR07065438.1	AABR07065438.1	ribosomal protein L6, pseudo 1	56.9117	41.9549	48.0849	47.8594	57.1985	51.5325	50.1258	38.9739	60.6114	45.5295
AABR07065498.1	AABR07065498.1	microtubule associated serine/threonine kinase-like	1.28273	1.52271	0.616326	2.33489	1.70769	0.739159	3.00319	2.39403	2.3804	2.48914
AABR07065531.3	AABR07065531.3	mitogen activated protein kinase 3	0.062802	0	0.583043	0.185317	0.117891	0.406346	0.403281	0	0.248684	0.303026
AABR07065589.1	AABR07065589.1	6-pyruvoyl-tetrahydropterin synthase	0	0	0	0	0	0	0	0	0	0
AABR07065640.1	AABR07065640.1	olfactory receptor 447	0	0	0	0	0	0	0	0	0	0
AABR07065643.1	AABR07065643.1	adrenoceptor alpha 1A	0	0.135	0	0	0	0	0	0	0.247249	0
AABR07065645.1	AABR07065645.1	CDC42 effector protein 3	0	0	0.404152	0	0.051964	0	0.435805	0	0	0
AABR07065645.2	AABR07065645.2	PIH1 domain containing 3	0	0	0	0	0	0	0	0	0	0
AABR07065651.1	AABR07065651.1	phosphatidylinositol glycan anchor biosynthesis, class V	0	0	0	0	0	0	0	0	0	0
AABR07065651.2	AABR07065651.2	mannosidase, alpha, class 1A, member 1	0	0	0	0	0	0	0	0	0.0692838	0
AABR07065651.3	AABR07065651.3	SET domain containing 3, actin histidine methyltransferase	0	0	0	0	0	0	0	0	0	0
AABR07065651.4	AABR07065651.4	rCG22807-like	0	0	0	0	0	0	0	0	0	0
AABR07065651.5	AABR07065651.5	solute carrier family 25 member 23	0	0	0	0	0	0	0	0	0	0
AABR07065651.6	AABR07065651.6	Ras association domain family member 9	0	0	0	0	0	0	0	0	0	0
AABR07065651.7	AABR07065651.7	bromodomain adjacent to zinc finger domain, 2B	0	0	0	0	0	0	0	0	0	0
AABR07065651.8	AABR07065651.8	vomeronasal 1 receptor 80	0	0	0	0	0	0	0	0	0	0
AABR07065656.1	AABR07065656.1	transmembrane and coiled-coil domain family 2	0	0	0	0	0	0	0	0	0.0692838	0
AABR07065656.10	AABR07065656.10	ceramide synthase 3	0	0	0	0	0	0	0	0	0	0
AABR07065656.2	AABR07065656.2	ADP-ribosylation factor like GTPase 14 effector protein	0	0	0	0	0	0	0	0	0	0
AABR07065656.3	AABR07065656.3	coiled-coil domain containing 120	0	0	0	0	0	0	0	0	0	0
AABR07065656.4	AABR07065656.4	dual oxidase maturation factor 1	0.259991	0	0	0	0	0	0	0	0	0
AABR07065656.5	AABR07065656.5	TPD52 like 3	0	0	0	0	0	0	0	0	0	0
AABR07065656.6	AABR07065656.6	regulatory factor X-associated protein	0	0	0	0	0	0	0	0	0	0
AABR07065656.7	AABR07065656.7	activator of HSP90 ATPase homolog 2	0	0	0	0	0	0	0	0	0	0
AABR07065656.8	AABR07065656.8	CCR4-NOT transcription complex, subunit 3	0	0	0	0	0	0	0	0	0	0
AABR07065656.9	AABR07065656.9	olfactory receptor 1611	0	0	0	0	0	0	0	0	0	0
AABR07065673.1	AABR07065673.1	disintegrin and metalloproteinase domain-containing protein 25-like	0	0	0	0	0.051964	0	0	0	0	0
AABR07065676.1	AABR07065676.1	glutaredoxin 2	0	0	0	0	0	0	0	0	0	0
AABR07065680.1	AABR07065680.1	olfactory receptor 1408	0	0	0	0	0.051964	0	0	0	0	0
AABR07065684.1	AABR07065684.1	UHRF1 binding protein 1-like	0	0	0	0	0	0	0	0	0	0
AABR07065688.1	AABR07065688.1	leucine rich repeat neuronal 4	0	0	0	0	0	0	0	0	0	0
AABR07065693.1	AABR07065693.1	crk-like protein-like	0	0	0	0	0	0	0	0	0	0
AABR07065693.2	AABR07065693.2	leucine aminopeptidase 3	0	0	0	0	0	0	0	0	0	0
AABR07065693.3	AABR07065693.3	G protein nucleolar 3	0	0	0	0	0	0	0	0	0	0
AABR07065699.1	AABR07065699.1	islet cell autoantigen 1-like	0	0	0	0	0	0	0	0	0	0
AABR07065699.2	AABR07065699.2	ATP synthase membrane subunit e	0	0	0	0	0	0	0	0	0	0
AABR07065699.3	AABR07065699.3	DNA polymerase delta 3, accessory subunit	0	0	0	0	0	0	0	0	0	0
AABR07065699.4	AABR07065699.4	opioid related nociceptin receptor 1	0	0	0	0	0	0	0	0	0	0
AABR07065699.5	AABR07065699.5	C-type lectin domain family 2, member E	0	0	0	0	0	0	0	0	0.0692838	0
AABR07065705.1	AABR07065705.1	dispatched RND transporter family member 2	0	0	0	0	0	0	0	0	0	0
AABR07065705.2	AABR07065705.2	spermatogenesis associated 18	0	0	0	0	0	0	0	0	0	0
AABR07065705.3	AABR07065705.3	ribosomal protein S20	0.259991	0	0	0	0	0	0	0	0	0
AABR07065705.4	AABR07065705.4	glutathione peroxidase 5	0	0	0	0	0	0	0	0	0.0692838	0
AABR07065705.5	AABR07065705.5	mCG114696-like	0	0	0	0	0	0	0	0	0	0
AABR07065705.6	AABR07065705.6	glucose 6 phosphatase catalytic subunit 3	0	0	0	0	0	0	0	0	0	0
AABR07065714.1	AABR07065714.1	BCL6 co-repressor-like 1	0	0	0	0	0	0	0	0	0	0
AABR07065737.1	AABR07065737.1	follistatin-like 4	0	0	0	0	0	0	0	0	0	0
AABR07065740.1	AABR07065740.1	6-phosphogluconolactonase	0	0	0	0	0	0	0	0	0	0
AABR07065750.1	AABR07065750.1	pre-B lymphocyte gene 2	0	0	0	0	0	0	0	0	0	0
AABR07065750.2	AABR07065750.2	acyl-CoA thioesterase 2	0.467151	2.70727	0	0	0	0	0.372038	0	0	0
AABR07065753.1	AABR07065753.1	exosome component 9	0	0	0	0	0	0	0	0	0	0
AABR07065768.1	AABR07065768.1	coiled-coil domain containing 117	0	0	0	0	0	0.38316	0	0	0	0
AABR07065768.2	AABR07065768.2	mitogen-activated protein kinase kinase kinase kinase 5	0	0	0	0	0	0	0	0	0	0
AABR07065768.3	AABR07065768.3	FAT atypical cadherin 1	0.711146	0	0	0	0	0	0	0	0	0
AABR07065772.1	AABR07065772.1	praja ring finger ubiquitin ligase 2	0	0	0	0	0	0	0	0	0	0
AABR07065772.2	AABR07065772.2	UBX domain protein 10	0	0.386753	0	0	0	0	0	0	0	0
AABR07065772.4	AABR07065772.4	protein kinase C substrate 80K-H	0	0	0	0	0	0	0	0	0	0
AABR07065773.1	AABR07065773.1	secondary ossification center associated regulator of chondrocyte maturation	0	0	0	0	0	0	0	0	0	0
AABR07065774.1	AABR07065774.1	solute carrier family 34 member 1	0	0	0	0	0	0	0	0	0	0
AABR07065776.2	AABR07065776.2	coiled-coil domain containing 54	0	0	0	0	0	0	0	0	0	0
AABR07065776.3	AABR07065776.3	shisa family member 2	0	1.051	0	0	0	0	0	0	0	0
AABR07065778.1	AABR07065778.1	abhydrolase domain containing 15	0	0	0	0	0	0	0	0	0	0
AABR07065778.2	AABR07065778.2	proteasome 26S subunit, non-ATPase 1	0	0	0	0	0	0	0	0	0	0
AABR07065778.3	AABR07065778.3	ADAM metallopeptidase with thrombospondin type 1 motif, 2	0	0	0	0	0	0	0	0	0	0
AABR07065781.1	AABR07065781.1	leucine, glutamate and lysine rich 1	0	0.330286	0	0	0	0	0	0	0	0
AABR07065782.1	AABR07065782.1	nipsnap homolog 3A (C. elegans)	0	0	0	0	0	0	0	0	0	0
AABR07065789.1	AABR07065789.1	spermidine/spermine N1-acetyltransferase family member 2	0	0	0	0	0	0	0	0	0	0
AABR07065789.2	AABR07065789.2	electron transfer flavoprotein subunit beta	0	0	0	0	0	0	0	0	0	0
AABR07065789.3	AABR07065789.3	histone PARylation factor 1	0	0	0	0	0	0	0	0	0	0
AABR07065790.1	AABR07065790.1	tripartite motif-containing 65	0	0	0	0	0	0	0	0	0	0
AABR07065792.1	AABR07065792.1	autophagy related 12	0	0	0	0	0	0	0	0	0	0
AABR07065792.2	AABR07065792.2	FA complementation group D2	0	0	0	0	0	0	0	0	0	0
AABR07065798.1	AABR07065798.1	transcription termination factor 2	0	0	0	0	0	0	0	0	0	0
AABR07065802.1	AABR07065802.1	ArfGAP with coiled-coil, ankyrin repeat and PH domains 1	0	0	0	0	0	0	0	0.455875	0.320498	0
AABR07065804.1	AABR07065804.1	RAD9 checkpoint clamp component A	0	0	0	0	0	0	0	0	0	0
AABR07065808.1	AABR07065808.1	glycogen phosphorylase, muscle associated	0	0	0	0	0.368581	0	0	0	0	0
AABR07065811.1	AABR07065811.1	gem (nuclear organelle) associated protein 2	0	0	0	0	0	0	0	0	0	0
AABR07065812.1	AABR07065812.1	dedicator of cytokinesis 9	0	0	0	0	0	0	0	0	0	0
AABR07065812.2	AABR07065812.2	olfactory receptor 39	0	0	0	0	0	0	0	0	0	0
AABR07065813.1	AABR07065813.1	solute carrier family 6 member 2	0	0	0	0	0	0	0	0	0	0
AABR07065814.1	AABR07065814.1	T-box transcription factor 6	0	0	0	0	0	0	0	0	0	0
AABR07065814.2	AABR07065814.2	SPO11, initiator of meiotic double stranded breaks	0	0.466321	0	0	0	0	0	0	0	0
AABR07065814.3	AABR07065814.3	centrosomal protein 97	0	0	0	0	0	0	0	0	0	0
AABR07065814.4	AABR07065814.4	proteasome 26S subunit, ATPase 4	0	0	0	0	0	0	0	0	0	0
AABR07065814.5	AABR07065814.5	Bardet-Biedl syndrome 1	0	0	0	0	0	0	0	0	0	0
AABR07065814.7	AABR07065814.7	plexin D1	0	0	0	0	0	0	0	0	0	0
AABR07065815.1	AABR07065815.1	solute carrier family 25 member 4	0	0	0	0	0	0	0	0	0	0
AABR07065815.2	AABR07065815.2	ceramide synthase 5	0	0	0	0	0	0	0	0	0	0
AABR07065823.1	AABR07065823.1	insulin-like growth factor 2 receptor	0	0	0	0	0.132923	0	0	0	0	0
AABR07065823.2	AABR07065823.2	olfactory receptor 11G2-like	0	0	0	0	0	0	0	0	0	0
AABR07065823.3	AABR07065823.3	glycerol-3-phosphate acyltransferase 4	0	0	0	0	0	0	0	0	0	0.398488
AABR07065827.1	AABR07065827.1	thromboxane A synthase 1	0	0	0	0	0	0	0	0	0	0
AABR07065834.1	AABR07065834.1	motilin receptor	0	0	0	0	0	0	0	0	0	0
AABR07065837.1	AABR07065837.1	zinc finger protein 704	0	0	0	0	0	0	0	0	0	0
AABR07065839.1	AABR07065839.1	nuclear transport factor 2	0	0	0	0	0	0	0	0	0	0
AABR07065844.1	AABR07065844.1	outer dense fiber of sperm tails 1	0	0	0	0	0	0	0	0	0	0
AABR07065877.1	AABR07065877.1	similar to sodium-glucose cotransporter-like 1	0	0	0	0	0	0	0	0	0	0
AABR07065883.1	AABR07065883.1	S100 calcium binding protein A9	0	0.51567	0	0	0	0	0	0	0	0
AABR07065886.1	AABR07065886.1	ATPase H+ transporting V0 subunit a4	0	0	0	0	0	0	0	0	0	0
AABR07065889.1	AABR07065889.1	ubiquitin-conjugating enzyme E2F (putative)	0	0.162546	0	0	0	0	0	0	0	0
AABR07065897.1	AABR07065897.1	ribosomal protein S20-like	0.853789	0.898405	0.871177	0.99406	1.47611	1.23092	0.431893	1.37285	0.714663	1.57895
AABR07065925.1	AABR07065925.1	tripartite motif-containing 5	0	0	0	0	0	0	0	0	0	0
AABR07065970.1	AABR07065970.1	transmembrane protein 234-like	0	0	0	0	0	0	0	0	0	0
AABR07066144.1	AABR07066144.1	cytidine deaminase	1.61126	1.47071	1.34838	0.627255	2.29777	1.01333	2.78833	2.76947	1.64999	1.3439
AABR07066160.1	AABR07066160.1	RAB11B, member RAS oncogene family	0	0	0	0	0	0	0	0	0	0
AABR07066180.1	AABR07066180.1	anosmin 1	19.0604	20.6527	18.6452	19.4513	14.0271	18.4076	21.6705	19.7875	14.5706	19.9072
AABR07066201.1	AABR07066201.1	transmembrane protein 198	0	0	0	0	0	0	0	0	0	0
AABR07066379.1	AABR07066379.1	OTU deubiquitinase, ubiquitin aldehyde binding 2	167.281	118.64	115.191	132.166	177.009	140.634	113.112	124.817	161.539	114.529
AABR07066416.1	AABR07066416.1	serine peptidase inhibitor, Kazal type 14	1.59104	2.03432	1.51	2.27546	2.15704	1.13036	2.27069	0.932574	1.45992	0
AABR07066440.1	AABR07066440.1	leukocyte immunoglobulin like receptor B3	4.51486	1.67727	0.373093	2.65149	5.58443	0.153965	0.709869	1.93544	0.909955	6.02285
AABR07066510.1	AABR07066510.1	phospholipase A2, group IIC	7.3427	10.426	5.92758	11.0726	12.7094	12.248	8.97047	10.6099	13.9177	6.37017
AABR07066522.1	AABR07066522.1	scaffold attachment factor B2	38.1195	48.8271	40.9821	41.8936	36.2636	37.8556	35.287	47.8566	35.5541	51.4319
AABR07066529.2	AABR07066529.2	olfactory receptor 376	0	0.605384	0	0	0	0	0	0	0	0
AABR07066648.1	AABR07066648.1	unc-5 netrin receptor B	0.566075	0.92847	1.25923	1.46003	1.55201	1.58351	2.03153	1.63752	0.425791	0.519367
AABR07066677.1	AABR07066677.1	abhydrolase domain containing 11	4.39e-07	0	0	0.128265	0	0	0	19.7405	6.86307	0
AABR07066693.1	AABR07066693.1	fucose mutarotase-like	98.1727	39.3598	68.0177	71.0343	78.5771	55.8794	37.9552	72.486	83.024	49.8336
AABR07066700.1	AABR07066700.1	NFKB activating protein-like	14.042	7.65132	4.77258	7.31458	9.90462	10.6539	5.28183	5.23085	4.97423	9.10369
AABR07066753.1	AABR07066753.1	ferritin light chain 1	0	0	0	0	0	0	0	0	0	0
AABR07066782.1	AABR07066782.1	dynein light chain 1-like	0	0	0	0	0	0	0	0	0	0
AABR07066792.1	AABR07066792.1	huntingtin-associated protein 1	0	0.794059	0.238205	0.853614	0.457235	0	1.82243	0.398741	0	1.80837
AABR07066818.1	AABR07066818.1	F-box protein 31	0	0	0	0	0	0.573764	0.478109	0	0	0.393654
AABR07066826.2	AABR07066826.2	paired box protein Pax-7-like	0	0.123316	0	0.330232	0	0	0	0	0	0
AABR07066871.3	AABR07066871.3	zinc finger protein 335	11.5446	10.1605	10.7885	12.7277	22.1849	10.4156	8.74538	12.9981	15.627	17.2916
AABR07066944.1	AABR07066944.1	forkhead box B1	3.73507	2.24931	1.23601	2.34548	2.45951	2.33557	2.76663	1.90916	2.54943	2.85616
AABR07066946.1	AABR07066946.1	olfactory receptor 72	0	0	0	0	0	0	0	0	0	0
AABR07066946.2	AABR07066946.2	ectonucleotide pyrophosphatase/phosphodiesterase 7	0	0	0	0	0	0	0.108097	0	0	0
AABR07066965.1	AABR07066965.1	G-rich RNA sequence binding factor 1	0	0	0	0	0	0	0	0	0	0
AABR07066994.1	AABR07066994.1	NSE2/MMS21 homolog, SMC5-SMC6 complex SUMO ligase	0	0	0.76471	0	0	0	0	0	0	0
AABR07067023.1	AABR07067023.1	growth arrest and DNA-damage-inducible, gamma	0	0	0	0	0	0	0	0	0	0
AABR07067024.1	AABR07067024.1	lysine-rich nucleolar protein 1	0	0	0	0	0	0	0	0	0	0
AABR07067042.3	AABR07067042.3	fidgetin, microtubule severing factor	0	0	0	0.512074	0	0	0	0	0	0
AABR07067082.1	AABR07067082.1	AKT serine/threonine kinase 2	1.2027	0.830611	1.42106	1.53017	2.01798	1.11588	0.920458	1.5044	1.2032	2.62036
AABR07067274.1	AABR07067274.1	docking protein 1	0	0	0	0	0	0	0	0	0	0
AABR07067300.1	AABR07067300.1	low density lipoprotein receptor	0	0	0	0	0	0	0	0	0	0
AABR07067339.1	AABR07067339.1	autophagy related 12	0	0	0	0	0	0	0	0	0	0
AABR07067349.1	AABR07067349.1	ETS proto-oncogene 2, transcription factor	0	0	0	0	0	0	0	0	0	0
AABR07067387.1	AABR07067387.1	growth differentiation factor 10	6.39907	3.87395	5.07704	7.31477	7.26875	7.38486	6.93984	5.71851	6.03481	6.18449
AABR07067388.1	AABR07067388.1	DEAD-box helicase 3, Y-linked	0	0.304846	0	0	0.390561	0	0	0	0.83916	0.170449
AABR07067422.1	AABR07067422.1	similar to HT021	0	0.514223	0	0	0.181117	0.454547	0	0	0	0
AABR07067459.1	AABR07067459.1	adaptor related protein complex 2 subunit alpha 2	0	0	0	0	0	0	0	0	0	0
AABR07067499.1	AABR07067499.1	crystallin, beta A1	55.2749	55.5618	70.1117	73.394	83.6014	59.0978	60.0978	59.3071	90.5998	64.0154
AABR07067520.1	AABR07067520.1	protein tyrosine phosphatase 4A2	0.00754946	0	0	0	0.00946285	0	0	0.0220141	0	0
AABR07067749.1	AABR07067749.1	aquaporin 2	0.412678	0	0	0	0	0	0	0	0	0.507086
AABR07067762.1	AABR07067762.1	EEF1A lysine methyltransferase 2	0.261162	0.641808	0.775081	1.15472	0.168082	0.6267	0	0.566976	0.785068	0.96399
AABR07067763.1	AABR07067763.1	lysine-rich nucleolar protein 1	0	0	0	0	0	0	0	0	0	0
AABR07067812.1	AABR07067812.1	minichromosome maintenance 10 replication initiation factor	0	0.016709	0	0	0.0523777	0	0	0	0	0
AABR07067813.1	AABR07067813.1	5-phosphohydroxy-L-lysine phospho-lyase	0	0.0958425	0	0	0	0	0	0	0	0.213148
AABR07067814.1	AABR07067814.1	glyceraldehyde-3-phosphate dehydrogenase, spermatogenic	2.57621	1.25236	2.08216	1.37667	1.90142	2.47436	0.29387	2.00026	2.22833	1.41632
AABR07067829.1	AABR07067829.1	beta-secretase 2	1.69763	0	2.11463	0	0.163116	0	0	0.360113	0.240028	0.861978
AABR07067882.1	AABR07067882.1	solute carrier family 38, member 11	3.15e-08	0	0	0	0	0	0	0	0	0
AABR07067976.1	AABR07067976.1	cDNA sequence AB124611	0	0	0.335736	0	0.595861	0	0	0	0	0
AABR07068007.2	AABR07068007.2	uncharacterized LOC102550841	0.470549	0.0231083	0.191406	0.126176	0.189073	0.413645	0	0	0.340096	0
AABR07068042.1	AABR07068042.1	olfactory receptor 8B8-like	0	0.30703	0	0	0.121326	0	0	0	0	0
AABR07068214.1	AABR07068214.1	MAPK regulated co-repressor interacting protein 2	0	0	0	0	0	0.5303	0.202295	0	0	0
AABR07068274.1	AABR07068274.1	lymphocyte antigen 6B-like	0	0	0	0.404586	0	0	0	0	0.277135	0
AABR07068327.1	AABR07068327.1	acyl-CoA thioesterase 13	2.34163	1.13782	0	0	1.16413	0	0	0	0	0
AABR07068351.1	AABR07068351.1	thymosin beta 15B2	27.5832	20.7553	23.1697	29.205	36.5415	34.8742	23.7069	23.1942	33.5858	24.6946
AABR07068417.1	AABR07068417.1	tektin 5	0.186216	0	0.275834	0	0.363978	0	0.29679	0	0	0
AABR07068455.1	AABR07068455.1	sterile alpha motif domain containing 11	1.88876	0.513095	0.388926	0.581875	0.953162	0.211829	1.07845	0	1.34179	0.15966
AABR07068536.1	AABR07068536.1	polycomb group ring finger 1	0.518005	0.135651	0	0	0	0	0.827351	0	0.248491	0.620088
AABR07068593.1	AABR07068593.1	cyclic nucleotide gated channel subunit alpha 1	0.43481	0.359594	0.321862	0	1.56822	0.346288	0	1.25613	0.2196	0.535537
AABR07068650.1	AABR07068650.1	lipocalin 9	0	0.0371403	0.0513525	0	0	0.0555003	0.110306	0	0	0.0416525
AABR07068674.1	AABR07068674.1	cyclin-dependent kinase 19	0.0286472	0.0674695	0.0234035	0	0.0537759	0	0.0459893	0.0835715	0.0931811	0.094631
AABR07068712.1	AABR07068712.1	serine peptidase inhibitor, Kunitz type 1	0	0	0	0	0	0	0	0	0	0
AABR07068728.1	AABR07068728.1	protocadherin 10	0.429316	0.105616	0.127204	0.126648	0.338239	0.138548	0	0	0	0.0710649
AABR07068750.1	AABR07068750.1	ATPase H+ transporting V0 subunit e1	0	0	0	0	0	0	0	0	0	0
AABR07068760.1	AABR07068760.1	similar to swan	0	0	0	0	0	0	0	0	0.140621	0
AABR07068852.1	AABR07068852.1	seminal vesicle antigen-like 2	0.189474	0	1.03333	0	2.09724	2.0927	0	0.648411	0.131681	0
AABR07068955.1	AABR07068955.1	LIM domain only 4	0	0	0	0	0	0	0	0	0	0
AABR07069011.1	AABR07069011.1	zinc finger protein 120-like	0	0	0	0	0	0	0	0	0	0
AABR07069219.1	AABR07069219.1	similar to vitamin A-deficient testicular protein 11-like	17.6091	10.002	12.448	14.7907	16.3857	22.9354	11.01	11.9332	9.83763	11.0735
AABR07069238.1	AABR07069238.1	protein tyrosine phosphatase, non-receptor type 22	41.8887	63.6056	40.2533	28.3563	70.9076	33.0925	33.1213	40.7702	59.3131	51.3865
AABR07069336.1	AABR07069336.1	neuromedin S	0.233575	0.119318	0	0	0.767334	2.97476	0.744076	0.337323	0.944423	0.288002
AABR07069371.1	AABR07069371.1	kinesin family member 3C	0	0	0.0138846	0	0.0291229	0.170084	0.0447228	0.0484354	0.00920469	0
AABR07069371.2	AABR07069371.2	olfactory receptor 598	0	0	0	0	0	0	0	0	0	0
AABR07069466.1	AABR07069466.1	mitogen activated protein kinase kinase kinase kinase 2	10.3679	10.1686	9.85833	10.149	8.64172	8.97451	9.9213	10.8008	8.72854	10.8041
AABR07069585.1	AABR07069585.1	sialic acid acetylesterase	0	0	0	0	0	0	0	0	0	0
AABR07069587.1	AABR07069587.1	intercellular adhesion molecule 2	0	0	0	0	0	0	0.448637	0	0	0
AABR07069670.1	AABR07069670.1	thyrotropin-releasing hormone degrading enzyme	0	0	0	0	0	0	0	0	0	0
AABR07069803.1	AABR07069803.1	ER membrane protein complex subunit 3	0	0	0	0	0	0	0	0	0	0
AABR07069837.1	AABR07069837.1	solute carrier family 25 member 4	0	0	0	0	0	0	0	0	0	0
AABR07069878.1	AABR07069878.1	myosin light chain 6	0	0	0	0	0	0	0	0	0	0
AABR07069942.1	AABR07069942.1	strawberry notch homolog 2	0	0	0	0	0	0	0.212615	0	0	0
AABR07069969.1	AABR07069969.1	trinucleotide repeat containing adaptor 6B	0.183324	0.231537	0.0534824	0.263356	0.43523	0.693369	0.398671	0.568374	0.675273	0.404675
AABR07069992.1	AABR07069992.1	phenylalanyl-tRNA synthetase subunit alpha	0	0	0	0	0	0	0	0	0	0
AABR07069997.1	AABR07069997.1	vomeronasal 2 receptor, pseudo 1	0	0	0	0	0	0	0	0	0	0
AABR07070043.1	AABR07070043.1	vomeronasal 2 receptor, 8	10.0741	7.20286	5.73098	6.54605	7.92462	6.94281	6.80082	6.89674	9.66295	4.9907
AABR07070046.1	AABR07070046.1	protein tyrosine phosphatase, receptor type, G	10.3824	8.28022	9.83625	8.50068	9.86696	4.83922	4.59928	7.71652	6.07557	11.8202
AABR07070060.2	AABR07070060.2	poly (ADP-ribose) polymerase family, member 11	0.528486	0.877806	0.390795	0.391224	0	0.42101	0	0.382056	0.535913	0.326862
AABR07070085.1	AABR07070085.1	zinc finger, DHHC-type containing 21	0	0.669461	0	1.27998	0	0.862258	0.631252	1.16297	0	0.175899
AABR07070117.1	AABR07070117.1	USH1 protein network component harmonin binding protein 1	1.25353	1.44163	0.984603	0.924441	1.39265	0.744919	1.42756	0.912463	0.949866	1.31742
AABR07070207.1	AABR07070207.1	zinc finger protein 954	0	0	0	0	0	0	0	0	0	0
AABR07070238.2	AABR07070238.2	olfactory receptor 68	0	0.173534	0	0.206687	0	0.224947	0	0.0816308	0.257536	0
AABR07070252.1	AABR07070252.1	similar to taste receptor protein 1	0	0.0594044	0.103388	0	0.028731	0	0	0.0672356	0	0.0416438
AABR07070278.1	AABR07070278.1	cAMP responsive element binding protein-like 2	15.2184	21.5098	14.1452	17.715	17.2006	21.5121	24.4586	21.3164	17.9888	22.5496
AABR07070416.1	AABR07070416.1	olfactory receptor 670	0	0	0	0	0	0	0	0	0	0
AABR07070416.2	AABR07070416.2	RIKEN cDNA 4930544D05 gene	3.46997	4.19979	3.43323	3.78307	5.31816	3.92816	2.96265	2.36011	3.11379	4.57951
AABR07070594.1	AABR07070594.1	cytochrome P450, family 2, subfamily c, polypeptide 12	0	0.0988219	0	0	0.058522	0.286624	0	0	0.0904805	0
AABR07070609.1	AABR07070609.1	LRRGT00139	0.936535	0	0	0	0	0	0	0	0	0
AABR07070669.1	AABR07070669.1	Fos proto-oncogene, AP-1 transcription factor subunit	0	0	0	0	0	0	0	0	0	0
AABR07070689.2	AABR07070689.2	acid phosphatase 6, lysophosphatidic	0	0.0988219	0	0	0.058522	0.286624	0	0	0.0904805	0
AABR07070720.1	AABR07070720.1	cysteine rich, DPF motif domain containing 1	3.32286	0	0	0	0	5.25502	0	0	0	0
AABR07070810.1	AABR07070810.1	ribosomal protein L12, pseudo 1	2.05912	6.0966	6.48256	11.0097	2.84173	0.556034	4.34877	6.09625	5.26606	3.24192
AABR07070816.1	AABR07070816.1	midline 1	0	0	0	0	0	0	0	0	0	0
AABR07070816.3	AABR07070816.3	TPD52 like 3	0	0	0	0	0	0	0	0	0	0
AABR07070824.1	AABR07070824.1	C-type lectin domain family 2, member D	0	0	0	0	0	0	0	0	0	0
AABR07070850.1	AABR07070850.1	solute carrier family 16 member 8	0	0	0	0	0	0	0	0	0	0
AABR07070892.1	AABR07070892.1	ubiquitin protein ligase E3B	0	0	0	0	0	0	0	0	0	0
AABR07070957.1	AABR07070957.1	coenzyme Q8A	0	0.468283	0.438574	0.428688	0	0.965685	1.42217	0.82581	0	0.71907
AABR07071101.1	AABR07071101.1	spermatogenesis associated 5	0.0541035	0.0877933	0.0806371	0.478645	0.0705496	0	0.173246	0	0.215254	0.065607
AABR07071195.1	AABR07071195.1	amyloid beta precursor protein binding family A member 3	0.216676	0	0	0.319697	0	0	0	0	0	0.261942
AABR07071244.1	AABR07071244.1	defensin beta 15	32.6797	17.8834	18.2594	26.6934	29.8669	35.8915	19.5721	21.4712	24.566	19.7267
AABR07071287.1	AABR07071287.1	cDNA sequence BC048562	1.14155	1.97448	0	0.00117412	2.21269	0.845224	0	2.38e-08	0	0
AABR07071294.1	AABR07071294.1	mitochondrial ribosomal protein L40	0.119413	0	0	0	0.154888	0	0	0	0	0.292661
AABR07071358.1	AABR07071358.1	POU class 3 homeobox 2	0	0	0	0	0	0	0	0	0	0
AABR07071393.1	AABR07071393.1	NADH:ubiquinone oxidoreductase subunit C2	1.0788	1.93214	0	0	0.70862	1.24382	0	2.10814	0.415933	0
AABR07071440.1	AABR07071440.1	coiled-coil domain containing 25	1.49591	2.06366	3.94327	0.5506	1.48434	0.59749	1.77271	0.536125	0.377671	1.38085
AABR07071482.1	AABR07071482.1	cyclin-dependent kinase 1	0	0.191896	0	0	0	0	0	0.2534	0	0.214479
AABR07071482.2	AABR07071482.2	TAP binding protein-like	0	0	0	0	0	0	0	0	0	0
AABR07071598.1	AABR07071598.1	ubiquitin-conjugating enzyme E2E 3	4.21436	3.52436	5.71042	3.55595	8.18388	4.50967	4.20237	7.15017	4.89001	6.81995
AABR07071701.1	AABR07071701.1	hyaluronan and proteoglycan link protein 1	1.06579	0	0	0	0	0	0	0	0	0
AABR07071731.1	AABR07071731.1	dispatched RND transporter family member 3	2.64138	2.20219	1.78872	2.20912	2.87908	2.54878	1.7463	2.1018	3.02666	2.10791
AABR07071765.1	AABR07071765.1	lactate dehydrogenase A	1.11613	1.02426	0.777122	1.48154	2.76872	2.45951	0.655805	0.974693	2.32815	1.4414
AABR07071838.1	AABR07071838.1	keratin 18	0	0	0	0	0	0	0	0	0	0
AABR07071848.1	AABR07071848.1	basic helix-loop-helix family, member e40	0	0	0	0	0	5.57e-08	0	0	0.923354	0.425593
AABR07071871.1	AABR07071871.1	chloride channel CLIC-like 1	0	0	0	0	0	0	0	0	0.0573082	0
AABR07071874.1	AABR07071874.1	UFM1-specific peptidase 1	0	0	0	0	0	0	0	0	0	0
AABR07071891.1	AABR07071891.1	C1q and TNF related 7	3.49456	4.12826	4.95792	4.1153	3.26633	1.98069	4.2701	4.25432	2.79197	3.3798
AABR07071891.2	AABR07071891.2	nuclear receptor coactivator 6	0.615486	1.72513	1.81744	2.83741	1.62119	0	0.660611	1.19975	0.846446	0
AABR07071891.3	AABR07071891.3	TEA domain transcription factor 4	0.414343	0	0	0	0	0	0	0	0	0
AABR07071935.1	AABR07071935.1	ribosomal protein L30-like	0	0	0	0	0	0	0	0	0	0
AABR07071968.1	AABR07071968.1	olfactory receptor 175	1.94467	0	0	0	0	2.65555	0.44323	0	1.97375	0.453684
AABR07071986.1	AABR07071986.1	PAS domain containing serine/threonine kinase	0	0.189382	0.511259	0	0	1.65296	0	0.489872	1.02747	0.425872
AABR07072002.1	AABR07072002.1	zinc finger CCCH-type containing, antiviral 1	0	0	0	0	0	0	0	0	0	0
AABR07072054.1	AABR07072054.1	solute carrier organic anion transporter family, member 2a1	0	0	0	0	0	0	0	0	0	0
AABR07072078.1	AABR07072078.1	splicing factor proline and glutamine rich	3.56475	2.6778	3.54923	0	2.68348	2.48189	0.776796	5.35714	5.9888	1.18037
AABR07072078.2	AABR07072078.2	PNMA family member 5	0.778639	0.250417	0.316198	0.471832	0.359699	0.682816	0.679455	0.719755	0.14105	0.171966
AABR07072096.1	AABR07072096.1	sperm mitochondria-associated cysteine-rich protein	0	0	0	0	0	0	0	0	0	0
AABR07072108.1	AABR07072108.1	tubulin tyrosine ligase like 3	5.5756	4.35775	4.78274	5.64573	8.16923	8.34234	4.77748	5.08048	7.84316	6.42269
AABR07072181.4	AABR07072181.4	keratin-associated protein 29-1-like	0	0	0	0	0	0	0	0	0	0
AABR07072184.1	AABR07072184.1	apolipoprotein M	0.923394	1.45179	0	1.73354	0.473612	0.85587	0.54911	0.982458	0	0.531201
AABR07072203.1	AABR07072203.1	calcyphosine-like	0	0	0	0	0.896074	0	0	0	0	4.84035
AABR07072260.1	AABR07072260.1	prostaglandin E receptor 4	0.121646	1.63342	1.46082	0.893522	1.07179	1.15027	1.36524	2.29163	0.480583	2.0285
AABR07072261.1	AABR07072261.1	WAS/WASL interacting protein family, member 1	0	0.108882	0	0	0	0	0	0	0	0.244063
AABR07072262.1	AABR07072262.1	RHO family interacting cell polarization regulator 1	0	0	0	0	0	0	0	0	0	0
AABR07072264.1	AABR07072264.1	coiled-coil domain containing 188	0.372546	0.658193	0.213152	0.458435	0.693912	0.643531	0.396803	0.328728	0.950871	0.179667
AABR07072266.1	AABR07072266.1	carbohydrate sulfotransferase 1	0	0	0	0	0	0	0	0	0	0
AABR07072272.1	AABR07072272.1	similar to fibrous sheath interacting protein 2	1.41927	2.20448	2.9412	0	0.187518	1.35674	0	0.821073	0.575135	0
AABR07072356.1	AABR07072356.1	solute carrier family 39 member 1	3.72554	2.27784	2.74914	2.86357	4.239	1.13831	2.17804	1.57087	3.5801	1.36693
AABR07072400.1	AABR07072400.1	olfactory receptor 1709	0.390854	0.316316	0.28987	0	0.122723	0	0	0.277399	0.576872	0.466559
AABR07072400.2	AABR07072400.2	macroH2A.1 histone	0	0	0	0	0	0	0	0	0	0
AABR07072423.1	AABR07072423.1	membrane spanning 4-domains A7	0	0	0	0	0	0	0	0	0	3.89413
AABR07072463.1	AABR07072463.1	ribosomal protein L19-like	1.52184	0.839052	0	0.641922	1.42566	1.03886	0.346417	0	0.439199	0.267956
AABR07072539.1	AABR07072539.1	transmembrane p24 trafficking protein 6	0.0427661	0.0460801	0	0.0315422	0.0134405	0	0	0	0	0.0258483
AABR07072562.1	AABR07072562.1	defensin beta 29	6.00676	3.34107	3.39207	6.08663	4.24408	7.37082	13.2499	2.55538	5.91019	3.55937
AABR07072639.2	AABR07072639.2	chloride intracellular channel 5	0.845604	0.377505	0.542873	0.733727	0.690359	1.44383	0.698114	0.532578	0.18563	0.442319
AABR07072668.1	AABR07072668.1	olfactory receptor 8D1-like	0.283038	0.154745	0.839484	0.208575	0	0	0.45145	0	0	0
AABR07072671.2	AABR07072671.2	PR/SET domain 14	2.76028	2.79746	2.57521	5.0207	5.69486	3.9584	2.46604	3.03599	3.61699	4.80951
AABR07072759.1	AABR07072759.1	trichohyalin-like 1	0	0	0	0	0	0	0	0	0	0
AABR07073021.1	AABR07073021.1	olfactory receptor 776	0	0	0	0	0	0	0	0	0	0
AABR07073045.1	AABR07073045.1	40S ribosomal protein S25-like	126.682	127.863	125.954	77.5732	89.7378	66.7711	119.571	89.3828	101.101	113.959
AABR07073134.1	AABR07073134.1	uncharacterized LOC100909776	1.6414	1.35244	1.14547	2.58348	1.57493	1.77029	2.31093	1.59651	1.84162	0.792138
AABR07073146.1	AABR07073146.1	fat storage-inducing transmembrane protein 1	0	0	0.300714	0	0	0.333414	0	0	0	0
AABR07073181.1	AABR07073181.1	poly(A) binding protein, cytoplasmic 1	0.0142649	0	0	0	0	0	0	0	0	0
AABR07073360.1	AABR07073360.1	peroxisomal biogenesis factor 16	0	0	0	0	0	0	0	0	0	0
AABR07073381.1	AABR07073381.1	prune homolog 2 with BCH domain	0	0	0	0	0	0	0	0	0	0
AABR07073392.1	AABR07073392.1	zinc finger protein 653	0.1442	0.0788592	0.213831	0	0.0930845	0	0.229964	0	0.144656	0
AABR07073400.1	AABR07073400.1	SWI5 homologous recombination repair protein	0.142517	0	0.756788	0	0	0	0	0	0.0246049	0
AABR07073531.1	AABR07073531.1	protocadherin beta 5	0	0	0	0	0	0	0	0	0	0
Aacs	Aacs	acetoacetyl-CoA synthetase	19.4717	12.9653	11.3902	14.76	22.4895	22.8179	12.0141	14.7562	21.9155	14.3671
Aadac	Aadac	arylacetamide deacetylase	0	0	0	0	0	0	0	0	0	0
Aadacl2	Aadacl2	arylacetamide deacetylase-like 2	0	0	0	0	0	0	0	0	0	0
Aadacl3	Aadacl3	arylacetamide deacetylase-like 3	0	0	0	0	0	0	0	0	0	0
Aadacl4	Aadacl4	arylacetamide deacetylase-like 4	0	0	0	0	0	0.0687473	0	0	0	0
Aadat	Aadat	aminoadipate aminotransferase	4.56077	6.05954	6.0791	4.77915	5.99756	5.87864	5.77457	6.16023	5.50138	6.05153
Aaed1	Aaed1	AhpC/TSA antioxidant enzyme domain containing 1	13.18	11.0162	9.66506	11.7305	13.4179	12.7142	12.6248	13.7767	12.2649	13.7618
Aagab	Aagab	alpha- and gamma-adaptin binding protein	21.819	16.816	17.6353	23.9896	30.375	31.9057	19.0869	20.2901	20.641	18.5932
Aak1	Aak1	AP2 associated kinase 1	31.2576	20.5569	23.2409	30.6481	37.85	43.3391	26.4478	25.9072	31.6156	26.0902
Aamdc	Aamdc	adipogenesis associated, Mth938 domain containing	26.302	19.547	23.4857	15.0933	20.3604	11.1078	11.585	13.6254	18.3275	14.9057
Aamp	Aamp	angio-associated, migratory cell protein	127.547	85.3941	93.8766	102.336	132.422	134.384	92.723	94.4844	128.841	100.045
Aanat	Aanat	aralkylamine N-acetyltransferase	0.98584	0.702672	0.647098	0.348952	0.348342	0.444994	0.315922	1.20513	1.05779	0.620794
Aar2	Aar2	AAR2 splicing factor	17.4765	12.8752	13.9187	15.6992	17.9135	18.3978	16.565	15.7498	18.4253	12.6809
Aard	Aard	alanine and arginine rich domain containing protein	3.14024	2.44248	4.12186	2.71702	3.80628	1.6871	2.54905	2.92435	1.74749	1.87649
Aars	Aars	alanyl-tRNA synthetase	102.741	65.4965	72.1507	90.1833	103.604	119.127	81.0187	83.4774	108.288	77.1847
Aars2	Aars2	alanyl-tRNA synthetase 2, mitochondrial	9.37059	7.13684	6.74135	8.4088	8.60577	8.61242	8.19139	7.39387	8.24965	8.68235
Aarsd1	Aarsd1	alanyl-tRNA synthetase domain containing 1	46.4556	34.6578	35.5197	37.486	43.7915	43.8387	34.8053	41.3339	45.4868	38.1819
Aasdh	Aasdh	aminoadipate-semialdehyde dehydrogenase	7.54744	6.648	6.4024	6.53984	6.42747	5.94568	7.48748	7.72176	6.80383	6.72518
Aasdhppt	Aasdhppt	aminoadipate-semialdehyde dehydrogenase-phosphopantetheinyl transferase	25.1916	20.5847	24.4661	25.3469	29.1596	28.2465	17.9028	23.2854	30.6972	19.6077
Aass	Aass	aminoadipate-semialdehyde synthase	2.19975	2.02391	2.76851	2.63176	2.3605	2.29403	2.36156	2.77632	1.51129	3.13942
Aatf	Aatf	apoptosis antagonizing transcription factor	10.8676	6.91142	8.73584	10.0701	13.1019	14.5243	8.62214	8.40003	11.8919	8.08952
Aatk	Aatk	apoptosis-associated tyrosine kinase	74.353	65.5571	64.1396	72.7164	73.6472	85.7712	62.426	73.7392	67.3926	72.7325
Abat	Abat	4-aminobutyrate aminotransferase	48.8601	38.5372	47.068	55.6176	43.6726	61.3942	54.7141	55.7637	34.6432	50.876
Abca1	Abca1	ATP binding cassette subfamily A member 1	3.52291	3.21058	3.22747	3.54707	3.39435	2.68303	3.2503	3.40125	2.46497	3.17551
Abca12	Abca12	ATP binding cassette subfamily A member 12	0.0204825	0.00734311	0.0204107	0.0526882	0.0556178	0.0384924	0.0328709	0	0.0135261	0
Abca13	Abca13	ATP binding cassette subfamily A member 13	0	0.00189477	0.0105398	0	0	0.0228002	0	0	0	0
Abca14	Abca14	ATP-binding cassette, subfamily A (ABC1), member 14	0.0623008	0.0431053	0.0930453	0	0.0148835	0	0	0	0.020597	0.050204
Abca15	Abca15	ATP-binding cassette, subfamily A (ABC1), member 15	0	0	0	0	0	0	0.0141029	0	0	0
Abca16	Abca16	ATP-binding cassette, subfamily A (ABC1), member 16	0.0244944	0.0263622	0.0427463	0	0.0153665	0	0.0196495	0	0	0
Abca17	Abca17	ATP-binding cassette, subfamily A (ABC1), member 17	0.0897844	0.272022	0.365014	0.158819	0.123913	0.214331	0.0723979	0.235779	0.0711833	0.269225
Abca2	Abca2	ATP binding cassette subfamily A member 2	99.3218	88.295	83.1513	95.5585	86.2882	107.379	87.3381	96.5143	82.9025	98.4936
Abca3	Abca3	ATP binding cassette subfamily A member 3	24.4283	16.3785	18.0464	21.069	22.6092	27.9112	20.5916	18.9369	22.9124	20.2508
Abca4	Abca4	ATP binding cassette subfamily A member 4	0.631329	0.237708	0.525504	0.371095	0.581972	0.712736	0.763611	0.79095	0.507337	0.743443
Abca5	Abca5	ATP binding cassette subfamily A member 5	1.09653	0.841544	0.933443	0.989329	1.22356	1.66497	1.17789	1.29472	0.707063	1.06398
Abca6	Abca6	ATP binding cassette subfamily A member 6	0.0518781	0.0604595	0.02842	0.0765349	0.0774991	0.0153675	0.0416242	0.0831674	0.0943075	0.0626326
Abca7	Abca7	ATP binding cassette subfamily A member 7	35.2878	44.4991	34.9518	40.1908	27.8705	28.5143	35.1206	41.9579	32.7126	43.0099
Abca8	Abca8	ATP binding cassette subfamily A member 8	1.69797	1.7542	1.45624	1.49444	1.74213	1.66841	1.22297	1.84243	1.62503	1.91039
Abca8a	Abca8a	ATP-binding cassette, subfamily A (ABC1), member 8a	17.067	16.2181	17.612	14.2542	13.6922	15.262	16.2643	18.3502	11.0043	15.3999
Abca9	Abca9	ATP binding cassette subfamily A member 9	0.0636837	0.0722451	0.215998	0.170576	0.130442	0.188859	0.293758	0.185786	0.189108	0.332893
Abcb10	Abcb10	ATP binding cassette subfamily B member 10	6.57282	5.33646	5.17959	6.75058	7.36207	9.16306	5.60604	6.54806	5.6353	6.49899
Abcb11	Abcb11	ATP binding cassette subfamily B member 11	0.00931698	0.0200475	0	0	0.0116827	0	0	0	0	0.0337475
Abcb1a	Abcb1a	ATP binding cassette subfamily B member 1A	0	0	0	0	0	0	0	0	0	0
Abcb1b	Abcb1b	ATP-binding cassette, subfamily B (MDR/TAP), member 1B	0	0	0.0423862	0	0	0.0519651	0	0	0	0
Abcb4	Abcb4	ATP binding cassette subfamily B member 4	10.7964	15.6966	15.6219	13.9819	9.79845	13.4324	13.2975	15.7946	9.99134	16.6013
Abcb5	Abcb5	ATP binding cassette subfamily B member 5	0	0	0	0	0.0534116	0	0	0	0	0
Abcb6	Abcb6	ATP binding cassette subfamily B member 6	24.5388	26.0546	21.9523	25.1599	23.6367	24.0047	20.7187	28.9438	23.097	26.0707
Abcb7	Abcb7	ATP binding cassette subfamily B member 7	1.29951	1.25206	1.22888	1.1576	1.66697	2.30794	2.75539	0.745727	0.722362	1.62179
Abcb8	Abcb8	ATP binding cassette subfamily B member 8	29.8418	23.134	23.1567	28.4226	29.8923	34.5652	25.8917	28.1779	29.2055	25.7979
Abcb9	Abcb9	ATP binding cassette subfamily B member 9	12.999	10.7194	11.0522	12.4716	14.0685	16.6003	13.1788	11.7975	14.5757	12.3991
Abcc1	Abcc1	ATP binding cassette subfamily C member 1	1.805	2.55432	1.98227	2.3235	1.87365	2.85543	1.80204	2.91733	1.02881	2.6818
Abcc10	Abcc10	ATP binding cassette subfamily C member 10	3.94606	4.75303	4.23203	4.87767	4.41352	5.1745	4.13783	5.19261	4.03044	5.25176
Abcc12	Abcc12	ATP binding cassette subfamily C member 12	0.562186	0.406732	0.294807	0.747216	0.449946	0.478037	0.386733	0.463138	0.513953	0.438361
Abcc2	Abcc2	ATP binding cassette subfamily C member 2	0.937724	0.505565	0.393591	0.791651	0.883572	1.16856	0.658859	0.541186	0.782597	0.695764
Abcc3	Abcc3	ATP binding cassette subfamily C member 3	1.04114	0.938094	1.08375	1.14942	0.545735	0.495405	0.695882	0.740776	0.309503	0.635404
Abcc4	Abcc4	ATP binding cassette subfamily C member 4	2.19327	3.50825	2.76654	3.31548	1.97656	2.66587	3.31589	3.17702	1.48883	3.65918
Abcc5	Abcc5	ATP binding cassette subfamily C member 5	32.014	35.6784	31.1153	34.8532	36.9169	42.7584	30.0677	34.8525	28.3988	40.102
Abcc6	Abcc6	ATP binding cassette subfamily C member 6	1.10777	1.64825	1.55902	1.16905	0.886933	0.875714	0.830445	1.76831	0.873145	1.88399
Abcc8	Abcc8	ATP binding cassette subfamily C member 8	13.919	12.6258	11.1173	12.9859	11.9455	13.9352	11.6926	13.1414	12.9334	13.4184
Abcc9	Abcc9	ATP binding cassette subfamily C member 9	1.76627	2.69811	2.19727	2.51481	1.62542	1.60336	2.08155	2.91509	1.34057	2.48499
Abcd1	Abcd1	ATP binding cassette subfamily D member 1	4.80354	4.3405	5.07902	4.57192	4.91031	4.2739	4.64112	4.48625	4.99516	4.19229
Abcd2	Abcd2	ATP binding cassette subfamily D member 2	8.47764	6.41974	7.29456	7.70754	7.99013	9.29357	8.16871	7.05298	6.95234	7.41402
Abcd3	Abcd3	ATP binding cassette subfamily D member 3	33.77	32.1967	32.2154	35.8586	32.6057	34.078	35.0446	36.3633	27.924	34.6187
Abcd4	Abcd4	ATP binding cassette subfamily D member 4	6.31886	6.36577	5.53413	7.08385	6.07156	4.97109	5.04797	6.6715	5.55219	7.25287
Abce1	Abce1	ATP binding cassette subfamily E member 1	24.6141	20.2366	20.4475	22.5022	27.7682	28.8994	21.1147	21.0313	21.1813	22.3219
Abcf1	Abcf1	ATP binding cassette subfamily F member 1	45.5435	44.5238	48.3493	48.3356	48.2522	57.5591	46.7397	48.983	47.6628	48.7973
Abcf2	Abcf2	ATP binding cassette subfamily F member 2	82.6489	69.8248	69.133	71.5902	81.0393	87.2215	67.4842	76.9768	82.3222	69.6352
Abcf3	Abcf3	ATP binding cassette subfamily F member 3	50.8579	36.899	36.3012	44.7014	51.1243	51.5137	43.699	40.3417	51.903	40.8993
Abcg1	Abcg1	ATP binding cassette subfamily G member 1	33.1773	20.9606	21.7858	27.9905	32.3025	36.1208	23.63	24.5509	30.56	23.0646
Abcg2	Abcg2	ATP binding cassette subfamily G member 2	3.12908	7.22418	7.17393	5.4316	3.4312	4.89718	4.73984	6.98064	3.47268	6.10702
Abcg3l1	Abcg3l1	ATP-binding cassette, subfamily G (WHITE), member 3-like 1	3.40027	4.37813	3.0644	3.98219	2.83873	3.00688	3.28939	3.55889	2.85471	4.17306
Abcg3l3	Abcg3l3	ATP-binding cassette, subfamily G (WHITE), member 3-like 3	0.721375	0.826108	0.786936	1.27208	0.616864	0.605984	0.815972	1.40266	0.499087	0.934395
Abcg4	Abcg4	ATP binding cassette subfamily G member 4	16.134	10.4816	10.1988	14.2824	14.1587	18.6769	10.1759	13.624	13.0751	13.4081
Abcg5	Abcg5	ATP binding cassette subfamily G member 5	1.19949	0.402358	0.63672	0.511124	0.536741	0.38716	0.641041	0.892854	1.01141	0.380035
Abcg8	Abcg8	ATP binding cassette subfamily G member 8	0.0612992	0.063541	0	0.0286911	0.019303	0	0.0491307	0.0283514	0.0304261	0.111252
Abhd1	Abhd1	abhydrolase domain containing 1	8.95564	9.95491	9.30272	10.5369	8.85621	11.1571	10.0705	10.1169	9.35276	10.5427
Abhd10	Abhd10	abhydrolase domain containing 10	6.79991	7.22891	6.56022	7.75544	8.52637	6.55276	4.22568	2.87958	9.55252	3.70439
Abhd11	Abhd11	abhydrolase domain containing 11	26.305	20.8532	19.2522	24.8432	26.129	26.0728	19.0546	22.3644	28.1174	19.158
Abhd12	Abhd12	abhydrolase domain containing 12	182.949	135.78	136.728	152.979	180.017	189.071	159.533	146.209	206.114	145.037
Abhd12b	Abhd12b	abhydrolase domain containing 12B	0	0.257443	0	0.558296	0.362762	0.151922	0.605255	0.137352	0	0.23058
Abhd13	Abhd13	abhydrolase domain containing 13	6.79205	4.21772	4.96927	6.32163	6.10826	7.44427	5.47805	5.37868	5.43447	5.43107
Abhd14a	Abhd14a	abhydrolase domain containing 14A	26.273	25.5256	21.2647	26.945	29.3515	25.7374	22.1515	23.5286	31.6246	28.2308
Abhd14b	Abhd14b	abhydrolase domain containing 14b	25.4147	25.5423	28.3439	27.597	24.899	24.4408	28.9207	31.9937	25.1657	27.5638
Abhd15	Abhd15	abhydrolase domain containing 15	0.634994	0.572346	0.502066	0.680779	0.60268	0.444899	0.7469	0.493338	0.43062	0.666039
Abhd16a	Abhd16a	abhydrolase domain containing 16A	152.149	126.829	112.292	144.913	158.446	150.446	137.606	140.631	166.607	117.664
Abhd16b	Abhd16b	abhydrolase domain containing 16B	0.156802	0.0563512	0.0390175	0	0	0	0	0	0	0.0948172
Abhd17a	Abhd17a	abhydrolase domain containing 17A	133.487	139.017	147.309	154.351	135.041	156.244	145.09	148.018	164.433	141.504
Abhd17b	Abhd17b	abhydrolase domain containing 17B	17.8997	16.5657	15.3901	17.7767	19.908	18.8992	15.5503	15.6704	13.333	15.5612
Abhd17c	Abhd17c	abhydrolase domain containing 17C	11.5008	11.0113	11.8978	12.5493	16.6264	15.1882	11.2606	12.0323	13.6635	11.1559
Abhd18	Abhd18	abhydrolase domain containing 18	2.63624	3.27414	2.44635	3.41335	2.72148	3.61023	2.06508	2.61889	2.04782	4.766
Abhd2	Abhd2	abhydrolase domain containing 2	4.50084	3.97909	5.24489	5.39132	6.88116	8.6137	6.01694	5.39468	3.96471	5.86324
Abhd3	Abhd3	abhydrolase domain containing 3	76.4084	80.9098	83.5576	94.7046	76.4544	69.5846	87.5304	87.2833	62.0894	87.0473
Abhd4	Abhd4	abhydrolase domain containing 4	52.6096	57.1293	54.8372	57.9185	50.3346	52.0165	57.1209	71.2145	50.9244	61.3729
Abhd5	Abhd5	abhydrolase domain containing 5	7.85352	8.64333	7.90832	8.3219	8.02584	9.2914	9.35353	8.95783	6.09388	9.98466
Abhd6	Abhd6	abhydrolase domain containing 6	37.6906	26.3576	28.6107	32.992	37.2898	41.3427	28.0604	28.4302	34.4774	31.0795
Abhd8	Abhd8	abhydrolase domain containing 8	241.553	224.287	228.873	247.062	255.94	256.476	255.609	245.687	275.483	246.851
Abi1	Abi1	abl-interactor 1	35.3448	29.8605	29.2374	34.4339	38.3134	39.7993	31.096	29.2697	27.0938	32.1633
Abi2	Abi2	abl-interactor 2	15.518	9.91282	10.9241	16.4945	23.4476	29.8985	12.7392	13.9952	9.88597	13.0756
Abi3	Abi3	ABI family, member 3	4.42603	4.12314	5.30577	5.67197	5.19813	4.56932	5.93182	6.43491	4.82795	7.81174
Abi3bp	Abi3bp	ABI family member 3 binding protein	1.45166	2.07862	2.14833	2.19702	1.42812	1.61364	2.12703	2.71942	1.12497	3.00748
Abitram	Abitram	actin binding transcription modulator	2.43906	1.51015	1.56317	1.81085	2.68913	3.00644	3.3066	3.08388	3.38782	1.69261
Abl1	Abl1	ABL proto-oncogene 1, non-receptor tyrosine kinase	0.0891905	0.119382	0.0790624	0.616022	0.0997569	0.690213	0.744415	0.238976	0.0935935	0.066091
Abl2	Abl2	ABL proto-oncogene 2, non-receptor tyrosine kinase	0.940772	0.742392	1.17695	1.2295	1.24842	2.52457	0.798757	1.01792	0.588936	1.19734
Ablim1	Ablim1	actin-binding LIM protein 1	1.89033	2.41514	1.18148	3.14182	3.18068	5.2659	4.04852	2.93534	1.76651	4.03507
Ablim2	Ablim2	actin binding LIM protein family, member 2	57.3294	43.7738	44.9954	55.5366	64.8987	75.8299	48.6261	46.8418	58.807	49.5401
Ablim3	Ablim3	actin binding LIM protein family, member 3	12.4316	11.7973	10.7413	13.417	11.811	16.9663	14.2003	13.9016	8.90373	13.1229
Abo	Abo	ABO, alpha 1-3-N-acetylgalactosaminyltransferase and alpha 1-3-galactosyltransferase	3.86317	2.94631	3.42374	3.16066	2.73687	3.31114	2.95122	2.59279	2.66641	2.84819
Abo2	Abo2	histo-blood group ABO system transferase 2	0	0	0	0	0	0	0	0	0	0
[truncated: 23,483 more rows]

## Sheet: (B) Network Analysis - Brain
unique_gene_id	gene_name	description	Coefficient of Variation	MCL Cluster	MCL Cluster Size
AABR07000902.1	AABR07000902.1	chromatin accessibility complex subunit 1	0.407623	Cluster 1	1617
AABR07002689.1	AABR07002689.1	H1.5 linker histone, cluster member	0.79739	Cluster 1	1617
AABR07002774.2	AABR07002774.2	zinc finger protein 780B	0.428834	Cluster 1	1617
AABR07002774.3	AABR07002774.3	similar to RIKEN cDNA 2810408A11	1.09079	Cluster 1	1617
AABR07003056.1	AABR07003056.1	transmembrane p24 trafficking protein 2	0.94834	Cluster 1	1617
AABR07004437.1	AABR07004437.1	phosphatidylinositol-5-phosphate 4-kinase type 2 beta	0.650099	Cluster 1	1617
AABR07007032.1	AABR07007032.1	platelet-activating factor acetylhydrolase 1b, regulatory subunit 1	0.677244	Cluster 1	1617
AABR07012856.1	AABR07012856.1	interleukin-1 receptor-associated kinase 1 binding protein 1	0.607258	Cluster 1	1617
AABR07013154.2	AABR07013154.2	YME1-like 1 ATPase	0.315264	Cluster 1	1617
AABR07014974.1	AABR07014974.1	olfactory receptor 563	1.28531	Cluster 1	1617
AABR07024303.1	AABR07024303.1	SH2B adaptor protein 1	1.53856	Cluster 1	1617
AABR07026137.2	AABR07026137.2	olfactory receptor 213	0.745993	Cluster 1	1617
AABR07028615.1	AABR07028615.1	histone cluster 1 H2a family member I like 1	0.548663	Cluster 1	1617
AABR07028902.1	AABR07028902.1	collagen type XXVI alpha 1 chain	1.0531	Cluster 1	1617
AABR07029605.1	AABR07029605.1	olfactory receptor 10A3-like	0.428516	Cluster 1	1617
AABR07031756.1	AABR07031756.1	carbohydrate sulfotransferase 4	0.496029	Cluster 1	1617
AABR07033887.1	AABR07033887.1	alpha-1,6-mannosylglycoprotein 6-beta-N-acetylglucosaminyltransferase	1.4014	Cluster 1	1617
AABR07034438.1	AABR07034438.1	olfactory receptor 1687	0.699073	Cluster 1	1617
AABR07036513.1	AABR07036513.1	SWI/SNF related, matrix associated, actin dependent regulator of chromatin, subfamily a, member 2	0.597635	Cluster 1	1617
AABR07037451.2	AABR07037451.2	family with sequence similarity 120C	0.445351	Cluster 1	1617
AABR07037489.1	AABR07037489.1	putative keratin-associated protein 10-like ENSP00000375147 homolog	0.560543	Cluster 1	1617
AABR07037536.1	AABR07037536.1	similar to Phosphatidylinositol-4,5-bisphosphate 3-kinase catalytic subunit alpha isoform (PI3-kinase p110 subunit alpha) (PtdIns-3-kinase p110) (PI3K)	0.547996	Cluster 1	1617
AABR07039694.1	AABR07039694.1	G protein-coupled receptor 39	0.43936	Cluster 1	1617
AABR07041724.1	AABR07041724.1	similar to transthyretin (4L369)	1.63603	Cluster 1	1617
AABR07043892.1	AABR07043892.1	solute carrier family 51, beta subunit	2.05573	Cluster 1	1617
AABR07045047.1	AABR07045047.1	sarcoglycan, gamma	0.870617	Cluster 1	1617
AABR07045405.1	AABR07045405.1	transmembrane protease, serine 11G	0.954055	Cluster 1	1617
AABR07045621.1	AABR07045621.1	similar to CG15432-PA	1.00903	Cluster 1	1617
AABR07047089.1	AABR07047089.1	CCR4-NOT transcription complex, subunit 8	2.21597	Cluster 1	1617
AABR07052588.1	AABR07052588.1	mitochondrial ribosomal protein L46	1.64632	Cluster 1	1617
AABR07052744.1	AABR07052744.1	LRRG00114	0.308741	Cluster 1	1617
AABR07054456.1	AABR07054456.1	cytochrome P450, family 2, subfamily c, polypeptide 12	1.12402	Cluster 1	1617
AABR07055826.1	AABR07055826.1	secretogranin III	0.743888	Cluster 1	1617
AABR07055917.1	AABR07055917.1	glypican 3	0.619353	Cluster 1	1617
AABR07055919.1	AABR07055919.1	DENN domain containing 2A	0.625766	Cluster 1	1617
AABR07057495.1	AABR07057495.1	Fas binding factor 1	1.8219	Cluster 1	1617
AABR07064590.1	AABR07064590.1	hyaluronan and proteoglycan link protein 1	0.481355	Cluster 1	1617
AABR07064719.2	AABR07064719.2	spermatogenesis associated 20	0.61578	Cluster 1	1617
AABR07066180.1	AABR07066180.1	anosmin 1	0.585428	Cluster 1	1617
AABR07067762.1	AABR07067762.1	EEF1A lysine methyltransferase 2	0.666557	Cluster 1	1617
AABR07068650.1	AABR07068650.1	lipocalin 9	2.43622	Cluster 1	1617
AABR07072671.2	AABR07072671.2	PR/SET domain 14	0.48631	Cluster 1	1617
Aatf	Aatf	apoptosis antagonizing transcription factor	0.503609	Cluster 1	1617
Abca2	Abca2	ATP binding cassette subfamily A member 2	0.456025	Cluster 1	1617
Abca3	Abca3	ATP binding cassette subfamily A member 3	0.456895	Cluster 1	1617
Abca5	Abca5	ATP binding cassette subfamily A member 5	0.912129	Cluster 1	1617
Abcb7	Abcb7	ATP binding cassette subfamily B member 7	0.535829	Cluster 1	1617
Abcc1	Abcc1	ATP binding cassette subfamily C member 1	1.00347	Cluster 1	1617
Abcd2	Abcd2	ATP binding cassette subfamily D member 2	0.51952	Cluster 1	1617
Abcg1	Abcg1	ATP binding cassette subfamily G member 1	0.3653	Cluster 1	1617
Abhd16a	Abhd16a	abhydrolase domain containing 16A	0.53913	Cluster 1	1617
Abhd18	Abhd18	abhydrolase domain containing 18	0.409022	Cluster 1	1617
Abl2	Abl2	ABL proto-oncogene 2, non-receptor tyrosine kinase	1.21074	Cluster 1	1617
Ablim1	Ablim1	actin-binding LIM protein 1	1.33359	Cluster 1	1617
AC097784.1	AC097784.1	dual specificity phosphatase 23	0.581764	Cluster 1	1617
AC102976.1	AC102976.1	collagen type XXV alpha 1 chain	0.553673	Cluster 1	1617
AC112624.1	AC112624.1	presequence translocase associated motor 16	0.467832	Cluster 1	1617
AC115420.2	AC115420.2	Kruppel-like factor 16	1.43037	Cluster 1	1617
AC119462.3	AC119462.3	dual specificity phosphatase 8	1.35392	Cluster 1	1617
AC121415.1	AC121415.1	acyl-CoA synthetase long-chain family member 1	1.45144	Cluster 1	1617
AC123144.1	AC123144.1	photoreceptor disc component	0.76371	Cluster 1	1617
AC123293.2	AC123293.2	transmembrane protein 185A	0.427988	Cluster 1	1617
AC123494.1	AC123494.1	tubulin tyrosine ligase-like family, member 13	1.64575	Cluster 1	1617
AC128967.1	AC128967.1	ring finger protein 38	0.419202	Cluster 1	1617
AC130970.1	AC130970.1	cytochrome c oxidase subunit 7B2	0.657711	Cluster 1	1617
AC132752.1	AC132752.1	T-cell leukemia, homeobox 1	0.691763	Cluster 1	1617
AC133270.1	AC133270.1	mitochondrial ribosomal protein L27	0.782084	Cluster 1	1617
AC141220.4	AC141220.4	synemin	1.23697	Cluster 1	1617
Acaca	Acaca	acetyl-CoA carboxylase alpha	0.447293	Cluster 1	1617
Acap2	Acap2	ArfGAP with coiled-coil, ankyrin repeat and PH domains 2	0.523301	Cluster 1	1617
Actr8	Actr8	actin related protein 8	0.204734	Cluster 1	1617
Acvr1c	Acvr1c	activin A receptor type 1C	2.29104	Cluster 1	1617
Adam10	Adam10	ADAM metallopeptidase domain 10	0.422546	Cluster 1	1617
Adam12	Adam12	ADAM metallopeptidase domain 12	1.28042	Cluster 1	1617
Adam22	Adam22	ADAM metallopeptidase domain 22	1.65968	Cluster 1	1617
Adam23	Adam23	ADAM metallopeptidase domain 23	0.69804	Cluster 1	1617
Adamts18	Adamts18	ADAM metallopeptidase with thrombospondin type 1 motif, 18	2.15153	Cluster 1	1617
Adamts2	Adamts2	ADAM metallopeptidase with thrombospondin type 1 motif, 2	0.926738	Cluster 1	1617
Adarb2	Adarb2	adenosine deaminase, RNA-specific, B2	1.35079	Cluster 1	1617
Adcy1	Adcy1	adenylate cyclase 1	2.31376	Cluster 1	1617
Adgrf2	Adgrf2	adhesion G protein-coupled receptor F2	0.513664	Cluster 1	1617
Adprhl1	Adprhl1	ADP-ribosylhydrolase like 1	1.98364	Cluster 1	1617
Afdn	Afdn	afadin, adherens junction formation factor	0.705085	Cluster 1	1617
Aff1	Aff1	AF4/FMR2 family, member 1	0.770574	Cluster 1	1617
Aff2	Aff2	AF4/FMR2 family, member 2	0.872172	Cluster 1	1617
Aff3	Aff3	AF4/FMR2 family, member 3	0.61658	Cluster 1	1617
Aff4	Aff4	AF4/FMR2 family, member 4	0.494965	Cluster 1	1617
Aftph	Aftph	aftiphilin	0.301453	Cluster 1	1617
Agap1	Agap1	ArfGAP with GTPase domain, ankyrin repeat and PH domain 1	0.511078	Cluster 1	1617
Agl	Agl	amylo-alpha-1, 6-glucosidase, 4-alpha-glucanotransferase	0.424342	Cluster 1	1617
Ago2	Ago2	argonaute RISC catalytic component 2	1.10152	Cluster 1	1617
Agps	Agps	alkylglycerone phosphate synthase	0.813765	Cluster 1	1617
Ajm1	Ajm1	apical junction component 1 homolog	0.898134	Cluster 1	1617
Ak4	Ak4	adenylate kinase 4	0.663266	Cluster 1	1617
Akain1	Akain1	A-kinase anchor inhibitor 1	1.12061	Cluster 1	1617
Akap10	Akap10	A-kinase anchoring protein 10	0.429814	Cluster 1	1617
Akap11	Akap11	A-kinase anchoring protein 11	0.347362	Cluster 1	1617
Akap7	Akap7	A-kinase anchoring protein 7	0.462678	Cluster 1	1617
Akap9	Akap9	A-kinase anchoring protein 9	0.441773	Cluster 1	1617
Akr1d1	Akr1d1	aldo-keto reductase family 1, member D1	0.358054	Cluster 1	1617
Aldoc	Aldoc	aldolase, fructose-bisphosphate C	0.668308	Cluster 1	1617
Alg10	Alg10	ALG10, alpha-1,2-glucosyltransferase	1.26483	Cluster 1	1617
Alkbh4	Alkbh4	alkB homolog 4, lysine demethylase	0.299146	Cluster 1	1617
Alkbh8	Alkbh8	alkB homolog 8, tRNA methyltransferase	0.621421	Cluster 1	1617
Alms1	Alms1	ALMS1, centrosome and basal body associated protein	0.539654	Cluster 1	1617
Aloxe3	Aloxe3	arachidonate lipoxygenase 3	1.39553	Cluster 1	1617
Als2	Als2	alsin Rho guanine nucleotide exchange factor ALS2	1.06711	Cluster 1	1617
Amer1	Amer1	APC membrane recruitment protein 1	1.41943	Cluster 1	1617
Amer2	Amer2	APC membrane recruitment protein 2	1.28906	Cluster 1	1617
Amer3	Amer3	APC membrane recruitment protein 3	1.17996	Cluster 1	1617
Amhr2	Amhr2	anti-Mullerian hormone receptor type 2	1.32624	Cluster 1	1617
Anapc1	Anapc1	anaphase promoting complex subunit 1	0.456883	Cluster 1	1617
Angel2	Angel2	angel homolog 2	0.252827	Cluster 1	1617
Ank1	Ank1	ankyrin 1	1.58278	Cluster 1	1617
Ank2	Ank2	ankyrin 2	0.712771	Cluster 1	1617
Ankrd11	Ankrd11	ankyrin repeat domain 11	0.315936	Cluster 1	1617
Ankrd12	Ankrd12	ankyrin repeat domain 12	0.438624	Cluster 1	1617
Ankrd17	Ankrd17	ankyrin repeat domain 17	0.368988	Cluster 1	1617
Ankrd23	Ankrd23	ankyrin repeat domain 23	0.931309	Cluster 1	1617
Ankrd28	Ankrd28	ankyrin repeat domain 28	0.578363	Cluster 1	1617
Ankrd44	Ankrd44	ankyrin repeat domain 44	0.876586	Cluster 1	1617
Ankrd53	Ankrd53	ankyrin repeat domain 53	0.551597	Cluster 1	1617
Ankrd61	Ankrd61	ankyrin repeat domain 61	1.01894	Cluster 1	1617
Anln	Anln	anillin, actin binding protein	0.808553	Cluster 1	1617
Anlnl1	Anlnl1	anillin, actin binding protein-like 1	0.82081	Cluster 1	1617
Anp32a/ENSRNOG00000014846	Anp32a	acidic nuclear phosphoprotein 32 family member A	0.357005	Cluster 1	1617
Anxa9	Anxa9	annexin A9	0.386782	Cluster 1	1617
Ap1g2	Ap1g2	adaptor related protein complex 1 subunit gamma 2	0.537249	Cluster 1	1617
Ap4e1	Ap4e1	adaptor related protein complex 4 subunit epsilon 1	0.606328	Cluster 1	1617
Ap5m1	Ap5m1	adaptor related protein complex 5 subunit mu 1	0.619161	Cluster 1	1617
Apaf1	Apaf1	apoptotic peptidase activating factor 1	0.47172	Cluster 1	1617
Api5	Api5	apoptosis inhibitor 5	0.303059	Cluster 1	1617
Aplp2	Aplp2	amyloid beta precursor like protein 2	0.324873	Cluster 1	1617
Apoa5	Apoa5	apolipoprotein A5	0.849057	Cluster 1	1617
Appbp2	Appbp2	amyloid beta precursor protein binding protein 2	0.284046	Cluster 1	1617
Appl1	Appl1	adaptor protein, phosphotyrosine interacting with PH domain and leucine zipper 1	0.43554	Cluster 1	1617
Arap2	Arap2	ArfGAP with RhoGAP domain, ankyrin repeat and PH domain 2	0.7141	Cluster 1	1617
Arhgap10	Arhgap10	Rho GTPase activating protein 10	0.663376	Cluster 1	1617
Arhgap21	Arhgap21	Rho GTPase activating protein 21	0.480915	Cluster 1	1617
Arhgap26	Arhgap26	Rho GTPase activating protein 26	1.58522	Cluster 1	1617
Arhgap31	Arhgap31	Rho GTPase activating protein 31	0.641675	Cluster 1	1617
Arhgap42	Arhgap42	Rho GTPase activating protein 42	0.60405	Cluster 1	1617
Arhgap5	Arhgap5	Rho GTPase activating protein 5	0.629187	Cluster 1	1617
Arhgef11	Arhgef11	Rho guanine nucleotide exchange factor 11	0.466595	Cluster 1	1617
Arhgef12	Arhgef12	Rho guanine nucleotide exchange factor 12	0.787565	Cluster 1	1617
Arhgef33	Arhgef33	Rho guanine nucleotide exchange factor 33	2.12501	Cluster 1	1617
Arhgef37	Arhgef37	Rho guanine nucleotide exchange factor 37	0.926176	Cluster 1	1617
Arid1b	Arid1b	AT-rich interaction domain 1B	0.422123	Cluster 1	1617
Arid2	Arid2	AT-rich interaction domain 2	0.71303	Cluster 1	1617
Arid4a	Arid4a	AT-rich interaction domain 4A	0.341187	Cluster 1	1617
Arid4b/84481	Arid4b	AT-rich interaction domain 4B	0.97734	Cluster 1	1617
Arl14ep	Arl14ep	ADP-ribosylation factor like GTPase 14 effector protein	0.282868	Cluster 1	1617
Arl5a	Arl5a	ADP-ribosylation factor like GTPase 5A	0.400489	Cluster 1	1617
Arl5b	Arl5b	ADP-ribosylation factor like GTPase 5B	0.632023	Cluster 1	1617
Armcx4	Armcx4	armadillo repeat containing, X-linked 4	0.397312	Cluster 1	1617
Arntl	Arntl	aryl hydrocarbon receptor nuclear translocator-like	0.432886	Cluster 1	1617
Ash1l	Ash1l	ASH1 like histone lysine methyltransferase	0.393879	Cluster 1	1617
Asph	Asph	aspartate-beta-hydroxylase	0.746875	Cluster 1	1617
Astn2	Astn2	astrotactin 2	0.652914	Cluster 1	1617
Asxl2	Asxl2	ASXL transcriptional regulator 2	1.09596	Cluster 1	1617
Asxl3	Asxl3	ASXL transcriptional regulator 3	0.961055	Cluster 1	1617
Atad2b	Atad2b	ATPase family, AAA domain containing 2B	0.67416	Cluster 1	1617
Atad5	Atad5	ATPase family, AAA domain containing 5	0.681593	Cluster 1	1617
Atf6	Atf6	activating transcription factor 6	0.647228	Cluster 1	1617
Atf7	Atf7	activating transcription factor 7	1.18265	Cluster 1	1617
Atf7ip	Atf7ip	activating transcription factor 7 interacting protein	0.641117	Cluster 1	1617
Atg2b	Atg2b	autophagy related 2B	0.338678	Cluster 1	1617
Atg3	Atg3	autophagy related 3	0.269504	Cluster 1	1617
Atg4d	Atg4d	autophagy related 4D, cysteine peptidase	0.225911	Cluster 1	1617
Atg5	Atg5	autophagy related 5	0.223725	Cluster 1	1617
Atl2	Atl2	atlastin GTPase 2	0.633073	Cluster 1	1617
Atm	Atm	ATM serine/threonine kinase	0.505299	Cluster 1	1617
Atp11b	Atp11b	ATPase phospholipid transporting 11B (putative)	0.393392	Cluster 1	1617
Atp13a3	Atp13a3	ATPase 13A3	1.4506	Cluster 1	1617
Atp2a2	Atp2a2	ATPase sarcoplasmic/endoplasmic reticulum Ca2+ transporting 2	0.514538	Cluster 1	1617
Atp2a3	Atp2a3	ATPase sarcoplasmic/endoplasmic reticulum Ca2+ transporting 3	2.03416	Cluster 1	1617
Atp2b3	Atp2b3	ATPase plasma membrane Ca2+ transporting 3	1.2974	Cluster 1	1617
Atp8a1	Atp8a1	ATPase phospholipid transporting 8A1	0.935549	Cluster 1	1617
Atp8a2	Atp8a2	ATPase phospholipid transporting 8A2	1.06444	Cluster 1	1617
Atrip	Atrip	ATR interacting protein	0.33189	Cluster 1	1617
Atrx/ENSRNOG00000056703	Atrx	ATRX, chromatin remodeler	0.650572	Cluster 1	1617
Atxn7	Atxn7	ataxin 7	0.837831	Cluster 1	1617
Avl9	Avl9	AVL9 cell migration associated	0.836207	Cluster 1	1617
Avpr2	Avpr2	arginine vasopressin receptor 2	0.924721	Cluster 1	1617
B3gnt4	B3gnt4	UDP-GlcNAc:betaGal beta-1,3-N-acetylglucosaminyltransferase 4	1.64312	Cluster 1	1617
B3gnt5	B3gnt5	UDP-GlcNAc:betaGal beta-1,3-N-acetylglucosaminyltransferase 5	2.044	Cluster 1	1617
B3gnt7	B3gnt7	UDP-GlcNAc:betaGal beta-1,3-N-acetylglucosaminyltransferase 7	0.512067	Cluster 1	1617
Bach2	Bach2	BTB domain and CNC homolog 2	0.87706	Cluster 1	1617
Bag2	Bag2	Bcl2-associated athanogene 2	0.496483	Cluster 1	1617
Barhl1	Barhl1	BarH-like homeobox 1	1.74803	Cluster 1	1617
Barhl2	Barhl2	BarH-like homeobox 2	1.93947	Cluster 1	1617
Baz1b	Baz1b	bromodomain adjacent to zinc finger domain, 1B	0.33877	Cluster 1	1617
Baz2a	Baz2a	bromodomain adjacent to zinc finger domain, 2A	0.632412	Cluster 1	1617
Baz2b	Baz2b	bromodomain adjacent to zinc finger domain, 2B	0.553593	Cluster 1	1617
Bbx	Bbx	BBX high mobility group box domain containing	1.4667	Cluster 1	1617
Bcar1	Bcar1	BCAR1 scaffold protein, Cas family member	0.555967	Cluster 1	1617
Bcl2l13	Bcl2l13	BCL2 like 13	0.438126	Cluster 1	1617
Bdp1	Bdp1	B double prime 1, subunit of RNA polymerase III transcription initiation factor IIIB	0.758503	Cluster 1	1617
Bicd1	Bicd1	BICD cargo adaptor 1	1.22841	Cluster 1	1617
Bicral	Bicral	BRD4 interacting chromatin remodeling complex associated protein like	0.533024	Cluster 1	1617
Birc2	Birc2	baculoviral IAP repeat-containing 2	0.277783	Cluster 1	1617
Birc6	Birc6	baculoviral IAP repeat-containing 6	1.01509	Cluster 1	1617
Bmp1	Bmp1	bone morphogenetic protein 1	0.690213	Cluster 1	1617
Bmp2k	Bmp2k	BMP-2 inducible kinase	0.361508	Cluster 1	1617
Bmpr2	Bmpr2	bone morphogenetic protein receptor type 2	0.720281	Cluster 1	1617
Boc	Boc	BOC cell adhesion associated, oncogene regulated	0.996215	Cluster 1	1617
Bod1l1	Bod1l1	biorientation of chromosomes in cell division 1-like 1	0.599919	Cluster 1	1617
Bpifc	Bpifc	BPI fold containing family C	0.466894	Cluster 1	1617
Braf	Braf	B-Raf proto-oncogene, serine/threonine kinase	0.730774	Cluster 1	1617
Brpf1	Brpf1	bromodomain and PHD finger containing, 1	0.825806	Cluster 1	1617
Brwd1	Brwd1	bromodomain and WD repeat domain containing 1	0.58459	Cluster 1	1617
Brwd3	Brwd3	bromodomain and WD repeat domain containing 3	1.09981	Cluster 1	1617
Btaf1	Btaf1	B-TFIID TATA-box binding protein associated factor 1	0.471717	Cluster 1	1617
Btbd3	Btbd3	BTB domain containing 3	1.23798	Cluster 1	1617
Btbd7	Btbd7	BTB domain containing 7	0.720725	Cluster 1	1617
Btn2a2	Btn2a2	butyrophilin, subfamily 2, member A2	0.279102	Cluster 1	1617
Ca4	Ca4	carbonic anhydrase 4	1.10703	Cluster 1	1617
Ca8	Ca8	carbonic anhydrase 8	2.07339	Cluster 1	1617
Cabin1	Cabin1	calcineurin binding protein 1	0.374369	Cluster 1	1617
Cacna1a	Cacna1a	calcium voltage-gated channel subunit alpha1 A	1.08821	Cluster 1	1617
Cacna1e	Cacna1e	calcium voltage-gated channel subunit alpha1 E	1.87971	Cluster 1	1617
Cacna1g	Cacna1g	calcium voltage-gated channel subunit alpha1 G	1.13278	Cluster 1	1617
Cacnb4	Cacnb4	calcium voltage-gated channel auxiliary subunit beta 4	1.50466	Cluster 1	1617
Cacng2	Cacng2	calcium voltage-gated channel auxiliary subunit gamma 2	0.717758	Cluster 1	1617
Cadm3	Cadm3	cell adhesion molecule 3	0.812963	Cluster 1	1617
Cadps2	Cadps2	calcium dependent secretion activator 2	1.3706	Cluster 1	1617
Calb1	Calb1	calbindin 1	1.45658	Cluster 1	1617
Caln1	Caln1	calneuron 1	1.53122	Cluster 1	1617
Camk2d	Camk2d	calcium/calmodulin-dependent protein kinase II delta	0.961297	Cluster 1	1617
Camk4	Camk4	calcium/calmodulin-dependent protein kinase IV	1.46232	Cluster 1	1617
Camkk2	Camkk2	calcium/calmodulin-dependent protein kinase kinase 2	0.990224	Cluster 1	1617
Camsap1	Camsap1	calmodulin regulated spectrin-associated protein 1	0.445424	Cluster 1	1617
Camsap2	Camsap2	calmodulin regulated spectrin-associated protein family, member 2	0.477365	Cluster 1	1617
Capn1	Capn1	calpain 1	0.999677	Cluster 1	1617
Capn15	Capn15	calpain 15	0.560895	Cluster 1	1617
Car7	Car7	carbonic anhydrase 7	1.12915	Cluster 1	1617
Casp8ap2	Casp8ap2	caspase 8 associated protein 2	0.583701	Cluster 1	1617
Casq2	Casq2	calsequestrin 2	1.19354	Cluster 1	1617
Cbfa2t2	Cbfa2t2	CBFA2/RUNX1 partner transcriptional co-repressor 2	0.507707	Cluster 1	1617
Cbfa2t3	Cbfa2t3	CBFA2/RUNX1 partner transcriptional co-repressor 3	0.716739	Cluster 1	1617
Cbl	Cbl	Cbl proto-oncogene	1.84007	Cluster 1	1617
Cblb	Cblb	Cbl proto-oncogene B	0.584603	Cluster 1	1617
Cbln1	Cbln1	cerebellin 1 precursor	1.96957	Cluster 1	1617
Cbln3	Cbln3	cerebellin 3 precursor	2.52986	Cluster 1	1617
Cbwd1	Cbwd1	COBW domain containing 1	0.311754	Cluster 1	1617
Ccbe1	Ccbe1	collagen and calcium binding EGF domains 1	1.38262	Cluster 1	1617
Ccdc120	Ccdc120	coiled-coil domain containing 120	0.471644	Cluster 1	1617
Ccdc142	Ccdc142	coiled-coil domain containing 142	0.309918	Cluster 1	1617
Ccdc15	Ccdc15	coiled-coil domain containing 15	1.38465	Cluster 1	1617
Ccdc18	Ccdc18	coiled-coil domain containing 18	0.287184	Cluster 1	1617
Ccdc183	Ccdc183	coiled-coil domain containing 183	1.3547	Cluster 1	1617
Ccdc186	Ccdc186	coiled-coil domain containing 186	0.512897	Cluster 1	1617
Ccdc22	Ccdc22	coiled-coil domain containing 22	0.319915	Cluster 1	1617
Ccdc28b	Ccdc28b	coiled coil domain containing 28B	0.723433	Cluster 1	1617
Ccdc50	Ccdc50	coiled-coil domain containing 50	0.803514	Cluster 1	1617
Ccdc88b	Ccdc88b	coiled-coil domain containing 88B	0.847172	Cluster 1	1617
Ccdc93	Ccdc93	coiled-coil domain containing 93	0.535551	Cluster 1	1617
Ccndbp1	Ccndbp1	cyclin D1 binding protein 1	0.46518	Cluster 1	1617
Ccne2	Ccne2	cyclin E2	0.553882	Cluster 1	1617
Ccng2	Ccng2	cyclin G2	0.985453	Cluster 1	1617
Ccnt1	Ccnt1	cyclin T1	0.88416	Cluster 1	1617
Ccnt2	Ccnt2	cyclin T2	0.468213	Cluster 1	1617
Ccser2	Ccser2	coiled-coil serine-rich protein 2	0.744249	Cluster 1	1617
Cd46	Cd46	CD46 molecule	0.826455	Cluster 1	1617
Cd47	Cd47	Cd47 molecule	0.476048	Cluster 1	1617
Cd80	Cd80	Cd80 molecule	0.491238	Cluster 1	1617
Cdc14b	Cdc14b	cell division cycle 14B	0.512321	Cluster 1	1617
Cdc42bpa	Cdc42bpa	CDC42 binding protein kinase alpha	0.872326	Cluster 1	1617
Cdc7	Cdc7	cell division cycle 7	0.468555	Cluster 1	1617
Cdh15	Cdh15	cadherin 15	1.89201	Cluster 1	1617
Cdh18	Cdh18	cadherin 18	0.726431	Cluster 1	1617
Cdh7	Cdh7	cadherin 7	1.14179	Cluster 1	1617
Cdk12	Cdk12	cyclin-dependent kinase 12	0.517925	Cluster 1	1617
Cdk16	Cdk16	cyclin-dependent kinase 16	0.486466	Cluster 1	1617
Cdk19	Cdk19	cyclin-dependent kinase 19	0.604856	Cluster 1	1617
Cdk5rap2	Cdk5rap2	CDK5 regulatory subunit associated protein 2	0.584988	Cluster 1	1617
Cdon	Cdon	cell adhesion associated, oncogene regulated	1.20756	Cluster 1	1617
Cdr2l	Cdr2l	cerebellar degeneration-related protein 2-like	0.531218	Cluster 1	1617
Cds2	Cds2	CDP-diacylglycerol synthase 2	1.13421	Cluster 1	1617
Cdyl2	Cdyl2	chromodomain Y-like 2	1.05812	Cluster 1	1617
Cecr2	Cecr2	CECR2, histone acetyl-lysine reader	1.3786	Cluster 1	1617
Cecr5	Cecr5	cat eye syndrome chromosome region, candidate 5	0.539241	Cluster 1	1617
Celf1	Celf1	CUGBP, Elav-like family member 1	0.750423	Cluster 1	1617
Celsr3	Celsr3	cadherin, EGF LAG seven-pass G-type receptor 3	0.608643	Cluster 1	1617
Cemip	Cemip	cell migration inducing hyaluronidase	1.31161	Cluster 1	1617
Cep126	Cep126	centrosomal protein 126	0.691356	Cluster 1	1617
Cep170	Cep170	centrosomal protein 170	0.564446	Cluster 1	1617
Cep290	Cep290	centrosomal protein 290	0.487661	Cluster 1	1617
Cep295	Cep295	centrosomal protein 295	0.655174	Cluster 1	1617
Cep350	Cep350	centrosomal protein 350	0.852904	Cluster 1	1617
Cep57l1	Cep57l1	centrosomal protein 57-like 1	0.301729	Cluster 1	1617
Cep76	Cep76	centrosomal protein 76	1.83167	Cluster 1	1617
Cep85l	Cep85l	centrosomal protein 85-like	0.776086	Cluster 1	1617
Cers4	Cers4	ceramide synthase 4	0.490099	Cluster 1	1617
Cers6	Cers6	ceramide synthase 6	0.985779	Cluster 1	1617
Chd2	Chd2	chromodomain helicase DNA binding protein 2	0.536382	Cluster 1	1617
Chd7	Chd7	chromodomain helicase DNA binding protein 7	1.71897	Cluster 1	1617
Chd8	Chd8	chromodomain helicase DNA binding protein 8	0.379602	Cluster 1	1617
Chd9	Chd9	chromodomain helicase DNA binding protein 9	0.563593	Cluster 1	1617
Chl1	Chl1	cell adhesion molecule L1-like	1.40209	Cluster 1	1617
Chm	Chm	CHM Rab escort protein	0.480796	Cluster 1	1617
Chn2	Chn2	chimerin 2	1.03877	Cluster 1	1617
Chst7	Chst7	carbohydrate sulfotransferase 7	0.956712	Cluster 1	1617
Chuk	Chuk	component of inhibitor of nuclear factor kappa B kinase complex	0.392258	Cluster 1	1617
Cidec	Cidec	cell death-inducing DFFA-like effector c	1.42926	Cluster 1	1617
Cipc	Cipc	CLOCK-interacting pacemaker	0.284567	Cluster 1	1617
Cited2	Cited2	Cbp/p300-interacting transactivator, with Glu/Asp-rich carboxy-terminal domain, 2	0.6542	Cluster 1	1617
Ckap5	Ckap5	cytoskeleton associated protein 5	0.443849	Cluster 1	1617
Clasp1	Clasp1	cytoplasmic linker associated protein 1	0.469693	Cluster 1	1617
Clasp2	Clasp2	cytoplasmic linker associated protein 2	0.495427	Cluster 1	1617
Clcn3	Clcn3	chloride voltage-gated channel 3	0.363612	Cluster 1	1617
Clcn5	Clcn5	chloride voltage-gated channel 5	1.78779	Cluster 1	1617
Clec16a	Clec16a	C-type lectin domain containing 16A	0.47358	Cluster 1	1617
Clip1	Clip1	CAP-GLY domain containing linker protein 1	0.645087	Cluster 1	1617
Clmn	Clmn	calmin	1.43466	Cluster 1	1617
Clock	Clock	clock circadian regulator	0.538439	Cluster 1	1617
Clvs1	Clvs1	clavesin 1	0.830066	Cluster 1	1617
Cnksr3	Cnksr3	Cnksr family member 3	0.9419	Cluster 1	1617
Cnnm3	Cnnm3	cyclin and CBS domain divalent metal cation transport mediator 3	0.359332	Cluster 1	1617
Cnnm4	Cnnm4	cyclin and CBS domain divalent metal cation transport mediator 4	0.628475	Cluster 1	1617
Cnot1	Cnot1	CCR4-NOT transcription complex, subunit 1	0.440004	Cluster 1	1617
Cnpy1	Cnpy1	canopy FGF signaling regulator 1	2.48033	Cluster 1	1617
Cnr1	Cnr1	cannabinoid receptor 1	1.16704	Cluster 1	1617
Cntn2	Cntn2	contactin 2	1.41424	Cluster 1	1617
Cog2	Cog2	component of oligomeric golgi complex 2	0.313324	Cluster 1	1617
Col19a1	Col19a1	collagen type XIX alpha 1 chain	1.63255	Cluster 1	1617
Comp	Comp	cartilage oligomeric matrix protein	1.60272	Cluster 1	1617
Coq8a	Coq8a	coenzyme Q8A	0.377636	Cluster 1	1617
Coro2a	Coro2a	coronin 2A	0.737828	Cluster 1	1617
Cox20	Cox20	cytochrome c oxidase assembly factor COX20	0.380454	Cluster 1	1617
Cpd	Cpd	carboxypeptidase D	0.599037	Cluster 1	1617
Cpeb2	Cpeb2	cytoplasmic polyadenylation element binding protein 2	0.521431	Cluster 1	1617
Cpeb3	Cpeb3	cytoplasmic polyadenylation element binding protein 3	0.729344	Cluster 1	1617
Cpeb4	Cpeb4	cytoplasmic polyadenylation element binding protein 4	1.04842	Cluster 1	1617
Cpg1	Cpg1	candidate plasticity gene 1	0.333158	Cluster 1	1617
Cplane1	Cplane1	ciliogenesis and planar polarity effector 1	0.841392	Cluster 1	1617
Cpne9	Cpne9	copine family member 9	0.972402	Cluster 1	1617
Cpsf6	Cpsf6	cleavage and polyadenylation specific factor 6	0.444498	Cluster 1	1617
Cpt1b	Cpt1b	carnitine palmitoyltransferase 1B	0.988941	Cluster 1	1617
Cramp1	Cramp1	cramped chromatin regulator homolog 1	0.538477	Cluster 1	1617
Creb1	Creb1	cAMP responsive element binding protein 1	0.867607	Cluster 1	1617
Creb5	Creb5	cAMP responsive element binding protein 5	0.889617	Cluster 1	1617
Crebbp	Crebbp	CREB binding protein	0.399147	Cluster 1	1617
Crtam	Crtam	cytotoxic and regulatory T cell molecule	2.35842	Cluster 1	1617
Crtc1	Crtc1	CREB regulated transcription coactivator 1	0.390266	Cluster 1	1617
Crybb3	Crybb3	crystallin, beta B3	1.9037	Cluster 1	1617
Csmd2	Csmd2	CUB and Sushi multiple domains 2	0.981956	Cluster 1	1617
Csmd3	Csmd3	CUB and Sushi multiple domains 3	0.856812	Cluster 1	1617
Csnk1g1	Csnk1g1	casein kinase 1, gamma 1	0.807864	Cluster 1	1617
Csnk2b	Csnk2b	casein kinase 2 beta	0.185515	Cluster 1	1617
Ctbp2	Ctbp2	C-terminal binding protein 2	0.706716	Cluster 1	1617
Ctdspl2	Ctdspl2	CTD small phosphatase like 2	0.53816	Cluster 1	1617
Ctnna3	Ctnna3	catenin alpha 3	1.28131	Cluster 1	1617
Cul5	Cul5	cullin 5	0.602789	Cluster 1	1617
Cwf19l1	Cwf19l1	CWF19 like cell cycle control factor 1	0.403431	Cluster 1	1617
Cxadr	Cxadr	CXADR, Ig-like cell adhesion molecule	0.644495	Cluster 1	1617
Cyb5r4	Cyb5r4	cytochrome b5 reductase 4	0.424053	Cluster 1	1617
Cyp26b1	Cyp26b1	cytochrome P450, family 26, subfamily b, polypeptide 1	1.17614	Cluster 1	1617
Dab2ip	Dab2ip	DAB2 interacting protein	0.594285	Cluster 1	1617
Dact1	Dact1	dishevelled-binding antagonist of beta-catenin 1	0.975139	Cluster 1	1617
Dao	Dao	D-amino-acid oxidase	1.77763	Cluster 1	1617
Dbf4b	Dbf4b	DBF4 zinc finger B	1.3383	Cluster 1	1617
Dcaf10	Dcaf10	DDB1 and CUL4 associated factor 10	0.432033	Cluster 1	1617
Dcaf17	Dcaf17	DDB1 and CUL4 associated factor 17	1.05427	Cluster 1	1617
Dclre1a	Dclre1a	DNA cross-link repair 1A	0.372096	Cluster 1	1617
Dcp2	Dcp2	decapping mRNA 2	1.93722	Cluster 1	1617
Ddhd2	Ddhd2	DDHD domain containing 2	0.465623	Cluster 1	1617
Ddi2	Ddi2	DNA damage inducible 1 homolog 2	0.401821	Cluster 1	1617
Ddx19a	Ddx19a	DEAD-box helicase 19A	0.842745	Cluster 1	1617
Ddx46	Ddx46	DEAD-box helicase 46	0.347948	Cluster 1	1617
Ddx49	Ddx49	DEAD-box helicase 49	0.562749	Cluster 1	1617
Ddx52	Ddx52	DExD-box helicase 52	0.378916	Cluster 1	1617
Ddx6	Ddx6	DEAD-box helicase 6	0.566693	Cluster 1	1617
Dear	Dear	dual endothelin 1, angiotensin II receptor	0.630523	Cluster 1	1617
Def8	Def8	differentially expressed in FDCP 8 homolog	0.313756	Cluster 1	1617
Dennd11	Dennd11	DENN domain containing 11	1.38769	Cluster 1	1617
Dennd1b	Dennd1b	DENN domain containing 1B	1.39992	Cluster 1	1617
Dennd4a	Dennd4a	DENN domain containing 4A	0.45914	Cluster 1	1617
Dennd4c	Dennd4c	DENN domain containing 4C	0.603886	Cluster 1	1617
Dennd5b	Dennd5b	DENN domain containing 5B	0.744547	Cluster 1	1617
Dgkd	Dgkd	diacylglycerol kinase, delta	1.00214	Cluster 1	1617
Dgke	Dgke	diacylglycerol kinase epsilon	0.593224	Cluster 1	1617
Dgki	Dgki	diacylglycerol kinase, iota	0.713591	Cluster 1	1617
Dhfr	Dhfr	dihydrofolate reductase	0.389128	Cluster 1	1617
Dhx16	Dhx16	DEAH-box helicase 16	0.665614	Cluster 1	1617
Dhx8	Dhx8	DEAH-box helicase 8	0.270233	Cluster 1	1617
Dido1	Dido1	death inducer-obliterator 1	0.518721	Cluster 1	1617
Dimt1	Dimt1	DIMT1 rRNA methyltransferase and ribosome maturation factor	0.245611	Cluster 1	1617
Dip2a	Dip2a	disco-interacting protein 2 homolog A	0.39515	Cluster 1	1617
Dip2b	Dip2b	disco-interacting protein 2 homolog B	0.765188	Cluster 1	1617
Dipk2a	Dipk2a	divergent protein kinase domain 2A	0.866518	Cluster 1	1617
Dlc1	Dlc1	DLC1 Rho GTPase activating protein	0.622869	Cluster 1	1617
Dll3	Dll3	delta like canonical Notch ligand 3	0.530488	Cluster 1	1617
Dlx4	Dlx4	distal-less homeobox 4	0.981746	Cluster 1	1617
Dmxl1	Dmxl1	Dmx-like 1	0.702394	Cluster 1	1617
Dnajb14	Dnajb14	DnaJ heat shock protein family (Hsp40) member B14	0.809892	Cluster 1	1617
Dnajc13	Dnajc13	DnaJ heat shock protein family (Hsp40) member C13	0.441471	Cluster 1	1617
Dnhd1	Dnhd1	dynein heavy chain domain 1	0.394616	Cluster 1	1617
Dnm3	Dnm3	dynamin 3	1.26329	Cluster 1	1617
Dnmt3a	Dnmt3a	DNA methyltransferase 3 alpha	1.08272	Cluster 1	1617
Dock8	Dock8	dedicator of cytokinesis 8	0.434642	Cluster 1	1617
Dock9	Dock9	dedicator of cytokinesis 9	0.612139	Cluster 1	1617
Dop1b	Dop1b	DOP1 leucine zipper like protein B	0.625382	Cluster 1	1617
Dopey1	Dopey1	dopey family member 1	0.81801	Cluster 1	1617
Dot1l	Dot1l	DOT1 like histone lysine methyltransferase	0.604761	Cluster 1	1617
Dpf3	Dpf3	double PHD fingers 3	1.5154	Cluster 1	1617
Dph2	Dph2	diphthamide biosynthesis 2	0.277054	Cluster 1	1617
Dpp8	Dpp8	dipeptidylpeptidase 8	0.457812	Cluster 1	1617
Dpy19l4	Dpy19l4	dpy-19 like 4	0.466863	Cluster 1	1617
Dpysl4	Dpysl4	dihydropyrimidinase-like 4	0.892156	Cluster 1	1617
Dst	Dst	dystonin	0.608208	Cluster 1	1617
Dstyk	Dstyk	dual serine/threonine and tyrosine protein kinase	0.255128	Cluster 1	1617
Dtna	Dtna	dystrobrevin, alpha	0.62672	Cluster 1	1617
Duox1	Duox1	dual oxidase 1	1.81784	Cluster 1	1617
Dusp10	Dusp10	dual specificity phosphatase 10	0.483381	Cluster 1	1617
Dusp11	Dusp11	dual specificity phosphatase 11	0.591491	Cluster 1	1617
Dusp16	Dusp16	dual specificity phosphatase 16	0.528094	Cluster 1	1617
Dusp5	Dusp5	dual specificity phosphatase 5	1.51161	Cluster 1	1617
Dync1h1	Dync1h1	dynein cytoplasmic 1 heavy chain 1	0.326527	Cluster 1	1617
Dync1i2	Dync1i2	dynein cytoplasmic 1 intermediate chain 2	0.204113	Cluster 1	1617
Dyrk1b	Dyrk1b	dual specificity tyrosine phosphorylation regulated kinase 1B	0.308605	Cluster 1	1617
Dzank1	Dzank1	double zinc ribbon and ankyrin repeat domains 1	0.770595	Cluster 1	1617
Ebf1	Ebf1	EBF transcription factor 1	1.26318	Cluster 1	1617
Edem3	Edem3	ER degradation enhancing alpha-mannosidase like protein 3	0.672052	Cluster 1	1617
Edrf1	Edrf1	erythroid differentiation regulatory factor 1	0.452398	Cluster 1	1617
Eea1	Eea1	early endosome antigen 1	0.914748	Cluster 1	1617
Eed	Eed	embryonic ectoderm development	0.30528	Cluster 1	1617
Eef1akmt2	Eef1akmt2	EEF1A lysine methyltransferase 2	0.384249	Cluster 1	1617
Efr3a	Efr3a	EFR3 homolog A	0.572413	Cluster 1	1617
Efr3b	Efr3b	EFR3 homolog B	0.654527	Cluster 1	1617
Eftud2	Eftud2	elongation factor Tu GTP binding domain containing 2	0.259186	Cluster 1	1617
Egfr	Egfr	epidermal growth factor receptor	0.747968	Cluster 1	1617
Ehd1	Ehd1	EH-domain containing 1	0.622195	Cluster 1	1617
Eif2b4	Eif2b4	eukaryotic translation initiation factor 2B subunit delta	0.255445	Cluster 1	1617
Elp1	Elp1	elongator complex protein 1	0.394631	Cluster 1	1617
Eml5	Eml5	EMAP like 5	1.1531	Cluster 1	1617
Eml6	Eml6	EMAP like 6	0.903071	Cluster 1	1617
Emsy	Emsy	EMSY transcriptional repressor, BRCA2 interacting	0.462701	Cluster 1	1617
En1	En1	engrailed homeobox 1	2.00744	Cluster 1	1617
En2	En2	engrailed homeobox 2	2.34483	Cluster 1	1617
Ep300	Ep300	E1A binding protein p300	0.568471	Cluster 1	1617
Ep400	Ep400	E1A binding protein p400	0.374456	Cluster 1	1617
Epb41	Epb41	erythrocyte membrane protein band 4.1	1.10219	Cluster 1	1617
Epb41l4b	Epb41l4b	erythrocyte membrane protein band 4.1 like 4B	0.698743	Cluster 1	1617
Epg5	Epg5	ectopic P-granules autophagy protein 5 homolog	0.657205	Cluster 1	1617
Epm2a	Epm2a	EPM2A glucan phosphatase, laforin	0.750574	Cluster 1	1617
Epor	Epor	erythropoietin receptor	1.48772	Cluster 1	1617
Eps8	Eps8	epidermal growth factor receptor pathway substrate 8	0.889958	Cluster 1	1617
Erbb4	Erbb4	erb-b2 receptor tyrosine kinase 4	0.934629	Cluster 1	1617
Erc1	Erc1	ELKS/RAB6-interacting/CAST family member 1	1.14035	Cluster 1	1617
Esrrg	Esrrg	estrogen-related receptor gamma	0.928237	Cluster 1	1617
Etv1	Etv1	ETS variant transcription factor 1	1.27142	Cluster 1	1617
Exd1	Exd1	exonuclease 3'-5' domain containing 1	0.308456	Cluster 1	1617
Exoc3l1	Exoc3l1	exocyst complex component 3-like 1	1.15885	Cluster 1	1617
Exosc1	Exosc1	exosome component 1	0.347495	Cluster 1	1617
Exph5	Exph5	exophilin 5	1.93926	Cluster 1	1617
Extl2	Extl2	exostosin-like glycosyltransferase 2	0.667646	Cluster 1	1617
F2rl3	F2rl3	F2R like thrombin or trypsin receptor 3	0.393348	Cluster 1	1617
Fads6	Fads6	fatty acid desaturase 6	0.710218	Cluster 1	1617
Fam107b	Fam107b	family with sequence similarity 107, member B	0.895953	Cluster 1	1617
FAM120C	FAM120C	family with sequence similarity 120C	1.01764	Cluster 1	1617
Fam124a	Fam124a	family with sequence similarity 124 member A	0.417117	Cluster 1	1617
Fam126b	Fam126b	family with sequence similarity 126, member B	0.912866	Cluster 1	1617
Fam133b	Fam133b	family with sequence similarity 133, member B	0.317538	Cluster 1	1617
Fam135a	Fam135a	family with sequence similarity 135, member A	0.606864	Cluster 1	1617
Fam135b	Fam135b	family with sequence similarity 135, member B	1.45039	Cluster 1	1617
Fam13a	Fam13a	family with sequence similarity 13, member A	0.605952	Cluster 1	1617
Fam160b2	Fam160b2	family with sequence similarity 160, member B2	0.288852	Cluster 1	1617
Fam168a	Fam168a	family with sequence similarity 168, member A	0.551067	Cluster 1	1617
Fam199x	Fam199x	family with sequence similarity 199, X-linked	1.69474	Cluster 1	1617
Fam208a	Fam208a	family with sequence similarity 208, member A	0.60808	Cluster 1	1617
Fam208b	Fam208b	family with sequence similarity 208, member B	0.623906	Cluster 1	1617
Fam210a	Fam210a	family with sequence similarity 210, member A	0.305861	Cluster 1	1617
Fam21c	Fam21c	family with sequence similarity 21, member C	0.842676	Cluster 1	1617
Fam63b	Fam63b	family with sequence similarity 63, member B	1.32349	Cluster 1	1617
Fam83e	Fam83e	family with sequence similarity 83, member E	1.66579	Cluster 1	1617
Fam91a1	Fam91a1	family with sequence similarity 91, member A1	0.302196	Cluster 1	1617
Fanca	Fanca	FA complementation group A	0.838809	Cluster 1	1617
Fancc	Fancc	FA complementation group C	0.472666	Cluster 1	1617
Fancm	Fancm	FA complementation group M	0.408293	Cluster 1	1617
Faslg	Faslg	Fas ligand	0.896312	Cluster 1	1617
Fastkd2	Fastkd2	FAST kinase domains 2	0.234926	Cluster 1	1617
Fat1	Fat1	FAT atypical cadherin 1	0.87654	Cluster 1	1617
Fat2	Fat2	FAT atypical cadherin 2	2.53507	Cluster 1	1617
Faxc	Faxc	failed axon connections homolog, metaxin like GST domain containing	0.574377	Cluster 1	1617
Fbn2	Fbn2	fibrillin 2	0.805692	Cluster 1	1617
Fbxl20	Fbxl20	F-box and leucine-rich repeat protein 20	0.58983	Cluster 1	1617
Fbxo45	Fbxo45	F-box protein 45	0.634198	Cluster 1	1617
Fbxw8	Fbxw8	F-box and WD repeat domain containing 8	0.403995	Cluster 1	1617
Fcsk	Fcsk	fucose kinase	0.33579	Cluster 1	1617
Fem1b	Fem1b	fem-1 homolog B	0.607083	Cluster 1	1617
Fem1c	Fem1c	fem-1 homolog C	0.48789	Cluster 1	1617
Fer	Fer	FER tyrosine kinase	0.48866	Cluster 1	1617
Fgd4	Fgd4	FYVE, RhoGEF and PH domain containing 4	1.2567	Cluster 1	1617
Fgd6	Fgd6	FYVE, RhoGEF and PH domain containing 6	0.69099	Cluster 1	1617
Fgf11	Fgf11	fibroblast growth factor 11	0.807491	Cluster 1	1617
Fgf14	Fgf14	fibroblast growth factor 14	0.94807	Cluster 1	1617
Fgf9	Fgf9	fibroblast growth factor 9	0.547779	Cluster 1	1617
Fibin	Fibin	fin bud initiation factor homolog	0.798068	Cluster 1	1617
Fkbp4	Fkbp4	FKBP prolyl isomerase 4	0.356142	Cluster 1	1617
Flt3	Flt3	fms-related tyrosine kinase 3	1.10866	Cluster 1	1617
Fmn1	Fmn1	formin 1	0.397421	Cluster 1	1617
Fnbp1	Fnbp1	formin binding protein 1	0.817966	Cluster 1	1617
Fndc8	Fndc8	fibronectin type III domain containing 8	0.57335	Cluster 1	1617
Fnip2	Fnip2	folliculin interacting protein 2	1.01842	Cluster 1	1617
Foxj2	Foxj2	forkhead box J2	0.357903	Cluster 1	1617
Foxn2	Foxn2	forkhead box N2	0.914519	Cluster 1	1617
Foxn3	Foxn3	forkhead box N3	1.20523	Cluster 1	1617
Foxo3	Foxo3	forkhead box O3	0.988471	Cluster 1	1617
Frem3	Frem3	FRAS1 related extracellular matrix 3	1.58993	Cluster 1	1617
Frmd5	Frmd5	FERM domain containing 5	0.444827	Cluster 1	1617
Frmd6	Frmd6	FERM domain containing 6	0.497039	Cluster 1	1617
Frrs1l	Frrs1l	ferric-chelate reductase 1-like	1.08158	Cluster 1	1617
Frs2	Frs2	fibroblast growth factor receptor substrate 2	0.342634	Cluster 1	1617
Fry	Fry	FRY microtubule binding protein	0.843069	Cluster 1	1617
Fsd1l	Fsd1l	fibronectin type III and SPRY domain containing 1-like	0.912153	Cluster 1	1617
Fstl4	Fstl4	follistatin-like 4	1.06822	Cluster 1	1617
Fut8	Fut8	fucosyltransferase 8	0.305652	Cluster 1	1617
Fut9	Fut9	fucosyltransferase 9	1.84542	Cluster 1	1617
Fzd3	Fzd3	frizzled class receptor 3	0.867421	Cluster 1	1617
Gabarapl2	Gabarapl2	GABA type A receptor associated protein like 2	0.282781	Cluster 1	1617
Gabpb2	Gabpb2	GA binding protein transcription factor subunit beta 2	1.59694	Cluster 1	1617
Gabra1	Gabra1	gamma-aminobutyric acid type A receptor alpha1 subunit	0.896893	Cluster 1	1617
Gabra6	Gabra6	gamma-aminobutyric acid type A receptor alpha 6 subunit	2.31098	Cluster 1	1617
Gabrb2	Gabrb2	gamma-aminobutyric acid type A receptor beta 2 subunit	1.52612	Cluster 1	1617
Gabrg2	Gabrg2	gamma-aminobutyric acid type A receptor gamma 2 subunit	0.661831	Cluster 1	1617
Galnt13	Galnt13	polypeptide N-acetylgalactosaminyltransferase 13	0.720269	Cluster 1	1617
Galnt7	Galnt7	polypeptide N-acetylgalactosaminyltransferase 7	0.741875	Cluster 1	1617
Gan	Gan	gigaxonin	1.93383	Cluster 1	1617
Gapvd1	Gapvd1	GTPase activating protein and VPS9 domains 1	0.350221	Cluster 1	1617
Gatad2b	Gatad2b	GATA zinc finger domain containing 2B	0.605782	Cluster 1	1617
Gcnt1	Gcnt1	glucosaminyl (N-acetyl) transferase 1	1.66208	Cluster 1	1617
Gdf10	Gdf10	growth differentiation factor 10	1.73281	Cluster 1	1617
Gdpd4	Gdpd4	glycerophosphodiester phosphodiesterase domain containing 4	1.85943	Cluster 1	1617
Gemin5	Gemin5	gem (nuclear organelle) associated protein 5	0.243768	Cluster 1	1617
Gfm1	Gfm1	G elongation factor, mitochondrial 1	0.235717	Cluster 1	1617
Gfm2	Gfm2	G elongation factor, mitochondrial 2	0.485527	Cluster 1	1617
Ggact	Ggact	gamma-glutamylamine cyclotransferase	0.356793	Cluster 1	1617
Ghrl	Ghrl	ghrelin and obestatin prepropeptide	1.0565	Cluster 1	1617
Git2	Git2	GIT ArfGAP 2	0.382481	Cluster 1	1617
Gjc1	Gjc1	gap junction protein, gamma 1	0.412819	Cluster 1	1617
Gk	Gk	glycerol kinase	0.382848	Cluster 1	1617
Glcci1	Glcci1	glucocorticoid induced 1	0.442781	Cluster 1	1617
Glce	Glce	glucuronic acid epimerase	0.610437	Cluster 1	1617
Gle1	Gle1	GLE1 RNA export mediator	0.409118	Cluster 1	1617
Glg1	Glg1	golgi glycoprotein 1	0.319276	Cluster 1	1617
Gltscr1l	Gltscr1l	GLTSCR1-like	1.90252	Cluster 1	1617
Gm9918	Gm9918	predicted gene 9918	0.458447	Cluster 1	1617
Gnaq	Gnaq	G protein subunit alpha q	0.580552	Cluster 1	1617
Gon4l	Gon4l	gon-4 like	0.442651	Cluster 1	1617
Gpatch11	Gpatch11	G patch domain containing 11	0.312788	Cluster 1	1617
Gpatch8	Gpatch8	G patch domain containing 8	0.532616	Cluster 1	1617
Gpr158	Gpr158	G protein-coupled receptor 158	0.958022	Cluster 1	1617
Gpr162	Gpr162	G protein-coupled receptor 162	0.386998	Cluster 1	1617
Gpr63	Gpr63	G protein-coupled receptor 63	1.29117	Cluster 1	1617
Gprc5c	Gprc5c	G protein-coupled receptor, class C, group 5, member C	1.18361	Cluster 1	1617
Gramd1b	Gramd1b	GRAM domain containing 1B	0.66888	Cluster 1	1617
Gramd4	Gramd4	GRAM domain containing 4	0.406227	Cluster 1	1617
Greb1l	Greb1l	GREB1 like retinoic acid receptor coactivator	1.61927	Cluster 1	1617
Gria4	Gria4	glutamate ionotropic receptor AMPA type subunit 4	1.0537	Cluster 1	1617
Grid2	Grid2	glutamate ionotropic receptor delta type subunit 2	1.88593	Cluster 1	1617
Grik2	Grik2	glutamate ionotropic receptor kainate type subunit 2	0.911027	Cluster 1	1617
Grin2c	Grin2c	glutamate ionotropic receptor NMDA type subunit 2C	1.38247	Cluster 1	1617
Grk3	Grk3	G protein-coupled receptor kinase 3	0.908902	Cluster 1	1617
Grm1	Grm1	glutamate metabotropic receptor 1	1.26601	Cluster 1	1617
Grm6	Grm6	glutamate metabotropic receptor 6	1.80326	Cluster 1	1617
Gsdme	Gsdme	gasdermin E	0.39094	Cluster 1	1617
Gsk3b	Gsk3b	glycogen synthase kinase 3 beta	0.816894	Cluster 1	1617
Gsto2	Gsto2	glutathione S-transferase omega 2	0.444566	Cluster 1	1617
Gstt4	Gstt4	glutathione S-transferase, theta 4	2.01205	Cluster 1	1617
Gtf2a1	Gtf2a1	general transcription factor 2A subunit 1	0.331937	Cluster 1	1617
Gtf3c4	Gtf3c4	general transcription factor IIIC subunit 4	0.334588	Cluster 1	1617
Gucy1a2	Gucy1a2	guanylate cyclase 1 soluble subunit alpha 2	0.836723	Cluster 1	1617
H3f3c	H3f3c	H3 histone family member 3C	0.55342	Cluster 1	1617
H6pd	H6pd	hexose-6-phosphate dehydrogenase (glucose 1-dehydrogenase)	0.731477	Cluster 1	1617
Has1	Has1	hyaluronan synthase 1	0.801911	Cluster 1	1617
Haus3	Haus3	HAUS augmin-like complex, subunit 3	0.496172	Cluster 1	1617
Haus6	Haus6	family with sequence similarity 29, member A	0.577226	Cluster 1	1617
Havcr1	Havcr1	hepatitis A virus cellular receptor 1	0.414148	Cluster 1	1617
Hbegf	Hbegf	heparin-binding EGF-like growth factor	0.589309	Cluster 1	1617
Hbs1l	Hbs1l	HBS1-like translational GTPase	0.229832	Cluster 1	1617
Hcfc1	Hcfc1	host cell factor C1	0.39356	Cluster 1	1617
Hdx	Hdx	highly divergent homeobox	1.6129	Cluster 1	1617
Heatr3	Heatr3	HEAT repeat containing 3	0.211181	Cluster 1	1617
Hectd1	Hectd1	HECT domain E3 ubiquitin protein ligase 1	0.436883	Cluster 1	1617
Hectd3	Hectd3	HECT domain E3 ubiquitin protein ligase 3	0.449849	Cluster 1	1617
Hectd4	Hectd4	HECT domain E3 ubiquitin protein ligase 4	0.815038	Cluster 1	1617
Hecw1	Hecw1	HECT, C2 and WW domain containing E3 ubiquitin protein ligase 1	1.28468	Cluster 1	1617
Heg1	Heg1	heart development protein with EGF-like domains 1	0.498274	Cluster 1	1617
Herc1	Herc1	HECT and RLD domain containing E3 ubiquitin protein ligase family member 1	0.389321	Cluster 1	1617
Herc2	Herc2	HECT and RLD domain containing E3 ubiquitin protein ligase 2	0.468893	Cluster 1	1617
Hes3	Hes3	hes family bHLH transcription factor 3	2.07833	Cluster 1	1617
Hhip	Hhip	Hedgehog-interacting protein	0.959651	Cluster 1	1617
Hif1an	Hif1an	hypoxia inducible factor 1 subunit alpha inhibitor	0.554565	Cluster 1	1617
Hip1	Hip1	huntingtin interacting protein 1	0.522429	Cluster 1	1617
Hipk1	Hipk1	homeodomain interacting protein kinase 1	0.739196	Cluster 1	1617
Hipk2	Hipk2	homeodomain interacting protein kinase 2	1.89945	Cluster 1	1617
Hipk3	Hipk3	homeodomain interacting protein kinase 3	0.739456	Cluster 1	1617
Hivep1	Hivep1	HIVEP zinc finger 1	0.472954	Cluster 1	1617
Hltf	Hltf	helicase-like transcription factor	0.350827	Cluster 1	1617
Hmbox1	Hmbox1	homeobox containing 1	1.11145	Cluster 1	1617
Hnrnpul2	Hnrnpul2	heterogeneous nuclear ribonucleoprotein U-like 2	0.289738	Cluster 1	1617
Homer3	Homer3	homer scaffold protein 3	1.18057	Cluster 1	1617
Hpcal1	Hpcal1	hippocalcin-like 1	1.39709	Cluster 1	1617
Hr	Hr	HR, lysine demethylase and nuclear receptor corepressor	0.756202	Cluster 1	1617
Hrc	Hrc	histidine rich calcium binding protein	0.904995	Cluster 1	1617
Hsd17b14	Hsd17b14	hydroxysteroid (17-beta) dehydrogenase 14	1.04128	Cluster 1	1617
Htt	Htt	huntingtin	0.463804	Cluster 1	1617
Huwe1	Huwe1	HECT, UBA and WWE domain containing E3 ubiquitin protein ligase 1	0.412888	Cluster 1	1617
Ice1	Ice1	interactor of little elongation complex ELL subunit 1	0.404994	Cluster 1	1617
Ick	Ick	intestinal cell kinase	0.423826	Cluster 1	1617
Icmt	Icmt	isoprenylcysteine carboxyl methyltransferase	1.09681	Cluster 1	1617
Idh3g	Idh3g	isocitrate dehydrogenase (NAD(+)) 3 non-catalytic subunit gamma	0.276281	Cluster 1	1617
Igf1r	Igf1r	insulin-like growth factor 1 receptor	1.04166	Cluster 1	1617
Igf2r	Igf2r	insulin-like growth factor 2 receptor	0.477568	Cluster 1	1617
Ighmbp2	Ighmbp2	immunoglobulin mu DNA binding protein 2	0.412079	Cluster 1	1617
Igsf9b	Igsf9b	immunoglobulin superfamily, member 9B	2.48307	Cluster 1	1617
Ikbkg	Ikbkg	inhibitor of nuclear factor kappa B kinase regulatory subunit gamma	0.44525	Cluster 1	1617
Ikzf2	Ikzf2	IKAROS family zinc finger 2	1.56949	Cluster 1	1617
Il10ra	Il10ra	interleukin 10 receptor subunit alpha	1.26897	Cluster 1	1617
Il16	Il16	interleukin 16	2.09601	Cluster 1	1617
Il17rd	Il17rd	interleukin 17 receptor D	1.06753	Cluster 1	1617
Il22	Il22	interleukin 22	2.20751	Cluster 1	1617
Il23r	Il23r	interleukin 23 receptor	1.87915	Cluster 1	1617
Il33	Il33	interleukin 33	0.545934	Cluster 1	1617
Impg1	Impg1	interphotoreceptor matrix proteoglycan 1	2.29441	Cluster 1	1617
Incenp	Incenp	inner centromere protein	0.551826	Cluster 1	1617
Ino80	Ino80	INO80 complex ATPase subunit	0.469875	Cluster 1	1617
Ino80d	Ino80d	INO80 complex subunit D	2.3196	Cluster 1	1617
Inpp1	Inpp1	inositol polyphosphate-1-phosphatase	0.722117	Cluster 1	1617
Inpp5a	Inpp5a	inositol polyphosphate-5-phosphatase A	1.01747	Cluster 1	1617
Inpp5f	Inpp5f	inositol polyphosphate-5-phosphatase F	0.524036	Cluster 1	1617
Insr	Insr	insulin receptor	0.467457	Cluster 1	1617
Ints2	Ints2	integrator complex subunit 2	0.598933	Cluster 1	1617
Ints8	Ints8	integrator complex subunit 8	0.421905	Cluster 1	1617
Invs	Invs	inversin	0.536922	Cluster 1	1617
Ireb2	Ireb2	iron responsive element binding protein 2	0.496808	Cluster 1	1617
Irs1	Irs1	insulin receptor substrate 1	0.587724	Cluster 1	1617
Itch	Itch	itchy E3 ubiquitin protein ligase	0.454909	Cluster 1	1617
Itga1	Itga1	integrin subunit alpha 1	0.991123	Cluster 1	1617
Itga11	Itga11	integrin subunit alpha 11	1.31374	Cluster 1	1617
Itga7	Itga7	integrin subunit alpha 7	1.37938	Cluster 1	1617
Itga8	Itga8	integrin subunit alpha 8	0.840877	Cluster 1	1617
Itgb8	Itgb8	integrin subunit beta 8	0.901333	Cluster 1	1617
Itpr1	Itpr1	inositol 1,4,5-trisphosphate receptor, type 1	1.75574	Cluster 1	1617
Itpr2	Itpr2	inositol 1,4,5-trisphosphate receptor, type 2	0.662382	Cluster 1	1617
Itsn1	Itsn1	intersectin 1	0.432165	Cluster 1	1617
Jaml	Jaml	junction adhesion molecule like	0.657432	Cluster 1	1617
Jarid2	Jarid2	jumonji and AT-rich interaction domain containing 2	0.754059	Cluster 1	1617
Jmjd1c	Jmjd1c	jumonji domain containing 1C	0.741252	Cluster 1	1617
Jmy	Jmy	junction mediating and regulatory protein, p53 cofactor	1.04275	Cluster 1	1617
Kat2b	Kat2b	lysine acetyltransferase 2B	0.745999	Cluster 1	1617
Kat6a	Kat6a	lysine acetyltransferase 6A	0.751159	Cluster 1	1617
Kbtbd12	Kbtbd12	kelch repeat and BTB domain containing 12	1.17248	Cluster 1	1617
Kbtbd8	Kbtbd8	kelch repeat and BTB domain containing 8	0.423304	Cluster 1	1617
Kcna1	Kcna1	potassium voltage-gated channel subfamily A member 1	1.50407	Cluster 1	1617
Kcna2	Kcna2	potassium voltage-gated channel subfamily A member 2	0.695544	Cluster 1	1617
Kcnc1	Kcnc1	potassium voltage-gated channel subfamily C member 1	1.23809	Cluster 1	1617
Kcnc3	Kcnc3	potassium voltage-gated channel subfamily C member 3	1.00549	Cluster 1	1617
Kcng4	Kcng4	potassium voltage-gated channel modifier subfamily G member 4	1.01441	Cluster 1	1617
Kcnj12	Kcnj12	potassium inwardly-rectifying channel, subfamily J, member 12	1.37689	Cluster 1	1617
Kcnk1	Kcnk1	potassium two pore domain channel subfamily K member 1	1.00213	Cluster 1	1617
Kcnk10	Kcnk10	potassium two pore domain channel subfamily K member 10	1.81759	Cluster 1	1617
Kcnk12	Kcnk12	potassium two pore domain channel subfamily K member 12	1.00296	Cluster 1	1617
Kcnk9	Kcnk9	potassium two pore domain channel subfamily K member 9	1.1388	Cluster 1	1617
Kcnma1	Kcnma1	potassium calcium-activated channel subfamily M alpha 1	0.716877	Cluster 1	1617
Kcnt1	Kcnt1	potassium sodium-activated channel subfamily T member 1	0.913826	Cluster 1	1617
Kctd8	Kctd8	potassium channel tetramerization domain containing 8	0.80345	Cluster 1	1617
Kdm2b	Kdm2b	lysine demethylase 2B	0.449033	Cluster 1	1617
Kdm3b	Kdm3b	lysine demethylase 3B	0.44964	Cluster 1	1617
Kdm5a	Kdm5a	lysine demethylase 5A	0.535504	Cluster 1	1617
Kdm7a	Kdm7a	lysine demethylase 7A	1.80936	Cluster 1	1617
Kdm8	Kdm8	lysine demethylase 8	0.3991	Cluster 1	1617
Khnyn	Khnyn	KH and NYN domain containing	1.01334	Cluster 1	1617
Kif13a	Kif13a	kinesin family member 13A	0.981187	Cluster 1	1617
Kif13b	Kif13b	kinesin family member 13B	0.769378	Cluster 1	1617
Kif19	Kif19	kinesin family member 19	0.888618	Cluster 1	1617
Kif1b	Kif1b	kinesin family member 1B	0.601546	Cluster 1	1617
Kif5b	Kif5b	kinesin family member 5B	0.457011	Cluster 1	1617
Kit	Kit	KIT proto-oncogene receptor tyrosine kinase	0.730269	Cluster 1	1617
Kitlg	Kitlg	KIT ligand	0.846188	Cluster 1	1617
Klf12	Klf12	Kruppel-like factor 12	1.1585	Cluster 1	1617
Klf7	Klf7	Kruppel like factor 7	0.806258	Cluster 1	1617
Klf8	Klf8	Kruppel-like factor 8	0.503147	Cluster 1	1617
Klhl11	Klhl11	kelch-like family member 11	1.40678	Cluster 1	1617
Klhl17	Klhl17	kelch-like family member 17	0.499154	Cluster 1	1617
Klhl20	Klhl20	kelch-like family member 20	0.234032	Cluster 1	1617
Klhl24	Klhl24	kelch-like family member 24	0.577213	Cluster 1	1617
Klhl28	Klhl28	kelch-like family member 28	0.676935	Cluster 1	1617
Klhl34	Klhl34	kelch-like family member 34	1.00392	Cluster 1	1617
Klhl42	Klhl42	kelch-like family, member 42	0.527018	Cluster 1	1617
Kmt2a	Kmt2a	lysine methyltransferase 2A	1.42592	Cluster 1	1617
Kmt2c	Kmt2c	lysine methyltransferase 2C	0.637066	Cluster 1	1617
Kmt2e	Kmt2e	lysine methyltransferase 2E	0.457014	Cluster 1	1617
Kmt5b	Kmt5b	lysine methyltransferase 5B	0.4954	Cluster 1	1617
Knop1/ENSRNOG00000046147	Knop1	lysine-rich nucleolar protein 1	0.410836	Cluster 1	1617
Kpna5	Kpna5	karyopherin subunit alpha 5	0.435885	Cluster 1	1617
Krt28	Krt28	keratin 28	1.41365	Cluster 1	1617
Ksr2	Ksr2	kinase suppressor of ras 2	1.71071	Cluster 1	1617
Lancl3	Lancl3	LanC like 3	0.876124	Cluster 1	1617
Laptm4b	Laptm4b	lysosomal protein transmembrane 4 beta	0.447522	Cluster 1	1617
Larp1	Larp1	La ribonucleoprotein 1, translational regulator	0.349952	Cluster 1	1617
Larp1b	Larp1b	La ribonucleoprotein 1B	0.306107	Cluster 1	1617
Larp4	Larp4	La ribonucleoprotein domain family, member 4	0.572967	Cluster 1	1617
Larp4b	Larp4b	La ribonucleoprotein 4B	0.46802	Cluster 1	1617
Lbx1	Lbx1	ladybird homeobox 1	2.03376	Cluster 1	1617
Lcn5	Lcn5	lipocalin 5	1.61915	Cluster 1	1617
Lcn8	Lcn8	lipocalin 8	2.34001	Cluster 1	1617
Lcor	Lcor	ligand dependent nuclear receptor corepressor	1.6732	Cluster 1	1617
Lctl	Lctl	lactase-like	0.686173	Cluster 1	1617
Ldlrap1	Ldlrap1	low density lipoprotein receptor adaptor protein 1	0.889199	Cluster 1	1617
Lhfpl6	Lhfpl6	LHFPL tetraspan subfamily member 6	0.553659	Cluster 1	1617
Lhx1	Lhx1	LIM homeobox 1	1.86143	Cluster 1	1617
Lifr	Lifr	LIF receptor subunit alpha	1.06993	Cluster 1	1617
Lig3	Lig3	DNA ligase 3	0.421283	Cluster 1	1617
Lime1	Lime1	Lck interacting transmembrane adaptor 1	0.432403	Cluster 1	1617
Lin7a	Lin7a	lin-7 homolog A, crumbs cell polarity complex component	1.54432	Cluster 1	1617
Lin7c	Lin7c	lin-7 homolog C, crumbs cell polarity complex component	0.567376	Cluster 1	1617
Lipo1	Lipo1	lipase, member O1	1.2067	Cluster 1	1617
Lmbrd2	Lmbrd2	LMBR1 domain containing 2	1.29086	Cluster 1	1617
Lmln	Lmln	leishmanolysin like peptidase	0.489352	Cluster 1	1617
Lnpep	Lnpep	leucyl and cystinyl aminopeptidase	1.97856	Cluster 1	1617
LOC100125368	LOC100125368	zinc finger protein LOC100125368	0.307632	Cluster 1	1617
LOC100360238	LOC100360238	rCG21419-like	0.318954	Cluster 1	1617
LOC100360380	LOC100360380	zinc finger protein 457-like	0.422023	Cluster 1	1617
LOC100361645	LOC100361645	LRRGT00075-like	0.373088	Cluster 1	1617
LOC100362814	LOC100362814	RIKEN cDNA D430041D05 gene	1.62457	Cluster 1	1617
LOC100363520	LOC100363520	mCG16729-like	0.651806	Cluster 1	1617
LOC100909476	LOC100909476	ATP-dependent RNA helicase DDX24-like	0.641925	Cluster 1	1617
LOC100909569	LOC100909569	zinc finger protein 91-like	0.555339	Cluster 1	1617
LOC100909664	LOC100909664	centrosomal protein of 170 kDa-like	1.2497	Cluster 1	1617
LOC100910046	LOC100910046	zinc finger protein 60-like	0.411001	Cluster 1	1617
LOC100910506	LOC100910506	peripheral plasma membrane protein CASK-like	0.553122	Cluster 1	1617
LOC100910755	LOC100910755	RUN and FYVE domain-containing protein 2-like	0.635448	Cluster 1	1617
LOC100911224	LOC100911224	zinc finger protein interacting with ribonucleoprotein K-like	0.549778	Cluster 1	1617
LOC100911256	LOC100911256	ninein-like	0.328547	Cluster 1	1617
LOC100911510	LOC100911510	zinc finger protein 157-like	1.067	Cluster 1	1617
LOC100911625	LOC100911625	gamma-enolase-like	0.559677	Cluster 1	1617
LOC100911661	LOC100911661	uncharacterized LOC100911661	1.14623	Cluster 1	1617
LOC100911669	LOC100911669	uncharacterized LOC100911669	1.91072	Cluster 1	1617
LOC100911766/100911766	LOC100911766	tetraspanin-4-like	0.956849	Cluster 1	1617
LOC100911766/ENSRNOG00000029810	LOC100911766	tetraspanin-4-like	1.28047	Cluster 1	1617
LOC100912347	LOC100912347	RNA polymerase-associated protein LEO1-like	0.903143	Cluster 1	1617
LOC102546572	LOC102546572	zinc finger protein 709-like	2.02666	Cluster 1	1617
LOC102546589	LOC102546589	uncharacterized LOC102546589	1.15264	Cluster 1	1617
LOC102546648	LOC102546648	uncharacterized LOC102546648	0.316448	Cluster 1	1617
LOC102547029	LOC102547029	cAMP-dependent protein kinase catalytic subunit beta-like	0.366587	Cluster 1	1617
LOC102547059	LOC102547059	zinc finger protein 420-like	1.60863	Cluster 1	1617
LOC102547146	LOC102547146	uncharacterized LOC102547146	1.0879	Cluster 1	1617
LOC102547257	LOC102547257	sortilin-related receptor-like	0.791838	Cluster 1	1617
LOC102547344	LOC102547344	lateral signaling target protein 2 homolog	1.14232	Cluster 1	1617
LOC102547897	LOC102547897	uncharacterized LOC102547897	0.680438	Cluster 1	1617
LOC102548231	LOC102548231	zinc finger protein 850-like	0.555927	Cluster 1	1617
LOC102548286/ENSRNOG00000057116	LOC102548286	peroxisomal biogenesis factor 19-like	0.270938	Cluster 1	1617
LOC102548730	LOC102548730	uncharacterized LOC102548730	1.08157	Cluster 1	1617
LOC102549404	LOC102549404	uncharacterized LOC102549404	0.722705	Cluster 1	1617
LOC102550256	LOC102550256	mucin-19-like	0.834249	Cluster 1	1617
LOC102550455	LOC102550455	nuclear prelamin A recognition factor-like	0.922917	Cluster 1	1617
LOC102550657	LOC102550657	zinc finger protein 569-like	0.807035	Cluster 1	1617
LOC102551177	LOC102551177	uncharacterized LOC102551177	1.24999	Cluster 1	1617
LOC102551340	LOC102551340	zinc finger protein 728-like	0.538526	Cluster 1	1617
LOC102551518	LOC102551518	uncharacterized LOC102551518	2.03481	Cluster 1	1617
LOC102551539	LOC102551539	zinc finger protein 709-like	0.307632	Cluster 1	1617
LOC102551819	LOC102551819	U3 small nucleolar RNA-associated protein 14 homolog B-like	0.657692	Cluster 1	1617
LOC102551957	LOC102551957	uncharacterized LOC102551957	1.52075	Cluster 1	1617
LOC102552068	LOC102552068	uncharacterized LOC102552068	0.874657	Cluster 1	1617
LOC102552166	LOC102552166	helicase ARIP4-like	1.72203	Cluster 1	1617
LOC102552360	LOC102552360	uncharacterized LOC102552360	0.559863	Cluster 1	1617
LOC102553001	LOC102553001	zinc finger protein 431-like	0.948422	Cluster 1	1617
LOC102553868	LOC102553868	uncharacterized LOC102553868	1.7691	Cluster 1	1617
LOC102553881	LOC102553881	probable ATP-dependent RNA helicase DDX11-like	1.06404	Cluster 1	1617
LOC102554047	LOC102554047	60S ribosomal protein L15-like	1.65059	Cluster 1	1617
LOC102554620	LOC102554620	von Willebrand factor C and EGF domain-containing protein-like	1.82224	Cluster 1	1617
LOC102555503	LOC102555503	uncharacterized LOC102555503	1.55117	Cluster 1	1617
LOC102555942	LOC102555942	igE-binding protein-like	0.711204	Cluster 1	1617
LOC102556047	LOC102556047	zinc finger protein 845-like	0.515603	Cluster 1	1617
LOC102556085	LOC102556085	sodium/nucleoside cotransporter 2-like	0.979978	Cluster 1	1617
LOC102556178	LOC102556178	uncharacterized LOC102556178	0.790366	Cluster 1	1617
LOC102556339	LOC102556339	transcription initiation factor TFIID subunit 1-like	1.21899	Cluster 1	1617
LOC102556425	LOC102556425	transcription initiation factor TFIID subunit 1-like	0.524241	Cluster 1	1617
LOC102557137	LOC102557137	E3 ubiquitin-protein ligase RNF168-like	1.20363	Cluster 1	1617
LOC103689943	LOC103689943	meiosis arrest female protein 1-like	0.604769	Cluster 1	1617
LOC103689951	LOC103689951	liprin-alpha-1-like	0.74506	Cluster 1	1617
LOC103689975	LOC103689975	integrator complex subunit 1-like	0.558087	Cluster 1	1617
LOC103689995	LOC103689995	cytoplasmic dynein 2 heavy chain 1-like	1.54614	Cluster 1	1617
LOC103690008	LOC103690008	transcriptional regulator ATRX-like	2.57651	Cluster 1	1617
LOC103690016	LOC103690016	serine/threonine-protein kinase SBK1	1.36942	Cluster 1	1617
LOC103690779	LOC103690779	uncharacterized LOC103690779	1.29876	Cluster 1	1617
LOC103691871	LOC103691871	uncharacterized LOC103691871	1.57823	Cluster 1	1617
LOC103692013	LOC103692013	protein canopy homolog 1-like	2.24641	Cluster 1	1617
LOC103693393	LOC103693393	basic salivary proline-rich protein 2-like	0.54889	Cluster 1	1617
LOC103694069	LOC103694069	zinc finger protein 40-like	1.7747	Cluster 1	1617
LOC103694158	LOC103694158	uncharacterized LOC103694158	1.1594	Cluster 1	1617
LOC103694328	LOC103694328	alanine and glycine-rich protein-like	0.76577	Cluster 1	1617
LOC103694513	LOC103694513	teneurin-1-like	2.68585	Cluster 1	1617
LOC108348069	LOC108348069	HEAT repeat-containing protein 1	0.311174	Cluster 1	1617
LOC108348090	LOC108348090	zinc finger protein OZF-like	0.443215	Cluster 1	1617
LOC108348102	LOC108348102	zinc finger protein 30 homolog	1.60863	Cluster 1	1617
LOC108348118	LOC108348118	leucyl-cystinyl aminopeptidase	1.8933	Cluster 1	1617
LOC108348122/ENSRNOG00000020821	LOC108348122	CAP-Gly domain-containing linker protein 3	0.853174	Cluster 1	1617
LOC108348129	LOC108348129	pepsin F-like	1.58363	Cluster 1	1617
LOC108348145	LOC108348145	zinc finger protein 7-like	0.34745	Cluster 1	1617
LOC108348147	LOC108348147	formin-binding protein 1-like	1.05145	Cluster 1	1617
LOC108348429	LOC108348429	uncharacterized LOC108348429	1.23778	Cluster 1	1617
LOC108349244	LOC108349244	putative bifunctional UDP-N-acetylglucosamine transferase and deubiquitinase ALG13	0.312908	Cluster 1	1617
LOC108349568	LOC108349568	endogenous retrovirus group K member 9 Pol protein-like	0.70605	Cluster 1	1617
LOC108349745	LOC108349745	spindle assembly abnormal protein 6 homolog	1.03904	Cluster 1	1617
LOC108350391	LOC108350391	uncharacterized LOC108350391	1.88887	Cluster 1	1617
LOC108350654	LOC108350654	protein piccolo-like	1.56567	Cluster 1	1617
LOC108350662	LOC108350662	disintegrin and metalloproteinase domain-containing protein 22-like	1.61298	Cluster 1	1617
LOC108350811	LOC108350811	igE-binding protein-like	1.39645	Cluster 1	1617
LOC108352464	LOC108352464	inverted formin-2-like	1.77882	Cluster 1	1617
LOC108353256	LOC108353256	uncharacterized LOC108353256	2.1668	Cluster 1	1617
LOC108353258	LOC108353258	uncharacterized LOC108353258	2.1668	Cluster 1	1617
LOC304725	LOC304725	similar to contactin associated protein-like 5 isoform 1	1.10852	Cluster 1	1617
LOC498152	LOC498152	hypothetical protein LOC498152	1.04704	Cluster 1	1617
LOC498759	LOC498759	LRRGT00094	0.324404	Cluster 1	1617
LOC500702	LOC500702	LRRGT00051	1.42538	Cluster 1	1617
LOC501033	LOC501033	similar to UPF0258 protein KIAA1024	1.31191	Cluster 1	1617
LOC679894	LOC679894	similar to THO complex subunit 2 (Tho2)	1.19812	Cluster 1	1617
LOC680039	LOC680039	DNA segment, Chr 5, ERATO Doi 579, expressed	0.435191	Cluster 1	1617
LOC680428	LOC680428	hypothetical protein LOC680428	1.68024	Cluster 1	1617
LOC680875	LOC680875	similar to dystonin isoform 1	0.877744	Cluster 1	1617
LOC683422	LOC683422	similar to Plasma kallikrein precursor (Plasma prekallikrein) (Kininogenin) (Fletcher factor)	1.48513	Cluster 1	1617
LOC685152	LOC685152	ATPase, class I, type 8B, member 2	0.729058	Cluster 1	1617
LOC688708	LOC688708	similar to ATP-binding cassette, sub-family C (CFTR/MRP), member 1	0.762532	Cluster 1	1617
LOC689986	LOC689986	RIKEN cDNA 1700028K03 gene	0.862135	Cluster 1	1617
LOC690035	LOC690035	similar to Protein KIAA0586	0.492841	Cluster 1	1617
LOC690142	LOC690142	hypothetical protein LOC690142	0.317391	Cluster 1	1617
LOC691135	LOC691135	similar to zinc finger protein 418	0.387216	Cluster 1	1617
LOC691280	LOC691280	similar to Zinc finger protein 180 (HHZ168)	0.510746	Cluster 1	1617
LOC691387	LOC691387	similar to HBxAg transactivated protein 2	0.646402	Cluster 1	1617
LOC691422	LOC691422	similar to zinc finger protein 101	0.756381	Cluster 1	1617
Lpgat1	Lpgat1	lysophosphatidylglycerol acyltransferase 1	0.822571	Cluster 1	1617
Lrch1	Lrch1	leucine rich repeats and calponin homology domain containing 1	0.550065	Cluster 1	1617
Lrch2	Lrch2	leucine rich repeats and calponin homology domain containing 2	0.480845	Cluster 1	1617
Lrch3	Lrch3	leucine rich repeats and calponin homology domain containing 3	0.563933	Cluster 1	1617
Lrig2	Lrig2	leucine-rich repeats and immunoglobulin-like domains 2	0.612038	Cluster 1	1617
Lrp6	Lrp6	LDL receptor related protein 6	0.75255	Cluster 1	1617
Lrp8	Lrp8	LDL receptor related protein 8	0.662327	Cluster 1	1617
Lrrc3b	Lrrc3b	leucine rich repeat containing 3B	0.711378	Cluster 1	1617
Lrrc58	Lrrc58	leucine rich repeat containing 58	0.605914	Cluster 1	1617
Lsamp	Lsamp	limbic system-associated membrane protein	0.647317	Cluster 1	1617
Lsmem2	Lsmem2	leucine-rich single-pass membrane protein 2	1.06152	Cluster 1	1617
Ltn1	Ltn1	listerin E3 ubiquitin protein ligase 1	0.259702	Cluster 1	1617
Luc7l3	Luc7l3	LUC7-like 3 pre-mRNA splicing factor	0.423157	Cluster 1	1617
Lurap1	Lurap1	leucine rich adaptor protein 1	1.26977	Cluster 1	1617
Luzp1	Luzp1	leucine zipper protein 1	0.504262	Cluster 1	1617
Ly6g5b	Ly6g5b	lymphocyte antigen 6 family member G5B	1.10687	Cluster 1	1617
Mab21l1	Mab21l1	mab-21 like 1	2.04405	Cluster 1	1617
Mab21l2	Mab21l2	mab-21 like 2	1.9284	Cluster 1	1617
Macf1	Macf1	microtubule-actin crosslinking factor 1	0.534094	Cluster 1	1617
Madd	Madd	MAP-kinase activating death domain	0.527004	Cluster 1	1617
Malt1	Malt1	MALT1 paracaspase	0.492463	Cluster 1	1617
Maml2	Maml2	mastermind-like transcriptional coactivator 2	0.653592	Cluster 1	1617
Man1a2	Man1a2	mannosidase, alpha, class 1A, member 2	0.551839	Cluster 1	1617
Map1b	Map1b	microtubule-associated protein 1B	0.450247	Cluster 1	1617
Map3k12	Map3k12	mitogen activated protein kinase kinase kinase 12	0.479606	Cluster 1	1617
Map3k13	Map3k13	mitogen-activated protein kinase kinase kinase 13	0.810194	Cluster 1	1617
Map3k2	Map3k2	mitogen activated protein kinase kinase kinase 2	1.40803	Cluster 1	1617
Map3k5	Map3k5	mitogen-activated protein kinase kinase kinase 5	1.00363	Cluster 1	1617
Mapk12	Mapk12	mitogen-activated protein kinase 12	0.917797	Cluster 1	1617
Mapk6	Mapk6	mitogen-activated protein kinase 6	0.485665	Cluster 1	1617
Mapkbp1	Mapkbp1	mitogen activated protein kinase binding protein 1	0.637463	Cluster 1	1617
2007-03-01	2007-03-01	membrane associated ring-CH-type finger 7	0.562221	Cluster 1	1617
Max	Max	MYC associated factor X	0.251572	Cluster 1	1617
Mbnl2	Mbnl2	muscleblind-like splicing regulator 2	0.484072	Cluster 1	1617
Mbtps2	Mbtps2	membrane-bound transcription factor peptidase, site 2	0.479546	Cluster 1	1617
Mcc/ENSRNOG00000011271	Mcc	MCC regulator of WNT signaling pathway	0.866075	Cluster 1	1617
Mcf2l	Mcf2l	MCF.2 cell line derived transforming sequence-like	0.409777	Cluster 1	1617
Mctp1	Mctp1	multiple C2 and transmembrane domain containing 1	1.09849	Cluster 1	1617
Mdm4	Mdm4	MDM4 regulator of p53	1.11193	Cluster 1	1617
Mdn1	Mdn1	midasin AAA ATPase 1	0.924861	Cluster 1	1617
Mecp2	Mecp2	methyl CpG binding protein 2	1.3036	Cluster 1	1617
Med1	Med1	mediator complex subunit 1	0.701045	Cluster 1	1617
Med12l	Med12l	mediator complex subunit 12-like	0.512406	Cluster 1	1617
Med13	Med13	mediator complex subunit 13	0.763204	Cluster 1	1617
Med13l	Med13l	mediator complex subunit 13-like	0.812387	Cluster 1	1617
Med17	Med17	mediator complex subunit 17	0.3144	Cluster 1	1617
Megf11	Megf11	multiple EGF-like-domains 11	1.43951	Cluster 1	1617
Megf9	Megf9	multiple EGF-like-domains 9	0.727938	Cluster 1	1617
Mesp2	Mesp2	mesoderm posterior bHLH transcription factor 2	0.420332	Cluster 1	1617
Mga	Mga	MAX dimerization protein MGA	0.800494	Cluster 1	1617
Mgat3	Mgat3	beta-1,4-mannosyl-glycoprotein 4-beta-N-acetylglucosaminyltransferase	0.596431	Cluster 1	1617
Mgat4a	Mgat4a	alpha-1,3-mannosyl-glycoprotein 4-beta-N-acetylglucosaminyltransferase A	0.383177	Cluster 1	1617
Mib1	Mib1	mindbomb E3 ubiquitin protein ligase 1	1.52873	Cluster 1	1617
Mical3	Mical3	microtubule associated monooxygenase, calponin and LIM domain containing 3	0.57152	Cluster 1	1617
Micu3	Micu3	mitochondrial calcium uptake family, member 3	0.512197	Cluster 1	1617
Mief1	Mief1	mitochondrial elongation factor 1	0.280793	Cluster 1	1617
Mier3	Mier3	MIER family member 3	0.43807	Cluster 1	1617
Mindy2	Mindy2	MINDY lysine 48 deubiquitinase 2	1.42144	Cluster 1	1617
Miox	Miox	myo-inositol oxygenase	0.288837	Cluster 1	1617
Mkrn1	Mkrn1	makorin ring finger protein 1	0.274354	Cluster 1	1617
Mlh3	Mlh3	mutL homolog 3	0.262322	Cluster 1	1617
Mllt10	Mllt10	MLLT10, histone lysine methyltransferase DOT1L cofactor	0.451868	Cluster 1	1617
Mlxip	Mlxip	MLX interacting protein	0.66517	Cluster 1	1617
Mmaa	Mmaa	metabolism of cobalamin associated A	0.308249	Cluster 1	1617
Mmp24	Mmp24	matrix metallopeptidase 24	1.06445	Cluster 1	1617
Mob1b	Mob1b	MOB kinase activator 1B	0.815275	Cluster 1	1617
Mon1b	Mon1b	MON1 homolog B, secretory trafficking associated	0.323272	Cluster 1	1617
Mon2	Mon2	MON2 homolog, regulator of endosome-to-Golgi trafficking	0.409813	Cluster 1	1617
Mphosph8	Mphosph8	M-phase phosphoprotein 8	0.267451	Cluster 1	1617
Mphosph9	Mphosph9	M-phase phosphoprotein 9	0.566103	Cluster 1	1617
Mpp3	Mpp3	membrane palmitoylated protein 3	1.45719	Cluster 1	1617
Mpp4	Mpp4	membrane palmitoylated protein 4	1.11238	Cluster 1	1617
Mpp7	Mpp7	membrane palmitoylated protein 7	1.18457	Cluster 1	1617
Mprip	Mprip	myosin phosphatase Rho interacting protein	0.329009	Cluster 1	1617
Mpv17l/ENSRNOG00000003285	Mpv17l	MPV17 mitochondrial inner membrane protein like	0.44302	Cluster 1	1617
Mpzl3	Mpzl3	myelin protein zero-like 3	0.980983	Cluster 1	1617
Mre11	Mre11	MRE11 homolog, double strand break repair nuclease	0.273329	Cluster 1	1617
Mrgprf	Mrgprf	MAS related GPR family member F	1.70377	Cluster 1	1617
Mroh1	Mroh1	maestro heat-like repeat family member 1	0.49935	Cluster 1	1617
Msh3	Msh3	mutS homolog 3	0.328051	Cluster 1	1617
Msl3	Msl3	MSL complex subunit 3	0.356263	Cluster 1	1617
Msx2	Msx2	msh homeobox 2	1.46987	Cluster 1	1617
Mtch2	Mtch2	mitochondrial carrier 2	0.326706	Cluster 1	1617
Mtcl1	Mtcl1	microtubule crosslinking factor 1	0.696463	Cluster 1	1617
Mtmr4	Mtmr4	myotubularin related protein 4	0.294259	Cluster 1	1617
Mtmr9	Mtmr9	myotubularin related protein 9	0.361852	Cluster 1	1617
Mtr	Mtr	5-methyltetrahydrofolate-homocysteine methyltransferase	0.771411	Cluster 1	1617
Mtrf1	Mtrf1	mitochondrial translation release factor 1	0.410989	Cluster 1	1617
Mtss1	Mtss1	MTSS I-BAR domain containing 1	0.81993	Cluster 1	1617
Mtus1	Mtus1	microtubule associated scaffold protein 1	1.06697	Cluster 1	1617
Mtx3	Mtx3	metaxin 3	0.873461	Cluster 1	1617
Muc13	Muc13	mucin 13, cell surface associated	1.28978	Cluster 1	1617
Mul1	Mul1	mitochondrial E3 ubiquitin protein ligase 1	0.310904	Cluster 1	1617
Mxd1	Mxd1	max dimerization protein 1	0.353371	Cluster 1	1617
Mybpc3	Mybpc3	myosin binding protein C, cardiac	2.12188	Cluster 1	1617
Mycbp2	Mycbp2	MYC binding protein 2	0.514882	Cluster 1	1617
Myh10	Myh10	myosin heavy chain 10	0.596761	Cluster 1	1617
Myo5a	Myo5a	myosin VA	1.00478	Cluster 1	1617
Myo9a	Myo9a	myosin IXA	0.732513	Cluster 1	1617
Myom1	Myom1	myomesin 1	1.41234	Cluster 1	1617
Mysm1	Mysm1	myb-like, SWIRM and MPN domains 1	0.711499	Cluster 1	1617
Naa16	Naa16	N(alpha)-acetyltransferase 16, NatA auxiliary subunit	0.400572	Cluster 1	1617
Nanog	Nanog	Nanog homeobox	0.417855	Cluster 1	1617
Narf	Narf	nuclear prelamin A recognition factor	0.427587	Cluster 1	1617
Nav1	Nav1	neuron navigator 1	0.695535	Cluster 1	1617
Nbas	Nbas	NBAS subunit of NRZ tethering complex	0.317434	Cluster 1	1617
Nbea	Nbea	neurobeachin	0.734208	Cluster 1	1617
Nbeal1	Nbeal1	neurobeachin-like 1	0.585632	Cluster 1	1617
Ncoa1	Ncoa1	nuclear receptor coactivator 1	0.371726	Cluster 1	1617
Ncoa2	Ncoa2	nuclear receptor coactivator 2	0.970856	Cluster 1	1617
Ncoa6	Ncoa6	nuclear receptor coactivator 6	0.469131	Cluster 1	1617
Ncor1	Ncor1	nuclear receptor co-repressor 1	0.502925	Cluster 1	1617
Ndst3	Ndst3	N-deacetylase and N-sulfotransferase 3	1.92684	Cluster 1	1617
Neb	Neb	nebulin	0.859252	Cluster 1	1617
Nedd4l	Nedd4l	NEDD4 like E3 ubiquitin protein ligase	0.677743	Cluster 1	1617
Nek4	Nek4	NIMA-related kinase 4	0.274151	Cluster 1	1617
Neto2	Neto2	neuropilin and tolloid like 2	0.667019	Cluster 1	1617
Neurod1	Neurod1	neuronal differentiation 1	2.25338	Cluster 1	1617
NEWGENE_1565481	NEWGENE_1565481	lysine (K)-specific demethylase 6A	1.10301	Cluster 1	1617
Nexn	Nexn	nexilin (F actin binding protein)	0.825198	Cluster 1	1617
Nf1	Nf1	neurofibromin 1	0.54528	Cluster 1	1617
Nfatc2ip	Nfatc2ip	nuclear factor of activated T-cells 2 interacting protein	0.525645	Cluster 1	1617
Nfia	Nfia	nuclear factor I/A	0.847696	Cluster 1	1617
Nfib	Nfib	nuclear factor I/B	2.10571	Cluster 1	1617
Nhlh1	Nhlh1	nescient helix loop helix 1	1.68958	Cluster 1	1617
Nhsl2	Nhsl2	NHS-like 2	1.52579	Cluster 1	1617
Nipa2	Nipa2	NIPA magnesium transporter 2	0.404545	Cluster 1	1617
Nipbl	Nipbl	NIPBL, cohesin loading factor	0.575184	Cluster 1	1617
Nipsnap2	Nipsnap2	nipsnap homolog 2	0.24315	Cluster 1	1617
Nkain1	Nkain1	Sodium/potassium transporting ATPase interacting 1	1.48911	Cluster 1	1617
Nktr	Nktr	natural killer cell triggering receptor	0.614028	Cluster 1	1617
Nmnat2	Nmnat2	nicotinamide nucleotide adenylyltransferase 2	0.604908	Cluster 1	1617
Nos1	Nos1	nitric oxide synthase 1	1.26658	Cluster 1	1617
Npepo	Npepo	aminopeptidase O	0.445109	Cluster 1	1617
Npff	Npff	neuropeptide FF-amide peptide precursor	0.601929	Cluster 1	1617
Nprl2	Nprl2	NPR2-like, GATOR1 complex subunit	0.229489	Cluster 1	1617
Nr2c2	Nr2c2	nuclear receptor subfamily 2, group C, member 2	1.11148	Cluster 1	1617
Nrde2	Nrde2	NRDE-2, necessary for RNA interference, domain containing	0.58795	Cluster 1	1617
Nrep	Nrep	neuronal regeneration related protein	1.70482	Cluster 1	1617
Nrip1	Nrip1	nuclear receptor interacting protein 1	0.871401	Cluster 1	1617
Nrk/ENSRNOG00000008880	Nrk	Nik related kinase	2.40742	Cluster 1	1617
Nsd1	Nsd1	nuclear receptor binding SET domain protein 1	0.875992	Cluster 1	1617
Nsd3	Nsd3	nuclear receptor binding SET domain protein 3	0.864433	Cluster 1	1617
Nsun3	Nsun3	NOP2/Sun RNA methyltransferase 3	0.978883	Cluster 1	1617
Nt5c1a	Nt5c1a	5'-nucleotidase, cytosolic IA	1.05936	Cluster 1	1617
Ntm	Ntm	neurotrimin	0.676403	Cluster 1	1617
Nufip2	Nufip2	nuclear FMR1 interacting protein 2	0.996976	Cluster 1	1617
Nup153	Nup153	nucleoporin 153	0.431961	Cluster 1	1617
Nup155	Nup155	nucleoporin 155	0.351724	Cluster 1	1617
Nup160	Nup160	nucleoporin 160	0.603723	Cluster 1	1617
Nup214/ENSRNOG00000023393	Nup214	nucleoporin 214	0.300747	Cluster 1	1617
Nyap2	Nyap2	neuronal tyrosine-phosphorylated phosphoinositide-3-kinase adaptor 2	1.13554	Cluster 1	1617
Nyx	Nyx	nyctalopin	2.09291	Cluster 1	1617
Obi1	Obi1	ORC ubiquitin ligase 1	0.313656	Cluster 1	1617
Ogfrl1	Ogfrl1	opioid growth factor receptor-like 1	0.568198	Cluster 1	1617
Olfm3	Olfm3	olfactomedin 3	1.29384	Cluster 1	1617
Onecut1	Onecut1	one cut homeobox 1	1.91018	Cluster 1	1617
Ophn1	Ophn1	oligophrenin 1	0.529528	Cluster 1	1617
Oplah	Oplah	5-oxoprolinase (ATP-hydrolysing)	0.730337	Cluster 1	1617
Optn	Optn	optineurin	0.591014	Cluster 1	1617
Orc3	Orc3	origin recognition complex, subunit 3	0.515752	Cluster 1	1617
Osbpl6	Osbpl6	oxysterol binding protein-like 6	0.562885	Cluster 1	1617
Osbpl8	Osbpl8	oxysterol binding protein-like 8	0.807142	Cluster 1	1617
Osgepl1	Osgepl1	O-sialoglycoprotein endopeptidase-like 1	0.327381	Cluster 1	1617
Otog	Otog	otogelin	1.2918	Cluster 1	1617
Otud4	Otud4	OTU deubiquitinase 4	0.816192	Cluster 1	1617
Otud7b	Otud7b	OTU deubiquitinase 7B	0.390199	Cluster 1	1617
Oxr1	Oxr1	oxidation resistance 1	0.451437	Cluster 1	1617
Pag1	Pag1	phosphoprotein membrane anchor with glycosphingolipid microdomains 1	1.64218	Cluster 1	1617
Pagr1	Pagr1	Paxip1-associated glutamate-rich protein 1	0.924073	Cluster 1	1617
Pan3	Pan3	poly(A) specific ribonuclease subunit PAN3	1.26675	Cluster 1	1617
Pappa1	Pappa1	pappalysin 1	1.6896	Cluster 1	1617
Parn	Parn	poly(A)-specific ribonuclease	0.271787	Cluster 1	1617
Pax2	Pax2	paired box 2	1.93496	Cluster 1	1617
Pax3	Pax3	paired box 3	1.69442	Cluster 1	1617
Pax6	Pax6	paired box 6	1.48259	Cluster 1	1617
Paxbp1	Paxbp1	PAX3 and PAX7 binding protein 1	0.549533	Cluster 1	1617
Pbrm1	Pbrm1	polybromo 1	0.744272	Cluster 1	1617
Pcdhb19	Pcdhb19	protocadherin beta 19	0.361963	Cluster 1	1617
Pcdhb2	Pcdhb2	protocadherin beta 2	0.76216	Cluster 1	1617
Pcdhb22	Pcdhb22	protocadherin beta 22	0.577793	Cluster 1	1617
Pcdhb8	Pcdhb8	protocadherin beta 8	0.423445	Cluster 1	1617
Pcgf6	Pcgf6	polycomb group ring finger 6	0.411845	Cluster 1	1617
Pclo	Pclo	piccolo (presynaptic cytomatrix protein)	1.0518	Cluster 1	1617
Pcm1	Pcm1	pericentriolar material 1	0.365598	Cluster 1	1617
Pcnt	Pcnt	pericentrin	0.475309	Cluster 1	1617
Pcnx1	Pcnx1	pecanex 1	0.428525	Cluster 1	1617
Pcp2	Pcp2	Purkinje cell protein 2	2.14863	Cluster 1	1617
Pcsk9	Pcsk9	proprotein convertase subtilisin/kexin type 9	1.63636	Cluster 1	1617
Pcyt2	Pcyt2	phosphate cytidylyltransferase 2, ethanolamine	0.35946	Cluster 1	1617
Pde10a	Pde10a	phosphodiesterase 10A	1.12924	Cluster 1	1617
Pde1c	Pde1c	phosphodiesterase 1C	1.03869	Cluster 1	1617
Pde3b	Pde3b	phosphodiesterase 3B	0.425414	Cluster 1	1617
Pde4dip	Pde4dip	phosphodiesterase 4D interacting protein	0.52463	Cluster 1	1617
Pde5a	Pde5a	phosphodiesterase 5A	1.85862	Cluster 1	1617
Pde9a	Pde9a	phosphodiesterase 9A	0.439241	Cluster 1	1617
Pdk2	Pdk2	pyruvate dehydrogenase kinase 2	0.49143	Cluster 1	1617
Pdp2	Pdp2	pyruvate dehyrogenase phosphatase catalytic subunit 2	0.474944	Cluster 1	1617
Pdpk1	Pdpk1	3-phosphoinositide dependent protein kinase-1	1.06987	Cluster 1	1617
Pdpr	Pdpr	pyruvate dehydrogenase phosphatase regulatory subunit	0.877461	Cluster 1	1617
Pds5a	Pds5a	PDS5 cohesin associated factor A	0.50247	Cluster 1	1617
Pds5b	Pds5b	PDS5 cohesin associated factor B	0.344698	Cluster 1	1617
Pdxdc1	Pdxdc1	pyridoxal-dependent decarboxylase domain containing 1	0.461318	Cluster 1	1617
Pdzk1	Pdzk1	PDZ domain containing 1	0.340108	Cluster 1	1617
Peak1	Peak1	pseudopodium-enriched atypical kinase 1	0.985024	Cluster 1	1617
Perm1	Perm1	PPARGC1 and ESRR induced regulator, muscle 1	0.760167	Cluster 1	1617
Pex1	Pex1	peroxisomal biogenesis factor 1	0.337563	Cluster 1	1617
Pfas	Pfas	phosphoribosylformylglycinamidine synthase	0.339312	Cluster 1	1617
Pfkfb2	Pfkfb2	6-phosphofructo-2-kinase/fructose-2,6-biphosphatase 2	0.486778	Cluster 1	1617
Pgam2	Pgam2	phosphoglycerate mutase 2	0.45147	Cluster 1	1617
Pgap1	Pgap1	post-GPI attachment to proteins inositol deacylase 1	1.01613	Cluster 1	1617
Phc2	Phc2	polyhomeotic homolog 2	0.539387	Cluster 1	1617
Phc3	Phc3	polyhomeotic homolog 3	1.75225	Cluster 1	1617
Phf20	Phf20	PHD finger protein 20	0.519653	Cluster 1	1617
Phf20l1/ENSRNOG00000005486	Phf20l1	PHD finger protein 20-like 1	1.15723	Cluster 1	1617
Phf20l1/ENSRNOG00000046527	Phf20l1	PHD finger protein 20-like 1	0.830866	Cluster 1	1617
Phf3	Phf3	PHD finger protein 3	0.366087	Cluster 1	1617
Phip	Phip	pleckstrin homology domain interacting protein	1.60594	Cluster 1	1617
Phka2	Phka2	phosphorylase kinase, alpha 2	1.38725	Cluster 1	1617
Phlpp2	Phlpp2	PH domain and leucine rich repeat protein phosphatase 2	0.972438	Cluster 1	1617
Phpt1	Phpt1	phosphohistidine phosphatase 1	0.401899	Cluster 1	1617
Pik3c2a	Pik3c2a	phosphatidylinositol-4-phosphate 3-kinase, catalytic subunit type 2 alpha	0.438064	Cluster 1	1617
Pik3ca	Pik3ca	phosphatidylinositol-4,5-bisphosphate 3-kinase, catalytic subunit alpha	0.337277	Cluster 1	1617
Pik3r3	Pik3r3	phosphoinositide-3-kinase regulatory subunit 3	1.55639	Cluster 1	1617
Pikfyve	Pikfyve	phosphoinositide kinase, FYVE-type zinc finger containing	0.450117	Cluster 1	1617
Pkd1	Pkd1	polycystin 1, transient receptor potential channel interacting	0.448521	Cluster 1	1617
Pkib	Pkib	cAMP-dependent protein kinase inhibitor beta	1.38701	Cluster 1	1617
Plag1	Plag1	PLAG1 zinc finger	1.0582	Cluster 1	1617
Plcb4	Plcb4	phospholipase C, beta 4	0.608711	Cluster 1	1617
Plch2	Plch2	phospholipase C, eta 2	0.983888	Cluster 1	1617
Plcxd2	Plcxd2	phosphatidylinositol-specific phospholipase C, X domain containing 2	1.54423	Cluster 1	1617
Plcxd3	Plcxd3	phosphatidylinositol-specific phospholipase C, X domain containing 3	1.46747	Cluster 1	1617
Plekha8	Plekha8	pleckstrin homology domain containing A8	0.557407	Cluster 1	1617
Plekhd1	Plekhd1	pleckstrin homology and coiled-coil domain containing D1	1.20541	Cluster 1	1617
Plekhm1	Plekhm1	pleckstrin homology and RUN domain containing M1	0.254505	Cluster 1	1617
Plekhm3	Plekhm3	pleckstrin homology domain containing M3	0.820913	Cluster 1	1617
Plxdc1	Plxdc1	plexin domain containing 1	0.879484	Cluster 1	1617
Pm20d2	Pm20d2	peptidase M20 domain containing 2	0.744999	Cluster 1	1617
Pms1	Pms1	PMS1 homolog 1, mismatch repair system component	0.445173	Cluster 1	1617
Pnisr	Pnisr	PNN interacting serine and arginine rich protein	0.505966	Cluster 1	1617
Polq	Polq	DNA polymerase theta	0.968311	Cluster 1	1617
Polr1d	Polr1d	RNA polymerase I and III subunit D	0.203143	Cluster 1	1617
Polr3b	Polr3b	RNA polymerase III subunit B	0.389608	Cluster 1	1617
Ppargc1b	Ppargc1b	PPARG coactivator 1 beta	1.9698	Cluster 1	1617
Ppfia1	Ppfia1	PTPRF interacting protein alpha 1	0.550339	Cluster 1	1617
Ppfia4	Ppfia4	PTPRF interacting protein alpha 4	0.933583	Cluster 1	1617
Ppig	Ppig	peptidylprolyl isomerase G	0.275876	Cluster 1	1617
Ppip5k1	Ppip5k1	diphosphoinositol pentakisphosphate kinase 1	0.296935	Cluster 1	1617
Ppm1b	Ppm1b	protein phosphatase, Mg2+/Mn2+ dependent, 1B	0.253413	Cluster 1	1617
Ppm1d	Ppm1d	protein phosphatase, Mg2+/Mn2+ dependent, 1D	0.612892	Cluster 1	1617
Ppm1h	Ppm1h	protein phosphatase, Mg2+/Mn2+ dependent, 1H	0.604095	Cluster 1	1617
Ppm1l	Ppm1l	protein phosphatase, Mg2+/Mn2+ dependent, 1L	0.59339	Cluster 1	1617
Ppp1r17	Ppp1r17	protein phosphatase 1, regulatory subunit 17	1.71319	Cluster 1	1617
Ppp6r2	Ppp6r2	protein phosphatase 6, regulatory subunit 2	0.30263	Cluster 1	1617
Prdm10	Prdm10	PR/SET domain 10	0.587037	Cluster 1	1617
Prdm11	Prdm11	PR/SET domain 11	1.21673	Cluster 1	1617
Prdm15	Prdm15	PR/SET domain 15	0.377156	Cluster 1	1617
Prdm2	Prdm2	PR/SET domain 2	0.324155	Cluster 1	1617
Prdm4	Prdm4	PR/SET domain 4	0.305421	Cluster 1	1617
Prex2	Prex2	phosphatidylinositol-3,4,5-trisphosphate-dependent Rac exchange factor 2	0.614957	Cluster 1	1617
Prkaa1	Prkaa1	protein kinase AMP-activated catalytic subunit alpha 1	0.445785	Cluster 1	1617
Prkaa2	Prkaa2	protein kinase AMP-activated catalytic subunit alpha 2	1.26897	Cluster 1	1617
Prpf4b	Prpf4b	pre-mRNA processing factor 4B	0.474429	Cluster 1	1617
Prr13	Prr13	proline rich 13	0.418837	Cluster 1	1617
Prr14l	Prr14l	proline rich 14-like	0.367578	Cluster 1	1617
Prr35	Prr35	proline rich 35	1.74335	Cluster 1	1617
Prrc2b	Prrc2b	proline-rich coiled-coil 2B	0.727666	Cluster 1	1617
Prrt2	Prrt2	proline-rich transmembrane protein 2	0.928619	Cluster 1	1617
Prss55	Prss55	serine protease 55	0.78592	Cluster 1	1617
Prune1	Prune1	prune exopolyphosphatase 1	0.337813	Cluster 1	1617
Psd3	Psd3	pleckstrin and Sec7 domain containing 3	1.59551	Cluster 1	1617
Pstk	Pstk	phosphoseryl-tRNA kinase	0.251722	Cluster 1	1617
Ptar1	Ptar1	protein prenyltransferase alpha subunit repeat containing 1	1.53212	Cluster 1	1617
Ptcd3	Ptcd3	Pentatricopeptide repeat domain 3	0.265998	Cluster 1	1617
Ptch1	Ptch1	patched 1	0.934038	Cluster 1	1617
Ptchd1	Ptchd1	patched domain containing 1	1.12744	Cluster 1	1617
Ptchd4	Ptchd4	patched domain containing 4	0.930444	Cluster 1	1617
Ptpn4	Ptpn4	protein tyrosine phosphatase, non-receptor type 4	0.71323	Cluster 1	1617
Ptprb	Ptprb	protein tyrosine phosphatase, receptor type, B	0.775815	Cluster 1	1617
Ptprd	Ptprd	protein tyrosine phosphatase, receptor type, D	0.624919	Cluster 1	1617
Ptprj	Ptprj	protein tyrosine phosphatase, receptor type, J	0.600192	Cluster 1	1617
Ptprr	Ptprr	protein tyrosine phosphatase, receptor type, R	1.20034	Cluster 1	1617
Ptprt	Ptprt	protein tyrosine phosphatase, receptor type, T	1.15022	Cluster 1	1617
Ptrh1	Ptrh1	peptidyl-tRNA hydrolase 1 homolog	0.670175	Cluster 1	1617
Pum2	Pum2	pumilio RNA-binding family member 2	0.346664	Cluster 1	1617
Purb	Purb	purine rich element binding protein B	1.52416	Cluster 1	1617
Pus10	Pus10	pseudouridine synthase 10	0.325984	Cluster 1	1617
Pvalb	Pvalb	parvalbumin	1.64751	Cluster 1	1617
Pxn	Pxn	paxillin	1.20484	Cluster 1	1617
Pygo1	Pygo1	pygopus family PHD finger 1	0.673559	Cluster 1	1617
Rab11fip2	Rab11fip2	RAB11 family interacting protein 2	0.795879	Cluster 1	1617
Rab23	Rab23	RAB23, member RAS oncogene family	0.403278	Cluster 1	1617
Rab30	Rab30	RAB30, member RAS oncogene family	0.513648	Cluster 1	1617
Rab3c	Rab3c	RAB3C, member RAS oncogene family	0.864013	Cluster 1	1617
Rab3ip	Rab3ip	RAB3A interacting protein	0.518472	Cluster 1	1617
Rabgap1l	Rabgap1l	RAB GTPase activating protein 1-like	0.836249	Cluster 1	1617
Rad51ap1	Rad51ap1	RAD51 associated protein 1	0.472947	Cluster 1	1617
Rad51d	Rad51d	RAD51 paralog D	0.401489	Cluster 1	1617
Rad52	Rad52	RAD52 homolog, DNA repair protein	0.448669	Cluster 1	1617
Rad54l	Rad54l	RAD54 like	0.746749	Cluster 1	1617
Rad54l2	Rad54l2	RAD54 like 2	1.04576	Cluster 1	1617
Ralgapa2	Ralgapa2	Ral GTPase activating protein catalytic alpha subunit 2	0.736295	Cluster 1	1617
Ralgapb	Ralgapb	Ral GTPase activating protein non-catalytic beta subunit	0.352038	Cluster 1	1617
Ralgps1	Ralgps1	Ral GEF with PH domain and SH3 binding motif 1	0.570215	Cluster 1	1617
Ranbp10	Ranbp10	RAN binding protein 10	0.353993	Cluster 1	1617
Ranbp17	Ranbp17	RAN binding protein 17	0.694266	Cluster 1	1617
Ranbp2/ENSRNOG00000000796	Ranbp2	RAN binding protein 2	0.628675	Cluster 1	1617
Rb1	Rb1	RB transcriptional corepressor 1	0.522122	Cluster 1	1617
Rb1cc1	Rb1cc1	RB1-inducible coiled-coil 1	0.449435	Cluster 1	1617
Rbbp5	Rbbp5	RB binding protein 5, histone lysine methyltransferase complex subunit	0.28509	Cluster 1	1617
Rbfox3	Rbfox3	RNA binding fox-1 homolog 3	0.924955	Cluster 1	1617
Rbm25l1	Rbm25l1	RNA binding motif protein 25-like 1	0.425347	Cluster 1	1617
Rbm27	Rbm27	RNA binding motif protein 27	0.580652	Cluster 1	1617
Rbm33	Rbm33	RNA binding motif protein 33	1.04561	Cluster 1	1617
Rbm41	Rbm41	RNA binding motif protein 41	0.352754	Cluster 1	1617
Rbpj	Rbpj	recombination signal binding protein for immunoglobulin kappa J region	0.413811	Cluster 1	1617
Rc3h1	Rc3h1	ring finger and CCCH-type domains 1	1.83619	Cluster 1	1617
Rc3h2	Rc3h2	ring finger and CCCH-type domains 2	0.704608	Cluster 1	1617
Rcor1/ENSRNOG00000008067	Rcor1	REST corepressor 1	0.587799	Cluster 1	1617
Rdh5	Rdh5	retinol dehydrogenase 5	1.96763	Cluster 1	1617
Relch	Relch	RAB11 binding and LisH domain, coiled-coil and HEAT repeat containing	0.310384	Cluster 1	1617
Retreg3	Retreg3	reticulophagy regulator family member 3	0.263809	Cluster 1	1617
Rev3l	Rev3l	REV3 like, DNA directed polymerase zeta catalytic subunit	0.567563	Cluster 1	1617
Rfesd	Rfesd	Rieske (Fe-S) domain containing	0.462575	Cluster 1	1617
Rfx7	Rfx7	regulatory factor X, 7	0.883039	Cluster 1	1617
RGD1304810	RGD1304810	similar to 6430573F11Rik protein	2.50193	Cluster 1	1617
RGD1305014	RGD1305014	similar to RIKEN cDNA 2310057M21	0.482699	Cluster 1	1617
RGD1305704	RGD1305704	similar to c-Mpl binding protein	0.598978	Cluster 1	1617
RGD1305938	RGD1305938	similar to expressed sequence AW549877	0.436885	Cluster 1	1617
RGD1306227	RGD1306227	similar to 4833420G17Rik protein	0.499616	Cluster 1	1617
RGD1306502	RGD1306502	RIKEN cDNA 6030458C11 gene	0.208643	Cluster 1	1617
RGD1307100	RGD1307100	similar to RIKEN cDNA D630029K19	0.208772	Cluster 1	1617
RGD1308428	RGD1308428	similar to RIKEN cDNA 4931406P16	0.342996	Cluster 1	1617
RGD1308601	RGD1308601	RIKEN cDNA 8030462N17 gene	0.34426	Cluster 1	1617
RGD1310081	RGD1310081	similar to hypothetical protein FLJ13231	0.370247	Cluster 1	1617
RGD1311595	RGD1311595	similar to KIAA2026 protein	0.463111	Cluster 1	1617
RGD1560470	RGD1560470	similar to Gene model 996	0.908433	Cluster 1	1617
RGD1562080	RGD1562080	similar to Hypothetical protein CBG10141	0.64079	Cluster 1	1617
RGD1562811	RGD1562811	RGD1562811	1.43102	Cluster 1	1617
RGD1563986	RGD1563986	similar to RIKEN cDNA E330009J07 gene	1.61394	Cluster 1	1617
Rgl2	Rgl2	ral guanine nucleotide dissociation stimulator-like 2	0.300177	Cluster 1	1617
Rgl3	Rgl3	ral guanine nucleotide dissociation stimulator-like 3	1.71936	Cluster 1	1617
Rgs8	Rgs8	regulator of G-protein signaling 8	1.55859	Cluster 1	1617
Rhebl1	Rhebl1	RHEB like 1	0.555632	Cluster 1	1617
Rhot1	Rhot1	ras homolog family member T1	0.268533	Cluster 1	1617
Ric1	Ric1	RIC1 homolog, RAB6A GEF complex partner 1	0.68628	Cluster 1	1617
Rictor	Rictor	RPTOR independent companion of MTOR, complex 2	1.40755	Cluster 1	1617
Rif1	Rif1	replication timing regulatory factor 1	1.25875	Cluster 1	1617
Rimkla	Rimkla	ribosomal modification protein rimK-like family member A	0.608685	Cluster 1	1617
Rims2	Rims2	regulating synaptic membrane exocytosis 2	0.542432	Cluster 1	1617
Rims3	Rims3	regulating synaptic membrane exocytosis 3	0.962019	Cluster 1	1617
Rlf	Rlf	rearranged L-myc fusion	0.351934	Cluster 1	1617
Rlim/ENSRNOG00000002824	Rlim	ring finger protein, LIM domain interacting	0.757507	Cluster 1	1617
Rmdn3	Rmdn3	regulator of microtubule dynamics 3	0.429543	Cluster 1	1617
Rmnd5a	Rmnd5a	required for meiotic nuclear division 5 homolog A	0.93018	Cluster 1	1617
Rnf103	Rnf103	ring finger protein 103	0.373623	Cluster 1	1617
Rnf152	Rnf152	ring finger protein 152	1.36886	Cluster 1	1617
Rnf169	Rnf169	ring finger protein 169	0.926853	Cluster 1	1617
Rnf182	Rnf182	ring finger protein 182	1.00409	Cluster 1	1617
Rnf19b	Rnf19b	ring finger protein 19B	0.796543	Cluster 1	1617
Ro60	Ro60	Ro60, Y RNA binding protein	1.28506	Cluster 1	1617
Rock1	Rock1	Rho-associated coiled-coil containing protein kinase 1	0.460367	Cluster 1	1617
Rock2	Rock2	Rho-associated coiled-coil containing protein kinase 2	0.738721	Cluster 1	1617
Rora	Rora	RAR-related orphan receptor A	1.7004	Cluster 1	1617
Rpap1	Rpap1	RNA polymerase II associated protein 1	0.297621	Cluster 1	1617
Rpap3	Rpap3	RNA polymerase II associated protein 3	0.260578	Cluster 1	1617
Rprd2	Rprd2	regulation of nuclear pre-mRNA domain containing 2	0.541124	Cluster 1	1617
Rps6ka1	Rps6ka1	ribosomal protein S6 kinase A1	1.62646	Cluster 1	1617
Rps6ka3	Rps6ka3	ribosomal protein S6 kinase A3	0.516682	Cluster 1	1617
Rps6kb1	Rps6kb1	ribosomal protein S6 kinase B1	0.381425	Cluster 1	1617
Rsbn1	Rsbn1	round spermatid basic protein 1	0.753352	Cluster 1	1617
Rsf1	Rsf1	remodeling and spacing factor 1	0.495829	Cluster 1	1617
Rttn	Rttn	rotatin	0.577806	Cluster 1	1617
Rufy2	Rufy2	RUN and FYVE domain containing 2	0.635448	Cluster 1	1617
Ryr1	Ryr1	ryanodine receptor 1	1.13145	Cluster 1	1617
Ryr2	Ryr2	ryanodine receptor 2	0.874397	Cluster 1	1617
Sacs	Sacs	sacsin molecular chaperone	0.555343	Cluster 1	1617
Samd12	Samd12	sterile alpha motif domain containing 12	1.15854	Cluster 1	1617
Samd8	Samd8	sterile alpha motif domain containing 8	0.502109	Cluster 1	1617
Sap30	Sap30	Sin3A associated protein 30	0.637741	Cluster 1	1617
Sass6	Sass6	SAS-6 centriolar assembly protein	1.40622	Cluster 1	1617
Sbk1	Sbk1	SH3 domain binding kinase 1	0.96322	Cluster 1	1617
Sbno1	Sbno1	strawberry notch homolog 1	0.356457	Cluster 1	1617
Scai	Scai	suppressor of cancer cell invasion	1.03515	Cluster 1	1617
Scn2a	Scn2a	sodium voltage-gated channel alpha subunit 2	0.93211	Cluster 1	1617
Scrn1	Scrn1	secernin 1	0.546505	Cluster 1	1617
Sctr	Sctr	secretin receptor	1.30207	Cluster 1	1617
Scyl3	Scyl3	SCY1 like pseudokinase 3	0.344207	Cluster 1	1617
Sdr9c7	Sdr9c7	short chain dehydrogenase/reductase family 9C, member 7	0.213158	Cluster 1	1617
Sec24a	Sec24a	SEC24 homolog A, COPII coat complex component	0.386083	Cluster 1	1617
Sel1l3	Sel1l3	SEL1L family member 3	1.21022	Cluster 1	1617
Sele	Sele	selectin E	0.593106	Cluster 1	1617
Selenoi	Selenoi	selenoprotein I	0.768086	Cluster 1	1617
Selenom	Selenom	selenoprotein M	0.782556	Cluster 1	1617
Selenoo	Selenoo	selenoprotein O	0.39054	Cluster 1	1617
Sema3a	Sema3a	semaphorin 3A	1.04547	Cluster 1	1617
Sema3g	Sema3g	semaphorin 3G	0.99066	Cluster 1	1617
Sema4g	Sema4g	semaphorin 4G	0.736154	Cluster 1	1617
Senp7	Senp7	SUMO specific peptidase 7	0.404876	Cluster 1	1617
Serac1	Serac1	serine active site containing 1	0.427099	Cluster 1	1617
Sesn3	Sesn3	sestrin 3	0.996482	Cluster 1	1617
Sestd1	Sestd1	SEC14 and spectrin domain containing 1	0.547891	Cluster 1	1617
Setbp1	Setbp1	SET binding protein 1	1.68004	Cluster 1	1617
Setd2	Setd2	SET domain containing 2, histone lysine methyltransferase	0.458485	Cluster 1	1617
Setd5	Setd5	SET domain containing 5	0.331956	Cluster 1	1617
Setd7	Setd7	SET domain containing 7, histone lysine methyltransferase	0.859164	Cluster 1	1617
Setx	Setx	senataxin	0.339647	Cluster 1	1617
Sfswap	Sfswap	splicing factor SWAP	0.343463	Cluster 1	1617
Sftpb	Sftpb	surfactant protein B	2.18054	Cluster 1	1617
Sgo1	Sgo1	shugoshin 1	0.380519	Cluster 1	1617
Sgpp2	Sgpp2	sphingosine-1-phosphate phosphatase 2	0.812834	Cluster 1	1617
Sh3gl1	Sh3gl1	SH3 domain containing GRB2 like 1, endophilin A2	0.293414	Cluster 1	1617
Sh3gl2	Sh3gl2	SH3 domain containing GRB2 like 2, endophilin A1	0.695364	Cluster 1	1617
Shf	Shf	Src homology 2 domain containing F	1.56783	Cluster 1	1617
Shisa6	Shisa6	shisa family member 6	1.571	Cluster 1	1617
Shld1	Shld1	shieldin complex subunit 1	0.649462	Cluster 1	1617
Shprh	Shprh	SNF2 histone linker PHD RING helicase	0.462672	Cluster 1	1617
Sim2	Sim2	SIM bHLH transcription factor 2	0.785455	Cluster 1	1617
Sipa1l2	Sipa1l2	signal-induced proliferation-associated 1 like 2	0.558712	Cluster 1	1617
Sirpb3	Sirpb3	signal-regulatory protein beta 3	0.450044	Cluster 1	1617
Ska3	Ska3	spindle and kinetochore associated complex subunit 3	0.283712	Cluster 1	1617
Ski	Ski	SKI proto-oncogene	0.527896	Cluster 1	1617
Skor1	Skor1	SKI family transcriptional corepressor 1	1.85098	Cluster 1	1617
Skor2	Skor2	SKI family transcriptional corepressor 2	2.10208	Cluster 1	1617
Sla	Sla	src-like adaptor	1.66762	Cluster 1	1617
Slc12a2	Slc12a2	solute carrier family 12 member 2	0.516325	Cluster 1	1617
Slc13a1	Slc13a1	solute carrier family 13 member 1	2.45526	Cluster 1	1617
Slc18b1	Slc18b1	solute carrier family 18 member B1	0.560814	Cluster 1	1617
Slc1a6	Slc1a6	solute carrier family 1 member 6	2.0561	Cluster 1	1617
Slc25a16	Slc25a16	solute carrier family 25 member 16	0.303027	Cluster 1	1617
Slc25a40	Slc25a40	solute carrier family 25, member 40	0.593594	Cluster 1	1617
Slc26a2	Slc26a2	solute carrier family 26 member 2	1.36964	Cluster 1	1617
Slc26a6	Slc26a6	solute carrier family 26 member 6	0.35542	Cluster 1	1617
Slc2a6	Slc2a6	solute carrier family 2 member 6	0.262463	Cluster 1	1617
Slc35e2b	Slc35e2b	solute carrier family 35, member E2B	0.588885	Cluster 1	1617
Slc35f2	Slc35f2	solute carrier family 35, member F2	0.647506	Cluster 1	1617
Slc38a1	Slc38a1	solute carrier family 38, member 1	0.803133	Cluster 1	1617
Slc38a9	Slc38a9	solute carrier family 38, member 9	0.378658	Cluster 1	1617
Slc41a3	Slc41a3	solute carrier family 41, member 3	0.787894	Cluster 1	1617
Slc43a2	Slc43a2	solute carrier family 43 member 2	0.700368	Cluster 1	1617
Slc49a4	Slc49a4	solute carrier family 49 member 4	0.261246	Cluster 1	1617
Slc4a4	Slc4a4	solute carrier family 4 member 4	1.18385	Cluster 1	1617
Slc4a7	Slc4a7	solute carrier family 4 member 7	0.566238	Cluster 1	1617
Slc4a8	Slc4a8	solute carrier family 4 member 8	1.62822	Cluster 1	1617
Slc66a1	Slc66a1	solute carrier family 66 member 1	0.677842	Cluster 1	1617
Slc6a5	Slc6a5	solute carrier family 6 member 5	1.47341	Cluster 1	1617
Slc7a14	Slc7a14	solute carrier family 7, member 14	1.7995	Cluster 1	1617
Slc8a1	Slc8a1	solute carrier family 8 member A1	0.74489	Cluster 1	1617
Slc9a3	Slc9a3	solute carrier family 9 member A3	1.62085	Cluster 1	1617
Slc9a7	Slc9a7	solute carrier family 9 member A7	1.71796	Cluster 1	1617
Slf2	Slf2	SMC5-SMC6 complex localization factor 2	0.435601	Cluster 1	1617
Slk	Slk	STE20-like kinase	0.629066	Cluster 1	1617
Smad5	Smad5	SMAD family member 5	0.547105	Cluster 1	1617
Smc1a	Smc1a	structural maintenance of chromosomes 1A	0.306222	Cluster 1	1617
Smc5	Smc5	structural maintenance of chromosomes 5	0.540589	Cluster 1	1617
Smchd1	Smchd1	structural maintenance of chromosomes flexible hinge domain containing 1	0.586355	Cluster 1	1617
Smcr8	Smcr8	SMCR8-C9orf72 complex subunit	0.850991	Cluster 1	1617
Smg1	Smg1	SMG1, nonsense mediated mRNA decay associated PI3K related kinase	1.51175	Cluster 1	1617
Smg5	Smg5	SMG5 nonsense mediated mRNA decay factor	0.239239	Cluster 1	1617
Smg7	Smg7	SMG7 nonsense mediated mRNA decay factor	0.341919	Cluster 1	1617
Smpx	Smpx	small muscle protein, X-linked	1.63984	Cluster 1	1617
Sms	Sms	spermine synthase	0.433713	Cluster 1	1617
Smug1	Smug1	single-strand-selective monofunctional uracil-DNA glycosylase 1	0.304716	Cluster 1	1617
Snrk	Snrk	SNF related kinase	0.613884	Cluster 1	1617
Snrnp48	Snrnp48	small nuclear ribonucleoprotein U11/U12 subunit 48	0.451296	Cluster 1	1617
Sntb2	Sntb2	syntrophin, beta 2	1.34802	Cluster 1	1617
Snx13	Snx13	sorting nexin 13	0.550131	Cluster 1	1617
Snx19	Snx19	sorting nexin 19	0.342936	Cluster 1	1617
Snx30	Snx30	sorting nexin family member 30	0.803992	Cluster 1	1617
Socs4	Socs4	suppressor of cytokine signaling 4	0.641051	Cluster 1	1617
Socs5	Socs5	suppressor of cytokine signaling 5	0.287212	Cluster 1	1617
Socs7	Socs7	suppressor of cytokine signaling 7	0.724075	Cluster 1	1617
Soga1	Soga1	suppressor of glucose, autophagy associated 1	2.47745	Cluster 1	1617
Son	Son	Son DNA binding protein	0.594326	Cluster 1	1617
Sorbs1	Sorbs1	sorbin and SH3 domain containing 1	0.600487	Cluster 1	1617
Sos1	Sos1	SOS Ras/Rac guanine nucleotide exchange factor 1	0.276762	Cluster 1	1617
Sos2	Sos2	SOS Ras/Rho guanine nucleotide exchange factor 2	0.274751	Cluster 1	1617
Sowahb	Sowahb	sosondowah ankyrin repeat domain family member B	1.2789	Cluster 1	1617
Sp5	Sp5	Sp5 transcription factor	1.40921	Cluster 1	1617
Spaca5	Spaca5	sperm acrosome associated 5	1.0568	Cluster 1	1617
Spaca6	Spaca6	sperm acrosome associated 6	0.562183	Cluster 1	1617
Spag5/ENSRNOG00000011777	Spag5	sperm associated antigen 5	0.439989	Cluster 1	1617
Spag9	Spag9	sperm associated antigen 9	0.444465	Cluster 1	1617
Spast	Spast	spastin	0.280384	Cluster 1	1617
Spata2	Spata2	spermatogenesis associated 2	0.561071	Cluster 1	1617
Spata20	Spata20	spermatogenesis associated 20	1.26198	Cluster 1	1617
Specc1	Specc1	sperm antigen with calponin homology and coiled-coil domains 1	0.757679	Cluster 1	1617
Spen	Spen	spen family transcriptional repressor	0.395831	Cluster 1	1617
Sphkap	Sphkap	SPHK1 interactor, AKAP domain containing	0.884381	Cluster 1	1617
Spock1	Spock1	sparc/osteonectin, cwcv and kazal like domains proteoglycan 1	0.764047	Cluster 1	1617
Spop	Spop	speckle type BTB/POZ protein	0.232382	Cluster 1	1617
Sptb	Sptb	spectrin, beta, erythrocytic	1.33261	Cluster 1	1617
Srcap	Srcap	Snf2-related CREBBP activator protein	0.407881	Cluster 1	1617
Srgap1	Srgap1	SLIT-ROBO Rho GTPase activating protein 1	0.581801	Cluster 1	1617
Srgap2	Srgap2	SLIT-ROBO Rho GTPase activating protein 2	1.01785	Cluster 1	1617
Srrm2	Srrm2	serine/arginine repetitive matrix 2	0.488154	Cluster 1	1617
Ssh1	Ssh1	slingshot protein phosphatase 1	0.703115	Cluster 1	1617
Ssh2	Ssh2	slingshot protein phosphatase 2	0.804934	Cluster 1	1617
Sstr3	Sstr3	somatostatin receptor 3	0.808659	Cluster 1	1617
St18	St18	ST18 C2H2C-type zinc finger transcription factor	1.6277	Cluster 1	1617
St3gal3	St3gal3	ST3 beta-galactoside alpha-2,3-sialyltransferase 3	0.335129	Cluster 1	1617
St8sia1	St8sia1	ST8 alpha-N-acetyl-neuraminide alpha-2,8-sialyltransferase 1	0.547765	Cluster 1	1617
St8sia5	St8sia5	ST8 alpha-N-acetyl-neuraminide alpha-2,8-sialyltransferase 5	1.12048	Cluster 1	1617
Stag2	Stag2	stromal antigen 2	0.390303	Cluster 1	1617
Star	Star	steroidogenic acute regulatory protein	0.758819	Cluster 1	1617
Stard4	Stard4	StAR-related lipid transfer domain containing 4	0.722628	Cluster 1	1617
Stard9	Stard9	StAR-related lipid transfer domain containing 9	0.499088	Cluster 1	1617
Stat2	Stat2	signal transducer and activator of transcription 2	0.402605	Cluster 1	1617
Stk10	Stk10	serine/threonine kinase 10	0.515321	Cluster 1	1617
Stk17b	Stk17b	serine/threonine kinase 17b	0.748335	Cluster 1	1617
Stox2	Stox2	storkhead box 2	1.17418	Cluster 1	1617
Strn3	Strn3	striatin 3	0.43799	Cluster 1	1617
Stx3	Stx3	syntaxin 3	0.553036	Cluster 1	1617
Stxbp1	Stxbp1	syntaxin binding protein 1	0.581432	Cluster 1	1617
Stxbp5l	Stxbp5l	syntaxin binding protein 5-like	1.73763	Cluster 1	1617
Sufu	Sufu	SUFU negative regulator of hedgehog signaling	0.459975	Cluster 1	1617
Susd6	Susd6	sushi domain containing 6	0.734456	Cluster 1	1617
Suz12	Suz12	SUZ12 polycomb repressive complex 2 subunit	0.437077	Cluster 1	1617
Sv2c	Sv2c	synaptic vesicle glycoprotein 2c	1.2034	Cluster 1	1617
Svep1	Svep1	sushi, von Willebrand factor type A, EGF and pentraxin domain containing 1	1.69248	Cluster 1	1617
Sybu	Sybu	syntabulin	0.56527	Cluster 1	1617
Syce1	Syce1	synaptonemal complex central element protein 1	1.50306	Cluster 1	1617
Syn3	Syn3	synapsin III	0.947852	Cluster 1	1617
Syncrip	Syncrip	synaptotagmin binding, cytoplasmic RNA interacting protein	0.371375	Cluster 1	1617
Syne1	Syne1	spectrin repeat containing nuclear envelope protein 1	0.989373	Cluster 1	1617
Sypl2	Sypl2	synaptophysin-like 2	1.24702	Cluster 1	1617
Syt12	Syt12	synaptotagmin 12	1.00666	Cluster 1	1617
Syt14	Syt14	synaptotagmin 14	1.13834	Cluster 1	1617
Syt2	Syt2	synaptotagmin 2	2.07266	Cluster 1	1617
Syt9	Syt9	synaptotagmin 9	1.01114	Cluster 1	1617
Sytl1	Sytl1	synaptotagmin-like 1	1.36772	Cluster 1	1617
Szt2	Szt2	SZT2 subunit of KICSTOR complex	0.428451	Cluster 1	1617
Tab3	Tab3	TGF-beta activated kinase 1 (MAP3K7) binding protein 3	0.792042	Cluster 1	1617
Taok1	Taok1	TAO kinase 1	0.940036	Cluster 1	1617
Taok3	Taok3	TAO kinase 3	0.395678	Cluster 1	1617
Tarbp1	Tarbp1	TAR (HIV-1) RNA binding protein 1	0.659398	Cluster 1	1617
Tarbp2	Tarbp2	TARBP2 subunit of RISC loading complex	0.222384	Cluster 1	1617
Tas1r2	Tas1r2	taste 1 receptor member 2	0.426693	Cluster 1	1617
Tasor	Tasor	transcription activation suppressor	0.655696	Cluster 1	1617
Tbc1d1	Tbc1d1	TBC1 domain family member 1	0.546785	Cluster 1	1617
Tbc1d16	Tbc1d16	TBC1 domain family, member 16	1.23629	Cluster 1	1617
Tbc1d4	Tbc1d4	TBC1 domain family, member 4	1.15752	Cluster 1	1617
Tbc1d8	Tbc1d8	TBC1 domain family, member 8	0.632551	Cluster 1	1617
Tbck	Tbck	TBC1 domain containing kinase	0.488094	Cluster 1	1617
Tead1	Tead1	TEA domain transcription factor 1	1.43781	Cluster 1	1617
Tenm1	Tenm1	teneurin transmembrane protein 1	2.06455	Cluster 1	1617
Tet1	Tet1	tet methylcytosine dioxygenase 1	1.28038	Cluster 1	1617
Tet3	Tet3	tet methylcytosine dioxygenase 3	1.56677	Cluster 1	1617
Tex11	Tex11	testis expressed 11	0.432765	Cluster 1	1617
Tex13b	Tex13b	testis expressed 13B	1.1356	Cluster 1	1617
Tex14	Tex14	testis expressed 14, intercellular bridge forming factor	1.91169	Cluster 1	1617
Tfap2a	Tfap2a	transcription factor AP-2 alpha	2.02457	Cluster 1	1617
Tfap2b	Tfap2b	transcription factor AP-2 beta	2.14657	Cluster 1	1617
Tfdp2	Tfdp2	transcription factor Dp-2	0.444236	Cluster 1	1617
Tff3	Tff3	trefoil factor 3	2.49337	Cluster 1	1617
Thoc2	Thoc2	THO complex 2	0.854421	Cluster 1	1617
Thsd7a	Thsd7a	thrombospondin type 1 domain containing 7A	0.815181	Cluster 1	1617
Tiam1	Tiam1	TIAM Rac1 associated GEF 1	1.05811	Cluster 1	1617
Timp4	Timp4	TIMP metallopeptidase inhibitor 4	1.14135	Cluster 1	1617
Tlcd2	Tlcd2	TLC domain containing 2	0.391009	Cluster 1	1617
Tlcd4	Tlcd4	TLC domain containing 4	0.959651	Cluster 1	1617
Tldc2	Tldc2	TBC/LysM-associated domain containing 2	1.91299	Cluster 1	1617
Tle2	Tle2	TLE family member 2, transcriptional corepressor	0.8651	Cluster 1	1617
Tlnrd1	Tlnrd1	talin rod domain containing 1	0.463427	Cluster 1	1617
Tlx3	Tlx3	T-cell leukemia, homeobox 3	2.39188	Cluster 1	1617
Tm6sf1	Tm6sf1	transmembrane 6 superfamily member 1	0.463359	Cluster 1	1617
Tmed8	Tmed8	transmembrane p24 trafficking protein family member 8	0.964668	Cluster 1	1617
Tmem104	Tmem104	transmembrane protein 104	0.456793	Cluster 1	1617
Tmem120b	Tmem120b	transmembrane protein 120B	0.52503	Cluster 1	1617
Tmem161b	Tmem161b	transmembrane protein 161B	0.40528	Cluster 1	1617
Tmem170b	Tmem170b	transmembrane protein 170B	1.25955	Cluster 1	1617
Tmem200b	Tmem200b	transmembrane protein 200B	1.39709	Cluster 1	1617
Tmem201	Tmem201	transmembrane protein 201	0.411585	Cluster 1	1617
Tmem207	Tmem207	transmembrane protein 207	0.376444	Cluster 1	1617
Tmem229b	Tmem229b	transmembrane protein 229B	0.739419	Cluster 1	1617
Tmem245	Tmem245	transmembrane protein 245	0.916188	Cluster 1	1617
Tmem266	Tmem266	transmembrane protein 266	0.854013	Cluster 1	1617
Tmem38a	Tmem38a	transmembrane protein 38a	0.362882	Cluster 1	1617
Tmem51	Tmem51	transmembrane protein 51	0.666877	Cluster 1	1617
Tmem52b	Tmem52b	transmembrane protein 52B	0.389305	Cluster 1	1617
Tmem62	Tmem62	transmembrane protein 62	0.561013	Cluster 1	1617
Tmem63c	Tmem63c	transmembrane protein 63c	1.00324	Cluster 1	1617
Tmem65	Tmem65	transmembrane protein 65	0.547835	Cluster 1	1617
Tmem68	Tmem68	transmembrane protein 68	0.383565	Cluster 1	1617
Tmem82	Tmem82	transmembrane protein 82	0.779608	Cluster 1	1617
Tmf1	Tmf1	TATA element modulatory factor 1	0.4494	Cluster 1	1617
Tmigd1	Tmigd1	transmembrane and immunoglobulin domain containing 1	0.328181	Cluster 1	1617
Tmod4	Tmod4	tropomodulin 4	0.542298	Cluster 1	1617
Tmppe	Tmppe	transmembrane protein with metallophosphoesterase domain	0.518368	Cluster 1	1617
Tmprss15	Tmprss15	transmembrane serine protease 15	2.50069	Cluster 1	1617
Tmtc2	Tmtc2	transmembrane O-mannosyltransferase targeting cadherins 2	0.967582	Cluster 1	1617
Tmtc3	Tmtc3	transmembrane O-mannosyltransferase targeting cadherins 3	0.57349	Cluster 1	1617
Tnfaip3	Tnfaip3	TNF alpha induced protein 3	0.635475	Cluster 1	1617
Tnik	Tnik	TRAF2 and NCK interacting kinase	0.615881	Cluster 1	1617
Tnks	Tnks	tankyrase	1.00135	Cluster 1	1617
Tnks2/ENSRNOG00000059776	Tnks2	tankyrase 2	0.898898	Cluster 1	1617
Tnr	Tnr	tenascin R	1.18853	Cluster 1	1617
Tnrc6b	Tnrc6b	trinucleotide repeat containing adaptor 6B	0.393972	Cluster 1	1617
Tnrc6c	Tnrc6c	trinucleotide repeat containing adaptor 6C	0.735368	Cluster 1	1617
Topbp1	Topbp1	DNA topoisomerase II binding protein 1	0.371155	Cluster 1	1617
Tor2a	Tor2a	torsin family 2, member A	0.271282	Cluster 1	1617
Tpd52l1	Tpd52l1	TPD52 like 1	0.929471	Cluster 1	1617
Tpd52l2	Tpd52l2	TPD52 like 2	0.217194	Cluster 1	1617
Tpp2	Tpp2	tripeptidyl peptidase 2	0.286969	Cluster 1	1617
Tpr	Tpr	translocated promoter region, nuclear basket protein	0.361296	Cluster 1	1617
Tprn	Tprn	taperin	0.947195	Cluster 1	1617
Trabd2b	Trabd2b	TraB domain containing 2B	1.41136	Cluster 1	1617
Traf6	Traf6	TNF receptor associated factor 6	0.770268	Cluster 1	1617
Trappc8	Trappc8	trafficking protein particle complex 8	0.376944	Cluster 1	1617
Trhde	Trhde	thyrotropin-releasing hormone degrading enzyme	0.851733	Cluster 1	1617
Trim3	Trim3	tripartite motif-containing 3	0.619426	Cluster 1	1617
Trim31	Trim31	tripartite motif-containing 31	0.463646	Cluster 1	1617
Trim33	Trim33	tripartite motif-containing 33	0.511628	Cluster 1	1617
Trim67	Trim67	tripartite motif-containing 67	1.50436	Cluster 1	1617
Trip11	Trip11	thyroid hormone receptor interactor 11	0.493789	Cluster 1	1617
Trip12	Trip12	thyroid hormone receptor interactor 12	0.315716	Cluster 1	1617
Trmo	Trmo	tRNA methyltransferase O	0.32872	Cluster 1	1617
Trmt44	Trmt44	tRNA methyltransferase 44	0.297563	Cluster 1	1617
Trmt9b	Trmt9b	tRNA methyltransferase 9B (putative)	1.58919	Cluster 1	1617
Trpc3	Trpc3	transient receptor potential cation channel, subfamily C, member 3	1.14185	Cluster 1	1617
Trpc5	Trpc5	transient receptor potential cation channel, subfamily C, member 5	1.14505	Cluster 1	1617
Trpm7	Trpm7	transient receptor potential cation channel, subfamily M, member 7	0.565186	Cluster 1	1617
Trps1	Trps1	transcriptional repressor GATA binding 1	1.0636	Cluster 1	1617
Tsc1	Tsc1	TSC complex subunit 1	0.725762	Cluster 1	1617
Tspan1	Tspan1	tetraspanin 1	1.13809	Cluster 1	1617
Tspan4/ENSRNOG00000049324	Tspan4	tetraspanin 4	0.838366	Cluster 1	1617
Tspan9	Tspan9	tetraspanin 9	1.28563	Cluster 1	1617
Tstd2	Tstd2	thiosulfate sulfurtransferase like domain containing 2	0.447534	Cluster 1	1617
Ttbk2	Ttbk2	tau tubulin kinase 2	1.4892	Cluster 1	1617
Ttc17	Ttc17	tetratricopeptide repeat domain 17	0.380481	Cluster 1	1617
Ttc39b	Ttc39b	tetratricopeptide repeat domain 39B	1.1871	Cluster 1	1617
Ttf1	Ttf1	transcription termination factor 1	0.361866	Cluster 1	1617
Ttll4	Ttll4	tubulin tyrosine ligase like 4	0.701333	Cluster 1	1617
Ttll5	Ttll5	tubulin tyrosine ligase like 5	0.66118	Cluster 1	1617
Ttyh2	Ttyh2	tweety family member 2	0.751205	Cluster 1	1617
Tube1	Tube1	tubulin, epsilon 1	0.665027	Cluster 1	1617
Tubgcp6	Tubgcp6	tubulin, gamma complex associated protein 6	0.38385	Cluster 1	1617
Tulp4	Tulp4	TUB like protein 4	0.976181	Cluster 1	1617
Tut7	Tut7	terminal uridylyl transferase 7	0.685492	Cluster 1	1617
Tyk2	Tyk2	tyrosine kinase 2	0.358131	Cluster 1	1617
U2surp	U2surp	U2 snRNP-associated SURP domain containing	0.45628	Cluster 1	1617
Ubash3b	Ubash3b	ubiquitin associated and SH3 domain containing, B	0.921977	Cluster 1	1617
Ube2g1	Ube2g1	ubiquitin-conjugating enzyme E2G 1	0.389095	Cluster 1	1617
Ube4a	Ube4a	ubiquitination factor E4A	0.31778	Cluster 1	1617
Ubn1	Ubn1	ubinuclein 1	0.361074	Cluster 1	1617
Ubn2	Ubn2	ubinuclein 2	0.550854	Cluster 1	1617
Ubr1	Ubr1	ubiquitin protein ligase E3 component n-recognin 1	0.855787	Cluster 1	1617
Ubr2	Ubr2	ubiquitin protein ligase E3 component n-recognin 2	0.536848	Cluster 1	1617
Ubr3	Ubr3	ubiquitin protein ligase E3 component n-recognin 3	0.509329	Cluster 1	1617
Ubr4	Ubr4	ubiquitin protein ligase E3 component n-recognin 4	0.495312	Cluster 1	1617
Ubr5	Ubr5	ubiquitin protein ligase E3 component n-recognin 5	0.631788	Cluster 1	1617
Ubtd2	Ubtd2	ubiquitin domain containing 2	0.464648	Cluster 1	1617
Ubtf	Ubtf	upstream binding transcription factor	0.27526	Cluster 1	1617
Uevld	Uevld	UEV and lactate/malate dehyrogenase domains	0.457133	Cluster 1	1617
Uhmk1	Uhmk1	U2AF homology motif kinase 1	1.10244	Cluster 1	1617
Uhrf1bp1	Uhrf1bp1	UHRF1 binding protein 1	0.991099	Cluster 1	1617
Unc13c	Unc13c	unc-13 homolog C	1.76211	Cluster 1	1617
Unc5b	Unc5b	unc-5 netrin receptor B	0.816363	Cluster 1	1617
Unc5c	Unc5c	unc-5 netrin receptor C	1.17548	Cluster 1	1617
Unc80	Unc80	unc-80 homolog, NALCN channel complex subunit	0.676336	Cluster 1	1617
Uncx	Uncx	UNC homeobox	1.66575	Cluster 1	1617
Uprt	Uprt	uracil phosphoribosyltransferase homolog	0.82454	Cluster 1	1617
Urb2	Urb2	URB2 ribosome biogenesis homolog	0.332134	Cluster 1	1617
Usp24	Usp24	ubiquitin specific peptidase 24	0.693992	Cluster 1	1617
Usp28	Usp28	ubiquitin specific peptidase 28	0.531103	Cluster 1	1617
Usp3	Usp3	ubiquitin specific peptidase 3	0.75774	Cluster 1	1617
Usp33	Usp33	ubiquitin specific peptidase 33	0.584414	Cluster 1	1617
Usp34	Usp34	ubiquitin specific peptidase 34	0.335518	Cluster 1	1617
Usp37	Usp37	ubiquitin specific peptidase 37	0.340011	Cluster 1	1617
Usp45	Usp45	ubiquitin specific peptidase 45	0.530153	Cluster 1	1617
Usp6nl	Usp6nl	USP6 N-terminal like	0.462132	Cluster 1	1617
Utp20	Utp20	UTP20 small subunit processome component	0.289189	Cluster 1	1617
Vash1	Vash1	vasohibin 1	0.739046	Cluster 1	1617
Vax2	Vax2	ventral anterior homeobox 2	1.00402	Cluster 1	1617
Vcpip1	Vcpip1	valosin containing protein interacting protein 1	0.639884	Cluster 1	1617
Vps13a	Vps13a	vacuolar protein sorting 13 homolog A	0.94449	Cluster 1	1617
Vps13c	Vps13c	vacuolar protein sorting 13 homolog C	0.569007	Cluster 1	1617
Vps13d	Vps13d	vacuolar protein sorting 13 homolog D	0.392593	Cluster 1	1617
Vps36	Vps36	vacuolar protein sorting 36 homolog	0.345782	Cluster 1	1617
Vtcn1	Vtcn1	V-set domain containing T cell activation inhibitor 1	0.726271	Cluster 1	1617
Vwce	Vwce	von Willebrand factor C and EGF domains	1.89494	Cluster 1	1617
Wac	Wac	WW domain containing adaptor with coiled-coil	0.358474	Cluster 1	1617
Wapl	Wapl	WAPL cohesin release factor	0.474827	Cluster 1	1617
Washc2c	Washc2c	WASH complex subunit 2C	0.494196	Cluster 1	1617
Washc4	Washc4	WASH complex subunit 4	0.576446	Cluster 1	1617
Wdfy3	Wdfy3	WD repeat and FYVE domain containing 3	0.808793	Cluster 1	1617
Wdr19	Wdr19	WD repeat domain 19	0.348178	Cluster 1	1617
Wdr44	Wdr44	WD repeat domain 44	0.425877	Cluster 1	1617
Wdr66	Wdr66	WD repeat domain 66	1.64542	Cluster 1	1617
Wdr82	Wdr82	WD repeat domain 82	0.505296	Cluster 1	1617
Whsc1	Whsc1	Wolf-Hirschhorn syndrome candidate 1	0.738398	Cluster 1	1617
Wif1	Wif1	Wnt inhibitory factor 1	1.15487	Cluster 1	1617
Wrap73	Wrap73	WD repeat containing, antisense to TP73	0.229616	Cluster 1	1617
Wscd2	Wscd2	WSC domain containing 2	0.969639	Cluster 1	1617
Xiap	Xiap	X-linked inhibitor of apoptosis	0.788801	Cluster 1	1617
Xkr7	Xkr7	XK related 7	1.41995	Cluster 1	1617
Xpr1	Xpr1	xenotropic and polytropic retrovirus receptor 1	0.490569	Cluster 1	1617
Xrn1	Xrn1	5'-3' exoribonuclease 1	0.895769	Cluster 1	1617
Yod1	Yod1	YOD1 deubiquitinase	0.67202	Cluster 1	1617
Ythdc2	Ythdc2	YTH domain containing 2	0.563054	Cluster 1	1617
Zbed4	Zbed4	zinc finger, BED-type containing 4	0.394699	Cluster 1	1617
Zbed6	Zbed6	zinc finger, BED-type containing 6	2.50934	Cluster 1	1617
Zbtb25	Zbtb25	zinc finger and BTB domain containing 25	0.657614	Cluster 1	1617
Zbtb34	Zbtb34	zinc finger and BTB domain containing 34	0.394711	Cluster 1	1617
Zbtb40	Zbtb40	zinc finger and BTB domain containing 40	0.701871	Cluster 1	1617
Zbtb41	Zbtb41	zinc finger and BTB domain containing 41	0.960248	Cluster 1	1617
Zbtb44	Zbtb44	zinc finger and BTB domain containing 44	0.758958	Cluster 1	1617
Zbtb46	Zbtb46	zinc finger and BTB domain containing 46	1.46277	Cluster 1	1617
Zc3h12c	Zc3h12c	zinc finger CCCH type containing 12C	1.14424	Cluster 1	1617
Zc3h13	Zc3h13	zinc finger CCCH type containing 13	0.331442	Cluster 1	1617
Zcchc2	Zcchc2	zinc finger CCHC-type containing 2	0.485196	Cluster 1	1617
Zcchc6	Zcchc6	zinc finger CCHC-type containing 6	0.406461	Cluster 1	1617
Zdhhc17	Zdhhc17	zinc finger, DHHC-type containing 17	0.499694	Cluster 1	1617
Zdhhc21	Zdhhc21	zinc finger, DHHC-type containing 21	1.58417	Cluster 1	1617
Zfand5	Zfand5	zinc finger AN1-type containing 5	0.465396	Cluster 1	1617
Zfc3h1	Zfc3h1	zinc finger, C3H1-type containing	0.323507	Cluster 1	1617
Zfp106	Zfp106	zinc finger protein 106	0.712534	Cluster 1	1617
Zfp131	Zfp131	zinc finger protein 131	0.375715	Cluster 1	1617
Zfp136	Zfp136	zinc finger protein 136	0.497044	Cluster 1	1617
Zfp148	Zfp148	zinc finger protein 148	0.376262	Cluster 1	1617
Zfp169	Zfp169	zinc finger protein 169	0.806227	Cluster 1	1617
Zfp192	Zfp192	zinc finger protein 192	2.62608	Cluster 1	1617
Zfp236	Zfp236	zinc finger protein 236	0.939442	Cluster 1	1617
Zfp266	Zfp266	zinc finger protein 266	0.524543	Cluster 1	1617
Zfp287	Zfp287	zinc finger protein 287	0.375581	Cluster 1	1617
Zfp292	Zfp292	zinc finger protein 292	0.56626	Cluster 1	1617
Zfp318	Zfp318	zinc finger protein 318	0.475966	Cluster 1	1617
Zfp322a	Zfp322a	zinc finger protein 322a	0.42448	Cluster 1	1617
Zfp329	Zfp329	zinc finger protein 329	0.393756	Cluster 1	1617
Zfp341	Zfp341	zinc finger protein 341	0.314844	Cluster 1	1617
Zfp35	Zfp35	zinc finger protein 35	0.237558	Cluster 1	1617
Zfp354c	Zfp354c	zinc finger protein 354C	0.446107	Cluster 1	1617
Zfp385b	Zfp385b	zinc finger protein 385B	0.919524	Cluster 1	1617
Zfp385c	Zfp385c	zinc finger protein 385C	2.15612	Cluster 1	1617
Zfp397	Zfp397	zinc finger protein 397	0.731998	Cluster 1	1617
Zfp398	Zfp398	zinc finger protein 398	0.478494	Cluster 1	1617
Zfp407	Zfp407	zinc finger protein 407	0.347705	Cluster 1	1617
Zfp41	Zfp41	zinc finger protein 41	0.503584	Cluster 1	1617
Zfp445	Zfp445	zinc finger protein 445	0.611173	Cluster 1	1617
Zfp462	Zfp462	zinc finger protein 462	0.514078	Cluster 1	1617
Zfp507	Zfp507	zinc finger protein 507	0.496112	Cluster 1	1617
Zfp521	Zfp521	zinc finger protein 521	1.2194	Cluster 1	1617
Zfp536	Zfp536	zinc finger protein 536	0.7415	Cluster 1	1617
Zfp560	Zfp560	zinc finger protein 560	0.356155	Cluster 1	1617
Zfp592	Zfp592	zinc finger protein 592	0.38186	Cluster 1	1617
Zfp605	Zfp605	zinc finger protein 605	0.747972	Cluster 1	1617
Zfp609	Zfp609	zinc finger protein 609	0.424912	Cluster 1	1617
Zfp618	Zfp618	zinc finger protein 618	0.998707	Cluster 1	1617
Zfp638	Zfp638	zinc finger protein 638	0.343902	Cluster 1	1617
Zfp652	Zfp652	zinc finger protein 652	0.830384	Cluster 1	1617
Zfp653	Zfp653	zinc finger protein 653	0.345187	Cluster 1	1617
Zfp654	Zfp654	zinc finger protein 654	0.683277	Cluster 1	1617
Zfp703	Zfp703	zinc finger protein 703	0.549831	Cluster 1	1617
Zfp704	Zfp704	zinc finger protein 704	1.57682	Cluster 1	1617
Zfp709l1	Zfp709l1	zinc finger protein 709-like 1	0.788907	Cluster 1	1617
Zfp748	Zfp748	zinc finger protein 748	0.447497	Cluster 1	1617
Zfp770	Zfp770	zinc finger protein 770	0.51252	Cluster 1	1617
Zfp78	Zfp78	zinc finger protein 78	0.549971	Cluster 1	1617
Zfp827	Zfp827	zinc finger protein 827	0.69529	Cluster 1	1617
Zfp84/ENSRNOG00000029043	Zfp84	zinc finger protein 84	0.394837	Cluster 1	1617
Zfp862	Zfp862	zinc finger protein 862	0.99849	Cluster 1	1617
Zfp871	Zfp871	zinc finger protein 871	1.68173	Cluster 1	1617
Zfp874b	Zfp874b	zinc finger protein 874b	0.43118	Cluster 1	1617
Zfp91	Zfp91	zinc finger protein 91	0.417632	Cluster 1	1617
Zfp955a	Zfp955a	zinc finger protein 955A	0.362345	Cluster 1	1617
Zfpm2	Zfpm2	zinc finger protein, multitype 2	1.17198	Cluster 1	1617
Zfx	Zfx	zinc finger protein X-linked	0.495246	Cluster 1	1617
Zfyve26	Zfyve26	zinc finger FYVE-type containing 26	0.475732	Cluster 1	1617
Zfyve28	Zfyve28	zinc finger FYVE-type containing 28	0.906236	Cluster 1	1617
Zfyve9	Zfyve9	zinc finger FYVE-type containing 9	0.383624	Cluster 1	1617
Zgpat	Zgpat	zinc finger CCCH-type and G-patch domain containing	0.432042	Cluster 1	1617
Zhx3	Zhx3	zinc fingers and homeoboxes 3	0.852661	Cluster 1	1617
Zic1	Zic1	Zic family member 1	1.48452	Cluster 1	1617
Zic2	Zic2	Zic family member 2	1.33922	Cluster 1	1617
Zkscan1	Zkscan1	zinc finger with KRAB and SCAN domains 1	0.644413	Cluster 1	1617
Zkscan8	Zkscan8	zinc finger with KRAB and SCAN domains 8	0.549178	Cluster 1	1617
Zmiz1	Zmiz1	zinc finger, MIZ-type containing 1	0.592548	Cluster 1	1617
Zmynd8	Zmynd8	zinc finger, MYND-type containing 8	0.396512	Cluster 1	1617
Znrf2	Znrf2	zinc and ring finger 2	0.528133	Cluster 1	1617
Zranb1	Zranb1	zinc finger RANBP2-type containing 1	0.561487	Cluster 1	1617
Zscan30	Zscan30	zinc finger and SCAN domain containing 30	0.43311	Cluster 1	1617
Zswim4	Zswim4	zinc finger, SWIM-type containing 4	0.461396	Cluster 1	1617
Zyg11b	Zyg11b	zyg-11 family member B, cell cycle regulator	1.60147	Cluster 1	1617
Zzef1	Zzef1	zinc finger ZZ-type and EF-hand domain containing 1	0.675468	Cluster 1	1617
A3galt2	A3galt2	alpha 1,3-galactosyltransferase 2	0.796148	Cluster 2	1259
A4galt	A4galt	alpha 1,4-galactosyltransferase (P blood group)	2.56163	Cluster 2	1259
AABR07002680.2	AABR07002680.2	bromodomain containing 8	2.36149	Cluster 2	1259
AABR07008608.1	AABR07008608.1	S100 calcium binding protein A9	0.347205	Cluster 2	1259
AABR07034648.1	AABR07034648.1	2'-deoxynucleoside 5'-phosphate N-hydrolase 1	1.75105	Cluster 2	1259
AABR07044364.1	AABR07044364.1	RT1 class I histocompatibility antigen, AA alpha chain-like	1.50831	Cluster 2	1259
AABR07044383.1	AABR07044383.1	cytochrome P450, family 2, subfamily C, polypeptide 6, variant 1	0.636886	Cluster 2	1259
AABR07045485.1	AABR07045485.1	crystallin beta-gamma domain containing 1	1.92326	Cluster 2	1259
AABR07045786.1	AABR07045786.1	leucine-rich repeats and death domain containing 1	1.65842	Cluster 2	1259
AABR07051251.1	AABR07051251.1	tetraspanin 31	1.76774	Cluster 2	1259
AABR07052431.1	AABR07052431.1	purinergic receptor P2X 2	2.86158	Cluster 2	1259
AABR07053509.2	AABR07053509.2	calcium/calmodulin-dependent protein kinase II inhibitor 2	1.14195	Cluster 2	1259
AABR07058406.1	AABR07058406.1	doublesex- and mab-3-related transcription factor C2-like	1.04725	Cluster 2	1259
AABR07071244.1	AABR07071244.1	defensin beta 15	0.442147	Cluster 2	1259
Abcc3	Abcc3	ATP binding cassette subfamily C member 3	0.960268	Cluster 2	1259
Abhd14b	Abhd14b	abhydrolase domain containing 14b	0.678073	Cluster 2	1259
Abi3bp	Abi3bp	ABI family member 3 binding protein	1.07089	Cluster 2	1259
AC096792.1	AC096792.1	transmembrane protein 185A	2.64202	Cluster 2	1259
AC105604.1	AC105604.1	HECT domain E3 ubiquitin protein ligase 2	0.91784	Cluster 2	1259
AC128960.3	AC128960.3	transgelin-3	1.16241	Cluster 2	1259
AC129824.1	AC129824.1	timeless interacting protein	1.53935	Cluster 2	1259
AC130146.1	AC130146.1	leucine-rich pentatricopeptide repeat containing	1.9614	Cluster 2	1259
Acad11	Acad11	acyl-CoA dehydrogenase family, member 11	0.622879	Cluster 2	1259
Adamts13	Adamts13	ADAM metallopeptidase with thrombospondin type 1 motif, 13	0.99922	Cluster 2	1259
Adamts9	Adamts9	ADAM metallopeptidase with thrombospondin type 1 motif, 9	0.888341	Cluster 2	1259
Adamtsl4	Adamtsl4	ADAMTS-like 4	1.80069	Cluster 2	1259
Adcy6	Adcy6	adenylate cyclase 6	0.776621	Cluster 2	1259
Adgre5	Adgre5	adhesion G protein-coupled receptor E5	0.567719	Cluster 2	1259
Adh6	Adh6	alcohol dehydrogenase 6 (class V)	2.17537	Cluster 2	1259
Adm	Adm	adrenomedullin	1.11348	Cluster 2	1259
Adprm	Adprm	ADP-ribose/CDP-alcohol diphosphatase, manganese-dependent	0.251933	Cluster 2	1259
Aga	Aga	aspartylglucosaminidase	0.635561	Cluster 2	1259
Agtr1a	Agtr1a	angiotensin II receptor, type 1a	1.64612	Cluster 2	1259
Agtr1b	Agtr1b	angiotensin II receptor, type 1b	2.75022	Cluster 2	1259
Ahr	Ahr	aryl hydrocarbon receptor	0.706767	Cluster 2	1259
Aif1l	Aif1l	allograft inflammatory factor 1-like	0.784009	Cluster 2	1259
Aim1	Aim1	absent in melanoma 1	1.61482	Cluster 2	1259
Akr1b1	Akr1b1	aldo-keto reductase family 1 member B	0.406209	Cluster 2	1259
Aldh1a1	Aldh1a1	aldehyde dehydrogenase 1 family, member A1	0.92922	Cluster 2	1259
Aldh1a7	Aldh1a7	aldehyde dehydrogenase family 1, subfamily A7	1.46994	Cluster 2	1259
Aldh3a1	Aldh3a1	aldehyde dehydrogenase 3 family, member A1	1.52806	Cluster 2	1259
Alk	Alk	ALK receptor tyrosine kinase	0.994641	Cluster 2	1259
Alpk2	Alpk2	alpha-kinase 2	1.04041	Cluster 2	1259
Amtn	Amtn	amelotin	2.5742	Cluster 2	1259
Angptl1	Angptl1	angiopoietin-like 1	1.40168	Cluster 2	1259
Ankef1	Ankef1	ankyrin repeat and EF-hand domain containing 1	1.69014	Cluster 2	1259
Ankle1	Ankle1	ankyrin repeat and LEM domain containing 1	1.64836	Cluster 2	1259
Ankra2	Ankra2	ankyrin repeat family A member 2	0.873509	Cluster 2	1259
Ankrd37	Ankrd37	ankyrin repeat domain 37	0.427132	Cluster 2	1259
Ano6	Ano6	anoctamin 6	0.774914	Cluster 2	1259
Ano9	Ano9	anoctamin 9	2.35713	Cluster 2	1259
Anxa10	Anxa10	annexin A10	1.89387	Cluster 2	1259
Anxa2	Anxa2	annexin A2	1.06186	Cluster 2	1259
Anxa4	Anxa4	annexin A4	1.06897	Cluster 2	1259
Anxa5	Anxa5	annexin A5	0.895297	Cluster 2	1259
Anxa7	Anxa7	annexin A7	0.407434	Cluster 2	1259
Aoc3	Aoc3	amine oxidase, copper containing 3	1.06802	Cluster 2	1259
Ap1m2	Ap1m2	adaptor related protein complex 1 subunit mu 2	2.24089	Cluster 2	1259
Ap1s3	Ap1s3	adaptor related protein complex 1 subunit sigma 3	1.03252	Cluster 2	1259
Apcs	Apcs	amyloid P component, serum	2.57248	Cluster 2	1259
Aplnr	Aplnr	apelin receptor	0.728866	Cluster 2	1259
Apol9a	Apol9a	apolipoprotein L 9a	1.1152	Cluster 2	1259
Apool	Apool	apolipoprotein O-like	0.50387	Cluster 2	1259
Aprt	Aprt	adenine phosphoribosyl transferase	0.336149	Cluster 2	1259
Arfip1	Arfip1	ADP-ribosylation factor interacting protein 1	0.485974	Cluster 2	1259
Arhgap11a	Arhgap11a	Rho GTPase activating protein 11A	0.995207	Cluster 2	1259
Arhgap36	Arhgap36	Rho GTPase activating protein 36	1.85897	Cluster 2	1259
Arhgap8	Arhgap8	Rho GTPase activating protein 8	1.77045	Cluster 2	1259
Arhgef15	Arhgef15	Rho guanine nucleotide exchange factor 15	0.424404	Cluster 2	1259
Arhgef5	Arhgef5	Rho guanine nucleotide exchange factor 5	0.934545	Cluster 2	1259
Arl1	Arl1	ADP-ribosylation factor like GTPase 1	0.385078	Cluster 2	1259
Armcx6	Armcx6	armadillo repeat containing, X-linked 6	1.21728	Cluster 2	1259
Arrdc1	Arrdc1	arrestin domain containing 1	0.512933	Cluster 2	1259
Art4	Art4	ADP-ribosyltransferase 4 (Dombrock blood group)	1.72774	Cluster 2	1259
Artn	Artn	artemin	1.5813	Cluster 2	1259
As3mt	As3mt	arsenite methyltransferase	0.45506	Cluster 2	1259
Asb4	Asb4	ankyrin repeat and SOCS box-containing 4	1.8211	Cluster 2	1259
Ascl1	Ascl1	achaete-scute family bHLH transcription factor 1	1.88688	Cluster 2	1259
Asf1b	Asf1b	anti-silencing function 1B histone chaperone	1.70473	Cluster 2	1259
Asns	Asns	asparagine synthetase (glutamine-hydrolyzing)	0.330745	Cluster 2	1259
Aspm	Aspm	abnormal spindle microtubule assembly	0.514958	Cluster 2	1259
Atf7ip2	Atf7ip2	activating transcription factor 7 interacting protein 2	1.61756	Cluster 2	1259
Atg10	Atg10	autophagy related 10	0.4543	Cluster 2	1259
Atg16l2	Atg16l2	autophagy related 16-like 2	0.446107	Cluster 2	1259
Atp23	Atp23	ATP23 metallopeptidase and ATP synthase assembly factor homolog	0.574779	Cluster 2	1259
Atp6v0e1	Atp6v0e1	ATPase H+ transporting V0 subunit e1	0.543124	Cluster 2	1259
Atp6v1c2	Atp6v1c2	ATPase H+ transporting V1 subunit C2	0.75062	Cluster 2	1259
Atp8b5p	Atp8b5p	ATPase, class I, type 8B, member 5, pseudogene	1.36077	Cluster 2	1259
Avpr1b	Avpr1b	arginine vasopressin receptor 1B	2.69386	Cluster 2	1259
B3gnt8	B3gnt8	UDP-GlcNAc:betaGal beta-1,3-N-acetylglucosaminyltransferase 8	1.8118	Cluster 2	1259
B4galt3	B4galt3	beta-1,4-galactosyltransferase 3	0.298327	Cluster 2	1259
B4galt4	B4galt4	beta-1,4-galactosyltransferase 4	0.50954	Cluster 2	1259
Bambi	Bambi	BMP and activin membrane-bound inhibitor	1.11288	Cluster 2	1259
Bard1	Bard1	BRCA1 associated RING domain 1	2.05655	Cluster 2	1259
Batf3	Batf3	basic leucine zipper ATF-like transcription factor 3	1.22858	Cluster 2	1259
Bbip1	Bbip1	BBSome interacting protein 1	0.330751	Cluster 2	1259
Bcam	Bcam	basal cell adhesion molecule (Lutheran blood group)	0.848699	Cluster 2	1259
Bcat2	Bcat2	branched chain amino acid transaminase 2	0.406714	Cluster 2	1259
Bcl2l14	Bcl2l14	BCL2 like 14	2.21608	Cluster 2	1259
Bhlha15	Bhlha15	basic helix-loop-helix family, member a15	1.8493	Cluster 2	1259
Bik	Bik	BCL2-interacting killer	2.04259	Cluster 2	1259
Birc5	Birc5	baculoviral IAP repeat-containing 5	1.24673	Cluster 2	1259
Bmp15	Bmp15	bone morphogenetic protein 15	1.73201	Cluster 2	1259
Bmp5	Bmp5	bone morphogenetic protein 5	1.11032	Cluster 2	1259
Bpifa5	Bpifa5	BPI fold containing family A, member 5	2.04856	Cluster 2	1259
Bst2	Bst2	bone marrow stromal cell antigen 2	1.01411	Cluster 2	1259
Btg2	Btg2	BTG anti-proliferation factor 2	1.1899	Cluster 2	1259
Bub1	Bub1	BUB1 mitotic checkpoint serine/threonine kinase	1.0505	Cluster 2	1259
Bub1b	Bub1b	BUB1 mitotic checkpoint serine/threonine kinase B	1.63168	Cluster 2	1259
C1galt1c1	C1galt1c1	C1GALT1-specific chaperone 1	0.418497	Cluster 2	1259
C2cd4a	C2cd4a	C2 calcium-dependent domain containing 4A	1.59882	Cluster 2	1259
C2cd4b	C2cd4b	C2 calcium-dependent domain containing 4B	1.01821	Cluster 2	1259
C7	C7	complement C7	1.63354	Cluster 2	1259
Cabp2	Cabp2	calcium binding protein 2	1.88921	Cluster 2	1259
Cacng6	Cacng6	calcium voltage-gated channel auxiliary subunit gamma 6	1.45215	Cluster 2	1259
Calr	Calr	calreticulin	0.465054	Cluster 2	1259
Capn6	Capn6	calpain 6	2.13683	Cluster 2	1259
Card6	Card6	caspase recruitment domain family, member 6	0.475759	Cluster 2	1259
Casp7	Casp7	caspase 7	0.658244	Cluster 2	1259
Casz1	Casz1	castor zinc finger 1	1.1942	Cluster 2	1259
Cbfb	Cbfb	core-binding factor subunit beta	0.687848	Cluster 2	1259
Ccdc17	Ccdc17	coiled-coil domain containing 17	0.924059	Cluster 2	1259
Ccdc187	Ccdc187	coiled-coil domain containing 187	1.33879	Cluster 2	1259
Ccdc60	Ccdc60	coiled-coil domain containing 60	1.60063	Cluster 2	1259
Ccdc8	Ccdc8	coiled-coil domain containing 8	0.969525	Cluster 2	1259
Ccdc80	Ccdc80	coiled-coil domain containing 80	1.03197	Cluster 2	1259
Ccdc86	Ccdc86	coiled-coil domain containing 86	0.538491	Cluster 2	1259
Cchcr1	Cchcr1	coiled-coil alpha-helical rod protein 1	0.811284	Cluster 2	1259
Ccna2	Ccna2	cyclin A2	1.43849	Cluster 2	1259
Ccnb1	Ccnb1	cyclin B1	1.07934	Cluster 2	1259
Ccpg1	Ccpg1	cell cycle progression 1	0.471066	Cluster 2	1259
Ccrl2	Ccrl2	C-C motif chemokine receptor like 2	0.833945	Cluster 2	1259
Cd164	Cd164	CD164 molecule	0.619231	Cluster 2	1259
Cd320	Cd320	CD320 molecule	0.407745	Cluster 2	1259
Cd63	Cd63	Cd63 molecule	0.567967	Cluster 2	1259
Cdc20	Cdc20	cell division cycle 20	1.32725	Cluster 2	1259
Cdc45	Cdc45	cell division cycle 45	0.559433	Cluster 2	1259
Cdc6	Cdc6	cell division cycle 6	1.05255	Cluster 2	1259
Cdca2	Cdca2	cell division cycle associated 2	1.72881	Cluster 2	1259
Cdca3	Cdca3	cell division cycle associated 3	1.69168	Cluster 2	1259
Cdca5	Cdca5	cell division cycle associated 5	1.18571	Cluster 2	1259
Cdca8	Cdca8	cell division cycle associated 8	0.968977	Cluster 2	1259
Cdcp1	Cdcp1	CUB domain containing protein 1	2.25017	Cluster 2	1259
Cdh1	Cdh1	cadherin 1	2.0148	Cluster 2	1259
Cdh17	Cdh17	cadherin 17	2.60782	Cluster 2	1259
Cdh26	Cdh26	cadherin 26	2.39443	Cluster 2	1259
Cdhr5	Cdhr5	cadherin-related family member 5	0.835414	Cluster 2	1259
Cdk1	Cdk1	cyclin-dependent kinase 1	1.6009	Cluster 2	1259
Cdk4	Cdk4	cyclin-dependent kinase 4	0.645957	Cluster 2	1259
Cdk5rap3	Cdk5rap3	CDK5 regulatory subunit associated protein 3	0.357102	Cluster 2	1259
Cdk6	Cdk6	cyclin-dependent kinase 6	1.04818	Cluster 2	1259
Cdkn2a	Cdkn2a	cyclin-dependent kinase inhibitor 2A	2.09783	Cluster 2	1259
Cdt1	Cdt1	chromatin licensing and DNA replication factor 1	1.04373	Cluster 2	1259
Ceacam16	Ceacam16	CEA cell adhesion molecule 16, tectorial membrane component	1.98725	Cluster 2	1259
Cenpa	Cenpa	centromere protein A	1.17149	Cluster 2	1259
Cenpf	Cenpf	centromere protein F	1.54579	Cluster 2	1259
Cenph	Cenph	centromere protein H	1.35296	Cluster 2	1259
Cenpj	Cenpj	centromere protein J	0.721963	Cluster 2	1259
Cenpt	Cenpt	centromere protein T	0.82091	Cluster 2	1259
Cenpu	Cenpu	centromere protein U	1.2884	Cluster 2	1259
Cenpw	Cenpw	centromere protein W	1.20291	Cluster 2	1259
Cep41	Cep41	centrosomal protein 41	0.7548	Cluster 2	1259
Cep55	Cep55	centrosomal protein 55	1.26215	Cluster 2	1259
Cep72	Cep72	centrosomal protein 72	1.26117	Cluster 2	1259
Ces1c	Ces1c	carboxylesterase 1C	2.89531	Cluster 2	1259
Cga	Cga	glycoprotein hormones, alpha polypeptide	2.78132	Cluster 2	1259
Cgn	Cgn	cingulin	1.00553	Cluster 2	1259
Chga	Chga	chromogranin A	1.88329	Cluster 2	1259
Chgb	Chgb	chromogranin B	1.51947	Cluster 2	1259
Chia	Chia	chitinase, acidic	2.62881	Cluster 2	1259
Chmp4c	Chmp4c	charged multivesicular body protein 4C	1.50576	Cluster 2	1259
Chrac1	Chrac1	chromatin accessibility complex subunit 1	0.355312	Cluster 2	1259
Chrna1	Chrna1	cholinergic receptor nicotinic alpha 1 subunit	0.694983	Cluster 2	1259
Chrna10	Chrna10	cholinergic receptor nicotinic alpha 10 subunit	2.39678	Cluster 2	1259
Chrna9	Chrna9	cholinergic receptor nicotinic alpha 9 subunit	2.69513	Cluster 2	1259
Chrnb1	Chrnb1	cholinergic receptor nicotinic beta 1 subunit	0.675864	Cluster 2	1259
Chst14	Chst14	carbohydrate sulfotransferase 14	0.863218	Cluster 2	1259
Chst9	Chst9	carbohydrate sulfotransferase 9	1.68566	Cluster 2	1259
Cilp	Cilp	cartilage intermediate layer protein	2.31205	Cluster 2	1259
Cip2a	Cip2a	cell proliferation regulating inhibitor of protein phosphatase 2A	1.09024	Cluster 2	1259
Cish	Cish	cytokine inducible SH2-containing protein	1.0028	Cluster 2	1259
Ckap2	Ckap2	cytoskeleton associated protein 2	1.20705	Cluster 2	1259
Ckap2l	Ckap2l	cytoskeleton associated protein 2-like	1.10182	Cluster 2	1259
Cks1b	Cks1b	CDC28 protein kinase regulatory subunit 1B	0.596435	Cluster 2	1259
Cks2	Cks2	CDC28 protein kinase regulatory subunit 2	1.55513	Cluster 2	1259
Cldn23	Cldn23	claudin 23	1.02583	Cluster 2	1259
Cldn3	Cldn3	claudin 3	2.11851	Cluster 2	1259
Cldn4	Cldn4	claudin 4	2.50069	Cluster 2	1259
Cldn6	Cldn6	claudin 6	1.62133	Cluster 2	1259
Cldn7	Cldn7	claudin 7	2.39716	Cluster 2	1259
Cldn8	Cldn8	claudin 8	2.87422	Cluster 2	1259
Cldn9	Cldn9	claudin 9	1.79348	Cluster 2	1259
Clec14a	Clec14a	C-type lectin domain containing 14A	0.843608	Cluster 2	1259
Clic1	Clic1	chloride intracellular channel 1	1.03909	Cluster 2	1259
Clic2	Clic2	chloride intracellular channel 2	0.7059	Cluster 2	1259
Cln6	Cln6	CLN6, transmembrane ER protein	0.36599	Cluster 2	1259
Clrn1	Clrn1	clarin 1	1.24852	Cluster 2	1259
Cmklr1	Cmklr1	chemerin chemokine-like receptor 1	0.720199	Cluster 2	1259
Cmtm6	Cmtm6	CKLF-like MARVEL transmembrane domain containing 6	0.631124	Cluster 2	1259
Cnga1	Cnga1	cyclic nucleotide gated channel subunit alpha 1	2.34543	Cluster 2	1259
Cnksr1	Cnksr1	connector enhancer of kinase suppressor of Ras 1	1.27341	Cluster 2	1259
Cnn1	Cnn1	calponin 1	2.02464	Cluster 2	1259
Cnpy2	Cnpy2	canopy FGF signaling regulator 2	0.516841	Cluster 2	1259
Cnpy4	Cnpy4	canopy FGF signaling regulator 4	0.530053	Cluster 2	1259
Cog6	Cog6	component of oligomeric golgi complex 6	0.337701	Cluster 2	1259
Col13a1	Col13a1	collagen type XIII alpha 1 chain	1.11058	Cluster 2	1259
Col15a1	Col15a1	collagen type XV alpha 1 chain	1.04767	Cluster 2	1259
Col22a1	Col22a1	collagen type XXII alpha 1 chain	1.48929	Cluster 2	1259
Col27a1	Col27a1	collagen type XXVII alpha 1 chain	1.0065	Cluster 2	1259
Col2a1	Col2a1	collagen type II alpha 1 chain	1.57325	Cluster 2	1259
Col4a1	Col4a1	collagen type IV alpha 1 chain	0.734677	Cluster 2	1259
Col4a2	Col4a2	collagen type IV alpha 2 chain	0.59584	Cluster 2	1259
Col4a3	Col4a3	collagen type IV alpha 3 chain	0.907483	Cluster 2	1259
Col4a4	Col4a4	collagen type IV alpha 4 chain	0.987283	Cluster 2	1259
Col4a6	Col4a6	collagen type IV alpha 6 chain	1.04015	Cluster 2	1259
Col6a5	Col6a5	collagen type VI alpha 5 chain	1.87792	Cluster 2	1259
Cope	Cope	coatomer protein complex, subunit epsilon	0.205272	Cluster 2	1259
Cpa2	Cpa2	carboxypeptidase A2	0.756005	Cluster 2	1259
Cpb1	Cpb1	carboxypeptidase B1	2.64995	Cluster 2	1259
Cpt1a	Cpt1a	carnitine palmitoyltransferase 1A	0.667063	Cluster 2	1259
Cr1l	Cr1l	complement C3b/C4b receptor 1 like	0.635569	Cluster 2	1259
Creb3l2	Creb3l2	cAMP responsive element binding protein 3-like 2	1.13852	Cluster 2	1259
Creld2	Creld2	cysteine-rich with EGF-like domains 2	0.864599	Cluster 2	1259
Crem	Crem	cAMP responsive element modulator	0.705239	Cluster 2	1259
Crispld1	Crispld1	cysteine-rich secretory protein LCCL domain containing 1	0.696978	Cluster 2	1259
Crispld2	Crispld2	cysteine-rich secretory protein LCCL domain containing 2	1.23471	Cluster 2	1259
Cryba2	Cryba2	crystallin, beta A2	2.50231	Cluster 2	1259
Csnk1g2	Csnk1g2	casein kinase 1, gamma 2	0.247076	Cluster 2	1259
Csrnp1	Csrnp1	cysteine and serine rich nuclear protein 1	0.821853	Cluster 2	1259
Ctbs	Ctbs	chitobiase	0.336322	Cluster 2	1259
Ctnna1	Ctnna1	catenin alpha 1	0.472016	Cluster 2	1259
Ctsl	Ctsl	cathepsin L	0.507568	Cluster 2	1259
Cxcr3	Cxcr3	C-X-C motif chemokine receptor 3	1.98563	Cluster 2	1259
Cyb5rl	Cyb5rl	cytochrome b5 reductase-like	0.798276	Cluster 2	1259
Cyp1a1	Cyp1a1	cytochrome P450, family 1, subfamily a, polypeptide 1	2.67427	Cluster 2	1259
Cyp4b1	Cyp4b1	cytochrome P450, family 4, subfamily b, polypeptide 1	1.74737	Cluster 2	1259
Cytip	Cytip	cytohesin 1 interacting protein	1.31711	Cluster 2	1259
Dad1	Dad1	defender against cell death 1	0.317779	Cluster 2	1259
Dap	Dap	death-associated protein	1.64245	Cluster 2	1259
Dapl1	Dapl1	death associated protein-like 1	2.72376	Cluster 2	1259
Dapp1	Dapp1	dual adaptor of phosphotyrosine and 3-phosphoinositides 1	1.13401	Cluster 2	1259
Dbf4	Dbf4	DBF4 zinc finger	0.838997	Cluster 2	1259
Dcn	Dcn	decorin	1.58658	Cluster 2	1259
Dcp1b	Dcp1b	decapping mRNA 1B	0.43541	Cluster 2	1259
Dctd	Dctd	dCMP deaminase	0.832948	Cluster 2	1259
Ddit4l2	Ddit4l2	DNA-damage-inducible transcript 4-like 2	2.06026	Cluster 2	1259
Ddost	Ddost	dolichyl-diphosphooligosaccharide--protein glycosyltransferase non-catalytic subunit	0.703232	Cluster 2	1259
Ddx31	Ddx31	DEAD-box helicase 31	0.37164	Cluster 2	1259
Ddx41	Ddx41	DEAD-box helicase 41	0.408823	Cluster 2	1259
Def6	Def6	DEF6 guanine nucleotide exchange factor	0.761561	Cluster 2	1259
Dennd2d	Dennd2d	DENN domain containing 2D	2.05078	Cluster 2	1259
Depdc1	Depdc1	DEP domain containing 1	1.85801	Cluster 2	1259
Depdc1b	Depdc1b	DEP domain containing 1B	1.03851	Cluster 2	1259
Derl1	Derl1	derlin 1	0.36547	Cluster 2	1259
Derl2	Derl2	derlin 2	0.244187	Cluster 2	1259
Det1	Det1	DET1 partner of COP1 E3 ubiquitin ligase	0.488685	Cluster 2	1259
Deup1	Deup1	deuterosome assembly protein 1	1.46843	Cluster 2	1259
Dgkk	Dgkk	diacylglycerol kinase kappa	2.00473	Cluster 2	1259
Dhrsx	Dhrsx	dehydrogenase/reductase X-linked	0.412616	Cluster 2	1259
Dhx34	Dhx34	DExH-box helicase 34	0.343273	Cluster 2	1259
Dhx40	Dhx40	DEAH-box helicase 40	0.480486	Cluster 2	1259
Dhx58	Dhx58	DEXH-box helicase 58	0.603604	Cluster 2	1259
Diablo	Diablo	diablo, IAP-binding mitochondrial protein	0.301143	Cluster 2	1259
Dio1	Dio1	iodothyronine deiodinase 1	1.73181	Cluster 2	1259
Dlgap5	Dlgap5	DLG associated protein 5	1.11815	Cluster 2	1259
Dlk1	Dlk1	delta like non-canonical Notch ligand 1	2.3218	Cluster 2	1259
Dmpk	Dmpk	DM1 protein kinase	0.417086	Cluster 2	1259
Dmrta1	Dmrta1	DMRT-like family A1	1.90572	Cluster 2	1259
Dmrta2	Dmrta2	DMRT-like family A2	1.44306	Cluster 2	1259
Dnajb9	Dnajb9	DnaJ heat shock protein family (Hsp40) member B9	0.670364	Cluster 2	1259
Dnajc1	Dnajc1	DnaJ heat shock protein family (Hsp40) member C1	0.503631	Cluster 2	1259
Dnajc25	Dnajc25	DnaJ heat shock protein family (Hsp40) member C25	0.495804	Cluster 2	1259
Dnajc3	Dnajc3	DnaJ heat shock protein family (Hsp40) member C3	0.804479	Cluster 2	1259
Dpep1	Dpep1	dipeptidase 1	2.515	Cluster 2	1259
Dpm3	Dpm3	dolichyl-phosphate mannosyltransferase subunit 3, regulatory	0.362327	Cluster 2	1259
Dqx1	Dqx1	DEAQ box RNA-dependent ATPase 1	0.498111	Cluster 2	1259
Drd2	Drd2	dopamine receptor D2	1.90424	Cluster 2	1259
Drgx	Drgx	dorsal root ganglia homeobox	1.08126	Cluster 2	1259
Dsc2	Dsc2	desmocollin 2	2.22034	Cluster 2	1259
Dscc1	Dscc1	DNA replication and sister chromatid cohesion 1	1.092	Cluster 2	1259
Dsg2	Dsg2	desmoglein 2	1.62471	Cluster 2	1259
Dsp	Dsp	desmoplakin	2.16994	Cluster 2	1259
Dtl	Dtl	denticleless E3 ubiquitin protein ligase homolog	1.16417	Cluster 2	1259
Dtx2	Dtx2	deltex E3 ubiquitin ligase 2	0.908629	Cluster 2	1259
Dtx3l/ENSRNOG00000023400	Dtx3l	deltex E3 ubiquitin ligase 3L	0.935738	Cluster 2	1259
Duoxa1	Duoxa1	dual oxidase maturation factor 1	1.75269	Cluster 2	1259
Dusp22	Dusp22	dual specificity phosphatase 22	0.4038	Cluster 2	1259
Dux4	Dux4	double homeobox 4	0.645556	Cluster 2	1259
Duxbl1	Duxbl1	double homeobox B-like 1	0.801712	Cluster 2	1259
Dysf	Dysf	dysferlin	1.2225	Cluster 2	1259
E2f8	E2f8	E2F transcription factor 8	2.05239	Cluster 2	1259
Ece1	Ece1	endothelin converting enzyme 1	1.02786	Cluster 2	1259
Echdc1	Echdc1	ethylmalonyl-CoA decarboxylase 1	0.326661	Cluster 2	1259
Ecm1	Ecm1	extracellular matrix protein 1	1.68031	Cluster 2	1259
Ect2	Ect2	epithelial cell transforming 2	1.5469	Cluster 2	1259
Edem2	Edem2	ER degradation enhancing alpha-mannosidase like protein 2	0.300999	Cluster 2	1259
Ednra	Ednra	endothelin receptor type A	0.633069	Cluster 2	1259
Eef1a1	Eef1a1	eukaryotic translation elongation factor 1 alpha 1	0.428705	Cluster 2	1259
Eef1g	Eef1g	eukaryotic translation elongation factor 1 gamma	0.330359	Cluster 2	1259
Eef2	Eef2	eukaryotic translation elongation factor 2	0.260887	Cluster 2	1259
Eef2k	Eef2k	eukaryotic elongation factor-2 kinase	0.483942	Cluster 2	1259
Eef2kmt	Eef2kmt	eukaryotic elongation factor 2 lysine methyltransferase	0.656901	Cluster 2	1259
Efcab11	Efcab11	EF-hand calcium binding domain 11	0.94057	Cluster 2	1259
Efcab7	Efcab7	EF-hand calcium binding domain 7	0.739219	Cluster 2	1259
Egfem1	Egfem1	EGF-like and EMI domain containing 1	0.984898	Cluster 2	1259
Ehd2	Ehd2	EH-domain containing 2	0.635654	Cluster 2	1259
Ehd4	Ehd4	EH-domain containing 4	0.36224	Cluster 2	1259
Eif1a	Eif1a	eukaryotic translation initiation factor 1A	0.594708	Cluster 2	1259
Eif4e1b	Eif4e1b	eukaryotic translation initiation factor 4E family member 1B	1.12668	Cluster 2	1259
Elapor1	Elapor1	RIKEN cDNA 5330417C22 gene	2.15383	Cluster 2	1259
Elf3	Elf3	E74 like ETS transcription factor 3	2.12007	Cluster 2	1259
Elf4	Elf4	E74 like ETS transcription factor 4	0.985048	Cluster 2	1259
Elk3	Elk3	ETS transcription factor ELK3	0.731687	Cluster 2	1259
Elmo3	Elmo3	engulfment and cell motility 3	1.40404	Cluster 2	1259
Elovl3	Elovl3	ELOVL fatty acid elongase 3	2.78942	Cluster 2	1259
Emb	Emb	embigin	1.13218	Cluster 2	1259
Emc10	Emc10	ER membrane protein complex subunit 10	0.201185	Cluster 2	1259
Emcn	Emcn	endomucin	0.803031	Cluster 2	1259
Emd	Emd	emerin	0.37362	Cluster 2	1259
Eme1	Eme1	essential meiotic structure-specific endonuclease 1	1.53116	Cluster 2	1259
Emp1	Emp1	epithelial membrane protein 1	1.20715	Cluster 2	1259
Eno3	Eno3	enolase 3	0.885008	Cluster 2	1259
Enpep	Enpep	glutamyl aminopeptidase	1.00395	Cluster 2	1259
Epb41l4a	Epb41l4a	erythrocyte membrane protein band 4.1 like 4A	0.619946	Cluster 2	1259
Epcam	Epcam	epithelial cell adhesion molecule	2.48392	Cluster 2	1259
Epha1	Epha1	Eph receptor A1	1.19938	Cluster 2	1259
Ephb4	Ephb4	EPH receptor B4	0.828399	Cluster 2	1259
Eps8l2	Eps8l2	EPS8-like 2	1.886	Cluster 2	1259
Erap1	Erap1	endoplasmic reticulum aminopeptidase 1	0.836468	Cluster 2	1259
Ercc6l	Ercc6l	ERCC excision repair 6 like, spindle assembly checkpoint helicase	1.20114	Cluster 2	1259
Erfe	Erfe	erythroferrone	1.81685	Cluster 2	1259
Ern1	Ern1	endoplasmic reticulum to nucleus signaling 1	0.818975	Cluster 2	1259
Erp29	Erp29	endoplasmic reticulum protein 29	0.455934	Cluster 2	1259
Esco2	Esco2	establishment of sister chromatid cohesion N-acetyltransferase 2	1.09289	Cluster 2	1259
Esm1	Esm1	endothelial cell-specific molecule 1	2.58924	Cluster 2	1259
Espl1	Espl1	extra spindle pole bodies like 1, separase	0.9943	Cluster 2	1259
Espn	Espn	espin	1.91847	Cluster 2	1259
Espnl	Espnl	espin-like	1.90556	Cluster 2	1259
Esr1	Esr1	estrogen receptor 1	2.0801	Cluster 2	1259
Esrp1	Esrp1	epithelial splicing regulatory protein 1	2.49713	Cluster 2	1259
Etfrf1	Etfrf1	electron transfer flavoprotein regulatory factor 1	0.515676	Cluster 2	1259
Ets1	Ets1	ETS proto-oncogene 1, transcription factor	0.606507	Cluster 2	1259
Exo1	Exo1	exonuclease 1	0.95392	Cluster 2	1259
Exoc3l2	Exoc3l2	exocyst complex component 3-like 2	1.8905	Cluster 2	1259
Exosc7	Exosc7	exosome component 7	0.221145	Cluster 2	1259
Ext2	Ext2	exostosin glycosyltransferase 2	0.274561	Cluster 2	1259
Eya1	Eya1	EYA transcriptional coactivator and phosphatase 1	1.3243	Cluster 2	1259
Faap20	Faap20	FA core complex associated protein 20	0.297356	Cluster 2	1259
Fam102a	Fam102a	family with sequence similarity 102, member A	0.550566	Cluster 2	1259
Fam111a	Fam111a	family with sequence similarity 111, member A	1.62841	Cluster 2	1259
Fam114a1	Fam114a1	family with sequence similarity 114, member A1	1.552	Cluster 2	1259
Fam114a1l1	Fam114a1l1	family with sequence similarity 114, member A1-like 1	1.59693	Cluster 2	1259
Fam115c	Fam115c	family with sequence similarity 115, member C	1.11186	Cluster 2	1259
Fam117a	Fam117a	family with sequence similarity 117, member A	1.10352	Cluster 2	1259
Fam167b	Fam167b	family with sequence similarity 167, member B	2.28185	Cluster 2	1259
Fam178b	Fam178b	family with sequence similarity 178, member B	1.55588	Cluster 2	1259
Fam189a2	Fam189a2	family with sequence similarity 189, member A2	1.64712	Cluster 2	1259
Fam227b	Fam227b	family with sequence similarity 227, member B	0.827275	Cluster 2	1259
Fam241a	Fam241a	family with sequence similarity 241 member A	0.814217	Cluster 2	1259
Fam3d	Fam3d	family with sequence similarity 3, member D	2.56895	Cluster 2	1259
Fam83f	Fam83f	family with sequence similarity 83, member F	1.6109	Cluster 2	1259
Fam83g	Fam83g	family with sequence similarity 83, member G	1.52373	Cluster 2	1259
Fam83h	Fam83h	family with sequence similarity 83, member H	1.03809	Cluster 2	1259
Fam92b	Fam92b	family with sequence similarity 92, member B	1.41	Cluster 2	1259
Fancd2	Fancd2	FA complementation group D2	0.695918	Cluster 2	1259
Fancf	Fancf	FA complementation group F	0.465065	Cluster 2	1259
Fbf1	Fbf1	Fas binding factor 1	0.288666	Cluster 2	1259
Fbxl21	Fbxl21	F-box and leucine-rich repeat protein 21	0.990589	Cluster 2	1259
Fbxl7	Fbxl7	F-box and leucine-rich repeat protein 7	0.544398	Cluster 2	1259
Fbxo33	Fbxo33	F-box protein 33	0.348572	Cluster 2	1259
Fbxo4	Fbxo4	F-box protein 4	0.419187	Cluster 2	1259
Fbxw17	Fbxw17	F-box and WD-40 domain protein 17	0.500191	Cluster 2	1259
Ffar4	Ffar4	free fatty acid receptor 4	2.46055	Cluster 2	1259
Fgf10	Fgf10	fibroblast growth factor 10	1.79301	Cluster 2	1259
Fggy	Fggy	FGGY carbohydrate kinase domain containing	0.550017	Cluster 2	1259
Fhl4	Fhl4	four and a half LIM domains 4	0.740573	Cluster 2	1259
Ficd	Ficd	FIC domain containing	0.469769	Cluster 2	1259
Fitm1	Fitm1	fat storage-inducing transmembrane protein 1	2.45891	Cluster 2	1259
Fkbp14	Fkbp14	FKBP prolyl isomerase 14	0.612598	Cluster 2	1259
Flt3lg	Flt3lg	fms-related tyrosine kinase 3 ligand	0.624082	Cluster 2	1259
Flt4	Flt4	fms-related tyrosine kinase 4	1.16937	Cluster 2	1259
Fndc11	Fndc11	fibronectin type III domain containing 11	1.29077	Cluster 2	1259
[truncated: 9,244 more rows]

## Sheet: (C) - LTTx Brain DEG
gene_id	unique_gene_id	description	log2FoldChange	pvalue	padj	baseMean	lfcSE	stat
ENSRNOG00000015788	Adora3/ENSRNOG00000015788	adenosine A3 receptor	-7.27386	1.13e-12	5.74e-10	12.1039	1.02259	-7.11318
ENSRNOG00000050743	LOC100911796/ENSRNOG00000050743	adenosine receptor A3-like	-6.06755	4.42e-10	1.8e-07	12.065	0.97261	-6.23842
ENSRNOG00000021474	Siglec5	sialic acid binding Ig-like lectin 5	-3.94958	2.93e-17	2.23e-14	74.8902	0.467448	-8.44925
ENSRNOG00000030119	LOC108348053	cyclic nucleotide-gated olfactory channel	-3.89312	0.000177494	0.0261577	10.5188	1.03842	-3.74907
ENSRNOG00000036674	Cd7	Cd7 molecule	-3.48637	7.16e-13	3.74e-10	46.4954	0.485815	-7.17632
ENSRNOG00000049115	Ccr5	C-C motif chemokine receptor 5	-3.47674	1.03e-22	1.08e-19	71.8482	0.35445	-9.80884
ENSRNOG00000012723	Trim55	tripartite motif-containing 55	-3.38097	1.71e-09	6.21e-07	15.8127	0.561316	-6.0233
ENSRNOG00000029756	P2ry13	purinergic receptor P2Y13	-3.33521	5.39e-19	4.74e-16	40.1829	0.374577	-8.90396
ENSRNOG00000054506	Nccrp1/ENSRNOG00000054506	NCCRP1, F-box associated domain containing	-2.99939	2.52e-07	7.13e-05	16.8915	0.581676	-5.15647
ENSRNOG00000031443	Havcr2	hepatitis A virus cellular receptor 2	-2.97864	1.09e-18	8.7e-16	52.8741	0.33752	-8.82508
ENSRNOG00000033923	Aox2	aldehyde oxidase 2	-2.96543	5.94e-06	0.00130641	27.7292	0.654841	-4.52848
ENSRNOG00000000700	Tmem119	transmembrane protein 119	-2.92273	2.31e-42	7.72e-39	379.148	0.214274	-13.6402
ENSRNOG00000013902	P2ry12	purinergic receptor P2Y12	-2.76969	3.32e-27	4.63e-24	118.154	0.256375	-10.8033
ENSRNOG00000012972	Alox5	arachidonate 5-lipoxygenase	-2.43872	7.33e-09	2.61e-06	25.6846	0.421698	-5.7831
ENSRNOG00000003136	Fcrla	Fc receptor-like A	-2.21588	0.000259771	0.0358785	17.8538	0.606687	-3.65243
ENSRNOG00000007415	Ptgs1	prostaglandin-endoperoxide synthase 1	-2.18339	1.29e-19	1.27e-16	107.743	0.240963	-9.06111
ENSRNOG00000039759	Gpr34	G protein-coupled receptor 34	-2.08985	6.65e-15	4.28e-12	117.772	0.268243	-7.79088
ENSRNOG00000029055	Ttk	Ttk protein kinase	-2.00824	0.000104705	0.016665	14.7248	0.517665	-3.87942
ENSRNOG00000036834	Gpr84	G protein-coupled receptor 84	-1.9435	8.24e-12	3.94e-09	85.3016	0.284376	-6.83427
ENSRNOG00000017448	Exoc3l2	exocyst complex component 3-like 2	-1.70119	1.15e-08	3.93e-06	42.94	0.298114	-5.70652
ENSRNOG00000046834	C3	complement C3	-1.58173	6.81e-35	1.63e-31	1064.02	0.128355	-12.323
ENSRNOG00000031930	Bin2	bridging integrator 2	-1.58106	1.82e-10	7.8e-08	270.53	0.247982	-6.37569
ENSRNOG00000003244	Ltc4s	leukotriene C4 synthase	-1.54116	2.12e-07	6.1e-05	85.3843	0.297028	-5.18861
ENSRNOG00000016525	Susd3	sushi domain containing 3	-1.53595	4.05e-08	1.28e-05	52.5594	0.279831	-5.48883
ENSRNOG00000009822	Tlr2	toll-like receptor 2	-1.35164	1.94e-05	0.00359426	68.0696	0.316381	-4.27219
ENSRNOG00000014125	Evi2b	ecotropic viral integration site 2B	-1.32127	2.54e-05	0.00466211	30.6655	0.313742	-4.21134
ENSRNOG00000017693	Slc2a5	solute carrier family 2 member 5	-1.3124	7.18e-11	3.16e-08	118.722	0.201385	-6.51686
ENSRNOG00000010266	Cd180	CD180 molecule	-1.25652	4.62e-07	0.000126572	84.6653	0.249238	-5.04146
ENSRNOG00000000699	Selplg	selectin P ligand	-1.23332	1.89e-10	7.88e-08	830.015	0.193606	-6.37025
ENSRNOG00000014350	Ccn1	cellular communication network factor 1	-1.22904	0.000369955	0.049069	59.3354	0.345175	-3.56064
ENSRNOG00000014452	Zfhx3	zinc finger homeobox 3	-1.22454	0.000374725	0.0493103	60.014	0.344235	-3.55727
ENSRNOG00000027739	Cndp1	carnosine dipeptidase 1	-1.17346	2.07e-06	0.000467262	63.3486	0.247223	-4.74656
ENSRNOG00000021157	Ctss	cathepsin S	-1.09065	1.13e-13	6.32e-11	3404.62	0.146903	-7.42427
ENSRNOG00000013548	Selenow	selenoprotein W	-1.05951	0.000321859	0.043731	194.943	0.294551	-3.59704
ENSRNOG00000013578	Trem2	triggering receptor expressed on myeloid cells 2	-1.01043	1.05e-09	3.98e-07	270.106	0.165587	-6.1021
ENSRNOG00000050647	Hspa1b	heat shock protein family A (Hsp70) member 1B	-1.01002	5.43e-07	0.000144034	414.055	0.201583	-5.01047
ENSRNOG00000011648	Aqp1	aquaporin 1 (Colton blood group)	-0.969489	0.000222152	0.0314628	242.546	0.262564	-3.69239
ENSRNOG00000033796	Kcnj5	potassium inwardly-rectifying channel, subfamily J, member 5	-0.964501	5.59e-05	0.00973705	93.3541	0.239369	-4.02934
ENSRNOG00000007879	Stk26	serine/threonine kinase 26	-0.964271	0.000160754	0.0239869	44.9605	0.255515	-3.77384
ENSRNOG00000006116	Hk2	hexokinase 2	-0.963437	5e-07	0.000134717	180.131	0.191676	-5.02639
ENSRNOG00000013231	Ptafr	platelet-activating factor receptor	-0.941609	1.33e-06	0.000326325	183.795	0.194727	-4.83555
ENSRNOG00000011947	Tifab	TIFA inhibitor	-0.916238	1.54e-05	0.00293247	159.47	0.211979	-4.3223
ENSRNOG00000017976	Slco2b1	solute carrier organic anion transporter family, member 2b1	-0.891622	3.11e-05	0.00558031	692.039	0.214044	-4.1656
ENSRNOG00000013907	Sall1	spalt-like transcription factor 1	-0.880702	1.67e-06	0.00039318	648.435	0.183875	-4.78969
ENSRNOG00000025274	Hexb	hexosaminidase subunit beta	-0.870962	4.29e-24	5.12e-21	1564.36	0.0860232	-10.1247
ENSRNOG00000018509	Cx3cr1	C-X3-C motif chemokine receptor 1	-0.868576	3.27e-05	0.00581968	179.377	0.209116	-4.15356
ENSRNOG00000001375	Gal3st4	galactose-3-O-sulfotransferase 4	-0.856783	0.000178433	0.0261577	157.748	0.228613	-3.74774
ENSRNOG00000018458	Ncr1	natural cytotoxicity triggering receptor 1	-0.856746	0.000112598	0.0175864	56.7015	0.221857	-3.86171
ENSRNOG00000016595	Hhex	hematopoietically expressed homeobox	-0.820408	0.000187249	0.0272114	74.3758	0.219617	-3.73563
ENSRNOG00000051619	Asb2	ankyrin repeat and SOCS box-containing 2	-0.817482	6.37e-07	0.000166322	142.384	0.164164	-4.97966
ENSRNOG00000013215	Dctd	dCMP deaminase	-0.798645	7.27e-06	0.00153857	166.326	0.178049	-4.48554
ENSRNOG00000018414	Csf1r	colony stimulating factor 1 receptor	-0.784288	3.39e-07	9.44e-05	1719.89	0.15377	-5.10039
ENSRNOG00000003300	Btg2	BTG anti-proliferation factor 2	-0.757061	0.000338514	0.0456229	367.285	0.21124	-3.58389
ENSRNOG00000005195	Cst3	cystatin C	-0.747689	6.32e-06	0.00137074	52142.4	0.165581	-4.51554
ENSRNOG00000004414	F11r	F11 receptor	-0.736828	0.000117868	0.018239	268.496	0.191358	-3.85052
ENSRNOG00000022822	Fam169b	family with sequence similarity 169, member B	-0.597624	5.77e-05	0.00987042	179.116	0.148588	-4.02203
ENSRNOG00000005344	Nol10	nucleolar protein 10	0.487656	7.39e-06	0.00154458	448.752	0.108803	4.48202
ENSRNOG00000010319	Lcp1	lymphocyte cytosolic protein 1	0.498921	2.06e-06	0.000467262	600.992	0.105091	4.74754
ENSRNOG00000012062	Npc2	NPC intracellular cholesterol transporter 2	0.556173	9.22e-05	0.014956	3602.97	0.142232	3.91031
ENSRNOG00000020845	Tyrobp	Tyro protein tyrosine kinase binding protein	0.646599	0.00014683	0.0223075	448.45	0.17032	3.79637
ENSRNOG00000021243	Siglec1	sialic acid binding Ig like lectin 1	0.787777	0.000110274	0.0173858	91.9154	0.203729	3.8668
ENSRNOG00000011821	S100a4	S100 calcium-binding protein A4	0.790003	9.54e-05	0.0153242	124.289	0.202456	3.90209
102546968	LOC102546968	RT1 class I histocompatibility antigen, AA alpha chain-like	0.806458	8.86e-05	0.0145161	73.8811	0.205736	3.91987
ENSRNOG00000022565	Lrrc25	leucine rich repeat containing 25	0.807845	8.24e-05	0.0136584	168.687	0.20517	3.93743
ENSRNOG00000013564	Dok3	docking protein 3	0.827627	0.00034258	0.0458016	107.503	0.231131	3.58077
ENSRNOG00000051002	LOC108348139	class II histocompatibility antigen, M beta 1 chain	0.910203	0.000236709	0.0329657	159.631	0.247592	3.67623
ENSRNOG00000017819	Cd14	CD14 molecule	0.938114	7.33e-05	0.0123718	71.9015	0.236578	3.96535
100363332	Card11	caspase recruitment domain family, member 11	0.942631	0.000272053	0.0372668	89.9581	0.258925	3.64055
ENSRNOG00000016037	Mafb	MAF bZIP transcription factor B	0.944965	1.31e-05	0.00252033	170.354	0.21683	4.35809
ENSRNOG00000003217	Lgals3bp	galectin 3 binding protein	1.05381	1.13e-15	7.55e-13	1432.96	0.131529	8.01198
ENSRNOG00000019141	Ch25h	cholesterol 25-hydroxylase	1.13681	5.38e-08	1.64e-05	72.8518	0.209042	5.4382
ENSRNOG00000012804	C1qc	complement C1q C chain	1.3244	7.28e-17	5.07e-14	1202.43	0.158754	8.34247
ENSRNOG00000042139	Clec4a1	C-type lectin domain family 4, member A1	1.34218	2.05e-08	6.58e-06	96.1569	0.239332	5.60805
ENSRNOG00000004273	Ifitm1	interferon induced transmembrane protein 1	1.41336	2.9e-06	0.000647161	68.2947	0.302162	4.67747
100363228	LOC100363228	hypothetical LOC100363228	1.44985	0.000153318	0.0230834	28.4335	0.382987	3.78563
ENSRNOG00000006314	Zbp1	Z-DNA binding protein 1	1.4507	2.92e-05	0.0053117	51.366	0.347115	4.1793
ENSRNOG00000016164	Fcrl2	Fc receptor-like 2	1.48967	5.08e-05	0.00894266	28.2192	0.36766	4.05176
ENSRNOG00000001959	Mx1	myxovirus (influenza virus) resistance 1	1.55258	7.88e-10	3.06e-07	148.051	0.252562	6.14733
ENSRNOG00000049331	LOC685048	similar to paired immunoglobin-like type 2 receptor beta	1.62527	1.26e-05	0.00244999	33.5931	0.372187	4.36681
ENSRNOG00000006940	Ncf4	neutrophil cytosolic factor 4	1.66978	6.85e-06	0.00146708	44.159	0.371196	4.49838
ENSRNOG00000021199	Fcgr1a	Fc fragment of IgG receptor Ia	1.77318	9.36e-15	5.79e-12	100.776	0.228864	7.74772
ENSRNOG00000019477	Zmynd15	zinc finger, MYND-type containing 15	1.77983	1.06e-05	0.00212633	29.8531	0.404014	4.40537
ENSRNOG00000018715	Clec10a	C-type lectin domain containing 10A	1.79463	4.31e-11	1.95e-08	127.845	0.2722	6.59306
ENSRNOG00000014227	Mrgprx3	MAS related GPR family member X3	1.86857	0.000198208	0.0285557	20.9227	0.502131	3.72129
ENSRNOG00000020884	Cd6	Cd6 molecule	1.90845	5.48e-17	3.98e-14	133.865	0.227849	8.37592
ENSRNOG00000017980	Itgal	integrin subunit alpha L	1.98875	2.57e-14	1.48e-11	110.214	0.261041	7.61853
ENSRNOG00000008816	Gpnmb	glycoprotein nmb	2.0346	5.38e-51	3e-47	566.506	0.135454	15.0206
ENSRNOG00000026647	Cxcl16	C-X-C motif chemokine ligand 16	2.07283	1.21e-28	1.84e-25	408.396	0.186691	11.103
ENSRNOG00000008933	Plbd1	phospholipase B domain containing 1	2.13915	1.09e-05	0.00216454	34.2412	0.48629	4.39891
ENSRNOG00000003748	RGD1565785	similar to chromosome X open reading frame 21	2.1471	9.91e-06	0.0020197	26.9361	0.485865	4.41913
ENSRNOG00000040108	RGD1565355	similar to fatty acid translocase/CD36	2.15984	1.41e-08	4.68e-06	78.8402	0.380753	5.67254
ENSRNOG00000017277	Igsf6	immunoglobulin superfamily, member 6	2.22536	1.42e-06	0.000339632	28.7998	0.461519	4.82181
ENSRNOG00000010645	Lgals3	galectin 3	2.44986	5.75e-35	1.6e-31	428.061	0.198584	12.3367
ENSRNOG00000014464	Tnfsf13b	TNF superfamily member 13b	2.58617	7.88e-12	3.87e-09	42.658	0.378051	6.8408
ENSRNOG00000019890	Folr2	folate receptor beta	2.62873	4.16e-19	3.87e-16	77.3479	0.294287	8.93254
ENSRNOG00000003622	Cybb	cytochrome b-245 beta chain	2.6639	2.46e-23	2.74e-20	360.411	0.267663	9.95243
ENSRNOG00000024382	Fcgr3a	Fc fragment of IgG receptor IIIa	2.73386	4.31e-29	9.01e-26	249.406	0.244202	11.1951
ENSRNOG00000054860	Clec12a	C-type lectin domain family 12, member A	2.77714	9.92e-15	5.92e-12	39.124	0.358792	7.74025
ENSRNOG00000019440	Kcnn4	potassium calcium-activated channel subfamily N member 4	2.88269	7.17e-29	1.2e-25	110.528	0.258539	11.1499
ENSRNOG00000037563	Cd68	Cd68 molecule	2.93465	3.52e-48	1.47e-44	258.438	0.201215	14.5846
ENSRNOG00000003959	Rgs18	regulator of G-protein signaling 18	2.93934	0.000226112	0.0317544	8.06477	0.797022	3.6879
ENSRNOG00000024899	Cxcl13	C-X-C motif chemokine ligand 13	2.9431	4.12e-08	1.28e-05	30.8466	0.536516	5.48558
ENSRNOG00000020953	Ms4a7	membrane spanning 4-domains A7	3.0573	1.89e-06	0.000438128	13.3814	0.641602	4.7651
108352965	LOC108352965	endogenous retrovirus group K member 21 Env polyprotein-like	3.09454	1.19e-05	0.0023456	10.7175	0.7067	4.37886
ENSRNOG00000045992	Tlr8	toll-like receptor 8	3.18914	8.79e-07	0.000222609	20.2067	0.648604	4.91693
ENSRNOG00000010516	Plau	plasminogen activator, urokinase	3.19242	1.41e-26	1.81e-23	58.0263	0.299202	10.6698
ENSRNOG00000058993	LOC690097	similar to immunoreceptor Ly49si3	3.23268	9.81e-06	0.0020197	13.7949	0.731143	4.4214
ENSRNOG00000005825	Lyz2	lysozyme 2	3.31524	3.56e-62	2.98e-58	5686.03	0.199231	16.6402
ENSRNOG00000050332	LOC103690053	ankyrin repeat domain-containing protein 26-like	3.46233	0.000203135	0.0290153	7.21586	0.931965	3.71509
ENSRNOG00000037409	Scimp	SLP adaptor and CSK interacting membrane protein	3.71812	8.25e-05	0.0136584	7.09237	0.944431	3.93689
ENSRNOG00000059412	Rnf113a1	ring finger protein 113A1	3.88159	5.79e-05	0.00987042	50.7195	0.965261	4.02129
ENSRNOG00000012779	Msr1	macrophage scavenger receptor 1	4.00765	6.87e-07	0.000176542	21.3961	0.807164	4.9651
ENSRNOG00000027811	Lilrb4	leukocyte immunoglobulin like receptor B4	4.03676	1.08e-09	4.01e-07	36.4123	0.662059	6.09728
ENSRNOG00000036703	Itgax	integrin subunit alpha X	4.04846	6.3e-19	5.26e-16	68.251	0.455563	8.8867
ENSRNOG00000061895	LOC690045	similar to immunoreceptor Ly49si1	4.21154	5.07e-10	2.02e-07	19.8414	0.677424	6.21699
ENSRNOG00000062297	Klra5	killer cell lectin-like receptor, subfamily A, member 5	4.24469	1.57e-05	0.00294699	9.71846	0.98286	4.31871
ENSRNOG00000050251	MGC105649	hypothetical LOC302884	4.32207	2.85e-11	1.32e-08	31.3923	0.649543	6.65401
ENSRNOG00000050374	LOC100910143	GPI ethanolamine phosphate transferase 2-like	4.35414	1.43e-08	4.68e-06	92.1058	0.767935	5.66993
ENSRNOG00000008045	Slamf9	SLAM family member 9	4.77311	4.86e-29	9.03e-26	69.4104	0.426765	11.1844
ENSRNOG00000026235	Hk3	hexokinase 3	4.80941	2.1e-13	1.13e-10	35.9874	0.655032	7.34225
ENSRNOG00000060241	LOC497796	hypothetical protein LOC497796	4.986	1.39e-06	0.000336986	10.6001	1.0331	4.82624
ENSRNOG00000054217	Runx3	RUNX family transcription factor 3	5.1352	1.15e-06	0.000286139	9.84599	1.05564	4.86455
ENSRNOG00000050395	Ms4a6e	membrane spanning 4-domains A6E	5.44421	1.15e-08	3.93e-06	21.5041	0.953842	5.70766
ENSRNOG00000058775	Ly49s7	Ly49 stimulatory receptor 7	5.61277	1.25e-07	3.66e-05	12.5906	1.06176	5.28629
ENSRNOG00000030187	Mmp12	matrix metallopeptidase 12	5.76349	1.14e-07	3.41e-05	7.43225	1.087	5.30219
ENSRNOG00000049007	LOC100911313	regulator of microtubule dynamics protein 3-like	5.86923	0.000119617	0.0183398	7.11285	1.5257	3.84691
ENSRNOG00000054251	Clec7a	C-type lectin domain containing 7A	6.2835	7.06e-72	1.18e-67	236.052	0.350474	17.9286
