# Supplementary material for: Wild-type bone marrow cells repopulate tissue resident macrophages and reverse the impacts of homozygous CSF1R mutation
Source: PLoS Genet. 2025 Jan 27;21(1):e1011525. doi: 10.1371/journal.pgen.1011525 (PMC11785368; doi:10.1371/journal.pgen.1011525)
Supplement: S9 Table — (XLSX) [file pgen.1011525.s016.xlsx]

## Sheet: (A) LTTx PT Expression
unique_gene_id	gene_name	description	lttx_PT_fko1_S55	lttx_PT_fko2_S56	lttx_PT_fko3_S57	lttx_PT_mko1_S58	lttx_PT_mko2_S59	lttx_PT_fwt1_S60	lttx_PT_fwt2_S61	lttx_PT_fwt3_S62	lttx_PT_mwt1_S63	lttx_PT_mwt2_S64
condition_sex			f_ko	f_ko	f_ko	m_ko	m_ko	f_wt	f_wt	f_wt	m_wt	m_wt
condition			ko	ko	ko	ko	ko	wt	wt	wt	wt	wt
sex			female	female	female	male	male	female	female	female	male	male
tissue			lttx_PT	lttx_PT	lttx_PT	lttx_PT	lttx_PT	lttx_PT	lttx_PT	lttx_PT	lttx_PT	lttx_PT
tissue_condition			lttx_PT_ko	lttx_PT_ko	lttx_PT_ko	lttx_PT_ko	lttx_PT_ko	lttx_PT_wt	lttx_PT_wt	lttx_PT_wt	lttx_PT_wt	lttx_PT_wt
1700066B19Rik	1700066B19Rik	RIKEN cDNA 1700066B19 gene	0.246247	0.231313	0.493342	0.339831	0.313993	0.555006	0.530355	0.54655	0.526272	0.192588
1700092M07Rik	1700092M07Rik	RIKEN cDNA 1700092M07 gene	3.05194	0.848319	5.79377	3.83378	4.52323	3.36777	4.14781	2.69787	3.97871	2.9037
3110082J24Rik	3110082J24Rik	RIKEN cDNA 3110082J24 gene	0	0	0	0	0	0	0	0	0	0
4933400A11Rik	4933400A11Rik	RIKEN cDNA 4933400A11 gene	0	0	0	0	0	0	0	0	0	0
4933403O08Rik	4933403O08Rik	RIKEN cDNA 4933403O08 gene	0	0	0	0	0	0	0	0	0	0
A1bg	A1bg	alpha-1-B glycoprotein	0	0	0	0	0	0	0	0	0	0
A1cf	A1cf	APOBEC1 complementation factor	0	0	0.0156096	0.0488289	0.0104449	0.0291522	0.0105684	0.0457064	0	0.0728705
A2m	A2m	alpha-2-macroglobulin	0.0998606	0	0.849271	0	0	0.249125	0	0	0	0
A2ml1	A2ml1	alpha-2-macroglobulin-like 1	0.104498	0.176374	0.108568	0.0121291	0.0207561	0.0476079	0.073505	0.0681205	0.0707533	0
A3galt2	A3galt2	alpha 1,3-galactosyltransferase 2	24.539	25.334	31.5566	23.4461	15.4793	19.8749	23.238	21.5532	25.8963	19.649
A4galt	A4galt	alpha 1,4-galactosyltransferase (P blood group)	0	0.195832	0.0438527	0.110737	0	0	0	0	0	0.136699
A4gnt	A4gnt	alpha-1,4-N-acetylglucosaminyltransferase	0	0	0	0	0	0	0	0	0	0
Aaas	Aaas	aladin WD repeat nucleoporin	15.8963	12.2713	13.7741	12.6693	12.1354	15.2701	15.6339	16.9402	14.25	15.4722
AABR07000089.1	AABR07000089.1	vomeronasal type-2 receptor 26-like	0	0	0	0	0	0	0	0	0	0
AABR07000137.1	AABR07000137.1	taste receptor, type 2, member 138	0	0	0	0	0	0	0	0	0	0
AABR07000147.1	AABR07000147.1	coronin 1C	0.029789	0.244187	0	0.0690424	0.307036	0.492783	0.190785	0.461729	0.651208	0.305532
AABR07000156.1	AABR07000156.1	C-C motif chemokine ligand 11	2.42654	1.62317	2.03055	1.85225	1.36547	2.22717	2.91465	3.55121	2.86893	2.84811
AABR07000158.1	AABR07000158.1	UDP-glucose ceramide glucosyltransferase	0	0	0	0	0	0	0	0	0	0
AABR07000159.2	AABR07000159.2	N-acetylated alpha-linked acidic dipeptidase-like 1	0.268625	0	0	0	0.21476	0	0	0.237499	0	0
AABR07000159.4	AABR07000159.4	growth factor receptor bound protein 14	0	0	0	0.409424	0	0	0	0	0	0
AABR07000261.1	AABR07000261.1	adenylate cyclase activating polypeptide 1	2.57182	2.72097	1.4881	1.03118	1.42054	1.59023	1.99409	2.25376	0.735226	1.7123
AABR07000276.1	AABR07000276.1	similar to olfactory receptor 1394	0	0	0	0	0	0	0	0	0	0
AABR07000385.1	AABR07000385.1	VAMP associated protein A	0	0	0	0	0	0	0	0	0	0
AABR07000398.1	AABR07000398.1	IKAROS family zinc finger 4	195.669	1499.23	343.769	480.027	528.537	267.182	382.407	252.103	1969.65	577.011
AABR07000534.1	AABR07000534.1	yippee-like 5	5.94151	5.81487	4.21888	5.40893	5.23503	7.33217	7.65177	6.61928	8.66608	6.246
AABR07000581.1	AABR07000581.1	phospholipase C, beta 2	0	0	0	0	0	0	0	0	0	0
AABR07000583.1	AABR07000583.1	ligand dependent nuclear receptor interacting factor 1	0	0	0	0	0	0	0	0	0	0
AABR07000595.1	AABR07000595.1	Ac1254	0	0	0	0	0	0	0	0	0	0
AABR07000629.1	AABR07000629.1	rCG42854-like	0	0	0	0	0	0	0	0	0	0.344973
AABR07000733.1	AABR07000733.1	ATP binding cassette subfamily B member 11	0	0	0	0	0	0	0	0	0	0
AABR07000738.1	AABR07000738.1	sodium voltage-gated channel beta subunit 4	0	0	0	0	0	0	0	0	0	0
AABR07000740.1	AABR07000740.1	uncharacterized LOC103690177	0	0	0	0	0	0	0	0	0	0
AABR07000902.1	AABR07000902.1	chromatin accessibility complex subunit 1	13.431	5.09324	5.24813	8.97081	5.80453	8.93353	10.8369	8.56926	5.30443	7.49466
AABR07000989.1	AABR07000989.1	RAS protein activator like 3	0	0	0	0	0	0	0	0	0	0
AABR07001099.2	AABR07001099.2	solute carrier family 32 member 1	21.4907	16.9662	20.4448	18.3351	20.142	21.4475	18.9279	22.4208	21.4673	21.7304
AABR07001100.1	AABR07001100.1	WD repeat and coiled coil containing	1.20202	5.12185	1.9564	2.24674	4.75587	3.01815	3.99672	3.11708	0.490473	5.53742
AABR07001160.1	AABR07001160.1	lambda-chain C1-region-like	0	0	0	0	0	0.105819	0	0	0	0
AABR07001348.1	AABR07001348.1	olfactory receptor 812	0	0	0	0	0	0	0	0	0	0
AABR07001408.1	AABR07001408.1	proline rich protein 2-like 1	0	0	0	0	0	0	0	0.503678	0	0
AABR07001416.1	AABR07001416.1	FMS-related tyrosine kinase 1	0	0	0	0	0	0	0	0	0	0
AABR07001512.1	AABR07001512.1	glucagon-like peptide 2 receptor	0.610972	0	0.0892258	0.141048	0	0	0.362416	0.394569	0	0.414083
AABR07001516.1	AABR07001516.1	synaptopodin 2	0	0	0.183696	0	0	0	0	0	0	0
AABR07001519.1	AABR07001519.1	SSU72 homolog, RNA polymerase II CTD phosphatase	1.21439	2.02691	0.156408	0	1.47673	0.290812	0.0625921	0.346169	2.7105	0.36807
AABR07001573.2	AABR07001573.2	calcium/calmodulin-dependent protein kinase ID	0	0.0298531	0.195972	0	0	0.640276	0.500012	0.488922	0	0
AABR07001592.2	AABR07001592.2	ADP-ribosylation factor like GTPase 5B	0	0	0	0.839376	0	0	0	0	0	0
AABR07001896.1	AABR07001896.1	utrophin	3.74521	3.77904	3.36062	2.66812	2.52516	4.31401	4.28646	3.49293	3.9405	4.1634
AABR07001902.1	AABR07001902.1	HAUS augmin-like complex, subunit 1	0	0	0	0.281837	0.721643	0	0	0	0.166991	0
AABR07001905.1	AABR07001905.1	transcription activation suppressor	0.0599039	0	0	0	0	0.0663534	0	0	0	0
AABR07001905.2	AABR07001905.2	similar to Zinc finger protein 208	1.41019	2.61203	0.667577	1.16064	0.811303	2.20235	1.2059	1.90483	1.49576	1.01883
AABR07001910.1	AABR07001910.1	Meis homeobox 3	3.3893	3.39397	1.9463	2.73408	2.09096	3.21083	3.33478	3.4046	3.57582	2.41205
AABR07001923.1	AABR07001923.1	rCG55159-like	2.6601	2.89812	2.27328	2.50281	2.8975	2.42586	3.64027	3.24075	4.46526	1.95274
AABR07001926.1	AABR07001926.1	olfactory receptor 2A2-like	0	0.155859	0.0563038	0.0881317	0	0.052506	0	0	0	0
AABR07001926.3	AABR07001926.3	histidyl-tRNA synthetase 2, mitochondrial	0	0	0	0	0.334393	0	0.132307	0	0.312425	0
AABR07001967.1	AABR07001967.1	vomeronasal type-2 receptor 26-like	0	0.0826296	0.0746598	0.023361	0.0199847	0.0557473	0	0	0	0.0232546
AABR07002025.1	AABR07002025.1	olfactory receptor 1593	0	0	0	0	0	0	0	0	0	0
AABR07002044.1	AABR07002044.1	potassium voltage-gated channel subfamily A regulatory beta subunit 3	0	0	0	0	0	0	0	0	0	0
AABR07002065.1	AABR07002065.1	olfactory receptor 298	1.38091	1.18401	1.03336	1.1116	1.69817	0.798409	2.99651	0	0	2.01494
AABR07002065.2	AABR07002065.2	phosphoglycolate phosphatase	1.33216	1.12059	0.857038	1.2762	0.643699	1.68064	1.47426	0.994377	1.25587	1.1256
AABR07002068.1	AABR07002068.1	tetraspanin 11	2.63683	2.38369	1.58634	2.30146	1.96192	2.63992	2.92429	2.96076	3.07419	2.44136
AABR07002093.1	AABR07002093.1	leucine-rich repeat, Ig-like and transmembrane domains 2	0	0.273888	0	0	0	0	0	0	0	0
AABR07002093.2	AABR07002093.2	taste receptor, type 2, member 143	0	0	0	0	0	0	0	0	0	0
AABR07002140.2	AABR07002140.2	Sp3 transcription factor	0	0	0	0	0	0	0	0	0	0
AABR07002209.1	AABR07002209.1	coiled-coil-helix-coiled-coil-helix domain-containing protein 2, mitochondrial-like	0	0	0	0	0	0	0	0	0	0
AABR07002241.1	AABR07002241.1	carbonyl reductase 4	0	0	0	0	0	0	0	0	0	0
AABR07002247.1	AABR07002247.1	ribonuclease H1	0.340715	0.410132	0.316492	0.139417	0.283802	0	0.216644	0.0812261	0.0699848	0.315987
AABR07002418.1	AABR07002418.1	myeloid-derived growth factor	0	0	0	0	0	0	0	0	0	0
AABR07002467.1	AABR07002467.1	thrombospondin 2	0	0	0.0137117	0	0	0	0	0	0.0253651	0
AABR07002473.1	AABR07002473.1	BRD4 interacting chromatin remodeling complex associated protein	0	0	0	0	0	0	0	0	0	0
AABR07002499.1	AABR07002499.1	binder of sperm protein homolog 2	0	0	0	0	0	0	0	0	0	0
AABR07002622.1	AABR07002622.1	Rho GTPase activating protein 26	0	0	0	0	0	0	0	0	0	0
AABR07002623.1	AABR07002623.1	matrix remodeling associated 8	0	0	0	0	0	0	0	0	0	0
AABR07002659.1	AABR07002659.1	lysozyme G1	0	0	0	0	0	0	0	0	0	0
AABR07002677.1	AABR07002677.1	RGD1560398	1.05402	0	0	0.330696	0	0	0	0.623074	0.785107	0.33303
AABR07002680.2	AABR07002680.2	bromodomain containing 8	0	0	0	0	0	0	0	0	0	0
AABR07002683.1	AABR07002683.1	membrane-spanning 4-domains subfamily A member 12-like	12.185	9.70985	12.5173	12.8525	12.448	10.7142	12.4655	11.0252	13.189	12.9852
AABR07002689.1	AABR07002689.1	H1.5 linker histone, cluster member	0	0	0	0	0	0.0420945	0	0	0.0417616	0
AABR07002774.1	AABR07002774.1	olfactory receptor 950	0.374393	0.465933	0.2552	0.15832	0.0986931	0.16764	0.441778	0.660667	0.438572	0.378223
AABR07002774.2	AABR07002774.2	zinc finger protein 780B	2.86729	2.50682	1.83998	2.47022	2.26493	2.35227	2.41361	3.03348	2.68731	1.5876
AABR07002774.3	AABR07002774.3	similar to RIKEN cDNA 2810408A11	0.988872	0.912689	0	2.92404	2.16641	0	1.78508	2.41824	0	0
AABR07002774.4	AABR07002774.4	pre-mRNA processing factor 40 homolog A	0	0	0	0	0	0.0798601	0	0.296183	0	0.00499934
AABR07002775.1	AABR07002775.1	very low density lipoprotein receptor	0	0	0	0	0	0	0	0	0	0
AABR07002779.1	AABR07002779.1	transmembrane p24 trafficking protein 6	0	0	0	0.582043	1.79e-08	1.78716	0	0	0	0
AABR07002782.1	AABR07002782.1	family with sequence similarity 32, member A	0	0	0	0	0	0	0	0	0	0
AABR07002783.1	AABR07002783.1	lymphotoxin-beta	0	0	0	0	0	0	0	0	0	0
AABR07002784.1	AABR07002784.1	murinoglobulin 2	0.239354	0.0560772	0.0648906	0.0951234	0.0542571	0.280076	0.0282443	0.385199	0	0.129771
AABR07002848.1	AABR07002848.1	VPS39 subunit of HOPS complex	1.00548	1.3255	1.07617	2.15494	1.68135	2.448	3.16593	2.55296	0.998572	2.15262
AABR07002854.1	AABR07002854.1	nuclear receptor interacting protein 1	0	0	0	0	0	0	0	0.197663	0	0
AABR07002868.1	AABR07002868.1	scavenger receptor cysteine rich family member with 5 domains	0	0.120461	0	0.0634352	0	0	0.0349999	0.0777605	0	0
AABR07002870.1	AABR07002870.1	lysophosphatidylcholine acyltransferase 4	0	0.491339	0.347094	0.202566	0	0.145728	3.83e-09	0	0	0.113311
AABR07002870.2	AABR07002870.2	CDC42 effector protein 4	0	0	0.0824174	0	0.0534053	0	0	0	0	0
AABR07002885.1	AABR07002885.1	zinc finger protein 82-like	0.189478	0.100764	0.101177	0.0939394	0.16489	0.265275	0.17838	0.357369	0.202206	0.292952
AABR07002893.1	AABR07002893.1	EYA transcriptional coactivator and phosphatase 2	0.132555	0.362935	0.0749989	0.266782	0	0.171433	0.122046	0.265452	0	0.0271125
AABR07002896.1	AABR07002896.1	RIKEN cDNA 6030458C11 gene	0	0.491339	0.347094	0.202566	0	0.145728	3.83e-09	0	0	0.113311
AABR07002945.1	AABR07002945.1	leucine rich repeat containing 25	2.90536	2.04807	1.68324	2.52674	1.71177	3.01948	4.19212	2.75777	2.6131	2.51217
AABR07002966.1	AABR07002966.1	epsin 3	0	0	0	0	0	0	0	0	0	0
AABR07003056.1	AABR07003056.1	transmembrane p24 trafficking protein 2	0.475372	0	0.29159	0	0	0	0.304215	0.288873	0.286279	0.141518
AABR07003056.3	AABR07003056.3	GTP cyclohydrolase I feedback regulator	0	0	0	0	0	0	0	0	0	0
AABR07003173.1	AABR07003173.1	electron transfer flavoprotein regulatory factor 1	0	0	0	0	0	0	0	0.0570431	0	0
AABR07003176.1	AABR07003176.1	death-associated protein kinase 2	2.62301	0.742098	1.15632	1.72876	0.946518	2.12351	2.60567	2.77435	1.84266	1.19214
AABR07003235.1	AABR07003235.1	sialic acid binding Ig-like lectin 8	2.41443	2.72859	1.9494	1.19222	2.42933	8.8212	8.0465	9.16726	5.14292	5.83256
AABR07003235.2	AABR07003235.2	similar to RIKEN cDNA 1810055G02	0	0	0	0	0	0	0	0	0	0
AABR07003241.1	AABR07003241.1	matrix metallopeptidase 16	0	0	0	0	0	0	0	0	0	0
AABR07003241.2	AABR07003241.2	SMAD family member 5	0	0	0	0	0	0	0	0	0	0
AABR07003241.3	AABR07003241.3	SLIT and NTRK-like family, member 5	0	0	0	0	0	0	0	0	0	0
AABR07003244.1	AABR07003244.1	N-deacetylase and N-sulfotransferase 4	0	0	0	0	0	0	0	0	0	0
AABR07003250.1	AABR07003250.1	olfactory receptor 144-like	0	0	0	0	0	0	0	0.1294	0	0.13762
AABR07003273.1	AABR07003273.1	potassium inwardly-rectifying channel, subfamily J, member 10	0.971536	1.07529	0.193285	0.60833	0	0	1.37786	0.75318	1.50908	1.2231
AABR07003291.1	AABR07003291.1	mitochondrial pyruvate carrier 2	0	0	0	0	0	0.156566	0	0.124376	0	0
AABR07003302.1	AABR07003302.1	urotensin 2B	0	0	0	0	0	0	0.8887	0	0	0
AABR07003433.1	AABR07003433.1	RAD51 paralog C	0	0	0	0	0	0	0	0	0	0
AABR07003610.1	AABR07003610.1	transmembrane and coiled-coil domains 2	0	0	0	0	0	0	0	0	0	0
AABR07003616.1	AABR07003616.1	zinc finger and SCAN domain-containing protein 5B-like	0	0	0	0	0	0	0	0	0	0
AABR07003833.1	AABR07003833.1	immunoglobulin superfamily, member 9	0	0	0	0	0	0	0.145521	0.395832	0.199226	0
AABR07003933.1	AABR07003933.1	LKAAEAR motif containing 1	1.8869	1.72721	0.373206	1.37231	1.83918	3.0074	3.05108	0.552667	0	1.57223
AABR07004183.1	AABR07004183.1	cysteine-rich secretory protein 2	0	0	0	0	0	0	0	0	0	0
AABR07004190.1	AABR07004190.1	aldehyde oxidase 2	0	0	0	0	0	0	0	0	0	0
AABR07004232.1	AABR07004232.1	arginine vasopressin receptor 1A	5.40061	4.83743	2.64878	2.46711	2.46063	4.95789	7.36744	6.62633	4.34578	3.04216
AABR07004437.1	AABR07004437.1	phosphatidylinositol-5-phosphate 4-kinase type 2 beta	2.13619	1.25468	3.98634	2.34158	2.5949	5.23235	1.73715	1.60939	1.58569	2.80047
AABR07004507.1	AABR07004507.1	similar to melanoma ubiquitous mutated protein	0	0	0	0	0	0	0	0	0	0
AABR07004511.1	AABR07004511.1	PWWP domain-containing protein MUM1-like	0	0	0	0	0	0	0	0	0	0
AABR07004539.1	AABR07004539.1	myosin, light chain 4	0	0	0	0	0	0	0	0	0	0
AABR07004560.1	AABR07004560.1	transient receptor potential cation channel, subfamily C, member 3	0	0	0	0	0	0	0	0	0	0
AABR07004684.1	AABR07004684.1	insulin-like growth factor binding protein 3	0	0	0	0	0	0	0	0	0	0
AABR07004746.1	AABR07004746.1	tropomyosin 4	0.453998	0.375872	0	0.42605	0.181583	0	0.557849	0.200938	0	0
AABR07004776.1	AABR07004776.1	similar to PRAME family member DJ1198H6.2	0	0	0	0	0	0	0	0	0	0
AABR07004891.1	AABR07004891.1	Hedgehog-interacting protein	2.07537	1.58006	1.38233	3.1677	0	0.91777	1.77665	6.87097	3.81316	3.21403
AABR07004947.1	AABR07004947.1	kinesin family member 26B	0	0	0	0	0	0	0	0	0	0
AABR07004960.1	AABR07004960.1	erythrocyte membrane protein band 4.1 like 4B	0	0	0	0	0	0	0	0	0	0
AABR07004966.1	AABR07004966.1	endoplasmic reticulum protein 44	0	0	0	0	0	0	0	0	0	0
AABR07004975.1	AABR07004975.1	semaphorin 3A	0	0	0	0	0	0	0	0	0	0
AABR07004992.1	AABR07004992.1	AT hook, DNA binding motif, containing 1	0	0	0	0	0	0	0	0	0	0
AABR07005027.1	AABR07005027.1	SPRY domain containing 3	5.19839	1.85513	1.67181	1.5734	0.223943	1.39835	1.9321	1.48097	0.466235	0.656163
AABR07005031.1	AABR07005031.1	serine/threonine kinase 32B	0.196197	0	0.36935	0.60136	0.630543	0.179112	0.525881	0.2813	0.352141	0.359346
AABR07005040.1	AABR07005040.1	pancreatic progenitor cell differentiation and proliferation factor	0	0	0	0	0	0	0	0	0	0
AABR07005506.1	AABR07005506.1	misato mitochondrial distribution and morphology regulator 1	0	0	0	0	0	0	0	0	0	0
AABR07005588.1	AABR07005588.1	zinc finger protein 763	22.8163	21.1705	23.4039	20.6147	18.1959	24.3926	23.6306	21.9679	20.9034	22.7939
AABR07005597.1	AABR07005597.1	myosin, heavy chain 15	0	0	0	0	0	0	0	0	0	0
AABR07005618.1	AABR07005618.1	acetylserotonin O-methyltransferase-like	18.1939	20.9271	15.6634	17.9333	17.196	18.3426	13.149	19.178	12.9394	15.0348
AABR07005632.1	AABR07005632.1	putative ankyrin repeat domain-containing protein 19	0	0	0	0	0	0	0	0	0	0
AABR07005633.1	AABR07005633.1	striatin 4	5.12386	5.19572	6.79368	5.60985	5.69436	7.84603	5.78461	9.31628	8.87278	6.72106
AABR07005667.1	AABR07005667.1	golgi phosphoprotein 3-like	0	0.147849	0	0	0.0714453	0	0.0724177	0	0.0989689	0
AABR07005723.1	AABR07005723.1	colony stimulating factor 1 receptor	0	0	0	0	0	0	0	0	0	0
AABR07005775.1	AABR07005775.1	pantothenate kinase 1	6.27787	5.65213	6.19694	4.92701	4.20739	5.20669	5.65567	5.76612	4.7351	4.39865
AABR07005779.1	AABR07005779.1	TNF superfamily member 13	1.83356	0.496792	1.60178	1.3834	1.39111	2.53426	1.20117	1.91022	1.65009	1.11948
AABR07005806.1	AABR07005806.1	armadillo repeat-containing X-linked protein 1	1.40685	0	2.31185	2.53895	0	0	4.55275	2.07649	0	3.89094
AABR07005821.1	AABR07005821.1	ELAV like RNA binding protein 2	0	0	0	0	0	0	0	0	0	0
AABR07005844.1	AABR07005844.1	importin 11	0	0	0	0	0	0	0	0	0	0
AABR07005886.1	AABR07005886.1	eukaryotic translation elongation factor 1 epsilon 1	0	0	0	0	0	0	0	0	0	0
AABR07005961.1	AABR07005961.1	60S ribosomal protein L27a-like	0	0	0	0	0	0	0	0	0	0
AABR07005983.1	AABR07005983.1	defensin beta 33	0.140127	0.0876886	0.0832814	0.113383	0	0.316408	0	0.166121	0.220612	0.209122
AABR07005985.1	AABR07005985.1	recombination activating 1	0	0	0	0	0	0	0	0	0	0
AABR07006025.1	AABR07006025.1	bone morphogenetic protein receptor type 2	11.5391	11.697	13.726	12.1462	11.7693	16.8831	11.4708	12.6648	10.39	11.5639
AABR07006030.1	AABR07006030.1	succinate receptor 1	0.170304	0.205751	0.0871927	0.0947822	0.187578	0.284077	0.170419	0.198472	0.187669	0.335657
AABR07006032.1	AABR07006032.1	NUS1 dehydrodolichyl diphosphate synthase subunit	0	0	0	0	0	0	0	0	0	0
AABR07006033.1	AABR07006033.1	mitochondrial ribosomal protein L58	0.0456256	0.0616141	0.116178	0.174193	0.208645	0.0623773	0.120651	0.095689	0.0411924	0.260025
AABR07006042.1	AABR07006042.1	zinc finger protein 169	0	0	0	0	0	0	0	0	0	0
AABR07006049.1	AABR07006049.1	interleukin 18 binding protein	0	0	0	0	0	0	0	0	0	0
AABR07006055.1	AABR07006055.1	UBX domain protein 2B	0	0	0	0	0	0	0	0	0	0
AABR07006142.1	AABR07006142.1	transmembrane p24 trafficking protein 6	0.30279	0	0	0.144894	0.399339	0	0.302768	0	0.0834069	0
AABR07006232.1	AABR07006232.1	dual specificity phosphatase 3	0	0	0	0	0	0	0	0.290704	0	0
AABR07006242.1	AABR07006242.1	thymocyte selection associated	0	0	0	0	0	0	0	0	0	0
AABR07006258.1	AABR07006258.1	family with sequence similarity 76, member B	4.12809	5.30749	4.29645	3.57501	5.11964	3.33628	3.66627	2.97766	6.33565	4.94302
AABR07006258.2	AABR07006258.2	testis expressed 101	16.4995	0	14.0727	1.96212	11.7206	9.03553	12.0129	7.31811	6.87417	10.4356
AABR07006259.1	AABR07006259.1	zinc finger protein 623	0	0	0	0	0	0	0	0	0	0
AABR07006264.1	AABR07006264.1	N-acetyltransferase 3	0	0	0	0	0	0	0	0	0	0
AABR07006269.1	AABR07006269.1	RAS guanyl releasing protein 2	6.11201	9.0232	6.63716	2.9331	0.315466	7.5435	7.56826	10.2123	3.83897	2.93277
AABR07006275.1	AABR07006275.1	vomeronasal 1 receptor 15	1.99934	1.17017	1.57605	0	0	4.77639	4.16568	2.09584	1.36058	1.33866
AABR07006278.1	AABR07006278.1	PAK1 interacting protein 1	0.245832	0.68453	0.247515	0.257778	0.412237	0.671598	0.742909	0.508986	0.480359	0.453556
AABR07006283.1	AABR07006283.1	kringle containing transmembrane protein 1	0	0	0	0	0	0	0	0	0.961793	2.76467
AABR07006451.1	AABR07006451.1	olfactory receptor 94	0.253878	0.12759	0.405403	0.346189	0.13434	0	0.208771	0.172491	0.170348	0
AABR07006458.1	AABR07006458.1	RAN, member RAS oncogene family	8.37547	10.2904	5.86193	7.96724	7.61716	9.2795	8.5277	8.76969	8.15459	8.02838
AABR07006474.1	AABR07006474.1	coordinator of PRMT5 and differentiation stimulator	0	0	0	0	0	0	0.223865	0	0	0
AABR07006480.1	AABR07006480.1	2-like	0	0	0	0	0	0	0	0	0	0
AABR07006504.1	AABR07006504.1	PRAME family member 12	0	0	0	0	0	0	0	0	0	0
AABR07006536.1	AABR07006536.1	ATP synthase F1 subunit delta	0.386166	0	0.382815	0.120048	0.307693	0.284771	0.104063	0.295931	0	0.24023
AABR07006542.1	AABR07006542.1	YTH domain containing 1	0	0	0	0	0	0	0	0	0	0
AABR07006544.1	AABR07006544.1	hypothetical protein LOC688842	0	0	0	0	0	0	0	0	0	0
AABR07006576.1	AABR07006576.1	receptor accessory protein 6	0	0	0	0	0	0	0.183967	0	0	0
AABR07006672.1	AABR07006672.1	coenzyme Q5, methyltransferase	10.8497	11.799	9.8545	11.4403	10.3297	12.8959	10.2826	13.1826	13.5196	9.00077
AABR07006688.1	AABR07006688.1	zinc finger protein 281	0	0	0	0	0	0	0	0	0	0
AABR07006688.2	AABR07006688.2	protein tyrosine phosphatase, receptor type, U	0	0	0.0552557	0.0851292	0	0	0	0	0.205477	0
AABR07006691.1	AABR07006691.1	ATP binding cassette subfamily A member 1	0	0	0	0	0	0	0	0	0	0
AABR07006774.1	AABR07006774.1	ectonucleotide pyrophosphatase/phosphodiesterase 6	2.56138	1.03899	4.08413	2.77704	2.13475	4.18289	3.1997	4.64675	4.51913	2.55408
AABR07006775.1	AABR07006775.1	1-acylglycerol-3-phosphate O-acyltransferase 3	0	3.96585	0	0	0	0	0	0	0	0
AABR07006823.1	AABR07006823.1	LRRGT00038	0	0	0	0	0	0	0	0	0	0
AABR07006871.1	AABR07006871.1	ring-box 1	0	0	0	0	0	0	0	0	0	0
AABR07007000.1	AABR07007000.1	transcription factor 7 like 2	6.60909	10.9238	3.50918	4.50677	9.26179	3.35559	3.76357	3.46155	5.93998	5.02247
AABR07007023.1	AABR07007023.1	transmembrane protein 201	3.16829	4.02277	2.07198	2.45008	3.14764	3.2235	3.47202	2.52338	3.70029	4.71567
AABR07007032.1	AABR07007032.1	platelet-activating factor acetylhydrolase 1b, regulatory subunit 1	14.0592	10.3441	8.41043	6.37024	3.66928	12.4486	13.5736	14.3009	4.35906	4.31745
AABR07007068.1	AABR07007068.1	regulatory factor X-associated protein	0	0	0	0	0	0.0216617	0	0	0	0
AABR07007121.1	AABR07007121.1	hornerin	87.6136	85.3939	79.4811	86.0547	93.6268	85.9278	80.243	84.4943	75.2064	68.4322
AABR07007130.2	AABR07007130.2	leucine rich repeats and calponin homology domain containing 2	2.08926	6.29206	1.6169	0.885757	9.72629	5.94326	2.29331	4.94723	13.9328	7.18743
AABR07007134.1	AABR07007134.1	nudE neurodevelopment protein 1	0.161438	0	0	0.753784	0	0.17846	0	0.284058	0.357537	0.604287
AABR07007146.1	AABR07007146.1	lymphocyte activating 3	0	0	0.229443	0	0	0.52289	0	0	0	0
AABR07007399.1	AABR07007399.1	beta-secretase 2	0	0	0.121675	0	0.488993	0	0	0	0.226616	0.19177
AABR07007544.1	AABR07007544.1	zinc finger protein 182-like	0.640135	0.528636	0.190493	0.448339	0.382812	0.530741	0.388723	0.140785	0.177202	0.449213
AABR07007642.1	AABR07007642.1	lysophosphatidic acid receptor 6	0	0	0	0	0	0	0	0	0	0
AABR07007675.1	AABR07007675.1	biogenesis of ribosomes BRX1	0.896313	0.745494	0	0	0	0.504736	0	0	0	0
AABR07007675.2	AABR07007675.2	lymphocyte-specific protein 1	21.897	12.7344	19.7575	20.917	18.0074	17.316	18.1843	8.85223	31.0662	28.485
AABR07007744.2	AABR07007744.2	hydroxysteroid dehydrogenase like 2	0.450624	0	0.400903	0.793053	0.823916	0.188087	0.477973	0.683587	0.558692	0
AABR07007769.1	AABR07007769.1	enoyl-CoA hydratase, mitochondrial-like	0	0	0	0	0	0	0	0	0	0
AABR07007839.1	AABR07007839.1	olfactory receptor 1271	3.40854	2.67991	1.24159	1.58142	2.22842	3.03021	1.68006	2.95707	2.51068	1.51124
AABR07007853.1	AABR07007853.1	leucine rich repeat containing 15	0	5.55e-09	0.411493	0	0	0	1.11613	0	0	0.161068
AABR07007905.1	AABR07007905.1	SHC adaptor protein 3	0.200817	0.863497	0	0	0	0.387979	0	1.078	0.580012	0
AABR07007905.2	AABR07007905.2	glutamate-rich 3	51.5505	48.5231	43.2173	40.8277	33.6802	53.2373	54.0131	52.2283	54.701	43.9008
AABR07007928.1	AABR07007928.1	fibronectin type III domain containing 3a	0	0	0	0	0	0	0	0	0	0
AABR07007931.1	AABR07007931.1	WAP four-disulfide core domain 1	0	0	0	0	0	0	0	0	0	0
AABR07007978.1	AABR07007978.1	V-set and transmembrane domain containing 2A	0	0	0	0	0	0	0	0	0	0
AABR07008066.2	AABR07008066.2	basic helix-loop-helix family, member e40	25.3586	17.9701	22.8259	18.3999	7.97478	8.5676	36.4388	40.1985	28.2874	10.2485
AABR07008097.1	AABR07008097.1	similar to Phosphoglycerate kinase 1	0	0	0	0.0499411	0	0	0	0	0	0
AABR07008142.1	AABR07008142.1	G protein-coupled receptor 35	0	0	0	0	0	0	0	0	0	0
AABR07008152.1	AABR07008152.1	2'-5'-oligoadenylate synthetase-like	0	0	0	0	0	0	0	0	0	0
AABR07008242.1	AABR07008242.1	zinc finger protein 879	0	0	0	0	0	0	0	0	0	0
AABR07008285.1	AABR07008285.1	FA complementation group L	0	0	0	0	0	0	0	0	0	0
AABR07008293.1	AABR07008293.1	glutamate ionotropic receptor NMDA type subunit 3A	0	0	0	0	0	0	0	0	0	0
AABR07008293.3	AABR07008293.3	sodium voltage-gated channel alpha subunit 7	1.16521	0.256576	0.491447	0.151439	0.371478	2.45128	0.529101	0.643364	1.29908	0.617401
AABR07008298.1	AABR07008298.1	zinc finger protein 541	0	0	0	0	0	0	0	0	0	0
AABR07008298.2	AABR07008298.2	Fc fragment of IgG receptor and transporter	0	0	0	0	0	0	0	0	0	0
AABR07008319.1	AABR07008319.1	matrilin 1	0	0	0	0	0	0	0	0	0	0
AABR07008350.1	AABR07008350.1	programmed cell death 2	0	0	0	0	0	0	0	0	0.109826	0.633345
AABR07008370.1	AABR07008370.1	nascent polypeptide associated complex subunit alpha	0	0	0.158361	0	0	0	0	0	0	0
AABR07008439.1	AABR07008439.1	RAN binding protein 3-like	0	0	0	0	0	0	0	0.234618	0	0
AABR07008608.1	AABR07008608.1	S100 calcium binding protein A9	24.7355	21.73	23.5044	25.2562	24.7084	21.3017	25.631	25.0539	25.2984	25.5252
AABR07008681.1	AABR07008681.1	lysine acetyltransferase 14	1.49136	2.16312	1.73726	1.70383	1.52336	2.09023	1.38398	2.23537	3.15017	2.23573
AABR07008724.1	AABR07008724.1	proliferation and apoptosis adaptor protein 15	0	0	0	0	0	0	0	0	0	0
AABR07008876.1	AABR07008876.1	similar to olfactory receptor Olr490	0	0	0	0	0	0	0	0	0	0
AABR07008904.1	AABR07008904.1	UBX domain protein 8	0	0	0	0	0	0	0	0	0	0
AABR07008911.1	AABR07008911.1	protein phosphatase 1, regulatory (inhibitor) subunit 1B	0	0	0	0	0	0	0.438515	0	0	0
AABR07008940.1	AABR07008940.1	peripheral myelin protein 22	9.74437	1.13348	14.2363	6.63914	13.8428	13.5896	11.9979	13.6523	14.4876	14.264
AABR07009105.1	AABR07009105.1	cytoplasmic polyadenylation element binding protein 2	1.68757	2.1263	2.4934	4.20874	4.09003	2.49619	4.17841	4.8383	2.85584	5.78426
AABR07009221.1	AABR07009221.1	DENN domain containing 4C	9.72606	10.8665	6.04512	5.0001	5.57934	12.0162	8.43073	10.2492	7.37045	5.30859
AABR07009224.1	AABR07009224.1	olfactory receptor 6C2-like	0	0	0	0	0	0	0	0	0	0
AABR07009260.1	AABR07009260.1	nuclear casein kinase and cyclin-dependent kinase substrate 1	0.532549	0.170936	0.239246	0.150795	0.329774	0.328225	0.245017	0.192967	0.356566	0.208766
AABR07009357.1	AABR07009357.1	profilin family, member 4	0	0	0	0	0	0	0	0	0	0
AABR07009373.1	AABR07009373.1	taxilin alpha	0	0	0	0	0	0	0	0	0	0
AABR07009572.1	AABR07009572.1	zinc finger CCCH-type containing, antiviral 1	0	0.680027	0	0	0	0.455695	0.111093	0	0	0.128255
AABR07009638.1	AABR07009638.1	ATPase plasma membrane Ca2+ transporting 4	0	0	0	0	0	0	0	0	0	0
AABR07009787.1	AABR07009787.1	zinc finger, DHHC-type containing 25	0.556466	1.0062	0.971857	1.20259	0.90757	1.61198	1.64181	1.06943	1.41791	1.52786
AABR07009834.1	AABR07009834.1	similar to Urinary protein 2 precursor (RUP-2)	7.86195	2.51221	3.43224	3.97895	5.81419	8.34169	7.13349	4.82237	4.3828	0.5723
AABR07009890.1	AABR07009890.1	similar to small nuclear ribonucleoprotein polypeptide G	0	0	0	0	0	0	0	0	0	0
AABR07009931.1	AABR07009931.1	coxsackievirus and adenovirus receptor-like	0	0	0	0	0	0	0	0	0	0
AABR07009965.1	AABR07009965.1	SUMO-conjugating enzyme UBC9-like	0.482343	0	0.143792	0	0	0	0	0	0.268004	0.227102
AABR07009978.1	AABR07009978.1	GTPase, very large interferon inducible 1	0	1.07794	0.190204	1.98635	2.45242	1.463	0.719699	0.272701	0.963576	0.292101
AABR07010085.1	AABR07010085.1	major facilitator superfamily domain containing 6	0	0	0	0	0	0.223101	0.699443	0	0	0.203022
AABR07010085.2	AABR07010085.2	signal-induced proliferation-associated 1 like 2	0	0	0	0	0	0	0	0	0	0
AABR07010333.1	AABR07010333.1	GATA binding protein 3	0	0	0	0	0	0	0	0	0	0
AABR07010476.1	AABR07010476.1	rho GTPase-activating protein 20-like	0	0	0	0	0	0	0	0	0	0
AABR07010524.1	AABR07010524.1	sulfotransferase family 1E member 1	0	0	0	0	0	0	0	0	1.10044	0
AABR07010672.1	AABR07010672.1	zinc finger protein (C2H2 type) 276	0	0	0	0	0	0	0	0	0	0
AABR07010705.1	AABR07010705.1	olfactory receptor 302	4.13381	4.8541	3.38095	4.48369	4.31063	4.74285	4.9623	3.7771	3.91541	2.85343
AABR07010717.1	AABR07010717.1	MYC associated factor X	0	0	0	0	0	0	0	0	0	0
AABR07010747.1	AABR07010747.1	RNA binding motif protein 14	0	0	0	0	0	0	0	0	0	0
AABR07010840.1	AABR07010840.1	carbonic anhydrase 3	0	0	0	0	0	0	0	0	0	0
AABR07010899.1	AABR07010899.1	similar to GTPase activating protein testicular GAP1	0	0	0	0	0	0	0	0	0	0
AABR07010907.1	AABR07010907.1	SUZ RNA binding domain containing 1	0	0	0	0	0	0	0	0	0	0
AABR07010919.1	AABR07010919.1	trefoil factor 3	0	0	0	0	0	0	0	0	0	0
AABR07010944.1	AABR07010944.1	neural cell adhesion molecule 2	0	0	0	0	0	0	0	0	0	0
AABR07011031.1	AABR07011031.1	putative olfactory receptor 2B3-like	0	0	0	0	0	0	0	0	0	0
AABR07011057.1	AABR07011057.1	tripartite motif containing 68	0.101605	0.0417774	0	0	0.0806994	0.0283081	0	0.0888298	0.0366424	0.0470393
AABR07011057.2	AABR07011057.2	tripartite motif containing 68	0.228404	0.140841	0.0847444	0.053097	0.0226718	0.158831	0.0920212	0.0248439	0.0846809	0.0529151
AABR07011152.1	AABR07011152.1	vomeronasal 2 receptor, 75	0	0	0	0	0	0	0	0	0	0
AABR07011278.1	AABR07011278.1	testis expressed 2	0	0	0	0	0	0	0	0	0	0
AABR07011700.1	AABR07011700.1	tubulin, gamma complex associated protein 4	5.97567	5.7416	2.66099	4.5271	3.63447	6.59084	7.10002	6.43922	6.13522	7.22114
AABR07011733.1	AABR07011733.1	RAS protein activator like 3	1.15078	0.778693	1.17068	1.01336	0.543381	1.56779	1.38833	1.61415	1.13578	0.736872
AABR07011744.1	AABR07011744.1	delta like canonical Notch ligand 4	0	0	0	0.529311	0	0	0.457795	0	0.626983	0
AABR07011857.2	AABR07011857.2	transmembrane protein 30A	0	0	0	0	0	0	0	0	0	0
AABR07011951.1	AABR07011951.1	hypothetical LOC100361087	301.461	320.528	400.753	382.757	402.797	331.497	302.842	269.598	295.476	252.565
AABR07012039.1	AABR07012039.1	nonhomologous end-joining factor 1	2.2398	6.48565	1.91412	1.7996	1.13632	0	3.14815	2.72675	6.38707	2.03213
AABR07012054.1	AABR07012054.1	SURP and G patch domain containing 1	18.4526	18.7322	16.6289	15.3795	13.413	15.9515	23.3823	17.1656	20.5282	14.9588
AABR07012129.1	AABR07012129.1	similar to elongation	2.73944	3.32131	3.02544	3.30918	3.20873	2.22537	2.94483	3.89947	3.03238	3.37669
AABR07012269.1	AABR07012269.1	betacellulin	0	0	0	0	0	0	0	0	0	0
AABR07012291.1	AABR07012291.1	homeobox A2	0	0	0	0	0	0	0	0	0	0
AABR07012291.2	AABR07012291.2	suppressor of IKBKE 1	0	0	0	0	0	0	0	0	0	0
AABR07012299.1	AABR07012299.1	DExH-box helicase 9	0	0	0	0	0	0	0	0	0	0
AABR07012302.1	AABR07012302.1	mucin 20, cell surface associated	0	0	0	0	0	0	0	0	0	0
AABR07012314.1	AABR07012314.1	similar to pyridoxal (pyridoxine, vitamin B6) kinase	5.103	5.79289	4.48732	0.503738	0.859039	1.18487	2.83765	3.32499	1.79303	5.06958
AABR07012317.1	AABR07012317.1	ring finger protein 186	0	0	0	0	0	0	0	0	0	0
AABR07012317.2	AABR07012317.2	keratin associated protein 12-1-like	0	0	0	0	0	0	0	0	0	0
AABR07012318.1	AABR07012318.1	neuronal tyrosine-phosphorylated phosphoinositide-3-kinase adapter 1-like	0	0	0	0	0	0	0	0	0	0
AABR07012323.1	AABR07012323.1	FAM20A, golgi associated secretory pathway pseudokinase	0	0	0	0	0	0	0	0	0	0
AABR07012329.1	AABR07012329.1	serine (or cysteine) peptidase inhibitor, clade A (alpha-1 antiproteinase, antitrypsin), member 16	0	0	0	0	0	0	0	0	0	0
AABR07012384.1	AABR07012384.1	Rho family GTPase 3	0	0	0	0	0	0	0	0	0	0
AABR07012426.1	AABR07012426.1	exportin 1	0	0	0	0	0	0	0	0	0	0
AABR07012475.1	AABR07012475.1	myosin heavy chain 7	1.8236	0	2.60907	0	0	0	0	1.34395	0	4.43522
AABR07012492.1	AABR07012492.1	ST6 beta-galactoside alpha-2,6-sialyltransferase 2	2.20271	0	2.67209	5.9176	8.75734	10.2328	6.631	5.99423	7.05526	7.90795
AABR07012583.2	AABR07012583.2	nedd4 binding protein 3	1.65837	1.83439	1.1545	0.518549	0.442104	2.13333	0.511651	1.22231	0.962594	0.521846
AABR07012616.1	AABR07012616.1	similar to chromosome 20 open reading frame 81	0	0	0	0	0	0	0	0	0	0
AABR07012635.1	AABR07012635.1	fem-1 homolog A	0.710544	0	0.38478	0.946713	0.590056	0.788912	1.56619	1.69638	0.715794	0.611868
AABR07012658.1	AABR07012658.1	calpain 6	0	0	0	0	0	0	0	0	0	0
AABR07012763.1	AABR07012763.1	olfactory receptor 161	0	0	0	0	0	0	0	0	0	0
AABR07012775.1	AABR07012775.1	integrator complex subunit 6	1.7017	4.49332	5.36706	2.85501	3.25359	1.8843	7.57099	2.6932	3.01587	4.45238
AABR07012795.1	AABR07012795.1	selenoprotein W	0.395359	0.213122	0.470276	0.848779	0	0	0.316973	0	0	0.123039
AABR07012826.1	AABR07012826.1	von Willebrand factor A domain-containing protein 5A	4.30597	4.87748	2.83612	2.97002	2.89464	3.00059	9.01267	4.00092	5.03384	3.19674
AABR07012856.1	AABR07012856.1	interleukin-1 receptor-associated kinase 1 binding protein 1	0.0522403	0	0.155179	0	0.0830922	0.28937	0.12623	0.0911092	0	0.0484233
AABR07012868.1	AABR07012868.1	ADAM metallopeptidase domain 9	0.199903	0	0.119046	0.186887	0.478409	0.441415	0.32421	0	0	0.562864
AABR07013057.1	AABR07013057.1	solute carrier family 35, member E1	0	0	0	0	0	0	0	0	0	0
AABR07013065.1	AABR07013065.1	complement component 4 binding protein, alpha	24.8299	25.8236	17.4975	22.6464	23.1259	30.6995	27.4086	28.911	31.9862	26.1654
AABR07013086.1	AABR07013086.1	SDS3 homolog, SIN3A corepressor complex component	0	0	0	0	0	0	0	0.084981	0	0
AABR07013095.1	AABR07013095.1	minichromosome maintenance complex component 3	0.645043	0	1.15656	0	0	0	0	0.857502	0	0
AABR07013111.1	AABR07013111.1	acyl-CoA synthetase long-chain family member 5	33.5064	14.3879	16.5537	5.96696	4.8562	15.6099	19.9687	27.8672	5.79226	7.9158
AABR07013116.1	AABR07013116.1	TRAF type zinc finger domain containing 1	0.288848	0.959191	0	0	0	0	0.939702	0.511325	0	0
AABR07013147.1	AABR07013147.1	similar to CG16812-PA	1.58386	3.9715	2.37404	2.98357	6.43593	2.61848	1.2867	4.87281	2.65058	3.7826
AABR07013154.2	AABR07013154.2	YME1-like 1 ATPase	132.594	126.824	98.7996	115.645	120.901	150.056	119.045	131.062	135.757	104.06
AABR07013200.1	AABR07013200.1	olfactory receptor 1498	0	0	0	0	0	0.358747	0	0	0	0
AABR07013202.1	AABR07013202.1	HAUS augmin-like complex, subunit 1	0.161649	0	0.104129	0.0270258	0	0	0.240358	0	0	0.158263
AABR07013288.4	AABR07013288.4	olfactory receptor 1609	1.95065	0.645766	1.47815	2.13497	0.582379	2.83438	1.62801	2.13352	2.60751	2.10788
AABR07013302.1	AABR07013302.1	mitotic arrest deficient 1 like 1	1.149	0.317258	0.920134	0.266635	0.306888	0.850962	1.38615	1.12371	0.211353	0.891629
AABR07013410.1	AABR07013410.1	pyroglutamylated RFamide peptide	0	0.697748	0	0.0578269	0	0	0	0	0.0024942	0.0429528
AABR07013412.1	AABR07013412.1	hydroxycarboxylic acid receptor 1	0	0	0	0	0	0	0	0	0	0
AABR07013425.1	AABR07013425.1	UDP-GlcNAc:betaGal beta-1,3-N-acetylglucosaminyltransferase 2	1.90509	0.761221	1.01191	1.08368	1.59232	3.09393	0.960461	0.965482	2.46332	1.13322
AABR07013464.1	AABR07013464.1	Rho guanine nucleotide exchange factor 38	0	0	0	0	0	0	0	0	0	0
AABR07013701.1	AABR07013701.1	transmembrane protein 232	0	0	0	0	0	0	0	0	0	0
AABR07013776.1	AABR07013776.1	olfactory receptor 383	2.87411	1.26715	2.62413	3.94061	2.90407	3.38621	2.9513	1.68877	0.849863	1.61797
AABR07013798.1	AABR07013798.1	catenin alpha 2	1.17316	0	0	0	0.704537	0.323459	0	0	0	0
AABR07013843.1	AABR07013843.1	proteasome 20S subunit beta 4	1.18946	5.41039	0.716709	0.281497	0.480502	0.651601	2.68374	1.30547	1.63354	0.869835
AABR07013931.1	AABR07013931.1	ATPase Na+/K+ transporting subunit alpha 3	0	0	0	1.33329	0	0	0	1.24168	0	1.34984
AABR07013931.2	AABR07013931.2	Wnt family member 3	0	0	0	0	0	0	0	0	0	0
AABR07014016.1	AABR07014016.1	H1.5 linker histone, cluster member	0	0	0	0	0	0	0	0	0	0
AABR07014021.1	AABR07014021.1	urate oxidase	0	0	0	0	0	0	0	0	0	0
AABR07014084.1	AABR07014084.1	vomeronasal 2 receptor, pseudo 125	0	0	0	0	0	0	0	0	0	0
AABR07014087.1	AABR07014087.1	dopamine beta-hydroxylase	0	0	0	0	0	0	0	0	0	0
AABR07014089.1	AABR07014089.1	GLIS family zinc finger 2	0	0	0	0	0	0	0	0	0	0
AABR07014114.1	AABR07014114.1	DnaJ heat shock protein family (Hsp40) member C12	0	0	0	0	0	0.213807	0	4.06695	3.55136	0
AABR07014241.1	AABR07014241.1	hypothetical protein LOC680190	0.715005	0	0.580584	0	0	0.519677	0	0	0	0
AABR07014259.1	AABR07014259.1	zinc finger protein 442	0	0	0	0	0	0	0	0	0	0
AABR07014298.1	AABR07014298.1	transcriptional adaptor 3	0	0	0	0	0	0	0	0	0	0
AABR07014355.1	AABR07014355.1	defensin alpha 9	0	0	0	0	0	0	0	0	0	0
AABR07014443.1	AABR07014443.1	PRAME family member 20-like	0	0	0	0	0	0	0	0	0	0
AABR07014487.1	AABR07014487.1	NLR family, pyrin domain containing 14	0	0	0	0	0	0	0	0	0	0
AABR07014573.1	AABR07014573.1	lin-9 DREAM MuvB core complex component	0	0	0	0	0	0	0	0	0	0
AABR07014573.2	AABR07014573.2	DEAH-box helicase 16	0	0	0	0	0	0	0	0	0	0
AABR07014676.1	AABR07014676.1	hypothetical protein LOC690783	1.02796	0.422088	0.607572	0.120055	1.01951	1.27674	0.620812	0.224629	1.27261	0.595544
AABR07014739.1	AABR07014739.1	beta-carotene oxygenase 2	0	0	0	0	0	0	0	0	0	0
AABR07014804.1	AABR07014804.1	pericentrin	0	0	0	0	0	0	0	0	1.23697	0
AABR07014882.1	AABR07014882.1	ceramide synthase 6	0	0	0	0	0	0	0	0	0	0
AABR07014974.1	AABR07014974.1	olfactory receptor 563	0.233178	2.9502	0	0.0774494	0.879952	0	0	1.54885	0	0
AABR07014996.1	AABR07014996.1	enoyl-CoA hydratase, mitochondrial-like	0.234718	0	0.209383	0.218716	0.0934429	0.129755	0.0947757	0	0	0.218695
AABR07015003.1	AABR07015003.1	sepiapterin reductase	0	0	0	0	0	0	0	0	0	0
AABR07015015.2	AABR07015015.2	interleukin 17F	0	0	0.111897	0	0	0	0	0	0	0
AABR07015055.1	AABR07015055.1	methionyl-tRNA synthetase 2, mitochondrial	108.313	318.484	141.987	182.022	192.187	122.282	158.143	103.416	1021.7	237.134
AABR07015057.1	AABR07015057.1	RuvB-like AAA ATPase 2	490.616	1521.76	716.299	873.984	873.01	536.704	610.735	424.895	4643.82	1038.65
AABR07015066.1	AABR07015066.1	RAB44, member RAS oncogene family	108.313	318.484	141.987	182.022	192.187	122.282	158.143	103.416	1021.7	237.134
AABR07015067.1	AABR07015067.1	theg spermatid protein-like	18.3659	12.6387	17.8635	15.5104	20.2302	18.4824	15.1922	18.2166	17.4463	18.9022
AABR07015078.1	AABR07015078.1	actin-like 6A	108.313	318.484	141.987	182.022	192.187	122.282	158.143	103.416	1021.7	237.134
AABR07015078.2	AABR07015078.2	prosaposin	0	0	0	0	0	0	0	0	0	0
AABR07015080.2	AABR07015080.2	olfactory receptor 1540	108.313	318.484	141.987	182.022	192.187	122.282	158.143	103.416	1021.7	237.134
AABR07015081.2	AABR07015081.2	zinc finger protein 706	169.033	1033.87	246.007	301.781	316.603	211.303	271.98	195.205	1657.37	393.249
AABR07015320.1	AABR07015320.1	Mk1 protein	0	0	0	0	0	0	0	0	0	0
AABR07015476.1	AABR07015476.1	MGAT4 family, member E	0	0	0	0	0.142489	0	0	3.1e-08	0.792139	0
AABR07015525.1	AABR07015525.1	solute carrier family 14 member 2	0	0	0	0	0	0	0	0	0	0
AABR07015559.1	AABR07015559.1	olfactory receptor 418	5.75902	4.85872	3.38666	4.1019	4.62951	5.874	6.68363	7.06052	7.15437	5.47537
AABR07015596.1	AABR07015596.1	leucine, glutamate and lysine rich 1	0	0	0	0	0	0	0	0	0	0
AABR07015743.1	AABR07015743.1	transmembrane 4 L six family member 19	0	0	0.31853	0.414581	1.05509	0.261122	0	0.87239	0.246503	0
AABR07015759.1	AABR07015759.1	uveal autoantigen with coiled-coil domains and ankyrin repeats	0	0	0	0	0	0	0	0	0	0
AABR07015812.1	AABR07015812.1	olfactory receptor 178	0.0350844	0	0.0160083	0	0	0.077764	0	0	0	0.0726288
AABR07015881.1	AABR07015881.1	GRB2-associated binding protein 2	0.231398	0	1.08694	0	0.523505	0	0.141755	0.831254	1.06527	0
AABR07015977.1	AABR07015977.1	RUN and FYVE domain containing 1	0	0	0	0	0	0	0	0	0	0
AABR07016141.1	AABR07016141.1	solute carrier family 11 member 2	0.711011	0	0.111841	0	0.627078	0	0	0	0	0
AABR07016166.1	AABR07016166.1	DnaJ heat shock protein family (Hsp40) member B7	0	0	0	0	0	0	0	0	0	0
AABR07016310.1	AABR07016310.1	cyclin-L1-like	0	0	0	0	0	0	0	0	0	0
AABR07016428.1	AABR07016428.1	SEC24 homolog B, COPII coat complex component	0	0	0	0	0	0	0	0	0	0
AABR07016566.1	AABR07016566.1	CD177 antigen-like	7.12312	2.96234	1.53445	4.98237	2.89541	1.98103	2.91964	0	1.89423	1.50462
AABR07016578.1	AABR07016578.1	Cd80 molecule	0	0	0	0	0	0	0	0	0	0
AABR07016619.1	AABR07016619.1	transglutaminase 4	0	0	0	0	0	0	0	0	0	0
AABR07016623.1	AABR07016623.1	poly (ADP-ribose) polymerase family, member 14	0.802101	0.33168	0.2387	0.375601	0	0.444678	1.62771	0.176903	0.222532	0.564483
AABR07016640.3	AABR07016640.3	craniofacial development protein 1	0	0	0	0	0	0	0	0	0	0
AABR07016779.1	AABR07016779.1	olfactory receptor 1505	0	0	0	0	0	0	0	0	0	0
AABR07016805.1	AABR07016805.1	complexin 4	0	0	0	0	0	0	0	0	0	0
AABR07016841.1	AABR07016841.1	tetratricopeptide repeat domain 8	0	0	0	0	0	0	0	0	0	0
AABR07016883.1	AABR07016883.1	nuclear transport factor 2-like export factor 2	0	0	0	0	0	0	0	0	0	0
AABR07016950.1	AABR07016950.1	polycomb group ring finger 6	0	0	0	0	0	0	0	0	0	0
AABR07016976.1	AABR07016976.1	ring finger protein 213	0	0	0	0	0	0	0	0	0	0
AABR07016992.1	AABR07016992.1	olfactory receptor 1295	0	0	0	0	0	0	0	0	0	0
AABR07017006.1	AABR07017006.1	keratin associated protein 11-1	0	0	0	0	0	0	0	0	0	0
AABR07017045.1	AABR07017045.1	roundabout homolog 4-like	1.40965	0	0.760792	0.842777	0.68525	0.463656	1.02784	1.88358	1.08779	0.401626
AABR07017236.1	AABR07017236.1	ras homolog family member U	0	0	0	0	0	0	0	0	0	0
AABR07017236.2	AABR07017236.2	ectonucleotide pyrophosphatase/phosphodiesterase 4	0.209175	0.559328	0.379235	1.36446	1.21478	1.97734	1.03941	1.76173	0.91841	0.169152
AABR07017241.1	AABR07017241.1	olfactory receptor 783	0.228527	0	0.0717529	0	0	0	0.345675	0	0	0.366637
AABR07017250.1	AABR07017250.1	NEDD4 binding protein 2	0.541427	0	0.65077	0.512551	0.725235	0.603593	0.88498	0.479119	1.2136	0.339697
AABR07017253.1	AABR07017253.1	histone H3.3-like	0	0	0	0	0	0	0	0	0	0.421015
AABR07017576.1	AABR07017576.1	haloacid dehalogenase like hydrolase domain containing 5	0	0	0	0	0	0	0	0	0	0
AABR07017595.1	AABR07017595.1	zinc finger protein 281	0	1.23592	0.55769	2.795	0	0	1.61544	0.658138	0	0.704364
AABR07017597.1	AABR07017597.1	smoothened, frizzled class receptor	0.907149	2.00976	1.08386	1.98948	0	0	1.22991	1.07164	0.674277	0
AABR07017599.1	AABR07017599.1	hypothetical LOC287935	2.41906	0.502441	0.433368	1.42105	0.484516	0.333667	3.11375	1.87537	1.34855	0.5723
AABR07017604.1	AABR07017604.1	similar to RIKEN cDNA 2010106E10	0	0.242436	0.0950292	0.411244	0.117053	0.324772	0	0	0	0
AABR07017610.1	AABR07017610.1	nucleoporin 160	0	0	0.133433	0	0	0	0	0	0	0
AABR07017617.1	AABR07017617.1	NCK associated protein 1 like	0	0	0	0	0	0	0	0	0	0
AABR07017617.2	AABR07017617.2	solute carrier family 35, member D3	0	0	0	0	0	0	0.181641	0	0	0
AABR07017623.1	AABR07017623.1	utrophin	0.232253	0	0.20764	0	0	0.640533	0.0942637	0.140517	0	0
AABR07017623.2	AABR07017623.2	dehydrogenase/reductase 9	0	0	0	0	0	0.16173	0.357795	0	0	0
AABR07017624.1	AABR07017624.1	serine protease inhibitor Kazal-type 6-like	0	0	0	0	0	0	0	0	0	0
AABR07017624.2	AABR07017624.2	prostaglandin-endoperoxide synthase 2	0.89312	1.47619	0.212678	0.500753	0.142489	0	0.289505	0.472029	0	0.837079
AABR07017634.1	AABR07017634.1	cytidine deaminase	0	0	0	0	0	0	0.0964056	0	0	0.0277141
AABR07017635.1	AABR07017635.1	phosphatidylinositol glycan anchor biosynthesis, class L	0	0	0	0	0	0	0	0	0	0
AABR07017635.2	AABR07017635.2	dystrotelin	0	0	0	0	0	0	0.0435354	0	0	0
AABR07017639.1	AABR07017639.1	VPS37A subunit of ESCRT-I	0	0	0	0	0	0	0	0	0	0
AABR07017639.2	AABR07017639.2	myelin protein zero-like 3	3.18665	0.595191	2.53883	1.01031	0.861878	1.57895	0.58282	1.90356	0	0
AABR07017647.1	AABR07017647.1	Tp53rk binding protein	0.110295	0.371016	0.0444519	0	0	0	0.0269098	0	0	0
AABR07017650.1	AABR07017650.1	retinoic acid induced 14	0	0	0	0	0	0	0	0	0	0
AABR07017656.1	AABR07017656.1	membrane associated ring-CH-type finger 6	0	0	0	0	0	0	0	0	0	0
AABR07017657.1	AABR07017657.1	olfactory receptor 1279	0	0	0	0	0	0	0	0	0	0
AABR07017658.1	AABR07017658.1	chloride channel CLIC-like 1	0	0	0	0	0.318062	0	0.0538195	0	0	0
AABR07017658.2	AABR07017658.2	phosphofurin acidic cluster sorting protein 1	0	0	0	0	0	0	0	0	0	0
AABR07017662.1	AABR07017662.1	neutrophilic granule protein	0	0	0	0	0	0	0.181641	0	0	0
AABR07017662.2	AABR07017662.2	60S ribosomal protein L13-like	0.146645	0	0	0.550858	0	0.16173	0.47706	0	0	0
AABR07017662.3	AABR07017662.3	homeobox D8	0	0	0	0	0	0	0	0	0	0
AABR07017662.4	AABR07017662.4	nudix hydrolase 22	0	0	0	0	0	0	0	0	0	0
AABR07017669.1	AABR07017669.1	deltex E3 ubiquitin ligase 3L	0	0	0	0	0	0	0	0	0	0
AABR07017669.2	AABR07017669.2	FLII, actin remodeling protein	0	0	0	0	0	0	0	0	0	0
AABR07017676.1	AABR07017676.1	transmembrane p24 trafficking protein 6	0	0	0	0	0	0	0	0	1.30683	0
AABR07017676.2	AABR07017676.2	aldo-keto reductase family 1, member E2	0	0	0	0	0	0	0	0	0	0
AABR07017677.1	AABR07017677.1	calcium voltage-gated channel subunit alpha1 C	0.496328	0	0.266711	0	0	0.164228	0.0269098	0	0	0
AABR07017681.1	AABR07017681.1	grancalcin	0	0	0	0	0	0	0	0	0	0
AABR07017693.1	AABR07017693.1	ring finger protein 186	0	0	0	0	0	0	0	0	0	0
AABR07017693.2	AABR07017693.2	sperm antigen with calponin homology and coiled-coil domains 1-like	0	0	0	0	0	0	0	0	0	0
AABR07017693.3	AABR07017693.3	autophagy related 12	0	0	0	0	0	0	0	0	0	0
AABR07017707.1	AABR07017707.1	olfactory receptor 827	0	0	0	0	0	0	0	0	0	0
AABR07017714.1	AABR07017714.1	NADH:ubiquinone oxidoreductase complex assembly factor 2	0	0	0	0	0	0	0	0	0	0
AABR07017714.2	AABR07017714.2	olfactory receptor 214	0	0	0	0	0	0	0	0	0	0
AABR07017733.1	AABR07017733.1	CREB regulated transcription coactivator 3	0.280484	0	0.50202	0.526295	0	1.85542	0.683946	0.496126	0	0
AABR07017735.1	AABR07017735.1	Granszyme B-like 1	0	0	0	0	0	0	0	0	0	0
AABR07017737.1	AABR07017737.1	ATP binding cassette subfamily G member 1	0	0.135637	0.146889	0	0	0.273589	0.351741	0.477384	0	0.0765505
AABR07017745.1	AABR07017745.1	forkhead box C2	0	0	0	0	0	0	0	0.344977	0	0
AABR07017745.2	AABR07017745.2	intraflagellar transport 52	0.148898	0	0	0	0	0.164228	0.181641	0.131862	0.497731	0
AABR07017745.3	AABR07017745.3	anoctamin 1	0	0	0	0	0	0	0	0	0	0
AABR07017745.4	AABR07017745.4	olfactory receptor 255	0	0	0.0930892	0	0	0	0	0	0	0
AABR07017748.1	AABR07017748.1	septin 2	0	0	0	0	0	0	0.0269098	0	0	0
AABR07017748.2	AABR07017748.2	cyclin-dependent kinase inhibitor 1A	0	0	0	0	0	0	0	0	0	0
AABR07017763.1	AABR07017763.1	forkhead box L2	0	0	0	0	0	0	0	0	0	0
AABR07017763.2	AABR07017763.2	golgin A4	0	1.2561	0.090322	0	0	0	0	0.133955	0	0
AABR07017768.1	AABR07017768.1	carbohydrate sulfotransferase 11	0	0	0	0	0	0	0	0	0	0
AABR07017768.2	AABR07017768.2	2-oxoglutarate and iron-dependent oxygenase domain containing 2	0	0	0	0	0.159031	0	0.0269098	0	0	0
AABR07017768.3	AABR07017768.3	olfactory receptor 7G1-like	0.496328	0	0.266711	0	0	0.164228	0.0269098	0	0	0
AABR07017768.4	AABR07017768.4	nuclear factor I/C	0	0	0	0	0	0	0	0	0	0
AABR07017768.5	AABR07017768.5	TRAF-interacting protein	0	0	0	0	0	0	0	0	0	0
AABR07017768.7	AABR07017768.7	UBA-like domain containing 2	0	0	0	0	0	0	0	0	0	0
AABR07017768.8	AABR07017768.8	gene rich cluster, C10 gene	0	0	0	0	0	0	0	0	0	0
AABR07017769.1	AABR07017769.1	collagen type XXVI alpha 1 chain	0.0977632	0	0	0	0	0	0.119265	0	0	0
AABR07017772.1	AABR07017772.1	misato mitochondrial distribution and morphology regulator 1	0.661771	0	0	0.279792	0	0	0.0269098	0.461517	0	0
AABR07017773.1	AABR07017773.1	ataxin 7-like 3B	0.110295	0.371016	0.0444519	0	0	0	0.0269098	0	0	0
AABR07017781.1	AABR07017781.1	SWI/SNF related, matrix associated, actin dependent regulator of chromatin, subfamily e, member 1	0	0	0	0	0	0.21608	0.475911	0	0	0
AABR07017783.1	AABR07017783.1	BCL2-associated athanogene 5-like 1	0	0	0	0	0	0	0	0	0	0
AABR07017783.2	AABR07017783.2	zinc finger protein 281	0	0	0	0	0	0	0.0269098	0	0	0
AABR07017783.3	AABR07017783.3	par-6 family cell polarity regulator alpha	0	0	0	0	0	0	0	0	0	0
AABR07017783.4	AABR07017783.4	myosin IIIB	0	0	0	0	0	0	0	0	0	0
AABR07017786.1	AABR07017786.1	endothelial cell-specific molecule 1	0	0	0	0.818849	0	0	0.354521	0	0	0
AABR07017789.1	AABR07017789.1	regulator of G-protein signaling 5	0.978354	0	0.932185	0	0.468306	0.21608	1.74501	0.344977	1.08483	0
AABR07017798.1	AABR07017798.1	otoconin 90	0.232253	0	0.20764	0	0	0.640533	0.0942637	0.140517	0	0
AABR07017798.2	AABR07017798.2	olfactory receptor 185	0	0	0	0	0	0.16173	0.357795	0	0	0
AABR07017798.3	AABR07017798.3	ADP-ribosylation factor like GTPase 8A	0	0	0.240859	0.473685	0	0	0.409971	0.0893032	0.224759	0.190767
AABR07017804.1	AABR07017804.1	sarcoglycan, delta	0.148898	0	0	0	0	0.164228	0.181641	0.131862	0.497731	0
AABR07017809.1	AABR07017809.1	vomeronasal 1 receptor 80	0	0	0	0	0	0	0.0269098	0	0	0
AABR07017812.1	AABR07017812.1	solute carrier family 25 member 37	0	0	0.240859	0.473685	0	0	0.409971	0.0893032	0.224759	0.190767
AABR07017824.1	AABR07017824.1	nuclear RNA export factor 7	0	0	0	0	0	0	0	0	0	0
AABR07017824.2	AABR07017824.2	olfactory receptor 1705	0	0	0	0	0	0	0	0	0	0
AABR07017825.1	AABR07017825.1	single-pass membrane protein with coiled-coil domains 4	0.0977632	0	0	0	0	0	0	0	0	0
AABR07017825.2	AABR07017825.2	histone cluster 1, H3b	0	0	0	0	0	0	0	0	0	0
AABR07017825.3	AABR07017825.3	olfactory receptor 1382	0	0	0	0	0	0	0.0269098	0	0	0
AABR07017825.4	AABR07017825.4	dynein, axonemal, heavy chain 9	0	0	0	0	0	0	0	0	0	0
AABR07017825.6	AABR07017825.6	poly (ADP-ribose) polymerase family, member 12	0	0	0	0	0	0	0	0	0	0
AABR07017825.7	AABR07017825.7	centrosomal protein 290	0	0	0	0	0	0	0	0	0	0
AABR07017830.1	AABR07017830.1	neuromedin U receptor 1	0	0	0	0	0	0	0	0	0	0
AABR07017831.1	AABR07017831.1	DEAD-box helicase 6	0.140242	0	0.25101	0	0	0	0.569955	0	0	0
AABR07017833.1	AABR07017833.1	HPS3, biogenesis of lysosomal organelles complex 2 subunit 1	0	0	0	0	0	0	0	0	0	0
AABR07017838.2	AABR07017838.2	Sad1 and UNC84 domain containing 5	0	0	0	0	0	0	0	0	0	0
AABR07017841.1	AABR07017841.1	thrombopoietin	0.140242	0	0.25101	0	0	0	0.569955	0	0	0
AABR07017841.2	AABR07017841.2	PPARGC1 and ESRR induced regulator, muscle 1	0	0	0	0	0	0	0	0	0	0
AABR07017849.1	AABR07017849.1	vomeronasal 1 receptor 53	0.110295	0.371016	0.0444519	0	0	0	0.0269098	0	0	0
AABR07017850.1	AABR07017850.1	acyl-CoA synthetase long-chain family member 1	0	0	0	0	0	0	0	0	0	0
AABR07017855.1	AABR07017855.1	dehydrogenase/reductase X-linked	0	0	0.240859	0.473685	0	0	0.409971	0.0893032	0.224759	0.190767
AABR07017868.1	AABR07017868.1	similar to Lung carbonyl reductase [NADPH] (NADPH-dependent carbonyl reductase) (LCR) (Adipocyte P27 protein) (AP27)	0.893391	1.97875	2.66711	5.31605	0.715641	3.28457	5.32813	6.32937	3.98185	5.35078
AABR07017868.2	AABR07017868.2	unc-5 netrin receptor D	1.13315	0	1.75569	0.636433	0.180915	0	3.31078	1.00023	0.755076	0
AABR07017868.4	AABR07017868.4	ribosomal protein S8-like	0.51023	0.700228	0.808823	0.871152	0.406122	0.847308	2.26392	0.669231	0.281256	0.711437
AABR07017868.5	AABR07017868.5	olfactory receptor 801	0.293506	0	0.174785	0.274368	0	0.10804	1.03114	0.431221	0.325449	0
AABR07017870.1	AABR07017870.1	secondary ossification center associated regulator of chondrocyte maturation	0	0	0	0	0	0	0	0	0	0
AABR07017870.2	AABR07017870.2	FRAT regulator of WNT signaling pathway 2	0.146645	0	0	0.550858	0	0.16173	0.47706	0	0	0
AABR07017875.1	AABR07017875.1	bestrophin 1	0	1.2561	0.090322	0	0	0	0.737947	0.133955	0	0
AABR07017878.1	AABR07017878.1	F-box and leucine-rich repeat protein 16	0	0	0.180644	0	0	0.667335	0.491965	0.535819	0	0
AABR07017892.1	AABR07017892.1	similar to DNA segment, Chr 5, ERATO Doi 577, expressed	0.0977632	0	0	0	0	0	0.119265	0	0	0
AABR07017895.1	AABR07017895.1	dynactin subunit 6	0.293506	0	0.174785	0.274368	0	0.10804	1.03114	0.431221	0.325449	0
AABR07017900.1	AABR07017900.1	superoxide dismutase 2	0	0	0	0	0	0	0	0	0	0
AABR07017901.1	AABR07017901.1	collagen type XII alpha 1 chain	3.30448	3.79124	0.90946	0.476549	0.406171	1.12113	2.27235	2.69513	0	1.1979
AABR07017902.1	AABR07017902.1	stomatin like 2	48.97	39.6926	51.9334	30.8245	14.4015	41.2536	65.345	57.9339	18.5128	19.7419
AABR07017902.2	AABR07017902.2	ephrin A5	0	0	0	0	0	0	0	0	0	0
AABR07017902.3	AABR07017902.3	CaM kinase-like vesicle-associated	0.022184	0.036425	0.105378	0.123987	0.141219	0.270524	0.341109	0.131236	0.24367	0.102577
AABR07017917.1	AABR07017917.1	TSPY-like 4	0.596052	0	0	0.162165	0	0	0.140644	0	0	0.487883
AABR07017922.1	AABR07017922.1	mast cell protease 1-like 2	0.425041	0.315769	0.595094	0.530796	0.828598	0	0.248298	0.278456	0	0
AABR07017936.1	AABR07017936.1	SLIT-ROBO Rho GTPase activating protein 2	0	0	0	0	0	0	0	0	0	0
AABR07018016.1	AABR07018016.1	oligosaccharyltransferase complex subunit 4, non-catalytic	0	0	0	0	0	0	0	0	0	0
AABR07018028.1	AABR07018028.1	potassium voltage-gated channel subfamily E regulatory subunit 3	0	0	0	0	0	0	0	0	0	0
AABR07018038.1	AABR07018038.1	gypsy retrotransposon integrase 1	66.4345	72.9769	65.9493	68.3228	66.0734	60.3621	80.3689	69.9779	71.1785	78.7644
AABR07018038.3	AABR07018038.3	small nuclear ribonucleoprotein D3 polypeptide	1.89617	2.88799	1.77093	2.26627	2.13646	0.70226	1.40093	2.13189	1.53784	1.02726
AABR07018048.2	AABR07018048.2	olfactory receptor 1383	0	0	0	0.126322	0	0	0	0	0	0
AABR07018050.1	AABR07018050.1	RGD1563302	4.1e-08	1.38e-07	1.09e-07	3.48e-07	3.9e-07	5.09e-08	1.44e-07	1.98e-07	3.49e-07	4.81e-07
AABR07018078.1	AABR07018078.1	PHD finger protein 11	128.34	85.7931	135.213	78.1379	72.1188	113.659	121.884	142.27	74.2216	92.3903
AABR07018124.1	AABR07018124.1	C-X9-C motif containing 4	0	0	0	0	0	0	0	0	0	0
AABR07018132.1	AABR07018132.1	chromosome alignment maintaining phosphoprotein 1	5.93521	5.75939	2.75222	2.29913	2.24059	5.66481	4.87776	7.10678	3.88721	2.61661
AABR07018164.1	AABR07018164.1	Ras and Rab interactor 3	0	0	0	0	0	0	0	0	0	0
AABR07018167.1	AABR07018167.1	CCR4-NOT transcription complex, subunit 8	0	0.425851	0.35923	0.16069	0.163103	0	0.0696424	0.075459	0.0950946	0.16022
AABR07018191.1	AABR07018191.1	RGD1562339	0	0	0	0	0	0	0	0	0	0
AABR07018244.1	AABR07018244.1	NIMA-related kinase 8	0	0	0	0	0	0	0	0	0	0
AABR07018269.1	AABR07018269.1	integrator complex subunit 7	0	0	0	0	0	0	0	0	0	0
AABR07018272.1	AABR07018272.1	mutY DNA glycosylase	0	0	0	0	0	0	0	0	0	0
AABR07018323.1	AABR07018323.1	apolipoprotein O	0	0	0.0912891	0.142906	0	0.0712232	0	0	0	0
AABR07018331.1	AABR07018331.1	acyl-CoA thioesterase 13	0	0	0	0	0	0	0	0	0	0
AABR07018437.1	AABR07018437.1	WD repeat domain 19	0	0	0	0	0	0	0	0	0	0
AABR07018533.1	AABR07018533.1	ATP binding cassette subfamily A member 13	0	0	7.65e-09	0	1.3e-08	0	0	0	0	1.57e-08
AABR07018556.1	AABR07018556.1	calcium homeostasis modulator family member 5	4.28466	4.92896	2.46189	3.88153	3.41256	6.72455	4.38421	5.07927	4.72073	4.46268
AABR07018646.1	AABR07018646.1	asparaginyl-tRNA synthetase 2, mitochondrial	0	0	0	0	0	0	0	0	0	0
AABR07018857.1	AABR07018857.1	glycine receptor, alpha 2	0	0	0.143792	0	0	0	0	0	0	0
AABR07018976.1	AABR07018976.1	olfactory receptor 1233	0	0	0	0	0	0	0	0	0	0
AABR07019209.2	AABR07019209.2	lymphocyte antigen 6 family member G6C	28.9656	21.1086	22.791	23.3468	22.9599	27.5206	27.6169	29.8069	32.5455	21.7946
AABR07019230.1	AABR07019230.1	acyl-CoA thioesterase 3	0	0	0	0	0	1.98059	0	0	2.01774	0
AABR07019341.1	AABR07019341.1	transmembrane protein 116	0	0	0	0	0	0	0	0	0.400543	0
AABR07019341.2	AABR07019341.2	barrier to autointegration factor 2	23.827	26.6316	27.7969	21.8257	25.3373	23.6227	27.5221	29.6681	29.1378	26.866
AABR07019512.1	AABR07019512.1	olfactory receptor 782	0	0.138221	0.497875	0.0781313	0.400266	0.647352	0	0.809897	0.463279	0.391606
AABR07019870.1	AABR07019870.1	RIO kinase 2	0	0	0	0	0	0	0	0	0	0
AABR07019903.1	AABR07019903.1	olfactory receptor 402	0	0	0	0	0	0	0	0	0	0
AABR07020537.1	AABR07020537.1	DEAD-box helicase 6	1.58036	0.60768	0.318567	0.923152	0.302099	0.71434	0.989279	0.659223	1.69121	0.914419
AABR07020651.1	AABR07020651.1	ubiquitin-conjugating enzyme E2L 6	0	0	0	0	0	0	0	0	0	0
AABR07020786.1	AABR07020786.1	pyruvate dehydrogenase complex, component X	0	0	0	0	0	0	0	0	0	0
AABR07020815.1	AABR07020815.1	Eph receptor A3	16.8076	21.383	10.5357	10.6555	5.63683	9.62863	12.8768	8.57291	16.4613	4.46716
AABR07020879.1	AABR07020879.1	musashi RNA-binding protein 1	0.0520273	0	0.0231657	0.0120776	0.0620038	0.0288428	0.0313683	0.0565257	0.0713935	0
AABR07020994.1	AABR07020994.1	hydroxysteroid (17-beta) dehydrogenase 1	0	0.667511	0	0	0	0	0	0	0	0
AABR07020999.1	AABR07020999.1	LRRGT00197	0	0.462139	0	0	0	0	0	0.63857	0	0
AABR07021008.1	AABR07021008.1	glycerol-3-phosphate acyltransferase 4	1.00446	0.831096	0	0	0.781497	0	0	0	0.122562	0
AABR07021022.1	AABR07021022.1	olfactory receptor 162	0	0	1.07916	0.139932	0.263415	0.326722	0	0.127275	0.691958	0.143873
AABR07021066.1	AABR07021066.1	olfactory receptor 1383	0	0	0.186545	0	0	0	0	0	0	0
AABR07021086.1	AABR07021086.1	calpain 15	0	0	0.0422051	0	0	0	0.286262	0.186076	0	0.0659382
AABR07021204.1	AABR07021204.1	intercellular adhesion molecule 1	3.68241	3.89533	2.54319	3.35552	3.13036	2.71719	4.27081	3.31921	2.94981	2.31779
AABR07021239.1	AABR07021239.1	ATPase Na+/K+ transporting subunit alpha 1	0	0	0	0	0	0	0	0	0	0
AABR07021384.1	AABR07021384.1	REV1, DNA directed polymerase	2.09407	3.43456	2.59983	2.45857	1.34869	0.422446	2.30859	2.69381	2.11072	3.74723
AABR07021424.1	AABR07021424.1	tyrosyl-tRNA synthetase 2	0.123402	0.456212	0.238072	0.172364	0.318825	0.308002	0.173894	0.161252	0.23752	0.22839
AABR07021463.1	AABR07021463.1	interleukin 36, alpha	0	0	0	0	0	0	0	0	0	0
AABR07021465.1	AABR07021465.1	outer dense fiber of sperm tails 3	0	0	0	0	0	0	0	0.0434457	0	0
AABR07021544.2	AABR07021544.2	olfactory receptor 1561	56.3887	72.8518	42.0761	35.0421	41.1389	72.6844	70.6534	98.928	52.0782	32.6386
AABR07021591.1	AABR07021591.1	HscB mitochondrial iron-sulfur cluster co-chaperone	0	0	0	0	0	0	0	0	0	0
AABR07021704.1	AABR07021704.1	macrophage scavenger receptor 1	0.0884053	0.326773	0.144356	0.164239	0.0175636	0.269503	0.1422	0.211468	0.267031	0.0408672
AABR07021804.1	AABR07021804.1	pyrin domain-containing protein 3-like	41.2022	55.2275	35.6885	34.8336	59.9028	51.1401	37.9767	60.612	51.5476	61.2577
AABR07021812.1	AABR07021812.1	programmed cell death 6 interacting protein	0	0	0	0	0	0	0	0	0	0
AABR07021863.1	AABR07021863.1	signal transducing adaptor family member 2	0	0	0.0264316	0.0593509	0.0374076	0	0.0685152	0	0	0.116052
AABR07021871.1	AABR07021871.1	B-cell linker	159.611	147.413	169.182	155.232	172.005	159.177	162.225	159.067	158.957	168.1
AABR07021930.1	AABR07021930.1	cathepsin E	0	0	0	0	0.219402	0.152619	0	0	0.0505166	0
AABR07021945.1	AABR07021945.1	transcription factor EC	0	0	0	0	0	0	0	0	0	0
AABR07021946.1	AABR07021946.1	zinc finger CCCH-type containing 7B	0	0	0.0303194	0	0	0	0.160778	0	0	0
AABR07021955.1	AABR07021955.1	aldo-keto reductase family 1, member C19	68.074	76.4075	46.8561	63.5303	45.097	67.032	78.9536	74.3392	73.9639	56.8635
AABR07021987.1	AABR07021987.1	olfactory receptor 956	0	0	0	0	0	0	0	0	0	0
AABR07021988.1	AABR07021988.1	MIA SH3 domain ER export factor 3	39.7596	39.395	37.4908	36.1896	36.5789	39.7226	41.1287	37.718	40.2057	34.6467
AABR07022022.1	AABR07022022.1	exosome component 1	0	0	0.048261	0	0	0	0.0553429	0.136226	0	0
AABR07022046.1	AABR07022046.1	NHP2 non-histone chromosome protein 2-like 1-like	0.395519	0	0.235539	0.369759	0.157762	0	0	0.348691	0.219311	0
AABR07022057.1	AABR07022057.1	melanoma-associated antigen G1-like	0	0.724217	0	0	0	0	0	0.770414	0	0.826896
AABR07022134.1	AABR07022134.1	proline rich 35	0	0	0	0	0	0	0	0	0	0
AABR07022144.1	AABR07022144.1	acyl-CoA thioesterase 9	14.8043	9.56029	13.7234	9.16404	9.29941	11.531	9.93623	11.012	11.6262	12.8897
AABR07022157.1	AABR07022157.1	BCDIN3 domain containing RNA methyltransferase	0	0	0	0	0	0	0	0	0	0
AABR07022168.1	AABR07022168.1	homeobox A10	0	0.513564	0	0	0	0	0	0	0	0
AABR07022303.1	AABR07022303.1	calpain 8	0	0	0	0	0	0	0	0	0	0
AABR07022331.1	AABR07022331.1	solute carrier family 16 member 10	0	0	0	0	0	0	0	0	0	0
AABR07022369.1	AABR07022369.1	OMA1 zinc metallopeptidase	0	0	0	0	0	0	0	0	0	0
AABR07022393.1	AABR07022393.1	polo-like kinase 2	0	0	0	0	0	0	0	0	0	0
AABR07022447.1	AABR07022447.1	ring finger protein 182	0	0	0	0	0	0	0	0	0	0
AABR07022492.1	AABR07022492.1	olfactory receptor 577	0	0	0	0	0	0	0	0	0	0
AABR07022580.1	AABR07022580.1	prolactin family 8, subfamily a, member 7	0	0	0	0	0	0	0	0	0	0
AABR07022620.1	AABR07022620.1	solute carrier family 7, member 4	0	0	0	0	0	0	0	0	0	0
AABR07022635.1	AABR07022635.1	OMA1 zinc metallopeptidase	0	0	0	0	0	0	0	0	0	0
AABR07022678.1	AABR07022678.1	prolactin family 5, subfamily a, member 2	0	0	0	0	0	0	0	0	0	0
AABR07022690.1	AABR07022690.1	ferritin light chain 1	0	0	0	0	0	0	0	0	0	0
AABR07022731.1	AABR07022731.1	phenazine biosynthesis-like protein domain containing 1	0	0	0	0	0	0	0	0	0	0
AABR07022739.1	AABR07022739.1	25-hydroxyvitamin D-1 alpha hydroxylase, mitochondrial-like	0	0	0	0	0	0	0	0	0	0
AABR07022813.1	AABR07022813.1	cytochrome P450, family 2, subfamily b, polypeptide 1	0	0	0	0	0	0	0	0	0	0
AABR07022834.1	AABR07022834.1	peroxiredoxin 3	0	0	0	0	0	0	0	0	0	0
AABR07022903.1	AABR07022903.1	RIKEN cDNA B630019K06 gene	0	0	0	0	0	0	0	0	0	0
AABR07022980.1	AABR07022980.1	coenzyme Q3 methyltransferase	0	0	0	0	0	0	0	0	0	0
AABR07022981.1	AABR07022981.1	teratocarcinoma-derived growth factor 1	0	0	0	0	0	0	0	0	0	0
AABR07022999.1	AABR07022999.1	serine-rich single-pass membrane protein 1	0	0	0	0	0	0	0	0	0	0
AABR07023023.1	AABR07023023.1	cancer susceptibility 4	0	0	0	0	0	0	0	0	0	0
AABR07023025.1	AABR07023025.1	DAZ interacting zinc finger protein 1-like	0	0	0	0	0	0	0	0	0	0
AABR07023033.1	AABR07023033.1	extracellular matrix protein 1	0	0	0	0	0	0	0	0	0	0
AABR07023210.1	AABR07023210.1	sarcoglycan, epsilon	0	0	0	0	0	0	0	0	0	0
AABR07024115.1	AABR07024115.1	similar to Histone H2A type 1	0	0	0	0	0	0	0	0	0	0
AABR07024131.1	AABR07024131.1	terminal uridylyl transferase 4	0.626674	0.345443	0	0.97676	0.166682	0	1.52484	0.368445	2.08562	0.588476
AABR07024139.1	AABR07024139.1	neuroendocrine convertase 1-like	22.1993	26.0448	29.377	9.1569	21.9736	34.565	18.5391	11.7759	15.1982	1.58706
AABR07024203.1	AABR07024203.1	neurexophilin 3	59.5277	23.3247	21.1784	20.3976	56.7532	57.857	39.7542	64.5047	46.1702	63.37
AABR07024203.3	AABR07024203.3	spliceosome associated factor 3, U4/U6 recycling protein	0	0	0	0.00620537	0	0.00585702	0.0123551	0.0146005	0.0168723	0.016012
AABR07024261.1	AABR07024261.1	cysteine and histidine rich domain containing 1	0	0	0	0	0	0	0	0	0	0
AABR07024303.1	AABR07024303.1	SH2B adaptor protein 1	1.57809	2.3204	2.07931	0.933068	1.17556	3.56644	5.98815	3.66726	2.88581	2.97748
AABR07024360.1	AABR07024360.1	H1.6 linker histone, cluster member	0	0	0	0	0	0	0	0	0	0
AABR07024381.1	AABR07024381.1	synaptonemal complex protein 3	0.855992	0.558203	2.75617	0.839069	1.43312	2.77531	2.5078	3.19766	2.55694	1.98516
AABR07024381.3	AABR07024381.3	microfibril associated protein 4	0	0	0	0	0	0	0	0	0	0
AABR07024439.1	AABR07024439.1	phospholipase D2	0.170384	0	0	0	0	0.233343	0	0	0	0.159579
AABR07024441.1	AABR07024441.1	LIM and cysteine-rich domains 1	5.28e-08	0	0	0	0	0	0	0	0	0
AABR07024637.1	AABR07024637.1	transglutaminase 5	0	0	0	0	0	0	0	0	0	0
AABR07024682.1	AABR07024682.1	zinc finger protein OZF-like	0	0	0	0	0	0	0	0	0	0
AABR07024716.1	AABR07024716.1	A-Raf proto-oncogene, serine/threonine kinase	0	0	0	0	0	0	0	0	0	0
AABR07024718.1	AABR07024718.1	ATP-binding cassette, subfamily A (ABC1), member 8a	0	0	0	0	0	0	0	0	0	0
AABR07024722.1	AABR07024722.1	alkB homolog 1, histone H2A dioxygenase	0	0	0	0	0	0	0	0	0	0
AABR07024732.1	AABR07024732.1	cyclin-L1-like	0	0	0	0	0	0	0	0	0	0
AABR07024733.1	AABR07024733.1	olfactory receptor 2B11-like	0	0	0	0	0	0	0	0	0	0
AABR07024735.1	AABR07024735.1	olfactory receptor 6C6-like	0	0	0	0	0	0	0	0	0	0
AABR07024769.1	AABR07024769.1	neuregulin 3	0	0	0	0	0	0	0	0	0	0
AABR07024790.1	AABR07024790.1	olfactory receptor 639	0	0	0	0	0	0	0	0	0	0
AABR07024795.1	AABR07024795.1	sirtuin 3	0.234113	0.519096	0.683117	0.198569	0.308638	0.800168	0.25127	0.38422	0.186408	0.276538
AABR07024825.1	AABR07024825.1	M2 pyruvate kinase-like	0	0	0.162143	0	0	0.573836	0.386848	0.232489	0	0
AABR07024869.1	AABR07024869.1	armadillo repeat containing 3	1.35708	0	0.202856	1.59596	1.63323	0	0.276203	0	0.378746	0
AABR07024877.1	AABR07024877.1	LIF receptor subunit alpha	0	0	0	0	0	0	0	0	0	0
AABR07024954.1	AABR07024954.1	N-acetylglucosamine-1-phosphate transferase subunits alpha and beta	0	0	0	0	0	0	0	0	0	0
AABR07024964.1	AABR07024964.1	telomerase RNA component interacting RNase	0	0	0	0.133622	0	0	0.05712	0.127985	0	0
AABR07024972.1	AABR07024972.1	Rab9 effector protein with kelch motifs	2.63246	4.09366	1.32948	2.322	1.77253	1.49469	1.36657	1.2137	2.37461	2.77634
AABR07025010.1	AABR07025010.1	vascular endothelial growth factor C	49.4924	45.037	59.601	53.7856	47.5121	43.8428	51.2846	51.205	59.741	60.4394
AABR07025051.1	AABR07025051.1	teneurin transmembrane protein 3	0	0	0	0	0	0	0	0	0	0
AABR07025051.2	AABR07025051.2	olfactory receptor 143-like	0	0	0	0	0	0	0	0	0	0
AABR07025074.1	AABR07025074.1	SEC14-like lipid binding 2	0	0	0.0706344	0	0	0	0.0959399	0	0	0.110758
AABR07025089.1	AABR07025089.1	phosphodiesterase 7A	0.983001	1.44797	0.782849	0.767625	0.370154	0.710342	0.598251	1.06928	0.474202	0.916659
AABR07025140.1	AABR07025140.1	late endosomal/lysosomal adaptor, MAPK and MTOR activator 1	0.53717	1.39022	0.546795	0.344925	0.683452	1.69166	0.53289	1.11404	1.13029	1.05333
AABR07025272.1	AABR07025272.1	ST3 beta-galactoside alpha-2,3-sialyltransferase 2	0.176364	0.0653844	0.0259307	0.110474	0	0.0988671	0.0325272	0.287826	0.111554	0.192179
AABR07025295.1	AABR07025295.1	ataxin 3	0.487841	0.711763	0.289555	0.0503054	0.172206	0.721393	0.348374	0.658868	0.654051	0.300118
AABR07025299.1	AABR07025299.1	phenylalanyl-tRNA synthetase subunit alpha	0	0	0.354689	1.11411	0.158476	0	0.966275	0.525224	0	0
AABR07025316.1	AABR07025316.1	BMP-2 inducible kinase	4.71289	5.27733	4.42707	5.78318	3.23382	6.24615	7.29793	7.65819	6.40487	4.25375
AABR07025358.1	AABR07025358.1	solute carrier family 35, member F4	0	0	0	0	0	0	0	0	0	0
AABR07025762.1	AABR07025762.1	pantothenate kinase 2	0	0	0	0	0	0	1.41808	0	0.48597	1.65379
AABR07025818.1	AABR07025818.1	olfactory receptor 4C11-like	0	0	0	0	0	0	0	0	0	0
AABR07025825.1	AABR07025825.1	membrane spanning 4-domains A18	0	0	0	0	0	0	0	0	0	0
AABR07025896.1	AABR07025896.1	DnaJ heat shock protein family (Hsp40) member C19	0	0	0	0	0	0	0	0	0	1.26676
AABR07025928.1	AABR07025928.1	RIKEN cDNA 4933400A11 gene	0	0	0	0	0	0	0	0	0	0
AABR07025986.2	AABR07025986.2	matrix metallopeptidase 15	0	0	0	0	0	0	0	0	0	0
AABR07026004.1	AABR07026004.1	vomeronasal 2 receptor, 24	0	0	0	0	0	0	0	0	0	0
AABR07026048.1	AABR07026048.1	zinc finger protein 598	0	0.407449	0	0.115225	0	0	0	0	0.136488	0
AABR07026058.1	AABR07026058.1	ribosomal protein S9-like	0.535751	0.44082	0	0.872226	0.531664	0.296564	0.324401	1.05488	0	0.499931
AABR07026059.1	AABR07026059.1	ATPase phospholipid transporting 10A (putative)	0	0	0	0.160647	0	0	0	0	0	0
AABR07026112.1	AABR07026112.1	ring finger protein 122	7.4599	7.58231	8.73496	9.30965	7.06006	10.6004	9.59619	9.28145	7.85535	7.52904
AABR07026137.2	AABR07026137.2	olfactory receptor 213	7.80658	8.56018	7.08738	6.58281	6.57799	11.3576	10.2104	8.84679	8.65246	5.96254
AABR07026233.1	AABR07026233.1	similar to BC067074 protein	0	0	0	0	0	0	0	0	0	0
AABR07026236.1	AABR07026236.1	CD3e molecule	0.216488	0.178428	0.064372	0	0.344847	0	0.262276	0.2845	0.153942	0.980275
AABR07026240.1	AABR07026240.1	similar to Vomeromodulin	1.03654	0	0	0.484132	0.552243	0.191856	0.419129	0.759338	0.765673	0.644716
AABR07026240.2	AABR07026240.2	vascular endothelial growth factor B	0	0	0	0	0	0	0	0	0	0
AABR07026271.1	AABR07026271.1	similar to ubiquitin specific protease 12	0.483726	0.237345	0.929214	0.942168	0.418386	1.52389	0.705646	0.540852	0.349163	0.643562
AABR07026271.2	AABR07026271.2	olfactory receptor 6C2-like	0	0	0	0	0	0	0	0	0	0
AABR07026291.1	AABR07026291.1	RGD1564712	3.88322	4.36099	4.61202	5.29515	3.90794	5.51184	5.25908	4.78948	5.55593	4.62566
AABR07026294.1	AABR07026294.1	zinc finger, C2HC-type containing 1A	51.7445	54.5019	44.5401	53.8717	45.9501	46.0502	49.9232	48.1037	57.4956	50.3532
AABR07026361.2	AABR07026361.2	diphthamide biosynthesis 5	2.02522	0	1.82231	0	4.14113	2.22603	6.57955	0.887646	3.38827	2.89995
AABR07026399.1	AABR07026399.1	membrane spanning 4-domains A7	0	0	0	0	0	0	0	0	0	0
AABR07026424.1	AABR07026424.1	microtubule-associated protein 1 light chain 3 beta 2	81.7612	75.9336	74.4452	80.7116	96.0297	79.3165	74.7522	74.7081	88.0453	81.8439
AABR07026536.1	AABR07026536.1	ATP binding cassette subfamily F member 1	0.0167358	0	0	0.0243802	0.0225641	0	0.032721	0.00740067	0.0111682	0.0207349
AABR07026539.1	AABR07026539.1	uncharacterized LOC102553495	0	0	0	0	0	0	0	0	0	0
AABR07026557.1	AABR07026557.1	asporin-like 1	0	0	0	0	0	0.441077	0.321766	0.174462	0	0
AABR07026596.1	AABR07026596.1	histone H4-like	0.422534	0.349415	0	0	0	0	0	0.559003	0.23441	0
AABR07026596.2	AABR07026596.2	protein O-glucosyltransferase 1	0	0	0	0	0	0	0	0	0	0
AABR07026654.1	AABR07026654.1	pyruvate dehydrogenase (lipoamide) alpha 1-like 1	2.83211	2.04547	1.79937	2.28879	2.24139	3.53677	2.74941	3.13489	2.35467	2.95098
AABR07026805.1	AABR07026805.1	USH1 protein network component harmonin binding protein 1	0	0	0	0	0	0	0	0	0	0
AABR07026805.2	AABR07026805.2	acyl-CoA thioesterase 13	3.59984	1.49224	1.05046	2.92843	1.07784	4.85903	2.15098	1.13239	0.965233	1.63105
AABR07026842.1	AABR07026842.1	cholinergic receptor nicotinic alpha 7 subunit	0	0	0	0	0	0	0	0	0	0
AABR07026892.1	AABR07026892.1	zinc finger protein 420-like	0.94029	0	2.81783	2.65727	1.53559	1.03339	0	0.824539	1.04952	0
AABR07026893.1	AABR07026893.1	olfactory receptor 337	44.84	35.7095	31.2059	35.8024	49.9661	61.0419	57.4226	53.084	42.2671	58.8909
AABR07026915.1	AABR07026915.1	cell cycle regulator of NHEJ	0	0	0	0	0	0	0	0	0	0
AABR07026929.1	AABR07026929.1	LIM homeobox 1	0	0	0.157747	0	0.0704081	0.195824	0	0.232092	0	0.164487
AABR07026930.1	AABR07026930.1	RAB1B, member RAS oncogene family	0	0	0	0	0	0	0	0	0	0
AABR07026997.1	AABR07026997.1	HCLS1 binding protein 3	0	0	0	0.401169	0	0	0	0	0.490162	0
AABR07027015.1	AABR07027015.1	similar to FLJ25323 protein	0	0.988276	0	0	0	0	0	0	0	0
AABR07027088.1	AABR07027088.1	SR-related CTD-associated factor 4	1.24968	2.85884	0	0.716573	0.832776	0	1.63832	0	3.78844	0
AABR07027098.1	AABR07027098.1	cation channel, sperm associated 1	0	0	0	0	0	0	0	0	0	0
AABR07027128.1	AABR07027128.1	uncharacterized LOC102548031	0	0	0	0	0	0	0	0	0	0
AABR07027235.1	AABR07027235.1	ring finger protein 170	23.1651	25.3823	24.6291	24.5846	23.6226	27.577	26.5338	28.0606	22.9357	23.4943
AABR07027258.1	AABR07027258.1	USO1 vesicle transport factor	0	0	0	0	0	0	0	0	0	0
AABR07027267.1	AABR07027267.1	CDK5 regulatory subunit associated protein 1	5.70617	3.4948	2.55526	2.75033	2.96329	4.74278	3.33382	2.90954	2.90223	2.66512
AABR07027306.1	AABR07027306.1	inhibitory synaptic factor 2A	3.94031	4.4864	3.06113	3.42949	3.73616	3.5259	3.17344	5.19736	2.66784	2.99641
AABR07027324.1	AABR07027324.1	peptidoglycan recognition protein 2	0	0	0	0	0	0	0	0	0	0
AABR07027339.1	AABR07027339.1	H6 family homeobox 2	0	0	0	0	0	0	0	0	0	0
AABR07027342.1	AABR07027342.1	orofacial cleft 1 candidate 1	0	0	0	0	0	0	0	0	0	0
AABR07027368.1	AABR07027368.1	ubiquilin-like	0	0	0	0	0	0	0	0	0	0
AABR07027447.1	AABR07027447.1	serine peptidase inhibitor, Kunitz type, 3	0	0	0.254901	4.38049	0	0	0.694371	0.754776	0	0
AABR07027450.1	AABR07027450.1	family with sequence similarity 229, member A	0	0	0.273441	0	0	0.578507	0	0.436208	0	0.107882
AABR07027451.1	AABR07027451.1	neurotrophin 3	3.21943	1.5416	0	0.33677	0.574586	4.69927	7.98289	5.07615	0.799142	1.35701
AABR07027457.1	AABR07027457.1	glutamine amidotransferase like class 1 domain containing 3A	1.85275	0.31973	0.273441	0.200452	0.36633	0.48209	1.64921	0.799714	0.594527	0.359606
AABR07027458.1	AABR07027458.1	potassium two pore domain channel subfamily K member 1	1.252	0	0.213884	0	0.430939	0.789474	0.145705	2.06219	1.99785	0
AABR07027545.1	AABR07027545.1	similar to ribosomal protein L37	0	0	0	0	0	0	0.630611	0	0	0
AABR07027637.1	AABR07027637.1	prolactin-3D1	0	0	0	0	0	0	0	0	0	0
AABR07027718.1	AABR07027718.1	ganglioside-induced differentiation-associated-protein 1	0	0	0	0	0	0	0	0	0	0
AABR07027730.1	AABR07027730.1	RAD21 cohesin complex component like 1	0	0	0	0	0	0	0	0	0	0
AABR07027750.1	AABR07027750.1	coenzyme Q4	0	0	0	0	0	0.0492073	0.0357562	0	0	0
AABR07027799.1	AABR07027799.1	centrobin, centriole duplication and spindle assembly protein	0.104547	0.310628	0.351206	0.0739723	0	0.260298	0	0.0695671	0	0
AABR07027809.1	AABR07027809.1	RNA binding motif protein 8A	0	0	0	0	0	0	0	0	0	0
AABR07027811.2	AABR07027811.2	similar to RIKEN cDNA 5830475I06	0	0	0	0	0.517549	0	0.175361	0	0	0
AABR07027819.1	AABR07027819.1	calcium and integrin binding family member 2	0.261701	0	0	0	0.0694287	0	0	0.181582	0.192346	0
AABR07027870.1	AABR07027870.1	amphiphysin-like	0.188579	0.21683	0.302312	0	0.0299697	0.123265	0.121312	0.1158	0.116625	0.0697201
AABR07027872.1	AABR07027872.1	olfactory receptor 8D1-like	57.5522	39.3461	62.1539	36.6594	24.6397	41.1031	47.985	52.2059	21.1061	27.394
AABR07027902.1	AABR07027902.1	IQ motif containing GTPase activating protein 2	18.8501	22.2035	18.485	17.307	18.7683	24.7169	21.2484	23.9096	21.2914	18.2861
AABR07027925.1	AABR07027925.1	family with sequence similarity 120A	0	0	0	0	0	0.30604	0	0	0	0
AABR07027925.2	AABR07027925.2	mitochondrial ribosomal protein S11	0.0533032	0	0	0	0	0	0	0	0	0
AABR07028009.1	AABR07028009.1	proteasome (prosome, macropain) activator subunit 1 (PA28 alpha), pseudo 1	0	0	0.167749	0	0	0	0	0	0	0
AABR07028049.1	AABR07028049.1	myosin IIIA	0.185551	0	0	0.0942662	0.149161	0.204747	0.0756066	0.164534	0	0
AABR07028137.1	AABR07028137.1	zinc finger protein 600	0	0	0	0	0	0	0	0	0	0
AABR07028157.1	AABR07028157.1	zinc finger protein 81 (HFZ20)-like	0.345917	0	0.123636	0.120926	0.0827885	0.460166	0	0	0	0
AABR07028349.1	AABR07028349.1	family with sequence similarity 81, member B	0.168985	0	0	0.292477	0.120987	0.100151	0.137952	0	0.104688	0.0792775
AABR07028352.1	AABR07028352.1	anillin, actin binding protein-like 1	0	0	0	0	0	0	0	0	0	0
AABR07028354.1	AABR07028354.1	ankyrin repeat domain-containing protein 7-like	0	0	0	0	0	0	0	0	0	0
AABR07028446.1	AABR07028446.1	C-C motif chemokine ligand 17	0.0403695	0	0.0479244	0	0	0	0	0.0350576	0	0
AABR07028488.1	AABR07028488.1	dynein light chain 1-like	0.132277	0.144995	0	0	0	0	0	0	0	0
AABR07028558.1	AABR07028558.1	olfactory receptor 11	0	0.975841	0.603193	0.0999381	0.134698	0.373452	0	0.594983	0	0.115251
AABR07028568.1	AABR07028568.1	solute carrier family 36 member 4	0	0	0	0	0	0	0	0	0	0
AABR07028615.1	AABR07028615.1	histone cluster 1 H2a family member I like 1	2.37501	1.95104	1.39648	1.72798	2.24142	1.83738	2.12925	1.7865	1.87527	1.876
AABR07028665.1	AABR07028665.1	killer cell lectin-like receptor subfamily B member 1B	0	0	0	0	0	0	0	0	0	0
AABR07028668.1	AABR07028668.1	URB2 ribosome biogenesis homolog	0	0	0	0	0	0	0	0	0	0
AABR07028691.1	AABR07028691.1	protein tyrosine phosphatase, receptor type, V	0	0	0	0	0	0	0	0.468328	0	0
AABR07028748.1	AABR07028748.1	serine protease inhibitor A3F-like	0.818004	0	0	0.165581	0.0824244	0	0	0.401819	0.209856	0
AABR07028749.1	AABR07028749.1	1-acylglycerol-3-phosphate O-acyltransferase 3	0	0	0	0	0	0.560633	0	0	0.187286	0
AABR07028768.1	AABR07028768.1	UDP-glucose 6-dehydrogenase	4.62375	3.2093	3.91753	3.42848	2.79025	2.97714	4.70993	5.50278	3.01367	2.5826
AABR07028769.1	AABR07028769.1	matrix metallopeptidase 8	68.4984	66.9022	55.1108	52.0073	44.5946	67.0981	75.9393	57.0513	65.8958	53.5644
AABR07028795.1	AABR07028795.1	TAM41 mitochondrial translocator assembly and maintenance homolog	111.729	80.5945	55.2116	52.9609	60.6296	82.8141	91.2632	80.317	75.6636	78.1122
AABR07028805.1	AABR07028805.1	SWI/SNF related, matrix associated, actin dependent regulator of chromatin, subfamily a, member 4	3.45461	6.52199	6.86306	2.46373	5.74466	11.6016	5.50086	8.06724	4.71461	8.87641
AABR07028816.1	AABR07028816.1	peptidoglycan recognition protein 3	0.848164	0	0.507463	0.396089	0.681367	0	1.03287	1.49045	0.472746	0.800767
AABR07028839.1	AABR07028839.1	similar to ribosomal protein S8	0.57933	0	0.429314	0.134313	0	0.160138	0	0.125406	0	0.399603
AABR07028859.1	AABR07028859.1	ST8 alpha-N-acetyl-neuraminide alpha-2,8-sialyltransferase 4	0	0	0	0.362431	0.154673	0	0.157258	0.170984	0.214999	0
AABR07028872.1	AABR07028872.1	Janus kinase 3	0	0	0.0418809	0	0	0	0	0	0	0
AABR07028887.1	AABR07028887.1	G-rich RNA sequence binding factor 1	1.06383	0.548437	0.571412	0.635214	1.47412	0.927685	0.952884	0.996018	1.36729	0.716599
AABR07028902.1	AABR07028902.1	collagen type XXVI alpha 1 chain	3.56457	3.66901	2.68972	2.81177	2.68486	4.66963	3.42857	4.43343	3.83047	2.44417
AABR07028970.2	AABR07028970.2	ribonuclease 17	0	0	0	0	0	0	0	0.934611	1.26613	0
AABR07028989.1	AABR07028989.1	mucin 5B, oligomeric mucus/gel-forming	0.204267	0.239913	0.584798	0.291433	0.436809	0.267299	0.348113	0.642966	0.474413	0.403353
AABR07028997.1	AABR07028997.1	lysophosphatidylglycerol acyltransferase 1	10.6291	8.69611	6.78459	5.93511	5.0638	6.14654	6.66841	7.25262	7.39771	7.20692
AABR07028999.1	AABR07028999.1	crystallin beta-gamma domain containing 2	0	0	0	0	0	0	0	0	0	0
AABR07029002.1	AABR07029002.1	LRRGT00167	1.1321	0	0.334437	0	0.674152	0.622151	0.682724	0	0	0
AABR07029002.2	AABR07029002.2	ERCC excision repair 4, endonuclease catalytic subunit	0	0	0	0	0	0	0	0	0	0
AABR07029002.3	AABR07029002.3	RAP2C, member of RAS oncogene family	0	0	0	0	0	0	0	0	0	0
AABR07029006.1	AABR07029006.1	S100 calcium binding protein A5	0	0.304235	0.219202	0	0	0	0	0	0.204182	0.172608
AABR07029195.1	AABR07029195.1	damage specific DNA binding protein 2	1.86455	0.591016	0.841643	0.250179	0.64963	1.44905	1.17656	0.546272	0.993373	0.753827
AABR07029198.1	AABR07029198.1	olfactory receptor 1437	0	0	0	0	0	0	0	0	0	0
AABR07029202.1	AABR07029202.1	potassium channel tetramerization domain containing 15	0	0	0	0	0	0	0	0	0	0.132253
AABR07029262.1	AABR07029262.1	trafficking regulator of GLUT4 (SLC2A4) 1	0	0	0	0	0	0	0	0	0	0
AABR07029269.1	AABR07029269.1	elongator complex protein 1	0.0348185	0	0	0.0647191	0	0	0	0.121273	0	0.0421177
AABR07029272.1	AABR07029272.1	centrosomal protein 57-like 1	0	0	0	0	0	0	0	0	0	0
AABR07029410.1	AABR07029410.1	cholinergic receptor nicotinic delta subunit	0.75167	0	0.821497	0	0	1.7882	0	8.34459	0	0
AABR07029467.2	AABR07029467.2	Jupiter microtubule associated homolog 2	170.334	190.815	150.397	192.893	157.959	213.965	177.669	167.966	179.575	187.12
AABR07029470.2	AABR07029470.2	LRRGT00197	0	0	0	0	0	2.31415	2.27842	0	0	0
AABR07029559.1	AABR07029559.1	WASP like actin nucleation promoting factor	0	0	0	0	0	0	0	0	0	0
AABR07029573.3	AABR07029573.3	RoBo-1	0	0	0	0	0	0	0	0	0	0
AABR07029581.1	AABR07029581.1	fibroblast activation protein, alpha	206.518	221.655	202.647	210.186	205.921	240.994	233.197	240.257	255.72	243.375
AABR07029596.1	AABR07029596.1	integrator complex subunit 10	0.501062	0.380157	0.366285	0.32244	0.428994	0.640681	0.682518	0.906445	0.254257	0.49959
AABR07029605.1	AABR07029605.1	olfactory receptor 10A3-like	10.7795	11.2807	7.28452	9.27022	9.54666	10.4583	10.5113	9.88597	10.6077	8.96712
AABR07029613.1	AABR07029613.1	olfactory receptor 1443	0.126083	0.208961	0	0	0.206188	0	0	0	0	0
AABR07029651.1	AABR07029651.1	transmembrane protein 102	18.4678	18.7566	17.6731	19.6478	17.2608	17.5992	18.798	21.6311	20.3074	20.1423
AABR07029661.1	AABR07029661.1	fatty acid hydroxylase domain containing 2	0.00167474	2.24499	0	2.22221	0	9.24e-10	1.70677	3.13e-05	0	0
AABR07029675.1	AABR07029675.1	ankyrin 3	0	0	0	0	0	0	0	0	0	0
AABR07029741.3	AABR07029741.3	SLIT and NTRK-like family, member 5	0	0	0	0	0	0	0	0	0	0
AABR07029742.2	AABR07029742.2	p21 (RAC1) activated kinase 1	0	0	0	0	0	0	0	0	0	0
AABR07029809.1	AABR07029809.1	eosinophil-associated, ribonuclease A family, member 1	5.35824	4.17779	3.67822	4.94963	4.6406	7.19336	6.27304	5.57149	6.24906	3.73181
AABR07029836.1	AABR07029836.1	zinc finger protein 563	0	0	0	0	0	0	0	0	0	0
AABR07029862.1	AABR07029862.1	olfactory receptor 1491	0	0	0	0	0	0	0	0	0	0
AABR07029863.1	AABR07029863.1	acyl-CoA synthetase medium-chain family member 2	5.88515	0	6.35687	14.5787	46.8741	48.401	36.2349	18.7492	15.3549	4.45216
AABR07029863.3	AABR07029863.3	olfactory receptor 781	12.33	12.1953	10.6004	7.62168	12.0911	14.0351	11.3038	13.3325	6.88838	11.3475
AABR07029863.4	AABR07029863.4	tetraspanin 8	0	0	0	0	0	0	0	0	0	0
AABR07029890.1	AABR07029890.1	proline rich 11	0	0	0	0	0	0	0	0	0	0
AABR07029918.1	AABR07029918.1	solute carrier family 19 member 3	0	0	0	0	0	0	0	0	0	0
AABR07029925.1	AABR07029925.1	RAB11 family interacting protein 2	0	0	0	0	0	0	0	0	0	0
AABR07030053.1	AABR07030053.1	similar to RIKEN cDNA 1700001F22	0	0	0	0	0	0	0	0	0	0
AABR07030085.1	AABR07030085.1	olfactory receptor 1387	0	0	0	0	0	0	0	0	0	0
AABR07030122.1	AABR07030122.1	retinol dehydrogenase 5	0	0	0	0.578668	0	0	0	0	0.343411	0
AABR07030125.1	AABR07030125.1	prohibitin, pseudo 1	0	0	0	0	0	0	0.0674542	0	0	0
AABR07030143.1	AABR07030143.1	mucin 4, cell surface associated	0	0	0	0	0	0	0	0	0	0
AABR07030162.1	AABR07030162.1	ring finger protein 144A	1.10526	0.369369	0.132178	0.618751	0.889799	0	0.535029	0.192948	0.483769	0.41132
AABR07030184.2	AABR07030184.2	GLE1 RNA export mediator	0	0	0	0	0	0	0	0	0	0
AABR07030263.1	AABR07030263.1	proline-rich nuclear receptor coactivator 2	0	0	0	0	0	0	0	0	0	0
AABR07030335.1	AABR07030335.1	olfactory receptor 558	0	0	0	0	0	0	0	0	0	0
AABR07030359.1	AABR07030359.1	cAMP responsive element binding protein-like 2	0	0	0	0	0.462496	0	0	0	0	0
AABR07030375.2	AABR07030375.2	beta-1,4-glucuronyltransferase 1	0	0	0	1.0232	0	0.2535	0	0	0	0
AABR07030425.1	AABR07030425.1	ADAM metallopeptidase with thrombospondin type 1 motif, 17	0	0	0	0	0	0	0	0	0	0
AABR07030435.1	AABR07030435.1	SEC14-like lipid binding 2	0	0	0	0	0	0	0	0	0	0
AABR07030443.2	AABR07030443.2	titin-cap	0.506462	0	0	0	0	0	0.136746	0.511606	0.374057	0
AABR07030469.2	AABR07030469.2	sterol carrier protein 2	0	0	0	0	0	0	0	0	0	0
AABR07030471.1	AABR07030471.1	keratin associated protein 29-1	0	0	0	0	0	0	0	0	0	0
AABR07030494.1	AABR07030494.1	RUN and SH3 domain containing 2	0	0	0	0	0	0	0.204414	0	0	0
AABR07030520.1	AABR07030520.1	leucine rich repeat containing 37A	0	0	0	0	0	0	0	0	0	0
AABR07030521.1	AABR07030521.1	proline rich protein 2-like 1	0.0653348	0	0.0258628	0	0.0346135	0.0482847	0.030962	0	0	0
AABR07030543.1	AABR07030543.1	semaphorin 6B	0	0	0	0	0	0	0	0	0	0
AABR07030544.1	AABR07030544.1	leucine rich repeat containing 61	4.18721	2.72478	2.75236	2.568	2.10636	2.31652	4.27232	5.31047	2.43332	2.46373
AABR07030603.1	AABR07030603.1	tubulin tyrosine ligase	19.5062	10.2931	10.4677	36.0394	7.40575	21.4512	19.1506	10.4233	10.0782	8.21531
AABR07030603.2	AABR07030603.2	adipocyte-related X-chromosome expressed sequence 2	91.7297	118.918	81.5541	105.813	81.4272	104.201	113.379	111.127	110.541	101.898
AABR07030630.1	AABR07030630.1	galectin-related inter-fiber protein	0.350474	0	0	0	0	0	0	0	0	0
AABR07030647.1	AABR07030647.1	olfactory receptor 477	0	0	0	0	0	0	0	0	0	0
AABR07030729.1	AABR07030729.1	chromobox 1	1.78833	0.98428	1.03101	0.806905	2.38991	1.99642	1.88245	1.68887	0.954363	1.41663
AABR07030771.1	AABR07030771.1	calcium/calmodulin-dependent protein kinase II delta	1.6882	0.798922	1.15034	1.12962	2.6972	1.33017	1.37123	2.98162	0.804011	1.58971
AABR07030773.1	AABR07030773.1	TNF receptor superfamily member 8	0	0	0	0	0	0	0	0	0	0
AABR07030793.1	AABR07030793.1	uncharacterized LOC108350036	0.448727	0	0.746948	0.335943	0.286585	0.894094	0.144835	0.237247	0.197938	0.667752
AABR07030861.1	AABR07030861.1	olfactory receptor 146-like	97.94	85.7547	84.7336	84.8661	72.8473	84.7659	104.265	100.047	96.1748	93.8299
AABR07030901.1	AABR07030901.1	prefoldin subunit 5	0.0840823	0	0.049944	0	0.0668525	0	0.0676898	0.109889	0	0.0778705
AABR07030903.1	AABR07030903.1	taspase 1	17.963	22.2692	17.0699	17.0181	10.5533	19.6618	17.9494	14.4363	19.9228	20.5238
AABR07030926.1	AABR07030926.1	insulin-like 3	35.7656	52.5758	34.8248	51.0874	79.1061	57.4737	50.7437	70.667	49.9594	50.562
AABR07030977.1	AABR07030977.1	FUS RNA binding protein	0	0	0	0	0	0	0	0	0	0
AABR07030995.1	AABR07030995.1	arginine vasopressin receptor 1A	0	0	0	0	0	0	0	0	0	0
AABR07031019.1	AABR07031019.1	transmembrane protein 168	0	0	0	0	0	0	0	0	0	0
AABR07031089.1	AABR07031089.1	CD24 molecule	0	0.397141	0.0479887	0	0.384292	0.358096	0.129894	0	0.267835	0.224869
AABR07031158.1	AABR07031158.1	cyclin-dependent kinase inhibitor 3	0	0	0	0	0	0	0.0428088	0	0	0
AABR07031193.1	AABR07031193.1	laminin subunit alpha 3	2.16587	2.86979	2.67966	2.10878	1.28301	2.87566	2.61553	2.82856	4.72665	3.14341
AABR07031445.1	AABR07031445.1	cytochrome b5 type B	53.2064	48.4266	32.5165	44.3387	35.6859	38.1109	42.3333	42.2976	34.4973	41.2421
AABR07031480.1	AABR07031480.1	WD repeat domain 43	28.0704	25.3519	27.3637	23.2406	30.3397	30.6688	30.114	29.2041	23.0286	27.9013
AABR07031491.2	AABR07031491.2	engrailed homeobox 2	55.67	57.8247	50.2987	54.9429	49.8984	53.3885	63.0486	56.3922	56.7736	53.9554
AABR07031494.1	AABR07031494.1	hypothetical protein LOC691254	0.728729	0.362061	0.849322	0.282702	0.459889	0.470201	1.20135	1.76892	0.585724	0.333555
AABR07031505.1	AABR07031505.1	tetratricopeptide repeat domain 7A	0	0	0	0	0	0	0	0	0	0.719099
AABR07031533.1	AABR07031533.1	homer scaffold protein 3	0	0	0	0	0	0	0	0	0	0
AABR07031538.1	AABR07031538.1	cullin 2	0	0	0	0	0	0	0	0	0	0
AABR07031666.1	AABR07031666.1	olfactory receptor 67	1.05389	0	0.313819	0.493294	0	0	0.642953	0.233036	0	0
AABR07031674.6	AABR07031674.6	paired box 1	0	0	0	0	0	0	0	0	0	0
AABR07031691.1	AABR07031691.1	lysine demethylase 4A	0	0	0	0	0.505783	2.75439	3.55578	2.20111	2.08968	0
AABR07031756.1	AABR07031756.1	carbohydrate sulfotransferase 4	3.67986	6.41912	4.09321	5.16346	4.27468	6.57581	5.75589	7.05559	5.8709	5.19973
AABR07031937.1	AABR07031937.1	S100 calcium binding protein A6	0.742203	0	0	0	0	0	0	0	0	0
AABR07031947.1	AABR07031947.1	ras homolog family member F, filopodia associated	0	0.410092	0	0	0	0	0.20111	0	0	0
AABR07031963.1	AABR07031963.1	tyrosine 3-monooxygenase/tryptophan 5-monooxygenase activation protein, zeta	8.13446	6.31722	5.37244	3.83437	5.11326	7.68101	6.8098	4.84009	6.40465	6.02402
AABR07032097.1	AABR07032097.1	tyrosine aminotransferase	0	0.414412	0	0.0195269	0.0501174	0	0.067626	0.0731374	0	0
AABR07032202.1	AABR07032202.1	cysteine rich tail 1	0	0	0	0	0	0	0	0.134508	0	0
AABR07032261.2	AABR07032261.2	zinc finger protein 420	2.95666	5.91906	5.31608	4.46211	8.61702	2.61075	9.63275	2.08614	1.98099	3.38381
AABR07032265.1	AABR07032265.1	olfactory receptor, family 7, subfamily E, member 24	0	0	0	0	0	0	0	0	0	0
AABR07032277.1	AABR07032277.1	androgen-binding protein eta	0	0	0	0	0	0	0	0	0	0
AABR07032317.1	AABR07032317.1	kinesin family member 5C	0	0	0.127727	0	0	0	0.0541056	0	0.0777941	0
AABR07032328.1	AABR07032328.1	ring finger protein 7	0	0	0	0	0	0	0	0	0	0
AABR07032338.1	AABR07032338.1	collagen and calcium binding EGF domains 1	0.00533888	0	0.251549	0	0.327617	0.35107	0.427011	0.103518	0.0755895	0.191114
AABR07032392.1	AABR07032392.1	GREB1 like retinoic acid receptor coactivator	0.49257	0	0.400064	0.776527	0.23442	0.149436	0.27134	0.176486	0.267778	0.310578
AABR07032457.1	AABR07032457.1	dynein, axonemal, heavy chain 8	0	0	0	0	0	0	0	0	0	0
AABR07032503.1	AABR07032503.1	solute carrier family 25 member 4	0	0.144647	0	0	0	0	0	0	0	0.081488
AABR07032520.1	AABR07032520.1	tripartite motif-containing 3	0.384328	0.885773	0.380923	0	0	1.43593	0.994356	0.683017	0.673889	0.798268
AABR07032520.2	AABR07032520.2	OTU deubiquitinase 7B	0	0	0	0	0	0	0	0	0	0
AABR07032622.1	AABR07032622.1	homeobox A11	0.742203	0	0	0.349375	1.19329	0	1.51213	0.987206	0	0.704364
AABR07032862.1	AABR07032862.1	TPD52 like 3	0	0	0	0	0	0	0	0	0	0
AABR07032888.1	AABR07032888.1	phosphatidylinositol 4-kinase type 2 alpha	0	0	0.640252	0	0	0	0	0	0	0
AABR07032904.1	AABR07032904.1	nucleosome assembly protein 1-like 1	6.58203	11.0111	7.32635	5.31454	8.44572	9.30052	16.107	12.3681	7.34666	17.0701
AABR07033023.1	AABR07033023.1	olfactory receptor 109	3.616	3.07314	3.01862	2.17075	3.37336	3.53705	3.24692	3.02856	2.38296	2.45841
AABR07033047.1	AABR07033047.1	insulin-like growth factor 2	0	0	0	0	0	0	0	0	0.0739261	0
AABR07033287.1	AABR07033287.1	ring finger protein 185	0	0	0	0	0	0	1.81342	0	0	0
AABR07033318.1	AABR07033318.1	olfactory receptor 1328	4.27746	3.35587	1.84979	3.70158	2.95779	4.0504	2.86994	3.53519	3.81597	2.4421
AABR07033324.1	AABR07033324.1	family with sequence similarity 89, member B	0.964739	0.837842	0.581534	0.420623	0.415613	0.639913	0.256975	0.110258	0.280798	0.178514
AABR07033357.1	AABR07033357.1	nuclear factor I/C	0	0	0	0	0	0	0	0	0	0
AABR07033579.1	AABR07033579.1	claudin 34C4	0	0	0	0	0	0	0	0	0	0
AABR07033579.2	AABR07033579.2	olfactory receptor 1149	0	0	0	0	0	0	0	0	0	0
AABR07033579.3	AABR07033579.3	killer cell lectin-like receptor, subfamily A, member 2	0	0	0	0	0	0	0	0	0	0
AABR07033580.1	AABR07033580.1	Wnt family member 3	0	0	0	0	0	0	0	0	0	0
AABR07033590.1	AABR07033590.1	adenylate cyclase 8	0	0	0	0	0	0	0	0	0	0
AABR07033607.1	AABR07033607.1	WAP four-disulfide core domain 13	0	0	0	0	0	0	0	0	0	0
AABR07033612.1	AABR07033612.1	ribosomal protein L10-like	0	0	0	0	0	0	0	0	0	0
AABR07033745.2	AABR07033745.2	testis expressed 101	0	0	0	0	0	0	0	0	0	0
AABR07033851.1	AABR07033851.1	olfactory receptor 596	0	0	0.0670324	0.145676	0	0	0.0810525	0	0	0.217785
AABR07033882.1	AABR07033882.1	REST corepressor 1	0	0	0	0	0	0	0	0	0	0
AABR07033887.1	AABR07033887.1	alpha-1,6-mannosylglycoprotein 6-beta-N-acetylglucosaminyltransferase	2.24068	2.7205	0.877383	1.79278	1.77071	1.34793	1.41794	1.4398	1.9363	1.4973
AABR07033979.1	AABR07033979.1	BCL2-associated athanogene 5	0	0	0	0	0	0	0	0	0	0
AABR07033987.1	AABR07033987.1	family with sequence similarity 184, member B	0	0	0	0.990604	0	0	0.761573	0	0	4.36954
AABR07034008.1	AABR07034008.1	PDS5 cohesin associated factor B	3.60299	0	0	0	0	0.794668	0	0.634646	0	0.687193
AABR07034131.1	AABR07034131.1	regulatory factor X-associated protein	0.569518	0	0.225825	0	0.151269	0	0	0	0	0
AABR07034273.1	AABR07034273.1	N-alpha-acetyltransferase 50-like	0	5.16422	0	0	0	0	0	0	0	4.88064
AABR07034315.1	AABR07034315.1	eukaryotic translation initiation factor 2 alpha kinase 3	1.25243	0	0.44798	0.229256	0.199552	0.836332	0.546247	0	0	0
AABR07034329.1	AABR07034329.1	Ig lambda-2 chain C region	0	0	0	0	0	0	0	0	0	0
AABR07034362.2	AABR07034362.2	transmembrane protein 221	3.39362	3.45453	2.02394	1.34483	2.19881	2.90203	1.90182	1.95242	3.46312	1.59987
AABR07034438.1	AABR07034438.1	olfactory receptor 1687	5.88493	8.31641	4.34769	6.63685	7.90175	8.74877	5.71807	7.84341	5.74927	3.58724
AABR07034445.1	AABR07034445.1	MON2 homolog, regulator of endosome-to-Golgi trafficking	0.217244	0.353674	0.30049	0.269158	0.403546	0.0804528	0.23154	0	0	0.133305
AABR07034632.1	AABR07034632.1	signal-regulatory protein beta 3	0	0	0	0.198939	0	0.0395357	0	0	0.0784316	0.0566779
AABR07034637.1	AABR07034637.1	egl-9 family hypoxia-inducible factor 1	6.8255	15.9595	12.1055	6.94607	9.83978	9.09965	9.1076	9.43134	6.64059	4.60331
AABR07034639.1	AABR07034639.1	ral guanine nucleotide dissociation stimulator-like	0.260521	0.420582	1.44523	2.132	0.415013	0.861938	0.623766	0.452847	0.282768	0.487286
AABR07034641.1	AABR07034641.1	phosphatidylglycerophosphate synthase 1	0.17028	0	0.202415	0	0.271542	0	0	0	0	0
AABR07034648.1	AABR07034648.1	2'-deoxynucleoside 5'-phosphate N-hydrolase 1	0.0498319	0	0	0.046341	0.109655	0.203725	0.0401322	0	0.109648	0.0461813
AABR07034657.1	AABR07034657.1	B9 domain containing 2	0.634491	0.527131	2.08576	0.895093	1.27163	1.75102	1.03254	1.68701	2.12391	1.80126
AABR07034673.1	AABR07034673.1	adhesion G protein-coupled receptor D1	0	0	0	0	0	0	0	0	0	0
AABR07034706.1	AABR07034706.1	DNA segment, Chr 5, ERATO Doi 579, expressed	0	0	0	0	0	0	0	0	0	0
AABR07034718.1	AABR07034718.1	serine peptidase inhibitor, Kazal type 14	1.10874	0.669921	0.240859	0.473685	0.161505	0.222445	0.655953	0.357213	0	0.190767
AABR07034729.1	AABR07034729.1	cyclin I	0	0	0	0	0	0	0	0	0	0
AABR07034730.2	AABR07034730.2	similar to cystatin E2	0	0	0	0.358797	0	0	0	0	0	0.494316
AABR07034730.3	AABR07034730.3	WAP four-disulfide core domain 9	1.35	2.20222	0.453215	0	0.151794	1.68158	1.78362	2.37677	0.42202	0.535552
AABR07034736.1	AABR07034736.1	dual specificity phosphatase 13	0	0	0	0	0	0	0	0	0	0
AABR07034739.1	AABR07034739.1	Ig lambda-2 chain C region	49.6201	31.1468	23.3861	5.41209	9.00169	42.0429	38.4394	51.0855	19.8626	12.9582
AABR07034739.3	AABR07034739.3	lambda-chain C1-region-like	6.03247	5.21269	3.13821	1.52138	1.54379	3.16167	5.37475	8.70227	2.1395	2.08387
AABR07034751.1	AABR07034751.1	coronin 1C	0	1.23592	1.07576	0	0	0	0.446135	0.329069	0	0.352182
AABR07034767.1	AABR07034767.1	membrane palmitoylated protein 3	0.0992261	0.0407565	0.0883817	0	0.138003	0	0.0399067	0.0431646	0.0545025	0
AABR07034833.1	AABR07034833.1	methylthioribose-1-phosphate isomerase 1	0	0	0	0	0	0	0	0	0	0
AABR07034923.1	AABR07034923.1	RAD51 paralog D	0	0	0	0	0	0	0	0	0	0
AABR07034940.2	AABR07034940.2	family with sequence similarity 124B	0.736215	0.486176	0.525704	0	0	0.651254	0.238278	0.646998	0.325876	1.3762
AABR07034956.1	AABR07034956.1	leukocyte-associated immunoglobulin-like receptor 1	6.87242	11.4115	4.48973	4.86036	4.1105	6.08174	7.55257	10.0519	10.3718	7.23805
AABR07034980.1	AABR07034980.1	ribonucleoprotein, PTB-binding 1	0	0	0.779126	0.994831	0.208804	0.288033	0.636862	0.461747	0.290529	0.246334
AABR07034986.1	AABR07034986.1	clathrin interactor 1	0	0	0	0	0	0	0	0	0	0
AABR07034992.1	AABR07034992.1	endothelin converting enzyme-like 1	0	0	0	0	0	0	0	0	0	0
AABR07035074.1	AABR07035074.1	similar to Pabpc4_predicted protein	0	0	0	0	0	0	0	0	0	0
AABR07035089.1	AABR07035089.1	MICAL-like 1	0	0	0	0	0	0	0	0	0	0
AABR07035091.1	AABR07035091.1	transmembrane protein 251	0	0	0	0	0	0	0	0	0	0
AABR07035194.1	AABR07035194.1	phospholipase C, delta 1	0	0	0	0	0	0	0	0	0	0
AABR07035203.1	AABR07035203.1	ADP-ribosylation factor like GTPase 14	0	0	1.26248	0	0.861903	0	5.12741	0	0	0
AABR07035218.1	AABR07035218.1	tetratricopeptide repeat domain 24	25.8492	29.4608	23.2717	28.0336	27.0545	29.4047	23.1527	32.8153	30.4617	27.5946
AABR07035357.1	AABR07035357.1	ubiquitin carboxyl-terminal hydrolase 12-like	0.483726	0.237345	0.929214	0.942168	0.418386	1.52389	0.705646	0.540852	0.349163	0.643562
AABR07035357.2	AABR07035357.2	poly (ADP-ribose) polymerase family, member 14	0	0	0	0	0	0	0	0	0	0
AABR07035368.2	AABR07035368.2	solute carrier family 12 member 2	0	0	0	0	0	0	0	0	0	0
AABR07035375.1	AABR07035375.1	zinc finger protein 655-like	0	0	0	0	0	0	0	0	0	0
AABR07035428.1	AABR07035428.1	kinesin family member 2C	9.14287	10.0283	9.16782	7.20421	10.2521	10.5947	12.3529	9.4244	8.63449	9.70606
AABR07035428.2	AABR07035428.2	BOC cell adhesion associated, oncogene regulated	16.6691	17.6847	15.6803	14.9283	17.5424	17.7019	15.2339	18.009	16.5632	17.4027
AABR07035428.3	AABR07035428.3	LSM11, U7 small nuclear RNA associated	0	1.98007	1.12788	0	0	0	0	0	0	0
AABR07035479.1	AABR07035479.1	thymus, brain and testes associated	0.215	0.735218	0	0.283115	0.278212	0.147081	0	0.224652	0	0
AABR07035501.1	AABR07035501.1	cathepsin M	0	0	0	0	0	0	0	0	0	0
AABR07035503.1	AABR07035503.1	sialophorin-like	0	0	0	0	0	0	0	0	0	0
AABR07035539.1	AABR07035539.1	ribosomal protein L31-like 4	874.125	885.232	965.085	887.001	945.113	914.879	778.565	880.596	845.932	893.974
AABR07035541.3	AABR07035541.3	CKLF-like MARVEL transmembrane domain-containing protein 2B-like	0	0	0	0	0	0	0	0	0	0
AABR07035561.2	AABR07035561.2	ST3 beta-galactoside alpha-2,3-sialyltransferase 5	0	0	0.540466	0.205105	0	0.445729	0.33771	0	1.89293	0
AABR07035725.1	AABR07035725.1	farnesyltransferase, CAAX box, beta	0	0.112608	0.36098	0	0.0607754	0	0	0.386108	0	0
AABR07035776.1	AABR07035776.1	paired immunoglobulin-like type 2 receptor alpha-like	6.04736	7.64837	5.07222	5.32554	6.23321	11.8574	10.0016	9.89621	8.39461	7.49661
AABR07035787.1	AABR07035787.1	Axl receptor tyrosine kinase	67.3332	50.63	65.9327	56.7581	56.0904	63.949	69.6606	67.9021	60.0458	66.2116
AABR07035791.1	AABR07035791.1	Sep (O-phosphoserine) tRNA:Sec (selenocysteine) tRNA synthase	0	0	0	0	0	0	0	0	0	0
AABR07035818.1	AABR07035818.1	N-acetyltransferase 8B	10.2605	17.3775	19.9402	11.7625	21.939	16.51	18.5085	14.4473	18.5188	17.6009
AABR07035832.1	AABR07035832.1	similar to family with sequence similarity 55, member C	8.42702	13.4895	14.364	14.0892	15.2593	23.7732	17.5242	12.9998	10.7925	12.9935
AABR07035916.1	AABR07035916.1	autism susceptibility 2 protein-like	0	0	0	0	0	0	0	0	0	0
AABR07036007.1	AABR07036007.1	ubiquitin protein ligase E3 component n-recognin 7 (putative)	4.3278	13.1064	6.77254	12.6062	10.9506	6.83135	5.97723	10.4713	7.2349	7.83961
AABR07036101.1	AABR07036101.1	olfactory receptor 16	0	0	0	0	0	0	0	0	0	0
AABR07036167.1	AABR07036167.1	estrogen-related receptor gamma	0	0	0	0	0	0	0	0	0	0
AABR07036187.1	AABR07036187.1	odd-skipped related transciption factor 2	0	0	0	0	0	0	0	0	0	0
AABR07036324.1	AABR07036324.1	calpain 9	0	0	0	0	0	0	0	0	0	0
AABR07036375.1	AABR07036375.1	WD repeat domain 64	0.309286	0	0	0.434084	0	0.170902	0.127062	0.136246	0	0
AABR07036505.1	AABR07036505.1	AF4/FMR2 family, member 3	0.217771	0.35898	0.124341	0.292317	0	0	0.0879461	0	0.24043	0.202854
AABR07036513.1	AABR07036513.1	SWI/SNF related, matrix associated, actin dependent regulator of chromatin, subfamily a, member 2	1.95573	1.68896	1.32306	1.47536	2.25679	2.01174	2.32709	1.64525	2.27016	2.36071
AABR07036550.1	AABR07036550.1	glycerol kinase 2	0.143839	0	0.0348453	0	0.0932555	0.0422773	0.118573	0	0	0
AABR07036648.1	AABR07036648.1	ring finger protein 149	0	0	0	0	0	0	0	0	0	0
AABR07036649.1	AABR07036649.1	olfactory receptor 149-like	0	0	0	0	0	0	0	0	0	0
AABR07036649.2	AABR07036649.2	dynein light chain Tctex-type 1	0	0	0	0	0	0	0	0	0	0
AABR07036698.1	AABR07036698.1	actin related protein 3B	0	0	0	0	0	0	0	0	0	0
AABR07036711.1	AABR07036711.1	vomeronasal 2 receptor, 43	0	0	0	0	0	0	0	0	0	0
AABR07036746.1	AABR07036746.1	similar to olfactory receptor MOR204-14	0	0	0.0855172	0	0	0	0.460375	0.125145	0.159507	0
AABR07036855.1	AABR07036855.1	small nuclear ribonucleoprotein polypeptide E	0	0.163662	0	0	0.0835678	0	0	0	0	0
AABR07037009.1	AABR07037009.1	peripheral plasma membrane protein CASK-like	1.67875	1.48124	0.799699	3.25477	1.30322	0.798379	0.797678	1.52875	1.85649	1.07953
AABR07037073.1	AABR07037073.1	potassium calcium-activated channel subfamily N member 3	0	0	0	0	0	0	0	0	0	0
AABR07037112.1	AABR07037112.1	tripartite motif-containing 59	25.7498	0	7.64036	7.78179	0	0	0	11.015	0	7.95954
AABR07037161.1	AABR07037161.1	hepatocyte nuclear factor 4, gamma	0	0	0	0	0	0	0	0	0	0
AABR07037173.1	AABR07037173.1	SSX family member 1	0	0.230131	0.149544	1.0173	0.555601	0.212692	0.338359	0.840734	0.61689	0.520899
AABR07037243.1	AABR07037243.1	defensin alpha 6	0	0	0	0	0	0	0	0	0	0
AABR07037302.1	AABR07037302.1	lymphocyte-specific protein 1	0	0	0	0	0	0	0	0	0	0
AABR07037307.1	AABR07037307.1	tubulin tyrosine ligase like 2	0.100001	0	0.118922	0	0	0	0	0	0	0
AABR07037343.1	AABR07037343.1	mitogen activated protein kinase 3	0.279844	0	0	0.524623	0.223347	0.61706	0	0.247596	0	0.263631
AABR07037356.1	AABR07037356.1	glutamate ionotropic receptor NMDA type subunit 2D	2.24129	2.69642	1.84207	2.09336	2.11653	3.844	3.13895	2.9734	2.16906	2.40884
AABR07037395.2	AABR07037395.2	glycogen phosphorylase L	0.99784	0	0.137582	0.515485	0.309111	0.578349	2.01118	0.80473	0.888268	0.639767
AABR07037412.1	AABR07037412.1	WD repeat domain 83 opposite strand	0	0	0.100503	0.315445	0	0.559918	0	0	0	0
AABR07037447.1	AABR07037447.1	JNK1/MAPK8-associated membrane protein	0	0	0	0	0	0	0	0	0	0
AABR07037451.2	AABR07037451.2	family with sequence similarity 120C	0.492855	0.755782	0.48606	0.484421	0.410787	0.563765	0.515475	0.58432	0.53363	0.45697
AABR07037477.1	AABR07037477.1	nuclear receptor coactivator 4	0	0	0	0	0	0	0	0	0	0
AABR07037489.1	AABR07037489.1	putative keratin-associated protein 10-like ENSP00000375147 homolog	0.0148899	0	0.0176803	0	0	0	0	0	0	0
AABR07037510.2	AABR07037510.2	prefoldin subunit 5	0	0	0	0	0	0	0	0	0	0
AABR07037520.1	AABR07037520.1	inverted formin, FH2 and WH2 domain containing	0.0977632	0	0.0773915	0.0605271	0	0	0	0	0.0178906	0
AABR07037536.1	AABR07037536.1	similar to Phosphatidylinositol-4,5-bisphosphate 3-kinase catalytic subunit alpha isoform (PI3-kinase p110 subunit alpha) (PtdIns-3-kinase p110) (PI3K)	1.74753	1.74137	1.40613	1.22596	1.47243	2.05454	1.39966	1.497	1.27266	1.09823
AABR07037545.1	AABR07037545.1	olfactory receptor 453	0	0	0	0	0	0	0	0	0	0
AABR07037590.1	AABR07037590.1	F-box protein 16	0	0	0	0	0	0	0	0	0	0
AABR07037798.1	AABR07037798.1	meteorin-like, glial cell differentiation regulator	0	0	0	0	0	0	0	0	0	0
AABR07037800.1	AABR07037800.1	olfactory receptor 1084	0	0	0	0	0	0	0	0	0	0
AABR07037960.1	AABR07037960.1	thyroid stimulating hormone subunit beta	0.0915336	0	0	0	0.145738	0.405278	0.369336	0	0	0
AABR07037995.1	AABR07037995.1	olfactory receptor 1498	0	0	0	0	0	0	0	0	0	0
AABR07037998.1	AABR07037998.1	autophagy related 4B, cysteine peptidase	0	0.295325	0	0	0.142556	1.58053	0	0.157367	0	0
AABR07038021.1	AABR07038021.1	tweety family member 2	0.318903	0.288952	0.47201	0.321206	0.785449	0.352045	1.1832	0.608847	0.380037	0.452061
AABR07038029.1	AABR07038029.1	renalase, FAD-dependent amine oxidase	0.0314065	0.337462	0	0	0.0499283	0	0	0	0	0
AABR07038250.1	AABR07038250.1	hemoglobin subunit beta-2-like	0	0	0	0	0	0	0	0	0	0
AABR07038349.1	AABR07038349.1	myotilin-like	0	0	0	0	0	0	0	0	0	0
AABR07038464.1	AABR07038464.1	out at first homolog	0	0	0.395524	0	0.353195	0.244133	0.179547	0	0	0
AABR07038477.1	AABR07038477.1	4-hydroxyphenylpyruvate dioxygenase	1.16474	1.57844	1.45827	1.08601	0.467034	1.83475	1.25789	0.947656	0.900561	1.30278
AABR07038567.1	AABR07038567.1	basic transcription factor 3	10.0759	10.8432	6.76429	10.6646	6.36524	11.1814	10.0171	11.4432	12.0291	9.04293
AABR07038624.1	AABR07038624.1	homeo box B5	0	0	0	0	0	0	0	0	0	0
AABR07038657.1	AABR07038657.1	RT1 class I, locus M6, gene 1	0.120341	0	0.285989	0.149216	0	0	0.0645805	0.104868	0.0882143	0
AABR07038786.1	AABR07038786.1	membrane palmitoylated protein 7	0	0	0	0	0	0	0	0	0	0
AABR07038795.1	AABR07038795.1	MAGE family member B6	0	0	0	0	0	0	0	0	0	0
AABR07038837.1	AABR07038837.1	abhydrolase domain containing 10	0	0	0	0	0	0	0	0	0	0
AABR07038913.1	AABR07038913.1	CCR4-NOT transcription complex, subunit 10	0	0	0	0	0	0	0	0	0	0
AABR07038957.1	AABR07038957.1	cathepsin H	0	0	0	0	0	0	0	0	0	0
AABR07038981.1	AABR07038981.1	serine/arginine repetitive matrix protein 4-like	0	0	0.162583	0.766579	0	0.300425	0.88579	0.481827	0	0
AABR07039012.1	AABR07039012.1	phosphoribosyl transferase domain containing 1	0	0	0	0	0	0	0	0	0	0
AABR07039075.1	AABR07039075.1	DPY30 domain containing 2	0	0	0	0	0	0	0	0	0	0
AABR07039094.1	AABR07039094.1	family with sequence similarity 71, member A	0	0	0	0	0	0	0	0	0	0
AABR07039303.7	AABR07039303.7	decapping mRNA 1A	0	0	0	0.220004	0	0	0	0	0	0
AABR07039377.1	AABR07039377.1	mitochondrial ribosomal protein S9	0	1.2034	0	0	0	0	0	0	0	0
AABR07039446.2	AABR07039446.2	RT1 class Ia, locus A1	24.8665	30.6666	24.6135	28.0949	27.9716	24.1027	28.5654	23.487	32.4329	31.3247
AABR07039579.1	AABR07039579.1	similar to MGC82337 protein	0.0498319	0	0	0	0.0396283	0	0.0802643	0	0	0.0923626
AABR07039648.1	AABR07039648.1	ribosomal modification protein rimK-like family member A	0	0	0	0	0	0	0	0	0	0
AABR07039651.1	AABR07039651.1	regulator of G-protein signaling 7	0.382749	0	0.113737	0.892453	0.456218	0	0.310111	0	0.212203	0
AABR07039694.1	AABR07039694.1	G protein-coupled receptor 39	11.1683	7.78926	5.00208	6.56719	6.04302	10.7129	9.76344	8.48057	10.3391	8.30328
AABR07039736.1	AABR07039736.1	kizuna centrosomal protein	0	0	0	0	0	0	0	0	0	0
AABR07039936.1	AABR07039936.1	thymosin-like 8-like	2.96372	3.05278	1.65748	0.973636	2.15743	3.70336	3.38704	3.07747	1.93355	2.84602
AABR07040095.1	AABR07040095.1	REC114 meiotic recombination protein	0.0462992	0.106431	0.0494733	0.0429848	0.147126	0.112945	0.0821027	0.13678	0.0914675	0.111172
AABR07040251.1	AABR07040251.1	similar to sid2057p	0	0	0	0	0	0	0	0	0	0
AABR07040266.1	AABR07040266.1	apolipoprotein L3-like	0	0	0	0	0	0	0	0	0	0
AABR07040282.2	AABR07040282.2	stomatin	0	0	0	0	0	0	0	0	0	0
AABR07040284.1	AABR07040284.1	phospholipase A2 group IB	0.0895263	0.297071	0.160261	0.251869	0.357933	0.197478	0.436562	0.712498	0	0
AABR07040288.1	AABR07040288.1	isovaleryl-CoA dehydrogenase	1.19832	1.35573	1.62583	0.255526	0.217862	3.00425	3.10026	1.92731	0	1.02836
AABR07040412.1	AABR07040412.1	cystatin E/M	0.647359	0.719779	0.590066	0.490647	0.50195	1.25101	1.06692	1.21018	1.34004	0.560207
AABR07040430.1	AABR07040430.1	gephyrin	0	0	0	0	0.154456	0	0	0	0	0
AABR07040480.1	AABR07040480.1	melanin-concentrating hormone receptor 1	0	0	0	0	0	0	0	0	0	0
AABR07040494.1	AABR07040494.1	FKBP prolyl isomerase 11	0	0	0	0	0	0	0	0	0	0
AABR07040565.1	AABR07040565.1	olfactory receptor 8K1-like	0	0	0	0	0	0	0	0	0	0
AABR07040617.1	AABR07040617.1	nuclear RNA export factor 5	0	0	0	0	0	0	0	0	0	0
AABR07040624.1	AABR07040624.1	enhancer of zeste 2 polycomb repressive complex 2 subunit	0	0	0	0	0	0	0	0.634519	0	0
AABR07040686.1	AABR07040686.1	epithelial membrane protein 2	0	0	0	0	0	0	0	0	0	0
AABR07040695.1	AABR07040695.1	PPARG coactivator 1 beta	0	0	0	0	0	0	0	0	0	0.0766658
AABR07040789.1	AABR07040789.1	WAS/WASL interacting protein family, member 1	0	0	0	0	0	0	0	0	0	0
AABR07040792.1	AABR07040792.1	zinc finger, HIT-type containing 2	0	0	0	0	0	0	0	0	0	0
AABR07040839.1	AABR07040839.1	tripartite motif protein 80	0	0	0	0	0	0	0	0	0	0
AABR07040840.1	AABR07040840.1	Rho guanine nucleotide exchange factor 28	31.9686	25.7306	14.3024	14.7923	31.1012	31.8455	13.8838	20.0324	27.7703	14.007
AABR07040855.1	AABR07040855.1	cytosolic iron-sulfur assembly component 1	12.2113	17.2693	13.2599	14.357	13.2063	15.3408	13.6986	20.2486	10.8691	16.2166
AABR07040864.1	AABR07040864.1	hypoxia inducible factor 3 subunit alpha	8.20969	7.22931	6.59783	5.99607	6.17586	8.20733	7.99805	8.48462	7.4302	7.33603
AABR07040892.1	AABR07040892.1	alpha-1,6-mannosylglycoprotein 6-beta-N-acetylglucosaminyltransferase	0.130072	0	0.232063	0	0	0	0	0.114208	0	0
AABR07040936.1	AABR07040936.1	GRIP and coiled-coil domain containing 2	4.18645	5.35873	2.42328	3.7753	6.13928	6.84393	4.87061	5.36456	6.34508	5.17581
AABR07040944.1	AABR07040944.1	ribosomal modification protein rimK-like family member B	0.187363	0	0.334494	0.174868	0.149421	0.41444	0	0	0.622382	0.175468
AABR07040947.1	AABR07040947.1	mortality factor 4 like 1	0	0	0	0	0	0	0	0	0	0
AABR07041078.1	AABR07041078.1	solute carrier family 12 member 3	0	0	0	0	0	0	0	0	0	0
AABR07041089.1	AABR07041089.1	ADNP homeobox 2	0	0	0	0	0.0833103	0	0	0	0	0
AABR07041109.1	AABR07041109.1	olfactory receptor 780	0	0	0	0	0	1.1961	0	0	0	0
AABR07041141.1	AABR07041141.1	killer cell lectin-like receptor subfamily B member 1B	0	0	0	0	0	0	0	0	0	0
AABR07041179.1	AABR07041179.1	polo-like kinase 1	1.62894	0	0	0.248145	0.109203	0	0	2.25791	0.791928	0.725219
AABR07041206.1	AABR07041206.1	transmembrane protein 221	0	0	0	0	0	0	0	0	0	0
AABR07041218.1	AABR07041218.1	mitochondrial ribosomal protein L46	0	0	0	0	0	0	0	0	0	0
AABR07041229.1	AABR07041229.1	cancer/testis antigen family 47, member B1	0	0	0	0	0	0	0	0	0	0
AABR07041232.1	AABR07041232.1	similar to novel protein	0	0	0	0	0	0	0	0	0	0
AABR07041403.1	AABR07041403.1	similar to chromosome 20 open reading frame 81	0.0978554	0.159894	0	0.0301485	0	0.0361006	0	0.057393	0	0.120012
AABR07041481.1	AABR07041481.1	ankyrin repeat domain 53	0	0	0	0	0	0	0	0	0	0
AABR07041586.2	AABR07041586.2	abhydrolase domain containing 11	0	0	0	0	0	0	0	0	0	0
AABR07041600.1	AABR07041600.1	RNA binding protein, mRNA processing factor 2	0	0	0	0	0	0	0	0	0	0
AABR07041724.1	AABR07041724.1	similar to transthyretin (4L369)	1.53306	1.28104	2.29814	0.722909	2.49413	2.53731	4.36394	2.69886	6.85351	0
AABR07041771.1	AABR07041771.1	stimulated by retinoic acid 6	0	0	0	0	0	0	0	0	0	0.132253
AABR07041778.1	AABR07041778.1	carcinoembryonic antigen-related cell adhesion molecule 11	1.39913	1.27955	1.94489	0.727571	1.15033	1.56055	1.04931	2.45994	1.71309	1.88327
AABR07041779.2	AABR07041779.2	SWI5 homologous recombination repair protein	0	0	0	0	0	0	0	0	0	0
AABR07041997.1	AABR07041997.1	similar to vitamin A-deficient testicular protein 11-like	0	0	0	0	0	0	0	0	0	0
AABR07042039.1	AABR07042039.1	SUMO-conjugating enzyme UBC9-like	0	0	0	0	0	0	0	0	0	0
AABR07042071.1	AABR07042071.1	family with sequence similarity 111, member A	0	0	0	0	0	0	0	0	0	0
AABR07042226.1	AABR07042226.1	Pim-1 proto-oncogene, serine/threonine kinase	0	0	0	0.588808	0	0	0	0.550278	0	0
AABR07042293.1	AABR07042293.1	sorting nexin 24	0	0	0	0	0	0	0	0	0	0
AABR07042323.1	AABR07042323.1	disco-interacting protein 2 homolog B	0	0	0	0	0	0	0	0	0	0
AABR07042326.3	AABR07042326.3	phosphatidylethanolamine N-methyltransferase	0	0	0	0	0	0	0	0	0	0
AABR07042361.1	AABR07042361.1	olfactory receptor 1243	5.74117	7.51366	4.34409	5.91366	5.25912	6.85666	2.806	6.57368	3.77122	5.63972
AABR07042418.1	AABR07042418.1	t-complex 11 like 2	0	0	0	0	0	0	0	0	0	0
AABR07042471.1	AABR07042471.1	XPC complex subunit, DNA damage recognition and repair factor	0	0	0	0	0	0	0	0	0	0
AABR07042542.1	AABR07042542.1	5'-nucleotidase domain containing 2	3.60191	3.05787	2.40821	2.65053	2.86007	3.53468	2.86367	4.01794	3.13932	2.13098
AABR07042557.1	AABR07042557.1	similar to Nuclear autoantigen Sp-100 (Speckled 100 kDa)	0	0	0	0	0	0	0	0	0	0
AABR07042565.1	AABR07042565.1	septin 2	0	0.124368	0.0449368	0.0351618	0.0300741	0.0426309	0	0	0	0.0350217
AABR07042571.1	AABR07042571.1	bMERB domain containing 1	0	0	0	0	0	0	0	0	0	0
AABR07042607.1	AABR07042607.1	similar to SET domain-containing protein	0	0	0	0	0	0	0	0	0	0
AABR07042609.1	AABR07042609.1	mediator complex subunit 18	0	0	0	0	0	0	0	0	0	0
AABR07042611.1	AABR07042611.1	keratin associated protein 13-1	0	0	0	0	0	0	0	0	0	0
AABR07042623.1	AABR07042623.1	olfactory receptor 1295	0	0	0	0	0	0	0	0	0	0
AABR07042629.1	AABR07042629.1	ring finger protein 14	0	0	0	0	0	0	0	0	0	0
AABR07042669.1	AABR07042669.1	sperm acrosome associated 6	0	0	0	0	0	0	0	0	0	0
AABR07042733.2	AABR07042733.2	ribosomal protein L4	0	0	0	0	0	0	0	0	0	0
AABR07042789.1	AABR07042789.1	myeloid cell nuclear differentiation antigen	0	0	0	0	0	0	0	0	0	0
AABR07042892.1	AABR07042892.1	RAS-like, family 2, locus 9	0.184822	0.305741	0.330214	0.517995	0.147048	0	0.747356	0.163219	0	0
AABR07042903.1	AABR07042903.1	secreted and transmembrane 1B	6.43371	4.16831	9.57281	14.328	9.14506	0.529349	7.80037	14.1924	8.39524	12.7187
AABR07042936.1	AABR07042936.1	transmembrane protein 41a	0	0	0	0	0	0	0	0	0	0
AABR07042936.2	AABR07042936.2	adenylate cyclase activating polypeptide 1	0	0	0	0	0	0	0	0	0	0
AABR07042937.1	AABR07042937.1	ATPase phospholipid transporting 10D (putative)	0	0	0	0	0	0	0	0	0	0
AABR07043101.1	AABR07043101.1	leucine rich repeat neuronal 1	0	0.399546	0	0	0	0	0	0	0	0.454203
AABR07043115.1	AABR07043115.1	receptor-interacting serine-threonine kinase 4	5.88942	6.4741	4.37106	4.617	3.7273	6.89586	7.26032	10.2546	5.87934	4.9183
AABR07043141.1	AABR07043141.1	odd-skipped related transcription factor 1	0	0	0	0	0	0	0.209406	0	0	0
AABR07043167.1	AABR07043167.1	zinc finger with KRAB and SCAN domains 7	0.057809	0	0.445869	0.914626	0	0	0.562592	1.68276	0	0
AABR07043200.1	AABR07043200.1	collagen type IV alpha 3 chain	0	0	0	0	0	0	0	0	0	0
AABR07043247.1	AABR07043247.1	farnesyl diphosphate farnesyl transferase 1	0	0	0	0	0	0	0	0	0	0
AABR07043248.1	AABR07043248.1	TAP binding protein-like	0	0	0	0	0	0	0	0	0	0
AABR07043249.1	AABR07043249.1	p21 (RAC1) activated kinase 2	0	0	0	0	0	0	0	0	0	0
AABR07043271.1	AABR07043271.1	tryptophan hydroxylase 1	0	0	0	0	0	0	0	0	0	0
AABR07043279.1	AABR07043279.1	abhydrolase domain containing 5	0	0	0	0	0	0	0	0	0	0
AABR07043287.1	AABR07043287.1	olfactory receptor 558	0	0	0	0	0	0	0	0	0	0
AABR07043288.1	AABR07043288.1	sialic acid binding Ig-like lectin 8	0	0	0	0	0	0	0	0	0	0
AABR07043347.1	AABR07043347.1	lectin, galactose binding, soluble 5	1.08437	0.511555	0.715593	0.564859	0	0.648821	0.584381	0.700778	0.374733	0.358429
AABR07043395.1	AABR07043395.1	RB binding protein 5, histone lysine methyltransferase complex subunit	0	0	0	0	0	0	0	0	0	0
AABR07043407.1	AABR07043407.1	calcium voltage-gated channel auxiliary subunit beta 1	0	0	0	0	0	0	0	0	0	0
AABR07043429.1	AABR07043429.1	clavesin 1	0	0	0	0	0	0	0	0	0	0
AABR07043449.1	AABR07043449.1	taperin	0	0	0	0	0	0	0	0	0	0
AABR07043453.1	AABR07043453.1	RAB5C, member RAS oncogene family	0	0	0	0	0	0	0	0	0	0
AABR07043456.1	AABR07043456.1	collagen type XII alpha 1 chain	0	0	0	0	0	0	0	0	0	0
AABR07043514.1	AABR07043514.1	formyl peptide receptor 3	0	0	0	0	0	0	0	0	0	0
AABR07043523.1	AABR07043523.1	growth differentiation factor 3	0	0	0	0	0	0	0	0	0	0
AABR07043557.1	AABR07043557.1	annexin A8	0	0	0	0	0	0	0	0	0	0
AABR07043564.1	AABR07043564.1	zinc finger protein 873	0	0	0	0.0399379	0	0	0	0	0	0
AABR07043598.1	AABR07043598.1	similar to Spleen protein 1 precursor (RSP-1)	0.876185	0	0	0	0	0.580944	0.283976	0	0	0
AABR07043601.3	AABR07043601.3	ETS variant transcription factor 3 like	0	0	0	0	0	0	0	0	0	0
AABR07043626.1	AABR07043626.1	protein activator of interferon induced protein kinase EIF2AK2	0.176911	0	0	0	0	0	0	0	0	0
AABR07043659.1	AABR07043659.1	bile acid CoA:amino acid N-acyltransferase	0	0	0	0	0	0	0	0	0.178849	0
AABR07043701.1	AABR07043701.1	golgi brefeldin A resistant guanine nucleotide exchange factor 1	0	0	0	0	0	0	0	0	0	0
AABR07043702.1	AABR07043702.1	vasorin	0	0	0	0	0	0	0	0	0	0
AABR07043711.2	AABR07043711.2	transmembrane p24 trafficking protein 3	0	0	0	0	0	0	0	0	0	0
AABR07043748.1	AABR07043748.1	5-hydroxytryptamine receptor 3B	16.6421	14.8246	17.7444	14.2706	14.6666	18.8495	18.9277	17.1719	14.3812	15.6977
AABR07043775.1	AABR07043775.1	DNA methyltransferase 1	0	0	0	0.139896	0	0	0	0.131862	0	0
AABR07043776.1	AABR07043776.1	C-type lectin domain family 4, member A3	0	0	0	0.139896	0	0	0	0.131862	0	0
AABR07043818.1	AABR07043818.1	transmembrane 9 superfamily member 4	0	0	0.0806644	0	0	0	0	0	0	0
AABR07043861.1	AABR07043861.1	metallo-beta-lactamase domain containing 2	1.06222	0	0.55647	3.0154	0	2.22428	1.31368	0.840714	2.17047	1.75648
AABR07043892.1	AABR07043892.1	solute carrier family 51, beta subunit	0	0	0	0	0	0	0	0	0	0
AABR07043897.1	AABR07043897.1	zinc finger protein 397	1.07226	5.05146	1.36342	0	0.0913286	1.74567	3.76641	1.16093	5.44422	3.87583
AABR07043951.1	AABR07043951.1	olfactory receptor 282	9.38887	9.55052	7.79699	8.59564	7.44909	8.87328	9.29584	8.42815	8.34304	6.72961
AABR07044063.1	AABR07044063.1	BMP-binding endothelial regulator	0	0	0	0	0	0	0	0	0	0
AABR07044065.1	AABR07044065.1	abhydrolase domain containing 11	0	0	0	0	0	0	0	0	0	0
AABR07044111.1	AABR07044111.1	DnaJ heat shock protein family (Hsp40) member B14	0	0	0	0	0	0	0	0	0	0
AABR07044198.1	AABR07044198.1	coiled-coil domain containing 7	0	0	0	0	0	0	0	0	0	0
AABR07044340.1	AABR07044340.1	butyrophilin-like protein 1-like	0	0	0	0	0	0	0	0	0	0
AABR07044362.3	AABR07044362.3	potassium voltage-gated channel subfamily A member regulatory beta subunit 1	1.15135	1.01528	0.989572	0	0.45768	0.609523	1.45963	2.03335	1.28063	0
AABR07044364.1	AABR07044364.1	RT1 class I histocompatibility antigen, AA alpha chain-like	3.02092	1.97396	2.68123	2.52079	2.78698	3.02449	3.256	4.58051	3.8736	3.98794
AABR07044383.1	AABR07044383.1	cytochrome P450, family 2, subfamily C, polypeptide 6, variant 1	46.1718	50.825	51.2252	46.4106	57.732	58.0489	61.3883	56.0783	38.8844	50.7682
AABR07044397.1	AABR07044397.1	olfactory receptor 1223	0	0	0	0	0	0	0	0	0	0
AABR07044404.1	AABR07044404.1	RT1 class I, locus CE3	56.4794	53.3802	69.4891	57.1353	81.7249	66.6798	75.2483	69.3178	47.7066	60.5621
AABR07044408.1	AABR07044408.1	similar to 6.8 kDa mitochondrial proteolipid	0.720598	0	0.432049	0	0.585984	0.794668	0	0	0	0
AABR07044495.1	AABR07044495.1	similar to 2610034M16Rik protein	0.89051	0	0.603987	1.30227	0.606751	0.421192	0.102608	0	0.140284	0.118409
AABR07044509.1	AABR07044509.1	leucine-rich repeats and IQ motif containing 1	0.309286	0	0	0.434084	0	0.170902	0.127062	0.136246	0	0
AABR07044520.1	AABR07044520.1	glycine receptor, beta	0	0	0	0	0	0	0	0	0	0
AABR07044570.1	AABR07044570.1	similar to pyridoxal (pyridoxine, vitamin B6) kinase	1.42112	2.09797	1.43392	2.42154	1.08575	2.47647	0.647095	1.52043	0.674815	1.82142
AABR07044581.1	AABR07044581.1	nucleosome assembly protein 1-like 3	0	0	0	0	0	0	0	0	0	0
AABR07044583.1	AABR07044583.1	THO complex 5	0	0	0	0	0	0	0	0	0	0
AABR07044583.2	AABR07044583.2	zinc finger and BTB domain containing 32	0	0	0	0	0	0	0	0	0	0
AABR07044631.2	AABR07044631.2	N-terminal asparagine amidase	2319.19	2565.35	2629.94	2556.89	1573.84	3089.49	2665.36	2637.81	2609.36	2351.34
AABR07044711.1	AABR07044711.1	M2 pyruvate kinase-like	267.589	264.829	297.274	289.759	222.963	278.062	271.813	256.707	265.721	269.872
AABR07044759.1	AABR07044759.1	transcription factor 4	0.471545	0	0	0	0	0	0	0	0	0
AABR07044783.1	AABR07044783.1	carnosine dipeptidase 2	0	0	0	0	0	0	0	0	0	0
AABR07044900.1	AABR07044900.1	transmembrane protein 104	0	0	0	0	0	0	0	0	0	0
AABR07044914.1	AABR07044914.1	catenin alpha 3	25.2963	28.7807	21.8835	21.091	22.7519	28.1035	30.1511	30.5704	24.6391	24.2115
AABR07044925.1	AABR07044925.1	sirtuin 1	5.18207	6.14234	3.91072	6.60063	5.64885	7.57216	6.87717	6.53012	5.36517	5.80958
AABR07044940.1	AABR07044940.1	melanoma antigen family B, 4	0	0	0	0	0	0.261069	0.203522	0	0.263466	0
AABR07045032.1	AABR07045032.1	metallophosphoesterase 1	0	0	0	0	0	0	0	0	0	0
AABR07045047.1	AABR07045047.1	sarcoglycan, gamma	7.02964	5.94479	6.32946	4.88611	5.42289	6.15838	6.44829	6.84695	7.42429	5.1865
AABR07045058.1	AABR07045058.1	presequence translocase associated motor 16	0.147636	1.96101	0.57041	0.735174	0.124139	0.172003	0.144182	0.299058	0.34238	0.135028
AABR07045071.1	AABR07045071.1	carcinoembryonic antigen-related cell adhesion molecule 11	1.05599	0	0.246305	1.21429	1.13702	1.95828	1.0023	0.174305	2.59059	1.06219
AABR07045321.1	AABR07045321.1	leucine-rich repeat LGI family, member 2	0.1756	0	0.125842	0.163328	0.0695994	0	0.212342	0.0765308	0.290661	0.184687
AABR07045337.1	AABR07045337.1	yippee-like 1	0.287399	0.591326	0.298905	0.0668763	0.343018	0.238696	0.405479	0.0627574	0.395757	0.333561
AABR07045341.1	AABR07045341.1	retroelement silencing factor 1	0	0	0	0	0	0	0	0	0	0
AABR07045405.1	AABR07045405.1	transmembrane protease, serine 11G	84.3099	74.6106	47.0934	51.6613	48.0506	75.4935	61.6045	57.7528	80.5265	48.1035
AABR07045411.1	AABR07045411.1	zinc finger protein 462	0	0	0	0	0	0	0	0.166548	0.838227	0
AABR07045454.1	AABR07045454.1	neuron navigator 2	0	0.65458	1.17499	0	0	0.433664	0.640392	0.696753	0.438871	0.746377
AABR07045462.1	AABR07045462.1	Rho family GTPase 1	0	0	0	0	0	0	0	0	0	0
AABR07045485.1	AABR07045485.1	crystallin beta-gamma domain containing 1	30.0521	28.7765	27.323	32.7971	29.1139	22.8415	32.8707	24.8258	28.3678	29.9607
AABR07045621.1	AABR07045621.1	similar to CG15432-PA	0.167227	0	0	0	0	0	0	0	0	0
AABR07045684.1	AABR07045684.1	NFKB repressing factor-like	0	0	0	0	0	0	0	0	0	0
AABR07045786.1	AABR07045786.1	leucine-rich repeats and death domain containing 1	0.147243	0.243088	0.0876174	0	0.234734	0	0.119139	0	0	0.13762
AABR07045996.1	AABR07045996.1	DnaJ heat shock protein family (Hsp40) member B8	0	0	0	0	0	0	0	0	0	0
AABR07046016.1	AABR07046016.1	Y-linked testis-specific protein 1-like	6.85413	4.3571	6.06346	7.1455	4.53777	12.563	8.51873	6.7368	4.06697	5.00875
AABR07046136.1	AABR07046136.1	threonine synthase-like 1	0	0	0	0	0	0	0	0.218131	0	0
AABR07046563.1	AABR07046563.1	olfactory receptor 143-like	0	0.371016	0.0444519	0	0	0.656914	0.0269098	0	0	0
AABR07046628.1	AABR07046628.1	G protein-coupled receptor 150	0	0	0	0	0	0	0	3.8039	0	0
AABR07046635.1	AABR07046635.1	lipin 3	0	0	0	0	0.688953	0	0	0	0	0
AABR07046707.1	AABR07046707.1	NUMB-like, endocytic adaptor protein	11.7643	10.2057	9.08056	8.19637	4.48026	9.68479	9.16945	11.2041	9.36757	8.9487
AABR07046713.2	AABR07046713.2	tigger transposable element derived 5	0	0	0	0	0	0	0	0	6.10157	0
AABR07046763.1	AABR07046763.1	neurotrophin 3	0	7.24049	2.08605	3.00013	0	6.83829	2.87824	1.51431	3.33876	0.821826
AABR07046778.1	AABR07046778.1	zinc finger (CCCH type), RNA binding motif and serine/arginine rich 1	0.747238	2.63539	0	0	0	0	0.627337	0	0.884919	0
AABR07046866.1	AABR07046866.1	syntaxin 1B	0	0	0	0	0	0	0	0	0	0
AABR07046956.1	AABR07046956.1	coiled-coil domain containing 47	0	0	0	0	0	0	0	0	0	0
AABR07047036.1	AABR07047036.1	agouti signaling protein	1.65887	1.55321	1.25034	1.53445	1.78802	2.87401	2.20328	1.8714	2.24372	1.65951
AABR07047050.1	AABR07047050.1	phospholipid phosphatase related 2	0	0	0	0	0	0	0	0	0	0
AABR07047089.1	AABR07047089.1	CCR4-NOT transcription complex, subunit 8	0	0	0	0	0	0	0	0	0	0
AABR07047221.1	AABR07047221.1	abhydrolase domain containing 17A	0.56891	0	0.112913	0	0	0.418967	0	0	0.210282	0
AABR07047232.1	AABR07047232.1	glutathione S-transferase theta-2-like	0	0	0	0	0	0	0	0	0	0
AABR07047293.1	AABR07047293.1	G protein subunit beta 4	0	0	0	0	0	0	0	0	0	0
AABR07047593.1	AABR07047593.1	ubiquitin specific peptidase 46	0	0	0.168598	0	0	0.156877	0	0.373427	0	0
AABR07047606.1	AABR07047606.1	CASP8 and FADD-like apoptosis regulator	0	0	0	0	0	0	0	0	0	0
AABR07047714.1	AABR07047714.1	E2F-associated phosphoprotein	0.453306	0	0.405183	0	1.99037	1.00088	0.91966	2.40162	0.251781	0.426232
AABR07047789.1	AABR07047789.1	midasin AAA ATPase 1	11.5698	9.47173	11.7371	12.4383	7.71078	15.4545	13.5192	10.9762	10.4415	10.0408
AABR07047872.1	AABR07047872.1	IQ motif containing E	0	0	0	0	0	0	0	0	0	0
AABR07047899.1	AABR07047899.1	Rhox homeobox family member 13	0	0	0	0	0	0	0	0	0	0
AABR07048012.1	AABR07048012.1	defensin beta 27	1.39946	0.651442	1.3092	0.617846	0.629227	0.604748	1.26374	0.674424	1.76886	1.59356
AABR07048013.1	AABR07048013.1	taste receptor, type 2, member 102	1.39946	0.651442	1.3092	0.617846	0.629227	0.604748	1.26374	0.674424	1.76886	1.59356
AABR07048031.1	AABR07048031.1	olfactory receptor 1652	0.488606	0.405354	0.144587	0	0.386902	0	0	0	0	0.906813
AABR07048059.1	AABR07048059.1	protein arginine methyltransferase 7	0	0	0	0	0	0	0	0	0	0
AABR07048211.1	AABR07048211.1	heat shock protein 90 beta family member 1	0	0	0	0	0	0	0	0	0	0
AABR07048271.1	AABR07048271.1	oleoyl-ACP hydrolase	0	0	0	0	0	0	0	0	0	0
AABR07048308.1	AABR07048308.1	ceramide-1-phosphate transfer protein	0	0	0	0	0	0	0	0	0	0
AABR07048312.1	AABR07048312.1	WD repeat domain 35	0	0	0	0	0	0	0	0	0	0
AABR07048387.1	AABR07048387.1	desmoglein 4	0	0	0	0	0	0	0	0	0	0.0523069
AABR07048397.1	AABR07048397.1	transgelin 3	36.5845	33.6895	36.0462	33.5292	28.2256	37.651	38.3375	39.5686	35.1748	29.7732
AABR07048419.2	AABR07048419.2	Zfp37 pseudo	2.90222	2.95322	1.67096	1.63157	1.79271	2.15337	1.62971	2.01019	2.32765	1.39347
AABR07048463.1	AABR07048463.1	similar to alpha-2u globulin PGCL2	0	0	0	0	0	0	0	0	0	0
AABR07048475.1	AABR07048475.1	pyroglutamylated RFamide peptide	0	0	0	0	0	0	0	0	0	0
AABR07048487.2	AABR07048487.2	ubiquinol-cytochrome c reductase complex assembly factor 2	0	0	0	0	0	0	0	0	0	0
AABR07048600.1	AABR07048600.1	butyrophilin like 10	0	0.417955	1.6473	0	0.0223355	0	0	0	0.995126	0.709752
AABR07048992.1	AABR07048992.1	HEPACAM family member 2	0.259611	0.210656	0.239814	1.05513	1.12017	0.280603	0.617358	0.224899	0.700575	0.114049
AABR07048992.2	AABR07048992.2	ADP-ribosylation factor GTPase activating protein 1	0	0	0	0	0	0	0	0	0	0
AABR07049040.1	AABR07049040.1	nuclear cap binding protein subunit 1	0	0	0	0	0	0	0	0	0	0
AABR07049064.1	AABR07049064.1	interleukin 10 receptor subunit beta	0.487693	0.688008	0.20702	0.778105	0.332595	0.925866	0.50547	0.365056	1.07437	1.55224
AABR07049085.1	AABR07049085.1	NFKB inhibitor like 1	0.0143998	0.0945958	0.0341965	0.0534872	0.0678455	0.219079	0.102836	0.263638	0.238482	0.189844
AABR07049134.3	AABR07049134.3	similar to solute carrier family 7 (cationic amino acid transporter, y+ system), member 12	0	0	0	0	0	0	0	0	0	0
AABR07049184.1	AABR07049184.1	zinc finger protein interacting with K protein 1	0	0	0	0	0	0	0	0	0	0
AABR07049223.1	AABR07049223.1	F-box protein 21	0	0	0	0	0	1.72191	0	0	0	0
AABR07049228.1	AABR07049228.1	fibroblast growth factor 5	0	0	0	0	0	0	0	0	0	0
AABR07049299.1	AABR07049299.1	olfactory receptor 1640	0	0	0	0	0	0	0	0	0	0
AABR07049320.1	AABR07049320.1	PCNA clamp associated factor	0	0.449751	0	0	0	0	0	0	1.18499	0
AABR07049320.2	AABR07049320.2	zinc finger, DHHC-type containing 8	0	0	0	0	0	0	0	0	0	0
AABR07049329.1	AABR07049329.1	testis expressed 10	0.898937	0	1.26407	0.843407	1.19258	1.33856	0.238559	0.532343	0	0
AABR07049401.1	AABR07049401.1	Fc fragment of IgG receptor IIb	0	0	0	0	0	0	0	0	0	0
AABR07049408.1	AABR07049408.1	olfactory receptor 1467	0	0	0	0	0	0	0	0	0	0
AABR07049437.1	AABR07049437.1	myristoylated alanine rich protein kinase C substrate	0	0	0	0	0	0	0	0	0	0
AABR07049455.1	AABR07049455.1	serine protease 8	0	0	0	0	0	0	0	0	0	0
AABR07049499.1	AABR07049499.1	neurensin 1	0.0305875	0	0.018165	0	0	0	0	0	0	0
AABR07049516.1	AABR07049516.1	achaete-scute family bHLH transcription factor 2	0	1.44656	0	0.417524	0	0	0	0.385068	1.97026	2.12305
AABR07049524.1	AABR07049524.1	alkaline ceramidase 2	0	0	0.260585	0	0	0	0	0	0	0.205524
AABR07049579.2	AABR07049579.2	ankyrin repeat domain 35	2.16505	2.9756	1.57398	2.35556	1.91651	1.59681	2.9161	3.48084	0.797344	1.9065
AABR07049648.1	AABR07049648.1	glucosaminyl (N-acetyl) transferase family member 7	0	0	0	0	0	0	0	0	0	0
AABR07049695.1	AABR07049695.1	6-pyruvoyl-tetrahydropterin synthase	0.350474	0	0	0	0.419327	0.580944	0	0.154309	0	0
AABR07049728.1	AABR07049728.1	ST8 alpha-N-acetyl-neuraminide alpha-2,8-sialyltransferase 1	0	0	0	0	0	0	0	0	0	0
AABR07049768.1	AABR07049768.1	REST corepressor 3	7.30945	8.64058	4.92654	4.93066	5.439	8.20574	7.19407	7.81531	6.87086	5.69045
AABR07049821.1	AABR07049821.1	similar to ribosomal protein L10a	0.669087	0.364982	0.39822	0.937023	0.88252	0.247786	1.17528	1.17101	1.22419	1.03484
AABR07049821.2	AABR07049821.2	similar to RIKEN cDNA 4933415F23	0.594118	0.930818	0.938763	1.21533	0.954596	0.934393	0.974388	0.735407	0.925372	0.90919
AABR07049862.1	AABR07049862.1	uncharacterized LOC102547626	0	0	0	0	0	0	0	0	0.226901	0
AABR07049866.1	AABR07049866.1	insulin-like 3	26.0528	36.6241	12.554	1.28147	19.8193	46.5993	3.28605	45.4428	0	13.0625
AABR07049886.3	AABR07049886.3	fibroblast growth factor 20	0	0	0	0	0	0	0	0	0	0
AABR07049918.1	AABR07049918.1	replication protein A3	0.171205	0.422835	0	0	0	0.284294	0.276171	0	0.0943614	0.0795738
AABR07049960.1	AABR07049960.1	anaphase promoting complex subunit 2	0.546088	0	0	0.198507	0	0	0	0	0	0
AABR07050006.1	AABR07050006.1	adhesion molecule with Ig like domain 1	0	0	0	0	0	0	0	0	0	0
AABR07050116.1	AABR07050116.1	H2A.Z variant histone 1	0.544138	0.453244	0.325125	0	0.435688	0	0	0	0	0
AABR07050222.1	AABR07050222.1	R-spondin 4	0.958476	0	0.316003	0	0	0.973521	0.430497	0.234136	0	0.499728
AABR07050298.1	AABR07050298.1	phosphatidylinositol 3-kinase, catalytic subunit type 3	1.30079	1.22863	1.4382	2.25785	0.592876	0.615887	0.451797	0.491177	3.91454	0.522738
AABR07050317.1	AABR07050317.1	integrin subunit beta 2	0	0	0	0	0	0	0	0	0	0
AABR07050321.2	AABR07050321.2	tetratricopeptide repeat domain 33	0	0	0	0	0	0	0	0	0	0
AABR07050391.2	AABR07050391.2	chromodomain helicase DNA binding protein 1-like	0.127865	0	0	0	0	0.142226	0.155762	0.0562506	0	0.11897
AABR07050399.1	AABR07050399.1	olfactory receptor 1330	0.127865	0	0	0	0	0.142226	0.155762	0.0562506	0	0.11897
AABR07050449.1	AABR07050449.1	solute carrier family 7 member 6	0.0803038	0	0	0.482934	0.0929558	0	0.0974495	0	0.032518	0
AABR07050543.1	AABR07050543.1	Pim-1 proto-oncogene, serine/threonine kinase	1.00043	0	0	0	0	0	0	0	0	0
AABR07050561.1	AABR07050561.1	cell division cycle and apoptosis regulator 1	0	0	0	0	0	0	0	0	0	0
AABR07050637.1	AABR07050637.1	CDP-diacylglycerol synthase 2	0	0	0	0	0	0	0	0	0	0
AABR07050701.1	AABR07050701.1	roundabout guidance receptor 4	0	0	0	0	0.22666	0	0.116119	0	0	0.131719
AABR07050711.1	AABR07050711.1	RGD1561648	0	0	0	0	0	0	0	0	0	0
AABR07050712.1	AABR07050712.1	transforming growth factor, beta induced	0	0	0	0	0	0	0	0	0	0
AABR07050714.1	AABR07050714.1	interleukin 13 receptor subunit alpha 1	0	0	0	0	0	0	0	0	0	0
AABR07050716.1	AABR07050716.1	T-cell leukemia homeobox 2	0	0	0	0	0	0	0	0	0	0
AABR07050717.1	AABR07050717.1	trace-amine-associated receptor 7d	0	0	0	0	0	0	0	0	0	0
AABR07050719.1	AABR07050719.1	olfactory receptor 348	0	0	0	0	0	0	0	0	0	0
AABR07050721.1	AABR07050721.1	TEA domain transcription factor 3	0	0	0	0	0	0	0	0	0	0
AABR07050722.1	AABR07050722.1	opioid binding protein/cell adhesion molecule-like	0	0	0	0	0	0	0	0	0	0
AABR07050879.1	AABR07050879.1	integrin subunit alpha X	7.7842	5.21219	4.39383	7.58207	5.8549	7.26468	5.3306	7.43873	5.46335	6.51944
AABR07050914.1	AABR07050914.1	myomaker, myoblast fusion factor	0	0	0	0	0	0	0	0	0	0
AABR07051069.1	AABR07051069.1	family with sequence similarity 50, member A	0	0	0.021665	0	0	0.121274	0	0.0953015	0	0
AABR07051190.1	AABR07051190.1	NIMA-related kinase 3	0	0	0	0	0	0.104121	0	0	0	0
AABR07051241.1	AABR07051241.1	ankyrin repeat domain 53	0	0	0	0	0	0	0	0	0	0
AABR07051244.1	AABR07051244.1	solute carrier family 27 member 3	0	0	0	0	0	0	0	0	0	0
AABR07051251.1	AABR07051251.1	tetraspanin 31	0	0	0	0	0	0	0	0	0	0
AABR07051260.1	AABR07051260.1	cathelicidin antimicrobial peptide	0	0	0	0	0	0	0	0	0	0
AABR07051266.1	AABR07051266.1	spermatogenesis associated 17	0	0	0	0	0	0	0	0	0	0
AABR07051348.1	AABR07051348.1	meteorin-like, glial cell differentiation regulator	0	0	0	0	0	0	0	0	0	0
AABR07051348.2	AABR07051348.2	pro-melanin-concentrating hormone	0	0	0	0	0	0	0	0	0	0
AABR07051376.1	AABR07051376.1	phospholipase D family, member 4	0.171813	0.295521	0.0618399	0	0	0	0	0	0.0666686	0
AABR07051395.1	AABR07051395.1	formyl peptide receptor, related sequence 6	0	0	0	0	0	0	0	0	0	0
AABR07051426.1	AABR07051426.1	olfactory receptor 1283	0	0.194535	0	0	0	0	0.0163012	0	0.467315	0
AABR07051450.1	AABR07051450.1	pyruvate dehydrogenase E1 alpha 1 subunit	3.68295	2.94657	3.88722	2.93455	2.37661	1.89979	2.20142	3.80845	3.32648	2.92375
AABR07051501.1	AABR07051501.1	cytochrome P450, family 4, subfamily f, polypeptide 39	0	0	0	0	0	0	6.36318	6.12944	1.51043	0
AABR07051518.1	AABR07051518.1	tubulin tyrosine ligase like11	0	0	0	0	0	0	0	0	0	0
AABR07051532.1	AABR07051532.1	RAB11 family interacting protein 2	0	0	0	0	0	1.10636	0	0	0	0
AABR07051532.2	AABR07051532.2	short chain dehydrogenase/reductase family 9C, member 7	0.772916	1.28122	0.461017	0.48305	0	0.568183	1.67525	0.683022	0	0.485832
AABR07051533.1	AABR07051533.1	malonyl-CoA-acyl carrier protein transacylase	0	0	0	0	0.171191	0.473377	0.174009	0.75688	0.238061	0
AABR07051533.2	AABR07051533.2	sonic hedgehog signaling molecule	3.08533	0.465374	0.8367	0	0	0.618472	1.13991	0	0.312146	0.794376
AABR07051534.1	AABR07051534.1	protein kinase cGMP-dependent 2	0.284659	0.472338	0.169842	0	0.227774	0.627682	1.61969	0.503583	0.63377	0
AABR07051535.1	AABR07051535.1	high mobility group protein B1 pseudogene	0	0	0	0.621352	0.176597	1.22066	0	0.195263	0	0
AABR07051548.1	AABR07051548.1	myotubularin related protein 6	1.71645	2.77705	1.67325	0.385078	0.849	0	0	0	0	0
AABR07051548.2	AABR07051548.2	dipeptidyl peptidase 9	0.493319	0	0	0	0	2.31157	3.0605	2.37085	0	0.396673
AABR07051550.1	AABR07051550.1	interleukin 3 receptor subunit alpha	2.58412	0.741308	0	0	0.263364	1.48232	2.62466	1.03387	2.48641	0.631523
AABR07051551.1	AABR07051551.1	DNA polymerase epsilon, catalytic subunit	3.41911	0.353475	0.763711	0	1.36423	0.471646	1.2134	2.63881	0.237137	0.602353
AABR07051551.2	AABR07051551.2	solute carrier family 7 member 8	0.347176	0	0.206669	0.486496	0.13847	0	0.281288	0.504215	0.192359	0.325255
AABR07051556.1	AABR07051556.1	pregnancy-specific beta 1-glycoprotein	0.610646	0	0	0	0	0.449431	0.165087	0.179462	0	0
AABR07051562.1	AABR07051562.1	abhydrolase domain containing 14A	0.483692	5.56105	0.573339	0	0	2.2184	2.82655	3.43065	0.248641	0.84203
AABR07051564.1	AABR07051564.1	RIKEN cDNA 3110082I17 gene	4.33521	2.77183	1.19631	0	0.267574	0.36815	2.98559	2.36563	0.744583	0.947297
AABR07051565.1	AABR07051565.1	sterol O-acyltransferase 1	0.255019	0	0.151697	0.118935	0	0.141045	0.618517	1.1189	0.140938	0
AABR07051578.1	AABR07051578.1	zinc finger AN1-type containing 3	0	0	0	0	0	0	0	0	0	0
AABR07051583.1	AABR07051583.1	solute carrier family 4 member 1 (Diego blood group)	2.41721	2.67364	1.60261	0.503738	1.50332	1.18487	1.45742	3.08749	0.298838	0.678074
AABR07051611.1	AABR07051611.1	olfactory receptor 471	0	0	0	0.244889	0.417607	0	0.280894	0	0	0.326376
AABR07051626.1	AABR07051626.1	flavin adenine dinucleotide synthetase 1	0	0	0	0	0	0	0	0	0	0
AABR07051626.2	AABR07051626.2	peptidase, mitochondrial processing beta subunit	7.08163	2.90925	2.39085	0.740183	1.6257	3.96493	2.19563	4.29664	3.83015	1.67935
AABR07051652.1	AABR07051652.1	serine threonine kinase 31	6.66506	3.63656	3.7191	0.740183	2.16761	6.44301	8.05064	8.59328	1.4363	0.559783
AABR07051658.1	AABR07051658.1	fatty acid amide hydrolase	0	0	0	0	0	0	0	0	0	0
AABR07051659.1	AABR07051659.1	LIM domain only 4	0	0	0	0	0	0	0	0.511325	0	0
AABR07051665.1	AABR07051665.1	neuropeptide FF receptor 2	3.20434	0.667511	2.15762	0	0	1.32727	1.30648	1.06543	0.895175	1.523
AABR07051670.1	AABR07051670.1	Yip1 domain family, member 2	0.829185	1.37579	0.329857	1.29637	0	2.74285	4.71835	3.82889	0.307588	0.782769
AABR07051671.1	AABR07051671.1	olfactory receptor 14J1-like	0	0	0	0	0	0	0	0	0	0
AABR07051673.1	AABR07051673.1	leucine-zipper-like transcription regulator 1	0.402869	0.222803	0.400653	0	0.10738	0.592434	0.327422	0.974981	0.896515	0.12674
AABR07051675.1	AABR07051675.1	dynein cytoplasmic 1 heavy chain 1	0.402869	0.222803	0.400653	0	0.10738	0.592434	0.327422	0.974981	0.896515	0.12674
AABR07051678.1	AABR07051678.1	RNA binding motif protein 6	0.569318	0.472338	0.169842	0	0	0.313841	0.462769	0.28378	0	0
AABR07051680.1	AABR07051680.1	carnitine palmitoyltransferase 1A	0	0	0	0	0	0	0	0.385207	0	0
AABR07051684.1	AABR07051684.1	sonic hedgehog signaling molecule	0.569318	3.77871	0	0	0.227774	0.313841	0.925538	2.76971	1.90131	0.537685
AABR07051689.1	AABR07051689.1	hyaluronan and proteoglycan link protein 1	0.801085	0	0.239736	0	0.322492	2.21212	0.653239	0.355144	0.895175	0
AABR07051692.1	AABR07051692.1	gap junction protein, beta 2	0	0	0	0	0	1.35437	0	0	0	0
AABR07051700.1	AABR07051700.1	dipeptidyl peptidase 9	1.20163	0.667511	2.63709	0.75489	0	3.98182	3.26619	5.32716	0	1.14225
AABR07051701.1	AABR07051701.1	transcription factor 7 like 1	0	0	0	0	0	0	0	0	0	0
AABR07051707.1	AABR07051707.1	homeobox protein Hox-A7-like	2.68579	4.01046	1.76288	0	0	6.81299	6.985	4.03749	0.896515	0
AABR07051708.1	AABR07051708.1	secretoglobin, family 2B, member 24	1.55819	1.58139	0.75846	0.895093	0	1.40082	3.17869	4.44228	0	0.600419
AABR07051716.1	AABR07051716.1	ribosomal protein P2-like	0.364304	1.21282	0.217841	0.342982	0	1.60791	1.78123	1.93844	0.406935	0
AABR07051718.1	AABR07051718.1	purinergic receptor P2X 6	0.851352	0.709466	0	0	0	2.81949	0	1.50955	0	0
AABR07051726.1	AABR07051726.1	expressed sequence AI467606	0.715428	1.78557	0.855534	1.34708	1.14917	0.789474	4.66256	3.17259	0.399571	1.35701
AABR07051730.1	AABR07051730.1	thrombopoietin	3.56958	0.65458	0.234998	1.48037	0.948328	0	6.94376	1.11503	0	1.11957
AABR07051731.1	AABR07051731.1	Rac family small GTPase 2	4.2055	2.39798	1.03461	0.271226	0	0.478311	3.28896	3.29648	0.321792	2.45663
AABR07051733.1	AABR07051733.1	suppressor of cytokine signaling 7	0.967565	0	0	0	0	0.356052	0	1.42917	0	0
AABR07051733.2	AABR07051733.2	calcium voltage-gated channel subunit alpha1 A	1.18772	0	0	0	0	0.634287	1.68629	1.00156	0	0.327062
AABR07051733.3	AABR07051733.3	olfactory receptor 1389	1.44424	0	1.20704	0	0	0.955708	0.704777	2.0453	0.321792	0.818876
AABR07051735.1	AABR07051735.1	trichoplein, keratin filament binding	0	0	0	0	0.554251	0	0	1.83684	0	0
AABR07051741.1	AABR07051741.1	RNA binding motif protein 28	1.01781	0	1.41999	0.957577	0	0.374501	2.76203	0.30086	0.757492	1.60672
AABR07051746.1	AABR07051746.1	nesprin-4	0	0	0	0	0	0.795174	1.92118	3.07775	0	0
AABR07051791.1	AABR07051791.1	F-box and leucine-rich repeat protein 20	0	0	0	0	0	0	0	0	0	0
AABR07051793.1	AABR07051793.1	similar to LOC495042 protein	0	0	0	0	0	0	0	0	0	0
AABR07051796.1	AABR07051796.1	migration and invasion enhancer 1	0	0	0	0	0	0.181618	0	0	0	0
AABR07051878.1	AABR07051878.1	proteasome 26S subunit, non-ATPase 10	0	0	0	0	0	0	0	0	0	0
AABR07051892.1	AABR07051892.1	BCL2-associated athanogene 5-like 1	0	0	0	0	0	0	0	0	0	0
AABR07051982.1	AABR07051982.1	secretory blood group 1	0	0	0	0	0	0	0	0	0	0
AABR07051996.1	AABR07051996.1	lipopolysaccharide binding protein	0.770625	0	0.691458	0	1.24011	0	0.313995	0	0	0
AABR07052130.1	AABR07052130.1	ATPase phospholipid transporting 8B3	0	0	0	0	0	0	0	0	0	0
AABR07052166.1	AABR07052166.1	dehydrogenase/reductase 13	0	0	0	0	0	0	0	0	0	0
AABR07052296.1	AABR07052296.1	adenine nucleotide translocase lysine methyltransferase	0	0	0	0	0	0	0	0	0	0
AABR07052298.1	AABR07052298.1	amyloid beta precursor protein binding family B member 1 interacting protein	0	0	0	0	0	0	0	0	0	0
AABR07052405.1	AABR07052405.1	regulator of G-protein signaling 3	0.272425	0	0	0.511053	0.653587	0.300425	0.442895	3.13188	0.303151	1.28545
AABR07052430.1	AABR07052430.1	shisa family member 4	0	0	0	0	0.153454	0	0	0	0.106394	0
AABR07052431.1	AABR07052431.1	purinergic receptor P2X 2	0	0	0	0	0	0	0	0	0	0
AABR07052443.1	AABR07052443.1	similar to MGC45438 protein	0	0	0	0	0	0	0	0	0	0
AABR07052465.1	AABR07052465.1	phospholipase A2, group IID	0	0	0	0	0	0	0	0	0	0
AABR07052486.1	AABR07052486.1	RIKEN cDNA 1700024G13 gene	5.29372	7.28227	5.43345	5.94736	7.7418	3.60634	4.95434	7.34959	7.43753	6.0109
AABR07052498.1	AABR07052498.1	dynein light chain 1-like	0	0	0	0	0.269329	0	0	0	0.00172953	0.632546
AABR07052508.1	AABR07052508.1	UBX domain protein 2A	9.43989	14.0803	10.7157	7.95237	6.82215	5.48191	6.8879	14.9403	11.6641	16.0588
AABR07052519.1	AABR07052519.1	glutathione synthetase	0.492544	0.651264	0.528121	0.273924	0.776323	1.07929	0.391536	0.708189	0.651951	0.544755
AABR07052523.1	AABR07052523.1	basic transcription factor 3	0.742616	0.0976353	0.267899	0.909289	0.270582	0.523162	0.917089	0.503258	0.312166	0.316891
AABR07052559.1	AABR07052559.1	39S ribosomal protein L53, mitochondrial	0	0	0	0	0	0	0	0	0	0
AABR07052585.1	AABR07052585.1	olfactory receptor 530	0	0	0	0	0	0	0	0	0	0
AABR07052585.2	AABR07052585.2	lin-52 DREAM MuvB core complex component	0	0	0	0.0439523	0	0	0	0	0.051152	0
AABR07052587.1	AABR07052587.1	phosphomannomutase 1	1.65735	3.23472	0.713256	1.80398	2.71861	2.13839	2.26536	0.567244	1.04443	3.55379
AABR07052588.1	AABR07052588.1	mitochondrial ribosomal protein L46	1.31117	0	0	0	0	0	0	0	0	0
AABR07052692.1	AABR07052692.1	transmembrane 9 superfamily member 4	0	0	0	0	0	0	0	0	0	0
AABR07052729.1	AABR07052729.1	coiled-coil domain containing 36	0	0	0	0	0	0	0	0	0	0
AABR07052744.1	AABR07052744.1	LRRG00114	11.4923	14.2839	9.98958	10.0644	9.71657	11.6551	12.3582	14.4301	15.7314	10.3787
AABR07052798.1	AABR07052798.1	RAS protein-specific guanine nucleotide-releasing factor 1	0	0	0	0	0	0	0	0	0	0
AABR07052831.1	AABR07052831.1	integrin subunit beta 4	0	0	0	0	0	0	0	0	0	0
AABR07052846.1	AABR07052846.1	olfactory receptor 214	0	0	0	0	0	0	0	0	0	0
AABR07052894.1	AABR07052894.1	Beta-1,3-galactosyltransferase 5	0	0	0	0	0	0	0	1.2533	1.19563	0
AABR07052953.1	AABR07052953.1	olfactory receptor 2AK2-like	0.506532	0	0	0	0	0.746971	0	0	0	0
AABR07053136.1	AABR07053136.1	cyclin J	61.7474	80.0999	83.3739	53.9435	64.2403	68.1592	61.0409	61.0746	77.6429	70.0529
AABR07053166.1	AABR07053166.1	aminopeptidase-like 1	0.147646	0	0	0	0.352747	0	0.238808	0	0.163214	0
AABR07053172.1	AABR07053172.1	matrix metallopeptidase 2	7.19813	0	0	0	0	0	0	0	5.66407	0
AABR07053179.1	AABR07053179.1	SEC63 homolog, protein translocation regulator	5.16597	6.21578	4.63449	3.71572	3.65765	7.80754	5.85967	7.23373	6.84903	4.9832
AABR07053185.1	AABR07053185.1	Rho GTPase activating protein 33	2.46497	2.87547	3.40972	3.01469	3.22606	2.811	2.83827	3.12302	3.30439	2.86791
AABR07053188.1	AABR07053188.1	ornithine decarboxylase antizyme 1	1.32573	1.09584	1.19008	3.11991	2.89617	1.10339	0.813891	0.590979	1.10452	1.56024
AABR07053236.1	AABR07053236.1	olfactory receptor 1670	0	0	0	0	0	0	0	0	0	0
AABR07053304.1	AABR07053304.1	zinc finger and BTB domain containing 6	0	0	0	0.516171	0.443419	0	0	0	0	0
AABR07053402.1	AABR07053402.1	cilia and flagella associated protein 73	0	0	0	0	0	0	0	0	0	0
AABR07053472.1	AABR07053472.1	ferritin heavy chain-like	0.338284	0.408751	0	0.660725	0.127469	0.270952	0.346874	0.147527	0.176771	0.15387
AABR07053500.2	AABR07053500.2	Rho GTPase activating protein 19	0	1.12817	0	0	0	0.374501	0	0	0	0.321343
AABR07053509.2	AABR07053509.2	calcium/calmodulin-dependent protein kinase II inhibitor 2	0	0.0817522	0.0809838	0.0279143	0.0524411	0.0640522	0	0.0761648	0.0318077	0
AABR07053516.1	AABR07053516.1	chondroitin sulfate proteoglycan 5	96.1806	93.7061	69.6648	88.2735	87.494	89.7637	105.671	107.449	97.5386	81.5533
AABR07053613.1	AABR07053613.1	centrosomal protein 70	1.48462	0	0	0	0.353273	0.307168	0.86073	0.740828	0	1.45126
AABR07053635.2	AABR07053635.2	CD3e molecule associated protein	0	0	0.200977	0	0	0	0	0	0	0
AABR07053681.1	AABR07053681.1	STE20-like kinase	0.493855	0.52826	0.502502	0.571144	0.920086	0.777065	0.917669	0.922204	0.711919	0.438145
AABR07053687.1	AABR07053687.1	nephrocystin 1	4.51331	4.52705	6.9739	4.55256	4.57111	5.76232	3.86718	4.95404	5.42344	6.51363
AABR07053716.1	AABR07053716.1	family with sequence similarity 83, member C	0.557518	0	0	0	0	0	0	0	0	0
AABR07053734.1	AABR07053734.1	CAP-GLY domain containing linker protein 2	0.247649	0	0	0	0	0	0	0	0	0
AABR07053749.1	AABR07053749.1	cell division cycle associated 2	0	0	0	0	0	0	0	0	0	0
AABR07053830.1	AABR07053830.1	ring finger protein 146	0	0	0	0	0	0	0	0	0	0
AABR07053879.1	AABR07053879.1	hexose-6-phosphate dehydrogenase (glucose 1-dehydrogenase)	0.070652	0	0.0469283	0.382825	0.121448	0.227646	0	0	0	0.0633438
AABR07053884.1	AABR07053884.1	neurogenin 3	0	0	0	0	0	0	0	0	0	0
AABR07053968.1	AABR07053968.1	oxysterol binding protein-like 3	0	0.138221	0.497875	0.0781313	0.400266	0.647352	0	0.809897	0.463279	0.391606
AABR07054000.1	AABR07054000.1	MAF bZIP transcription factor G	0	0	0.354405	0	0	0	0.484376	0	0	0
AABR07054088.2	AABR07054088.2	transmembrane and ubiquitin-like domain containing 2	0	0	0	0	0	0	0	0	0	0
AABR07054117.1	AABR07054117.1	lipase, member O1	0	0	0	0	0	0	0	0	0	0
AABR07054147.1	AABR07054147.1	Fc fragment of IgG binding protein	0	0	0	0	0	0	0	0	0	0
AABR07054167.1	AABR07054167.1	helicase for meiosis 1	0	0	0	0	0	0	0	0	0	0
AABR07054186.1	AABR07054186.1	olfactory receptor 736	0	0	0	0	0	0	0	0	0	0
AABR07054264.1	AABR07054264.1	olfactory receptor 14	0	0	0	0.620351	0	0	0	0	0	0
AABR07054286.1	AABR07054286.1	laminin subunit alpha 2	0.0582962	0.239489	0.0173097	0	0.0463353	0.0969214	0.0703516	0.355163	0.0640579	0.0808947
AABR07054319.1	AABR07054319.1	sulfiredoxin 1	5.74979	5.36807	6.09644	3.12483	2.74671	3.07585	5.33718	4.8644	3.91146	3.47735
AABR07054352.1	AABR07054352.1	olfactory receptor 8B8-like	0	0	0	0	0	0	0	0	0	0
AABR07054352.2	AABR07054352.2	doublecortin domain containing 5	0	0	0	0	0	0	0	0	0	0
AABR07054355.1	AABR07054355.1	isocitrate dehydrogenase (NAD(+)) 3 catalytic subunit alpha	0.17903	0	0.0350682	0.0545185	0	0	0.0478902	0.258086	0.0655807	0.219518
AABR07054358.1	AABR07054358.1	crystallin, gamma C	0.17903	0	0.0350682	0.0545185	0	0	0.0478902	0.258086	0.0655807	0.219518
AABR07054367.1	AABR07054367.1	zinc finger protein 605	0	0	0	0	0	0	0	0	0	0
AABR07054368.1	AABR07054368.1	oligodendrocytic myelin paranodal and inner loop protein	15.7764	19.1402	13.4442	16.0611	15.7065	15.5717	19.9411	18.0253	13.5489	13.1553
AABR07054370.1	AABR07054370.1	charged multivesicular body protein 4B	112.195	108.14	120.389	106.087	103.755	118.793	105.985	107.651	120.921	114.213
AABR07054397.1	AABR07054397.1	nuclear respiratory factor 1	0	0	0	0	0	0	0	0	0	0
AABR07054400.1	AABR07054400.1	cyclic nucleotide binding domain containing 2	8.62584	7.08039	5.98959	6.26273	5.90152	8.14206	7.51754	8.03065	7.79481	7.33327
AABR07054456.1	AABR07054456.1	cytochrome P450, family 2, subfamily c, polypeptide 12	0.0953644	0.471187	0.736971	0.444128	0.683356	1.37207	0.751456	0.448481	1.03359	0.888444
AABR07054460.2	AABR07054460.2	tetratricopeptide repeat domain 1	0	0	0	0	1.49287	0	2.93738	0	0	0
AABR07054469.1	AABR07054469.1	coronin-7-like	0.347492	0	0	0.392676	0.100753	0.256358	0.749001	0.131999	0.255937	0.107967
AABR07054578.1	AABR07054578.1	phosphoglucomutase 2-like 1	0	0	5.73e-05	0	9.38e-05	0	0.000179073	0	9.76e-05	0
AABR07054614.1	AABR07054614.1	olfactory receptor 232	532.964	576.591	565.949	499.929	480.136	415.531	427.996	363.428	439.814	422.541
AABR07054703.1	AABR07054703.1	zinc finger protein 879-like	0	0	0	0	0	0	0	0	0	0
AABR07054705.1	AABR07054705.1	alpha-1,6-mannosylglycoprotein 6-beta-N-acetylglucosaminyltransferase A-like	0	0	0	0	0	0	0	0	0	0
AABR07054705.2	AABR07054705.2	similar to KIAA1328 protein	0.470145	0	0	0	0	0	1.14666	0	0	0
AABR07054708.1	AABR07054708.1	homeobox protein Hox-A7-like	0	0	0	0	0	0	0	0	0	0
AABR07054716.1	AABR07054716.1	PDZ and LIM domain 7	0	0	0	0	0	0	0	0	0	0
AABR07054716.2	AABR07054716.2	RNA 3'-terminal phosphate cyclase	0	0	0	0	0	0	0	0	0	0
AABR07054718.1	AABR07054718.1	zinc finger protein 353	0	0	0	0	0	0	0	0	0	0
AABR07054721.1	AABR07054721.1	translocase of inner mitochondrial membrane 13	0	0	0	0	0	0	0	0	0	0
AABR07054723.1	AABR07054723.1	SWI/SNF related, matrix associated, actin dependent regulator of chromatin, subfamily a, member 5	0	0	0	0	0	0	0	0	0	0
AABR07054887.1	AABR07054887.1	glycerol-3-phosphate acyltransferase 4	0	0	0	0	0	0	0	0	0	0
AABR07054895.1	AABR07054895.1	thioredoxin domain containing 5	0.470145	0	0	0	0	0	1.14666	0	0	0
AABR07054897.1	AABR07054897.1	CTTNBP2 N-terminal like	0	0	0	0	0	0	0	0	0	0
AABR07054983.1	AABR07054983.1	mediator complex subunit 24	0	0	0	0	0	0	0	0	0	0
AABR07055154.1	AABR07055154.1	coenzyme Q3 methyltransferase	0	0	0	0	0	0.105819	0	0	0	0
AABR07055309.1	AABR07055309.1	FA complementation group L	0	0	0	0	0	0	0	0	0	0
AABR07055353.1	AABR07055353.1	tau tubulin kinase 2	0.085192	0	0	0	0	0	0	0	0	0
AABR07055356.1	AABR07055356.1	disco-interacting protein 2 homolog B	0	0	0	0	0	0	0	0	0	0
AABR07055413.1	AABR07055413.1	transcription elongation factor A like 7	2.7805	1.09236	3.93845	1.85289	1.79356	1.46975	1.71307	0.929842	1.02474	0.247162
AABR07055511.1	AABR07055511.1	sperm associated antigen 5	0	0	0	0	0	0	0	0	0	0
AABR07055527.1	AABR07055527.1	guanylate binding protein 2	0	0	0.112528	0	0	0	0	0	0	0.175437
AABR07055700.1	AABR07055700.1	bridging integrator 2	0	0	0	0	0	0	0	0	0	0
AABR07055776.1	AABR07055776.1	olfactory receptor 1492	10.3538	10.8899	8.50858	10.0363	10.5665	11.957	13.5657	12.2908	10.2789	10.1996
AABR07055789.1	AABR07055789.1	ArfGAP with RhoGAP domain, ankyrin repeat and PH domain 3	0	0	0	0	0	0	0	0	0	0.299475
AABR07055826.1	AABR07055826.1	secretogranin III	2.27686	1.82038	1.63339	1.73937	2.18124	2.29297	2.14293	1.59863	1.95389	1.57933
AABR07055861.1	AABR07055861.1	ephrin A2	0	0	0	0	0	0	0	0	0	0
AABR07055864.2	AABR07055864.2	H1.10 linker histone	0	0	0	0	0	0	0	0	0	0
AABR07055875.1	AABR07055875.1	basic helix-loop-helix family, member a9	0	0	0	0.0420865	0	0	0	0	0	0
AABR07055878.1	AABR07055878.1	origin recognition complex, subunit 2	0	0	0	0.0420865	0	0	0	0	0	0
AABR07055917.1	AABR07055917.1	glypican 3	1.39686	0.346969	0.760949	0.374318	0.296103	0.440117	1.11204	0.627541	1.65161	0.883522
AABR07055919.1	AABR07055919.1	DENN domain containing 2A	2.53213	3.89863	1.77193	1.99805	1.82961	3.15236	3.01055	3.16902	2.6535	2.71551
AABR07055919.2	AABR07055919.2	taste receptor, type 2, member 107	0	0	0	0	1.86991	4.79606	1.52186	2.71256	1.84716	2.1766
AABR07056026.1	AABR07056026.1	RAS protein activator like 3	0.577696	0.959191	0.172435	0	1.61873	2.22999	2.34926	0.766988	0	0.818876
AABR07056131.1	AABR07056131.1	mitochondrial ribosomal protein S31	0	0	0	0	0	0	0	0	0	0
AABR07056369.1	AABR07056369.1	zinc finger protein 36, C3H type-like 1	0	0	0	0	0	0	0	0	0	0
AABR07056470.1	AABR07056470.1	RNA binding motif protein, X-linked-like 1B	0	0	0	0	0	0.21608	0	0	0	0
AABR07056503.1	AABR07056503.1	collagen type XII alpha 1 chain	0	0	0	0	0	0	0	0	0	0
AABR07056556.1	AABR07056556.1	MAM domain containing 2	0	0	0	0	0	0	0	0	0	0
AABR07056611.1	AABR07056611.1	MYC associated factor X	0	0	0	0	0	0	0	0	0	0
AABR07056633.1	AABR07056633.1	selenoprotein M	0	0	0.0189117	0	0	0	0	0	0	0
AABR07056636.1	AABR07056636.1	mitochondrial ribosomal protein L22	0	0	0	0	0	0	0	0	0.0178446	0
AABR07056668.1	AABR07056668.1	transcription elongation factor A like 7	0	0	0	1.3937	0	1.36517	1.20884	1.97428	0	0
AABR07056686.1	AABR07056686.1	similar to small nuclear ribonucleoparticle-associated protein	0	0	0	0	0.17231	0	0.348768	0	0	0
AABR07056845.1	AABR07056845.1	TSPY-like 4	0	0	0	0	0	0	0	0	0	0
AABR07057150.1	AABR07057150.1	transmembrane protein 19-like	0	0	0	0	0	0.304285	0	0	0	0
AABR07057170.1	AABR07057170.1	EEF1A lysine methyltransferase 3	0	0	0	0	0	0	0	0	0	0
AABR07057217.1	AABR07057217.1	carnosine dipeptidase 2	0	0	0	0	0	0	0	0	0	0
AABR07057237.1	AABR07057237.1	UBA domain containing 2	0	0	0	0	0	0	0	0	0	0
AABR07057264.1	AABR07057264.1	chromobox 2	0	0	0	0	0	0	0	0	0.187028	0
AABR07057282.1	AABR07057282.1	adenylate cyclase 6	0	0	0	0	0	0	0	0	0	0
AABR07057322.1	AABR07057322.1	solute carrier family 44 member 2	0	0	0	0	0	0	0	0	0	0
AABR07057423.1	AABR07057423.1	N-acetyltransferase 3	4.66402	5.83214	3.54279	2.73499	1.44375	5.06759	4.87781	3.4745	4.57096	1.52563
AABR07057436.1	AABR07057436.1	olfactory receptor 865	0	0	0	0	0	0	0	0.0808943	0	0.0859975
AABR07057460.1	AABR07057460.1	regulator of G-protein signaling 13	0	0	0	0	0	0	0	0.683224	0.214808	0
AABR07057475.1	AABR07057475.1	neurobeachin-like 2	0	0	0	0	0	0	0	0	0	0
AABR07057495.1	AABR07057495.1	Fas binding factor 1	1.63468	2.30509	0.381569	1.19483	1.48599	1.16404	1.41112	2.39399	2.2492	1.19117
AABR07057530.1	AABR07057530.1	tubulin, epsilon 1	8.58512	8.00654	6.30345	5.42713	5.52293	4.76505	9.4185	9.70756	4.6978	5.99609
AABR07057586.1	AABR07057586.1	keratin-associated protein 20-2-like	0.261001	0	0	0	0	0	0.27977	0.228182	0.287243	0.0807571
AABR07057617.1	AABR07057617.1	cystatin E/M	0	0	0	0	0	0	0	0	0	0
AABR07057644.1	AABR07057644.1	similar to testes development-related NYD-SP22 isoform 1	0	0	0	0	0	0	0	0	0	0
AABR07057675.1	AABR07057675.1	WAP four-disulfide core domain 16	0	0	0	0	0	0	0	0	0	0
AABR07057787.1	AABR07057787.1	ring finger protein 169	0	0	0	0	0	0	0	0	0	0
AABR07057877.1	AABR07057877.1	stomatin like 1	0	0.629681	0	0	0	0	0.308131	0.67086	0	0
AABR07057902.1	AABR07057902.1	gamma-enolase-like	0	2.30731	0.553707	0.217488	0.185423	0	0	0.410102	0	0.218518
AABR07057961.1	AABR07057961.1	WD repeat domain 76	0.232476	0.362089	0.0439022	0	0.792747	0.35851	0.124014	0.405009	0.312955	0.132504
AABR07058000.1	AABR07058000.1	ribosomal protein lateral stalk subunit P1	0	0	0	0	0	0	0	0	0	0
AABR07058017.1	AABR07058017.1	solute carrier family 25 member 19	1.37578	1.21237	1.30199	1.10158	0.47388	0.657911	0.835932	0.821924	2.17782	0
AABR07058091.2	AABR07058091.2	heart and neural crest derivatives expressed 2	20.8359	21.1299	18.9807	23.2827	17.9256	20.1459	23.2244	22.1936	21.2379	19.5627
AABR07058124.2	AABR07058124.2	testis expressed 49	0	0	0	0	0	0	0	0	0	0
AABR07058124.3	AABR07058124.3	integrin subunit alpha E	0	0	0	0	0	0	0	0	0	0
AABR07058124.4	AABR07058124.4	T-box transcription factor 4	9.32103	17.7956	5.779	11.3686	9.14515	9.14315	13.7714	12.8579	11.9514	12.4284
AABR07058253.1	AABR07058253.1	HERV-H LTR-associating protein 1-like	0	0	0	0	0	0	0	0	0	0
AABR07058360.1	AABR07058360.1	ribosomal protein S19-like 1	0.176348	0.290985	0.314554	0	0.140496	0	0	0.155036	0	0
AABR07058366.1	AABR07058366.1	FLII, actin remodeling protein	0	0	0	0.0899889	0	0	0	0	0	0
AABR07058406.1	AABR07058406.1	doublesex- and mab-3-related transcription factor C2-like	1.33391	2.21746	0.797542	2.5094	1.33787	2.57705	4.07127	3.25274	1.11687	0.947297
AABR07058412.1	AABR07058412.1	napsin A aspartic peptidase	0	0	0	0	0	0	0	0	0	0
AABR07058464.1	AABR07058464.1	transmembrane protein with EGF-like and two follistatin-like domains 2	12.3306	10.3408	13.1891	14.3126	13.0779	15.1903	17.197	21.7406	14.8648	21.5155
AABR07058498.2	AABR07058498.2	RUN and FYVE domain containing 1	0.750973	0.463939	0.892958	0.524698	0	0.103901	0.681863	0.574992	0.310633	0.349305
AABR07058519.1	AABR07058519.1	peroxisomal targeting signal 1 receptor-like	0	0	0	0	0	0.219351	0.160997	0	0	0
AABR07058542.1	AABR07058542.1	mitochondrial ribosome-associated GTPase 2	0	0	0	0	0	0	0	0	0	0
AABR07058578.1	AABR07058578.1	NudC domain containing 2	0	0	0	0	0.126556	0	0	0.139382	0	0
AABR07058615.1	AABR07058615.1	coatomer protein complex, subunit gamma 2	0.111305	0	0	0	0	0	0.223858	0	0	0
AABR07058658.1	AABR07058658.1	olfactory receptor 1229	0	0	0	0	0	0	0	0	0	0
AABR07058745.1	AABR07058745.1	transmembrane protein 45b	0.010523	0	0.00144244	0	0	0	0	0	0.00400308	0
AABR07058884.1	AABR07058884.1	serine/threonine/tyrosine interacting-like 1	0.0297269	0.0340417	0	0.0516907	0.0223849	0.0564664	0.0551837	0.0501587	0.107697	0.0412573
AABR07058884.2	AABR07058884.2	protein phosphatase with EF-hand domain 1	0.606296	0	0.136765	0	0.58687	0.30781	0.295938	0.645871	0	0.295332
AABR07058886.1	AABR07058886.1	olfactory receptor 1-like	7.39265	9.65676	5.32381	9.30803	8.63089	12.2074	11.1355	8.51425	8.89649	6.25251
AABR07058918.1	AABR07058918.1	RELT-like 1	1.36217	0	0	0	0	0	0	0	1.01491	0
AABR07058934.1	AABR07058934.1	insulin-like growth factor 1 receptor	0	0	0	0	0.290933	0	0	0	0	0
AABR07058937.1	AABR07058937.1	N-acetyltransferase 3	0	0	0	0	0	0	0	0	0	0
AABR07059041.1	AABR07059041.1	nucleolar protein with MIF4G domain 1	0.711053	1.27208	0.914224	1.71378	1.15284	0.581449	0.293385	0.961977	0.588222	0.324541
AABR07059140.1	AABR07059140.1	FLYWCH family member 2	0	0	0	0	0	0	0	0	0	0
AABR07059161.1	AABR07059161.1	kelch-like family member 30	0	0	0	0	0	0	0	0	0	0
AABR07059162.1	AABR07059162.1	high mobility group box 2	0	0	0	0	0	0	0	0	0	0
AABR07059168.1	AABR07059168.1	olfactory receptor 1279	0	1.21282	1.31473	2.03341	0.292782	0	0.727982	0	0	2.99059
AABR07059198.1	AABR07059198.1	olfactory receptor 1418	20.5418	11.8096	12.548	14.0211	14.9614	19.344	9.84319	16.2063	14.454	15.5697
AABR07059201.1	AABR07059201.1	testis expressed 101	0	0	0	0	0	0	0	0	0	0
AABR07059215.1	AABR07059215.1	zinc finger AN1-type containing 2B	0.203633	0.111696	0.0806789	0.126332	0.810216	0.375863	0.273532	0.592726	0.14951	0.25201
AABR07059232.1	AABR07059232.1	fructosamine 3 kinase	13.6167	11.3646	7.92509	6.84518	11.9279	13.236	12.9562	12.6264	11.924	11.3311
AABR07059243.1	AABR07059243.1	regulatory factor X-associated protein-like 1	0	0	0	0	0	2.31045	0	0	0	0
AABR07059308.1	AABR07059308.1	platelet glycoprotein 4-like	0.882033	1.56377	0.596662	0.882917	0.90392	5.21004	2.5282	3.381	0.90729	2.00887
AABR07059478.1	AABR07059478.1	cytochrome c oxidase subunit 6A2	0	0	0	0	0	0	0	0	0	0
AABR07059632.1	AABR07059632.1	small nuclear ribonucleoprotein polypeptide E	0	0	0	0	0	0	0	0	0	0
AABR07059632.3	AABR07059632.3	cathepsin E	0.709205	0.378035	0.446234	0.183716	0.259198	0.528394	0.690413	0.192845	0.416044	0.387658
AABR07059663.1	AABR07059663.1	trinucleotide repeat containing 18	45.3225	46.8799	39.3681	41.4806	42.6947	53.9904	47.9376	57.2141	56.3196	62.9659
AABR07059675.1	AABR07059675.1	leucine rich repeat containing 34	0	1.25912	0.603396	0.237271	0.404797	0	0	1.34348	0.282611	0.238219
AABR07059778.1	AABR07059778.1	calcium/calmodulin-dependent protein kinase II delta	0	0	0	0	0	0	0	0	0	0
AABR07060145.1	AABR07060145.1	cask-interacting protein 2	0	0	1.18116	3.48945	3.06754	0	0	1.67904	0	0.940181
AABR07060156.1	AABR07060156.1	olfactory receptor 1243	0	0	0	0	0	0	0	0	0	0
AABR07060165.1	AABR07060165.1	coagulation factor V	0	0	0	0	0	0	0	0	0	0
AABR07060190.1	AABR07060190.1	RAB guanine nucleotide exchange factor 1	0	0	0	0	0	0	0	0	0	0
AABR07060287.1	AABR07060287.1	transmembrane protein 174	0	0	0	0	0	0	0	0	0	0
AABR07060293.1	AABR07060293.1	protein-glucosylgalactosylhydroxylysine glucosidase	0	0.164755	0	0.383702	0	0.118589	0	0.180576	0	0
AABR07060350.1	AABR07060350.1	similar to paired immunoglobin-like type 2 receptor beta	2.15034	3.57375	2.56974	0.288839	0.246134	2.37327	2.49895	7.07756	3.42504	0.290697
AABR07060352.1	AABR07060352.1	NKD inhibitor of WNT signaling pathway 2	8.22742	4.16634	12.1914	4.04124	8.33149	7.10527	17.4846	15.5457	3.59614	3.05328
AABR07060352.2	AABR07060352.2	peptidase, mitochondrial processing beta subunit	12.6291	4.7901	16.8055	8.20297	2.18258	10.6964	13.2979	12.7072	5.32566	1.55422
AABR07060353.2	AABR07060353.2	protein kinase cAMP-dependent type I regulatory subunit alpha	23.8894	1.92558	7.14373	2.9035	3.10028	6.80489	9.10587	10.2558	0.430524	3.66048
AABR07060575.1	AABR07060575.1	dual specificity phosphatase 2	0	0	0	0	0	0	0	0	0	0
AABR07060585.1	AABR07060585.1	kynurenine 3-monooxygenase	0	0	0	0	0	0	0	0	0	0
AABR07060588.2	AABR07060588.2	leucine-rich repeats and WD repeat domain containing 1	24.264	0	2.79128	22.3277	12.558	31.8298	5.57581	9.79139	8.17303	7.45303
AABR07060591.1	AABR07060591.1	40S ribosomal protein S19-like	0	0	0	0	0	0	0	0	0	0
AABR07060628.1	AABR07060628.1	collagen type X alpha 1 chain	0	0	0	0	0	0	0	0	0	0
AABR07060694.1	AABR07060694.1	F-box protein 40	0	0	0	0	0	0	0	0	0	0
AABR07060700.1	AABR07060700.1	zinc finger CCCH type containing 8	0	0	0	0	0	0	0	0	0	0
AABR07060778.1	AABR07060778.1	membrane bound O-acyltransferase domain containing 1	0	0	0	0	0	0	0	0	0	0
AABR07060788.1	AABR07060788.1	elastin microfibril interfacer 2	1.10874	0.669921	0.240859	0.473685	0.161505	0.222445	0.655953	0.357213	0	0.190767
AABR07060792.3	AABR07060792.3	poly(A) binding protein, cytoplasmic 1	0.903609	1.63645	0	0	0	0.216832	0.320196	1.21932	0.219435	0
AABR07060795.1	AABR07060795.1	cytokine receptor-like factor 3	0.0895263	0.297071	0.160261	0.251869	0.357933	0.197478	0.436562	0.712498	0	0
AABR07060833.1	AABR07060833.1	protein O-fucosyltransferase 1	0	0	0	0	0	0	0	0.138678	0.14006	0
AABR07060872.1	AABR07060872.1	sialidase 4	135.74	85.3256	70.8987	26.8695	36.1508	100.474	123.202	177.902	49.1386	52.0709
AABR07060886.1	AABR07060886.1	similar to 60S acidic ribosomal protein P2	0.650047	1.03765	0.186545	0	0	0	0	0	0	0
AABR07060944.1	AABR07060944.1	BTG anti-proliferation factor 1	0	0	0	0	0	0	0.145521	0.395832	0.199226	0
AABR07060952.1	AABR07060952.1	cystatin E/M	0.185827	0	0.442522	0	0	0	0.752995	0	0	0
AABR07060953.1	AABR07060953.1	follicle stimulating hormone receptor	0.360751	0.298145	0	0	1.29482	0	2.0464	1.27123	0.599805	0.169068
AABR07060957.1	AABR07060957.1	claudin domain containing 2	0.0895263	0.297071	0.160261	0.251869	0.357933	0.197478	0.436562	0.712498	0	0
AABR07060963.2	AABR07060963.2	ATPase H+/K+ transporting non-gastric alpha2 subunit	0	0.451909	0	0.511053	0.217862	0	0.88579	0.240914	0.909453	0
AABR07060963.3	AABR07060963.3	BCL2-associated athanogene 5	0	0	0	0	0	1.27428	0	0	0	0
AABR07060963.4	AABR07060963.4	HMG-box containing 3	0	0	0	0	0	0	0.145521	0.395832	0.199226	0
AABR07060971.1	AABR07060971.1	LDL receptor related protein 2	0	0	0.164929	0	0	0	0	0	0	0
AABR07060979.1	AABR07060979.1	similar to olfactory receptor MOR204-14	0.537158	2.22803	1.28209	0	1.0738	0.296217	1.52797	4.03749	1.19535	0.253479
AABR07060980.1	AABR07060980.1	zinc finger protein 954	1.33662	0.315692	0.56848	0.714016	0.456942	0.632733	0.464367	0.1683	0.635211	0.716584
AABR07060992.1	AABR07060992.1	protein phosphatase 1, regulatory subunit 3D	0	0	0	0	0	0	0	0	0.127399	0
AABR07060992.2	AABR07060992.2	vomeronasal 1 receptor 99	0.238476	0.793588	0.0712945	0	0	1.41413	0.388547	0.294956	0.532761	0
AABR07060994.1	AABR07060994.1	high-mobility group box 4	1.32339	0.866719	0.820324	0.902035	0	0	0.824605	3.2404	0	0.107882
AABR07060995.1	AABR07060995.1	occludin	0.185551	0	0	0.0942662	0.149161	0.204747	0.0756066	0.164534	0	0
AABR07060996.1	AABR07060996.1	ATPase phospholipid transporting 10A (putative)	0	0	0	0	0	0	0	0	0	0
AABR07061001.1	AABR07061001.1	2'-5'-oligoadenylate synthetase-like	6.46555	9.11231	3.39837	1.0849	1.61873	4.77854	3.52388	10.4822	3.0376	0
AABR07061001.2	AABR07061001.2	lysosomal protein transmembrane 4 alpha	0	0	0	0	0	0	0	0	0	0
AABR07061003.1	AABR07061003.1	mitochondrial ribosome-associated GTPase 2	1.252	0	0.213884	0	0.430939	0.789474	0.145705	2.06219	1.99785	0
AABR07061005.1	AABR07061005.1	plasminogen activator, urokinase	1.85275	0.31973	0.273441	0.200452	0.36633	0.48209	1.64921	0.799714	0.594527	0.359606
AABR07061005.2	AABR07061005.2	outer dense fiber of sperm tails 3-like 1	0.989964	2.05046	0.885633	0	0.395426	1.43387	1.20666	1.35786	0.825329	0.699561
AABR07061022.1	AABR07061022.1	heterogeneous nuclear ribonucleoprotein A/B	1.10874	0.669921	0.240859	0.473685	0.161505	0.222445	0.655953	0.357213	0	0.190767
AABR07061022.5	AABR07061022.5	leukocyte immunoglobulin like receptor B3	0.903609	1.63645	0	0	0	0.216832	0.320196	1.21932	0.219435	0
AABR07061036.1	AABR07061036.1	phosphomannomutase 2	1.65257	0	0.615094	1.15899	0.32966	0.684108	1.35899	1.09291	1.14591	0.775739
AABR07061039.2	AABR07061039.2	exosome component 7	1.85275	0.31973	0.273441	0.200452	0.36633	0.48209	1.64921	0.799714	0.594527	0.359606
AABR07061044.1	AABR07061044.1	uncharacterized LOC100910996	0	1.84169	0	0	0	0.247217	1.41546	0	0.228413	0.194278
AABR07061048.1	AABR07061048.1	matrilin 1	0	1.84169	0	0	0	0.247217	1.41546	0	0.228413	0.194278
AABR07061052.1	AABR07061052.1	sodium voltage-gated channel alpha subunit 1	0.843741	0	0	0	0	0	0	0	0.0881242	3.05167
AABR07061057.1	AABR07061057.1	Fibroblast growth factor receptor 1	0	0.765629	0	0	0	0	0	0	0.482688	0
AABR07061057.2	AABR07061057.2	G protein subunit gamma 7	0.185551	0	0	0.0942662	0.149161	0.204747	0.0756066	0.164534	0	0
AABR07061057.3	AABR07061057.3	LIM domain only 4	0	0	0	0	0	0	0	0	0	0
AABR07061068.1	AABR07061068.1	replication initiator 1	0.238476	0.793588	0.0712945	0	0	1.41413	0.388547	0.294956	0.532761	0
AABR07061068.2	AABR07061068.2	C-X-C motif chemokine ligand 1	0	0	0	0	0	0	0	0	0.127399	0
AABR07061072.1	AABR07061072.1	SEC22 homolog A, vesicle trafficking protein	0	0	0	0	0	0	0	0	0	0
AABR07061077.1	AABR07061077.1	zinc finger protein 317	0.185551	0	0	0.0942662	0.149161	0.204747	0.0756066	0.164534	0	0
AABR07061078.1	AABR07061078.1	zinc finger protein 281	0	0.765629	0	0	0	0	0	0	0.482688	0
AABR07061087.1	AABR07061087.1	regulatory factor X-associated protein-like 1	0.238476	0.793588	0.0712945	0	0	1.41413	0.388547	0.294956	0.532761	0
AABR07061131.1	AABR07061131.1	unc-51 like kinase 4	0	0	0	0	0	0	0	0	0	0
AABR07061134.1	AABR07061134.1	Golgi reassembly-stacking protein 2-like	0.143421	0.236738	0.366234	0.401578	0	0.317189	0.928201	1.51213	0.367393	0.669973
AABR07061136.1	AABR07061136.1	protein kinase, DNA-activated, catalytic subunit	0	0	0.350191	0	0	0	0	0	1.96025	0
AABR07061152.1	AABR07061152.1	olfactory receptor 226	0	0	0	0	0	0	0	0	0	0
AABR07061158.1	AABR07061158.1	MARVEL domain containing 1	0	0	0	0	0	0	0	0	0	0
AABR07061178.1	AABR07061178.1	ribosomal protein L17	0.0245881	0	0	0	0.377305	0.437288	0	0.39253	0.692782	0
AABR07061254.1	AABR07061254.1	FAM20A, golgi associated secretory pathway pseudokinase	0	0	0	0	0	0	0	0	0	0
AABR07061261.1	AABR07061261.1	olfactory receptor 1583	0	0	0	0	0	0.182533	0.188527	0	0	0
AABR07061313.1	AABR07061313.1	EF-hand calcium binding domain 12	0	0	0	0	0	0	0	0	0	0
AABR07061333.1	AABR07061333.1	karyopherin alpha 2-like	0	0	0	0	0	2.30367	0	0	0	0
AABR07061336.1	AABR07061336.1	WD repeat domain 63	0	0	0	0	0	2.30367	0	0	0	0
AABR07061378.1	AABR07061378.1	similar to 40S ribosomal protein S25	137.579	85.6802	98.5	85.5668	105.325	147.209	128.524	138.018	121.629	121.614
AABR07061382.1	AABR07061382.1	transmembrane epididymal protein 1	0	0	0	0	0	0	0	0	0	0
AABR07061383.1	AABR07061383.1	ergosterol biosynthesis 28 homolog	0	0	0	0	0	0	0	0	0	0
AABR07061385.2	AABR07061385.2	olfactory receptor 363	0	0	0	0	0	0	0	0	0	0
AABR07061513.1	AABR07061513.1	olfactory receptor 1090	0	0	0	0	0	0	0	0	0	0
AABR07061532.1	AABR07061532.1	taste 1 receptor member 2	0	0	0	0	0	0	0	0	0	0
AABR07061556.1	AABR07061556.1	6-pyruvoyl-tetrahydropterin synthase	0	0	0	0	0	0	0	0	0	0
AABR07061577.1	AABR07061577.1	forkhead box A2	0	0	0	0	0	0	0	0	0	0
AABR07061614.1	AABR07061614.1	immunoglobulin superfamily, member 1	0	0	0	0	0	0	0	0	0	0
AABR07061707.1	AABR07061707.1	ADP ribosylation factor guanine nucleotide exchange factor 2	0	0	0	0	0	0	0	0	0.830139	0
AABR07061755.1	AABR07061755.1	hypoxanthine-guanine phosphoribosyltransferase	0	0	0	0	0	0	0	0	0	0
AABR07061780.1	AABR07061780.1	cholinergic receptor nicotinic alpha 7 subunit	0	0	0	0	0	0	0	0	0	0
AABR07061801.2	AABR07061801.2	olfactory receptor 1383	2.34739	5.24333	1.95363	4.09967	3.01856	3.61685	5.70709	4.16104	4.4685	5.23573
AABR07061825.1	AABR07061825.1	TruB pseudouridine synthase family member 2	0.0581384	0	0	0.0535819	0.0913049	0	0	0.0508546	0	0.216142
AABR07061838.1	AABR07061838.1	NADH:ubiquinone oxidoreductase core subunit S8	1.58813	1.18096	1.06339	1.50236	1.99485	1.152	0.723764	0.944059	1.188	0.167416
AABR07061871.1	AABR07061871.1	CEA cell adhesion molecule 18	0	0	0	0	0	0	0	0	0	0
AABR07061950.1	AABR07061950.1	histone deacetylase 2	0	0	0	0	0	0	0	0	0	0.0206537
AABR07062102.1	AABR07062102.1	similar to RIKEN cDNA 1700088E04	0	0	0	0	0	0	0	0	0	0
AABR07062108.1	AABR07062108.1	kizuna centrosomal protein	0	0	0	0	0	0	0	0	0	0
AABR07062109.1	AABR07062109.1	calcium/calmodulin-dependent protein kinase ID	0	0	0	0	0	0	0	0	0	0
AABR07062136.1	AABR07062136.1	stanniocalcin 1	0	0	0	0	0	0	0	0	0	0
AABR07062138.1	AABR07062138.1	serine protease 27	0.700404	1.38079	0.752086	1.30116	2.01695	0.770985	0.679213	0.979735	1.39458	0.131332
AABR07062138.2	AABR07062138.2	C-X-C motif chemokine ligand 16	0	0	0	0	0	0	0	0	0	0
AABR07062154.2	AABR07062154.2	DNA-directed RNA polymerases I, II, and III subunit RPABC3-like	0	0	0	0	0	0	0	0	0	0
AABR07062170.1	AABR07062170.1	V-set and transmembrane domain containing 4	3.64427	2.46198	1.31663	2.27451	0.962115	3.40725	2.646	3.06072	1.06343	2.13998
AABR07062185.1	AABR07062185.1	MAU2 sister chromatid cohesion factor	0.209103	0	0	0	0	0	0.168851	0.132206	0	0
AABR07062238.1	AABR07062238.1	oligodendrocyte transcription factor 1	0	0	0	0	0	0	0	0	0	0
AABR07062266.1	AABR07062266.1	RIKEN cDNA 2310039H08 gene	0	0	0	0	0	0	0	0	0	0
AABR07062268.1	AABR07062268.1	similar to Discs large homolog 5 (Placenta and prostate DLG) (Discs large protein P-dlg)	0.085192	0	0	0	0	0	0	0	0	0
AABR07062298.1	AABR07062298.1	Ab1-152	0	0	0	0	0	0	0	0	0	0
AABR07062466.1	AABR07062466.1	ubiquitin associated protein 2-like	0.186288	0.308505	0.554339	0	0	0	0	0	0.205526	0
AABR07062512.1	AABR07062512.1	olfactory receptor 1265	18.7171	18.041	15.4712	15.7061	14.8485	17.5742	16.7677	18.0387	15.9374	14.2272
AABR07062533.1	AABR07062533.1	single-pass membrane protein with coiled-coil domains 2	0	0	0	0	0	0	0	0	0	0
AABR07062535.1	AABR07062535.1	nescient helix loop helix 1	0	0	0	0	0	0.235539	0	0	0	0
AABR07062539.1	AABR07062539.1	ubiquitin domain containing 1	0	0	0	0	0	0	0	0	0	0
AABR07062570.1	AABR07062570.1	LRAT domain containing 2	0	0	0.052895	0	0	0	0	0	0.0992563	0
AABR07062583.1	AABR07062583.1	DENN domain containing 5B	1.22609	0.577171	1.29546	0.00120618	1.7403	0.0307972	1.897	2.98646	3.10253	1.46971
AABR07062694.1	AABR07062694.1	transmembrane p24 trafficking protein 6	0	0	0	0	0	0	0.774001	0	0	0
AABR07062799.2	AABR07062799.2	RNA binding motif protein 34	4.76532	4.57115	1.64498	3.76098	2.20427	3.87225	4.89133	2.21551	4.18248	1.41809
AABR07062859.1	AABR07062859.1	short coiled-coil protein	0	0	0	0	0	0	0	0	0	0
AABR07063197.1	AABR07063197.1	tyrosylprotein sulfotransferase 2	4.8861	4.53954	3.54484	4.48789	4.35062	5.70868	5.11418	6.41441	5.27678	4.1685
AABR07063248.1	AABR07063248.1	EGF containing fibulin extracellular matrix protein 2	0.796652	0.0689475	0.249342	0.389941	0.400186	0.298849	0.371077	0.292553	0.48646	0.289505
AABR07063276.1	AABR07063276.1	serine and arginine rich splicing factor 4	0.14391	0	0	0.133753	0.0286007	0.199354	0.0579094	0	0.158197	0.199813
AABR07063279.1	AABR07063279.1	coiled-coil domain containing 170	0.741856	0.7175	0.777649	0.283999	0.381676	1.01542	0.562139	0.798555	0.6719	0.848825
AABR07063281.1	AABR07063281.1	spondin 1	11.9416	10.3173	10.4472	11.4384	11.6129	13.5708	10.1923	10.1084	14.1775	13.745
AABR07063323.1	AABR07063323.1	olfactory receptor 827	0	0	0	0	0	0	0	0	0	0
AABR07063346.1	AABR07063346.1	olfactory receptor 4P4-like	0	0	0	0	0	0	0	0	0	0
AABR07063424.1	AABR07063424.1	olfactory receptor 1609	108.313	318.484	141.987	182.022	192.187	122.282	158.143	103.416	1021.7	237.134
AABR07063425.3	AABR07063425.3	MSL complex subunit 2	18.3659	12.6387	17.8635	15.5104	20.2302	18.4824	15.1922	18.2166	17.4463	18.9022
AABR07063459.1	AABR07063459.1	inter-alpha-trypsin inhibitor heavy chain 2	0	0.427074	0	0	0	0	0	0	0	0
AABR07063632.1	AABR07063632.1	ring finger protein 121	0	0	0	0	0	0	0	0	0	0
AABR07063704.1	AABR07063704.1	phosphodiesterase 8B	0.254481	0	0	0	0	0	0	0	0.282824	0
AABR07063893.1	AABR07063893.1	DNA ligase 1	14.8	15.8746	10.9238	13.0094	10.1405	18.6473	16.7687	15.0088	16.6217	11.3815
AABR07063901.1	AABR07063901.1	olfactory receptor 86	0	0	0	0	0.161207	0	0	0	0.8965	0
AABR07063959.1	AABR07063959.1	phosphoinositide kinase, FYVE-type zinc finger containing	0.251675	1.25185	0	0.471538	0.201019	0	0.614306	0.444359	1.67851	0.236838
AABR07063975.1	AABR07063975.1	ring finger protein 169	0	0	0	0	0	0	0	0	0	0
AABR07063995.1	AABR07063995.1	centrosomal protein 290	0	0	0	0	0	0	0	0	0	0
AABR07064000.1	AABR07064000.1	C1q and TNF related 2	0.683805	0.22698	0.489381	0.128432	0.544572	0.151959	0.110902	0.964055	0.151392	0.255031
AABR07064102.1	AABR07064102.1	G protein-coupled receptor 171	0	0	0	0	0	0	0	0	0	0
AABR07064218.1	AABR07064218.1	adaptor related protein complex 1 subunit beta 1	0	0	0	0	0	0	0	0	0	0
AABR07064224.1	AABR07064224.1	ERCC excision repair 1, endonuclease non-catalytic subunit	0	0	0	0	0	0	0	0	0	0
AABR07064231.1	AABR07064231.1	perilipin 5	0	0	0	0	0	0	0	0	0	0
AABR07064232.1	AABR07064232.1	Rap guanine nucleotide exchange factor 6	0	0	0	0	0	0	0	0	0	0
AABR07064312.1	AABR07064312.1	solute carrier family 13 member 2	0	0	0	0	0	0	0	0	0	0
AABR07064386.1	AABR07064386.1	similar to C14orf25 protein	0	0	0	0	0	0	0	0	0	0
AABR07064392.1	AABR07064392.1	cancer/testis antigen 2	0	0	0	0	0	0	0	0	0	0
AABR07064415.1	AABR07064415.1	NIMA-related kinase 3	0	0	0	0	0	0	0	0	0	0
AABR07064590.1	AABR07064590.1	hyaluronan and proteoglycan link protein 1	7.27393	5.50802	5.39338	4.33536	4.35143	6.75424	6.67466	5.68804	7.17818	3.18261
AABR07064622.1	AABR07064622.1	serine protease 55	0.737651	0.991413	0	0.67576	0	1.2353	3.16399	0.660532	0.612283	0
AABR07064667.1	AABR07064667.1	solute carrier organic anion transporter family, member 1a6	0	0	0	0	0	0	0	0	0	0
AABR07064716.1	AABR07064716.1	TATA-box binding protein associated factor 4	0	0.553034	0	0	0	0	0.406904	0.294453	0.185311	0
AABR07064719.2	AABR07064719.2	spermatogenesis associated 20	11.0542	11.584	8.44812	10.4099	8.80531	8.54101	10.1272	11.7648	11.3693	8.98859
AABR07064804.1	AABR07064804.1	olfactory receptor 754	0.315875	0.0969615	0.487113	0.168877	0.139002	0.11424	0.0378453	0	0.210366	0.229363
AABR07064810.1	AABR07064810.1	membrane palmitoylated protein 3	3.56477	1.96403	5.82663	1.86926	4.71295	5.67951	0.640497	3.49446	6.52791	5.92025
AABR07064811.1	AABR07064811.1	maturin, neural progenitor differentiation regulator homolog	0.515917	0	0.204735	0	0	0	0	0	0	0
AABR07064867.1	AABR07064867.1	similar to human chromosome 6 open reading frame 52	2.05667	0	3.21227	0	8.30634	9.15226	0	1.5266	1.91867	4.78083
AABR07064980.1	AABR07064980.1	CD27 molecule	0.364157	0.603976	0.867601	0.340803	0	0	0	0.640066	0	0
AABR07064983.2	AABR07064983.2	phosphatidylserine synthase 1	0	0	0	0	0	0	0	0	0	0
AABR07064998.2	AABR07064998.2	olfactory receptor 557	0	0	0	0	0	0	0	0	0	0
AABR07065012.1	AABR07065012.1	regulatory factor X-associated ankyrin-containing protein	0	0	0	0	0	0	0	0	0	0
AABR07065013.1	AABR07065013.1	nuclear RNA export factor 3	0	0	0	0	0	0	0	0	0	0
AABR07065078.1	AABR07065078.1	Meis homeobox 2	33.2631	32.0291	22.815	27.1736	26.5467	37.2312	33.5491	30.9285	30.1465	24.4944
AABR07065139.1	AABR07065139.1	olfactory receptor 6C1-like	0	0	0	0	0	0	0	0	0	0.0262822
AABR07065139.2	AABR07065139.2	desmoglein 3	0	0	0.16302	0	0	0	0	0	0	0
AABR07065217.2	AABR07065217.2	cystatin B	0	0	0	0	0	0	0	0	0	0
AABR07065265.1	AABR07065265.1	kinase insert domain receptor	3.20713	4.09286	3.31567	3.34979	4.37391	4.05944	3.6399	4.31167	2.88303	2.30805
AABR07065353.1	AABR07065353.1	uroplakin 2	0	0	0	0	0	0	0	0	0	0
AABR07065424.1	AABR07065424.1	chaperonin containing TCP1 subunit 7	0	0	0	0	0	0	0	0	0	0
AABR07065438.1	AABR07065438.1	ribosomal protein L6, pseudo 1	132.087	133.808	141.231	135.119	139.911	150.517	145.349	145.295	143.68	128.835
AABR07065498.1	AABR07065498.1	microtubule associated serine/threonine kinase-like	0.496529	0.415501	0.591042	0.585789	0.830914	0.751113	0.585941	0.437661	0.730232	0.704424
AABR07065531.3	AABR07065531.3	mitogen activated protein kinase 3	0	0	0	0	0	0	0	0	0	0
AABR07065589.1	AABR07065589.1	6-pyruvoyl-tetrahydropterin synthase	0.723582	0	0.219053	2.03663	1.52065	0	0	0.356286	1.57021	0
AABR07065640.1	AABR07065640.1	olfactory receptor 447	0	0	0	0.156277	0	0.236653	0.43686	0.679137	0	0.228875
AABR07065643.1	AABR07065643.1	adrenoceptor alpha 1A	1.19418	0	0.0929106	0	0	1.56388	0.525882	1.46532	0	0
AABR07065645.1	AABR07065645.1	CDC42 effector protein 3	1.33701	2.50852	0.602723	1.94266	0.973748	1.64091	2.43699	1.68538	0.0528142	0.179228
AABR07065645.2	AABR07065645.2	PIH1 domain containing 3	2.30221	0.540735	0.654224	0	0	0	0	0.363815	0	0
AABR07065651.1	AABR07065651.1	phosphatidylinositol glycan anchor biosynthesis, class V	0	0	0	0	0	0	0	0	0	0
AABR07065651.2	AABR07065651.2	mannosidase, alpha, class 1A, member 1	0.443173	0.544901	0	0	0	0.208654	0.0700901	0.370626	0	0
AABR07065651.3	AABR07065651.3	SET domain containing 3, actin histidine methyltransferase	0	0	0	0	0	0	0	0	0	0
AABR07065651.4	AABR07065651.4	rCG22807-like	0.435896	0.232687	0.08367	0.263147	0.336583	0.618472	0.341973	0.744189	0.468218	0.264792
AABR07065651.5	AABR07065651.5	solute carrier family 25 member 23	0	0	0	0.156277	0	0.236653	0.43686	0.679137	0	0.228875
AABR07065651.6	AABR07065651.6	Ras association domain family member 9	2.00802	1.55289	0.967729	0.586038	0.580079	0.333148	1.03293	1.64353	0.0528142	0.268842
AABR07065651.7	AABR07065651.7	bromodomain adjacent to zinc finger domain, 2B	0.192565	0.159865	0	0	0.533372	0	0	0.31732	0	0
AABR07065651.8	AABR07065651.8	vomeronasal 1 receptor 80	1.71939	0	0	0	0.399929	0.117825	0	0	0	0.366048
AABR07065656.1	AABR07065656.1	transmembrane and coiled-coil domain family 2	0.443173	0.544901	0	0	0	0.208654	0.0700901	0.370626	0	0
AABR07065656.10	AABR07065656.10	ceramide synthase 3	0.192565	0.159865	0	0	0.533372	0	0	0.31732	0	0
AABR07065656.2	AABR07065656.2	ADP-ribosylation factor like GTPase 14 effector protein	0	0	0	0.156277	0	0.236653	0.43686	0.679137	0	0.228875
AABR07065656.3	AABR07065656.3	coiled-coil domain containing 120	0.435896	0.232687	0.08367	0.263147	0.336583	0.618472	0.341973	0.744189	0.468218	0.264792
AABR07065656.4	AABR07065656.4	dual oxidase maturation factor 1	0.780279	0.259414	0.0932727	0	0	0	0.126987	1.10637	0	0.295306
AABR07065656.5	AABR07065656.5	TPD52 like 3	0	0	0	0.586038	0.140121	0	0	0	0	0
AABR07065656.6	AABR07065656.6	regulatory factor X-associated protein	0	0	0	0	0	0	0	0	0	0
AABR07065656.7	AABR07065656.7	activator of HSP90 ATPase homolog 2	0.201494	0.85121	0.109031	0	0	0	0	0.203674	0	0
AABR07065656.8	AABR07065656.8	CCR4-NOT transcription complex, subunit 3	0	0.105382	0	0	0	0	0	0	0	0
AABR07065656.9	AABR07065656.9	olfactory receptor 1611	0.320332	0	0	0	0	0	0	0	0	0
AABR07065673.1	AABR07065673.1	disintegrin and metalloproteinase domain-containing protein 25-like	1.33701	2.50852	0.266163	0	0.973748	1.64091	1.21709	1.1131	0.0528142	0.179228
AABR07065676.1	AABR07065676.1	glutaredoxin 2	0	0	0.0929106	0	0	1.56388	0.525882	0	0	0
AABR07065680.1	AABR07065680.1	olfactory receptor 1408	1.33701	2.50852	0.266163	0	0.973748	1.64091	1.21709	1.1131	0.0528142	0.179228
AABR07065684.1	AABR07065684.1	UHRF1 binding protein 1-like	0	0.105382	0	0	0	0	0	0	0	0
AABR07065688.1	AABR07065688.1	leucine rich repeat neuronal 4	0.192565	0.159865	0	0	0.533372	0	0	0.31732	0	0
AABR07065693.1	AABR07065693.1	crk-like protein-like	0	0	0	0.156277	0	0.236653	0.43686	0.679137	0	0.228875
AABR07065693.2	AABR07065693.2	leucine aminopeptidase 3	0.28149	0	0	0	0	0.307217	1.14001	0.550863	0	0
AABR07065693.3	AABR07065693.3	G protein nucleolar 3	0.776298	0.62445	0.451298	0	0.220128	0.30748	0.871103	1.32909	1.43015	0
AABR07065699.1	AABR07065699.1	islet cell autoantigen 1-like	0	0	0	0	0	0	0	0	0	0
AABR07065699.2	AABR07065699.2	ATP synthase membrane subunit e	0	0	0	0	0	0	0	0	0	0
AABR07065699.3	AABR07065699.3	DNA polymerase delta 3, accessory subunit	2.00802	1.55289	0.967729	0.586038	0.580079	0.333148	1.03293	1.64353	0.0528142	0.268842
AABR07065699.4	AABR07065699.4	opioid related nociceptin receptor 1	7.1881	3.72299	4.64776	0	0.812342	6.20475	4.41326	2.97676	0	2.39581
AABR07065699.5	AABR07065699.5	C-type lectin domain family 2, member E	0.443173	0.544901	0	0	0	0.208654	0.0700901	0.370626	0	0
AABR07065705.1	AABR07065705.1	dispatched RND transporter family member 2	0	0.105382	0	0	0	0	0	0	0	0
AABR07065705.2	AABR07065705.2	spermatogenesis associated 18	0	0.85121	0.109031	0	0	0	0	0.203674	0	0
AABR07065705.3	AABR07065705.3	ribosomal protein S20	0.780279	0.259414	0.0932727	0	0	0	0.126987	1.10637	0	0.295306
AABR07065705.4	AABR07065705.4	glutathione peroxidase 5	0.443173	0.544901	0	0	0	0.208654	0.0700901	0.370626	0	0
AABR07065705.5	AABR07065705.5	mCG114696-like	2.00802	1.55289	0.967729	0.586038	0.580079	0.333148	1.03293	1.64353	0.0528142	0.268842
AABR07065705.6	AABR07065705.6	glucose 6 phosphatase catalytic subunit 3	0	0	0	0.156277	0	0	0	0	0	0
AABR07065714.1	AABR07065714.1	BCL6 co-repressor-like 1	0	0	0.378007	0.267136	0.227774	0	0.462769	1.25896	2.60215	0
AABR07065737.1	AABR07065737.1	follistatin-like 4	0	0	0	0	0	0	0	0	0	0
AABR07065740.1	AABR07065740.1	6-phosphogluconolactonase	0	0	0	0	0	0	0	0	0	0
AABR07065750.1	AABR07065750.1	pre-B lymphocyte gene 2	0	0.510536	0.353395	0	0	1.99707	1.504	0.755374	0.342504	0.290697
AABR07065750.2	AABR07065750.2	acyl-CoA thioesterase 2	3.6463	2.32687	1.50606	0	0	1.85542	6.25092	6.6977	0.936437	0.529584
AABR07065753.1	AABR07065753.1	exosome component 9	0	0	0	0	0	0	0	0	0	0
AABR07065768.1	AABR07065768.1	coiled-coil domain containing 117	1.15539	1.43879	0.377115	0.403677	0.344178	1.27428	1.05515	0.759134	0	0.545917
AABR07065768.2	AABR07065768.2	mitogen-activated protein kinase kinase kinase kinase 5	1.03897	0	0	0	0	0	0	0	0	0
AABR07065768.3	AABR07065768.3	FAT atypical cadherin 1	0.906448	0.62734	0.339684	1.06854	0	2.66505	1.504	2.71429	0	0
AABR07065772.1	AABR07065772.1	praja ring finger ubiquitin ligase 2	0	0	0	1.0849	0	0.637139	0	0.255663	0.643585	0
AABR07065772.2	AABR07065772.2	UBX domain protein 10	1.68291	0.465374	1.33872	0	0	3.4016	2.5078	0.496126	0.312146	0
AABR07065772.4	AABR07065772.4	protein kinase C substrate 80K-H	0	0	1.2114	0.42295	0.360599	0	1.09192	1.59044	0.663641	0
AABR07065773.1	AABR07065773.1	secondary ossification center associated regulator of chondrocyte maturation	0	0	0.501383	0	0	0	0.682889	0.742484	0	0
AABR07065774.1	AABR07065774.1	solute carrier family 34 member 1	0	0.451909	0	0	0	0	0.931656	0	0.606302	0
AABR07065776.2	AABR07065776.2	coiled-coil domain containing 54	0.515277	0.427074	0	0.241525	0	0	0	0	0	0
AABR07065776.3	AABR07065776.3	shisa family member 2	7.56189	3.14841	2.71391	1.78067	0	5.00766	5.85448	8.38575	2.53443	2.15427
AABR07065778.1	AABR07065778.1	abhydrolase domain containing 15	0	0	0	0	0	0	0.654843	0	0	0
AABR07065778.2	AABR07065778.2	proteasome 26S subunit, non-ATPase 1	2.8038	0	1.19868	0	0.322492	0.884848	0.653239	1.06543	0	0
AABR07065778.3	AABR07065778.3	ADAM metallopeptidase with thrombospondin type 1 motif, 2	0.560969	0.930748	0.66936	0.526295	0	0.618472	3.19175	1.9845	0	0.264792
AABR07065781.1	AABR07065781.1	leucine, glutamate and lysine rich 1	1.27093	0	3.99938	0.50902	0	1.00305	2.05992	2.71885	0.402526	0.680798
AABR07065782.1	AABR07065782.1	nipsnap homolog 3A (C. elegans)	0	2.21746	0.797542	0.941024	0	0	0	2.06992	1.11687	0.631531
AABR07065789.1	AABR07065789.1	spermidine/spermine N1-acetyltransferase family member 2	1.99261	0.944676	0.679368	0.267136	0.227774	0.627682	2.08246	2.01433	0.316885	1.07537
AABR07065789.2	AABR07065789.2	electron transfer flavoprotein subunit beta	0	0.15053	0.0543272	0	0.0727479	0	0.368721	0.239845	0.201567	0
AABR07065789.3	AABR07065789.3	histone PARylation factor 1	2.22661	4.32571	0.887516	0	0.596644	2.86645	3.56648	2.96162	1.65863	2.46527
AABR07065790.1	AABR07065790.1	tripartite motif-containing 65	0	0	0	0	0	0	0	0	0	0
AABR07065792.1	AABR07065792.1	autophagy related 12	3.54189	0	0.28153	0.221144	0.188571	0.520929	0.38346	1.45979	0.524677	0
AABR07065792.2	AABR07065792.2	FA complementation group D2	0	0	0	0	0	0.309236	0.227982	0.496126	0	0
AABR07065798.1	AABR07065798.1	transcription termination factor 2	0.794516	0	0	0	0	0	0	0	0	0
AABR07065802.1	AABR07065802.1	ArfGAP with coiled-coil, ankyrin repeat and PH domains 1	1.51238	0	0	0	0.304076	1.25192	0.924392	1.00629	1.26722	1.43618
AABR07065804.1	AABR07065804.1	RAD9 checkpoint clamp component A	0	0	0	0.119137	0	0	0	0.449188	0	0
AABR07065808.1	AABR07065808.1	glycogen phosphorylase, muscle associated	0	0	0	0	0	0	0.551796	0.200046	0	0
AABR07065811.1	AABR07065811.1	gem (nuclear organelle) associated protein 2	3.78094	6.29681	1.13079	0.356133	0.304076	0.83461	6.47074	6.37317	1.68962	1.07713
AABR07065812.1	AABR07065812.1	dedicator of cytokinesis 9	0	0	0	0	0	0	0	0	0	0
AABR07065812.2	AABR07065812.2	olfactory receptor 39	4.04387	0.479595	1.20704	1.0849	0	11.7871	9.63195	15.3398	4.1833	0.545917
AABR07065813.1	AABR07065813.1	solute carrier family 6 member 2	0	0	0	0	0	0	0	0	0	0
AABR07065814.1	AABR07065814.1	T-box transcription factor 6	0	0	0	0	0	0	0	0	0	0
AABR07065814.2	AABR07065814.2	SPO11, initiator of meiotic double stranded breaks	3.30448	3.36999	1.06104	0.714823	0.812342	0.560563	1.44604	3.36891	0.282637	0.239581
AABR07065814.3	AABR07065814.3	centrosomal protein 97	0	0	0	0.119137	0	0.280281	0.206577	0.449188	0	0.718742
AABR07065814.4	AABR07065814.4	proteasome 26S subunit, ATPase 4	1.65837	0.917194	0.494786	0	0	0.304761	2.24683	0.244461	0	0
AABR07065814.5	AABR07065814.5	Bardet-Biedl syndrome 1	0	0.759658	0.136721	0	0	0	0	0	0	0
AABR07065814.7	AABR07065814.7	plexin D1	0	0	0	0	0	0	0	0	0	0
AABR07065815.1	AABR07065815.1	solute carrier family 25 member 4	0.902349	1.83439	1.64929	0	0.221052	0	0.67405	3.05087	0	0.260923
AABR07065815.2	AABR07065815.2	ceramide synthase 5	9.32427	0	3.13364	1.0371	0	2.43809	2.92088	3.30511	0.312146	0
AABR07065823.1	AABR07065823.1	insulin-like growth factor 2 receptor	0	0	0	0	0	0	0	0.215762	0	0
AABR07065823.2	AABR07065823.2	olfactory receptor 11G2-like	1.40242	0	0.8367	0	0.224389	1.54618	0.911928	1.24031	2.18502	0.794376
AABR07065823.3	AABR07065823.3	glycerol-3-phosphate acyltransferase 4	2.31187	3.2093	0	0.725874	0.930085	0	1.56998	1.7093	0.430524	0.366048
AABR07065827.1	AABR07065827.1	thromboxane A synthase 1	0	0	0	0	0	0	0.227982	0.992252	0	0
AABR07065834.1	AABR07065834.1	motilin receptor	0	0	0	0	0	0	0	0	0	0
AABR07065837.1	AABR07065837.1	zinc finger protein 704	0	0	0	0	0	0	1.2097	1.64534	0	0
AABR07065839.1	AABR07065839.1	nuclear transport factor 2	0	0	0	0	0	0	0	0	0	0
AABR07065844.1	AABR07065844.1	outer dense fiber of sperm tails 1	0.29329	0	0	0	0	0.323459	0	0	0	0
AABR07065877.1	AABR07065877.1	similar to sodium-glucose cotransporter-like 1	0	0	0	0	0	0	0	0	0	0
AABR07065883.1	AABR07065883.1	S100 calcium binding protein A9	1.40242	0.465374	0	0.263147	0.224389	0.309236	0.227982	0.248063	0	0
AABR07065886.1	AABR07065886.1	ATPase H+ transporting V0 subunit a4	0	0	0	0	0	0	0	0	0	0
AABR07065889.1	AABR07065889.1	ubiquitin-conjugating enzyme E2F (putative)	0	0	0.210098	0	0	0	0	0	0.785107	0
AABR07065897.1	AABR07065897.1	ribosomal protein S20-like	0.544057	0.357963	0.0969707	0.202415	0.519247	0.542431	0.0438256	0.094903	0.359235	0.201759
AABR07065925.1	AABR07065925.1	tripartite motif-containing 5	0.208825	0	0.0087369	0.198249	0	0	0	0.387606	0.425518	0
AABR07065970.1	AABR07065970.1	transmembrane protein 234-like	0	0	0	0	0	0	0	0	0	0
AABR07066144.1	AABR07066144.1	cytidine deaminase	1.15129	0.755849	1.80525	2.15486	1.21281	0.835719	1.90003	2.13613	1.08244	1.86192
AABR07066160.1	AABR07066160.1	RAB11B, member RAS oncogene family	0	0	0	0	0	0	0	0	0	0
AABR07066180.1	AABR07066180.1	anosmin 1	23.1099	24.1295	20.1409	23.1849	30.2358	25.4222	32.5298	27.1315	27.078	24.1737
AABR07066201.1	AABR07066201.1	transmembrane protein 198	0	0	0	0	0	0	0	0	0	0
AABR07066379.1	AABR07066379.1	OTU deubiquitinase, ubiquitin aldehyde binding 2	0.94368	1.21815	0.37383	0.735642	0.15014	0.764014	0.506989	0.434294	0.415611	0.389593
AABR07066416.1	AABR07066416.1	serine peptidase inhibitor, Kazal type 14	0	0	0	0	0	0	0	0	0	0
AABR07066440.1	AABR07066440.1	leukocyte immunoglobulin like receptor B3	0	0	0.66879	0	0.610248	0	0	0.271627	0	0
AABR07066510.1	AABR07066510.1	phospholipase A2, group IIC	6.12854	7.56615	8.82168	10.5552	7.01625	9.64312	6.70708	11.4862	10.6824	8.69962
AABR07066522.1	AABR07066522.1	scaffold attachment factor B2	62.074	51.2473	53.5637	51.2409	50.8822	60.1731	62.5241	60.2875	52.2217	54.502
AABR07066529.2	AABR07066529.2	olfactory receptor 376	0	0	0	0	0	0	0	0	0	0
AABR07066648.1	AABR07066648.1	unc-5 netrin receptor B	0	0	0	0	0	0	0	0	0	0
AABR07066677.1	AABR07066677.1	abhydrolase domain containing 11	0	0	0.0820023	1.24486	0	0	0	0	0	0
AABR07066693.1	AABR07066693.1	fucose mutarotase-like	0	0	0.0820023	3.10116	0	0	0	0	0	0
AABR07066700.1	AABR07066700.1	NFKB activating protein-like	0.934923	1.17069	0.0945403	0.252901	0.0326103	0.924542	0.496599	0.155522	0.376265	0.164826
AABR07066753.1	AABR07066753.1	ferritin light chain 1	0	1.51932	0	0	0	0	0	0	0	1.94187
AABR07066782.1	AABR07066782.1	dynein light chain 1-like	0	0	0	0	0	0	0	0	0	0
AABR07066792.1	AABR07066792.1	huntingtin-associated protein 1	0	0	0.326694	0.0242218	0.14058	0.599514	0.227678	0.193567	0	0
AABR07066818.1	AABR07066818.1	F-box protein 31	0.56637	0.628088	0.466297	0	0.300027	0.182466	0.771023	0.554117	0	0.201921
AABR07066826.2	AABR07066826.2	paired box protein Pax-7-like	0	0	0	0	0	0	0	0	0	0
AABR07066871.3	AABR07066871.3	zinc finger protein 335	12.5805	11.5499	6.75948	7.37994	6.90496	8.5901	9.45453	10.3971	8.43385	9.65163
AABR07066944.1	AABR07066944.1	forkhead box B1	1.75601	1.37701	0.845014	0.467218	0.13311	1.11093	0.202363	1.02353	0.829619	1.70984
AABR07066946.1	AABR07066946.1	olfactory receptor 72	0	0	0	0	0	0	0	0	0	0
AABR07066946.2	AABR07066946.2	ectonucleotide pyrophosphatase/phosphodiesterase 7	0	0	0	0	0	0	0	0	0	0
AABR07066965.1	AABR07066965.1	G-rich RNA sequence binding factor 1	0	0	0	0	0	0	0	0	0	0
AABR07066994.1	AABR07066994.1	NSE2/MMS21 homolog, SMC5-SMC6 complex SUMO ligase	0	0	0	0	0	0	0.125785	0	0	0.187598
AABR07067023.1	AABR07067023.1	growth arrest and DNA-damage-inducible, gamma	0	0	0	0	0	0	0	0	0	0
AABR07067024.1	AABR07067024.1	lysine-rich nucleolar protein 1	0	0	0	0	0	0	0	0	0	0
AABR07067042.3	AABR07067042.3	fidgetin, microtubule severing factor	0	0	0	0	0	0	0	0	0	0
AABR07067082.1	AABR07067082.1	AKT serine/threonine kinase 2	2.13043	0.953997	0.760128	1.30542	0.860137	2.21291	0.313213	1.79192	1.11826	0.401166
AABR07067274.1	AABR07067274.1	docking protein 1	0.299267	0	0.356184	0.838186	0	0.3309	0.242172	0	0	0.13989
AABR07067300.1	AABR07067300.1	low density lipoprotein receptor	0	0	0	0	0	0	0	0	0	0
AABR07067339.1	AABR07067339.1	autophagy related 12	0	0	0	0	0	0	0	0	0	0
AABR07067349.1	AABR07067349.1	ETS proto-oncogene 2, transcription factor	0	0	0	0	0	0	0	0	0	0
AABR07067387.1	AABR07067387.1	growth differentiation factor 10	3.64831	3.67525	1.94169	1.79678	2.85937	3.37689	3.02295	1.67989	2.31064	1.64906
AABR07067388.1	AABR07067388.1	DEAD-box helicase 3, Y-linked	1.00858	0.554799	0	0	0.668865	0.743112	0.54376	0.443536	0.372079	0.471795
AABR07067422.1	AABR07067422.1	similar to HT021	0	0	0	0	0	0	0	0	0	0
AABR07067459.1	AABR07067459.1	adaptor related protein complex 2 subunit alpha 2	0	0	0	0	0	0	0	0	0	0
AABR07067499.1	AABR07067499.1	crystallin, beta A1	0	0	0	0	0	0	0	0	0	0
AABR07067520.1	AABR07067520.1	protein tyrosine phosphatase 4A2	0.0104286	0.0300853	0.0194115	0	0.00727802	0.020317	0.02209	0.0284139	0.0603294	0.0507641
AABR07067749.1	AABR07067749.1	aquaporin 2	0	0	0	0	0	0	0	0	0	0
AABR07067762.1	AABR07067762.1	EEF1A lysine methyltransferase 2	0.786489	0	0.842555	1.76272	1.25416	1.39125	0.382026	0.968461	0.870798	1.03018
AABR07067763.1	AABR07067763.1	lysine-rich nucleolar protein 1	0	0	0	0	0	0	0	0	0	0
AABR07067812.1	AABR07067812.1	minichromosome maintenance 10 replication initiation factor	0	0	0	0	0	0	0	0	0	0
AABR07067813.1	AABR07067813.1	5-phosphohydroxy-L-lysine phospho-lyase	0.626674	0.690886	0.248804	0.195352	0.166682	0.6917	0.50828	0.184222	0.231735	0.392317
AABR07067814.1	AABR07067814.1	glyceraldehyde-3-phosphate dehydrogenase, spermatogenic	1.26155	1.11104	2.96399	1.92921	0.731363	0.45333	1.65225	1.51286	0.877233	1.24439
AABR07067829.1	AABR07067829.1	beta-secretase 2	0.58906	1.47117	0	1.07985	1.16782	0.63799	0.685596	0.257935	0.953677	0.53417
AABR07067882.1	AABR07067882.1	solute carrier family 38, member 11	0.687456	0	0	0	0	0	0.0684082	0	0	0
AABR07067976.1	AABR07067976.1	cDNA sequence AB124611	0	0	0	0	0	0	0	0	0	0
AABR07068007.2	AABR07068007.2	uncharacterized LOC102550841	0	0	0	0	0	0	0	0	0	0
AABR07068042.1	AABR07068042.1	olfactory receptor 8B8-like	1.11962	1.85327	0.800597	1.46722	0.714924	0.988214	1.27195	1.18572	1.74049	1.05254
AABR07068214.1	AABR07068214.1	MAPK regulated co-repressor interacting protein 2	0	0	0.546643	0	0	0	0.826706	0	0	0
AABR07068274.1	AABR07068274.1	lymphocyte antigen 6B-like	0	0	0	0	0	0	0	0	0	0
AABR07068327.1	AABR07068327.1	acyl-CoA thioesterase 13	0	0	0	0	0.564255	0	0	0	0	0
AABR07068351.1	AABR07068351.1	thymosin beta 15B2	14.8278	11.5099	13.303	12.3971	11.9182	13.9055	14.1995	12.0231	12.1887	14.7743
AABR07068417.1	AABR07068417.1	tektin 5	0	0	0	0	0	0	0	0	0	0
AABR07068455.1	AABR07068455.1	sterile alpha motif domain containing 11	0	0	0	0	0	0	0	0	0	0
AABR07068536.1	AABR07068536.1	polycomb group ring finger 1	0	0.512531	0.18514	0	0.500372	0.340548	0.25242	0.274838	0	0
AABR07068593.1	AABR07068593.1	cyclic nucleotide gated channel subunit alpha 1	0	0	0.155825	0.244889	0	0.576065	0.424575	0.923494	0.290529	0.246334
AABR07068650.1	AABR07068650.1	lipocalin 9	0	0	0.0247641	0	0	0	0	0	0	0
AABR07068674.1	AABR07068674.1	cyclin-dependent kinase 19	0	0	0	0	0	0	0	0	0	0
AABR07068712.1	AABR07068712.1	serine peptidase inhibitor, Kunitz type 1	0	0	0	0	0	0	0	0	0	0
AABR07068728.1	AABR07068728.1	protocadherin 10	0	0	0	0	0	0	0	0	0	0
AABR07068750.1	AABR07068750.1	ATPase H+ transporting V0 subunit e1	0	0	0	0	0	0	0	0	0	0
AABR07068760.1	AABR07068760.1	similar to swan	0	0	0	0	0	0	0	0	0	0
AABR07068852.1	AABR07068852.1	seminal vesicle antigen-like 2	0	0	0	0.225341	0	0	0.192059	0	0	0
AABR07068955.1	AABR07068955.1	LIM domain only 4	0	0	0	0	0	0	0	0	0	0.267589
AABR07069011.1	AABR07069011.1	zinc finger protein 120-like	0	0	0	0	0	0	0	0	0	0
AABR07069219.1	AABR07069219.1	similar to vitamin A-deficient testicular protein 11-like	19.3274	21.2108	11.9929	17.9056	10.7	14.8314	18.6952	14.0481	16.1285	14.467
AABR07069238.1	AABR07069238.1	protein tyrosine phosphatase, non-receptor type 22	76.6046	59.2684	33.7899	33.3523	32.6072	32.3851	42.5518	44.7047	57.9363	53.1386
AABR07069336.1	AABR07069336.1	neuromedin S	0.560969	0	0	0	0	1.54618	0	1.24031	0	0.104928
AABR07069371.1	AABR07069371.1	kinesin family member 3C	0.0628586	0.251311	0.0602295	0.224351	0.466672	0.116296	0.0414681	0.144083	0.103766	0.206235
AABR07069371.2	AABR07069371.2	olfactory receptor 598	0	0	0	0	0	0	0	0	0	0
AABR07069466.1	AABR07069466.1	mitogen activated protein kinase kinase kinase kinase 2	0.206208	0	0	0.114968	0	0	0.132627	0.0239113	0.06038	0
AABR07069585.1	AABR07069585.1	sialic acid acetylesterase	0	0	0	0	0	0	0	0	0	0.411049
AABR07069587.1	AABR07069587.1	intercellular adhesion molecule 2	0	0	0	0	0	0.373907	0	0	0.0732873	0
AABR07069670.1	AABR07069670.1	thyrotropin-releasing hormone degrading enzyme	0	0	0	0	0	0	0	0	0	0
AABR07069803.1	AABR07069803.1	ER membrane protein complex subunit 3	0	0	0	0	0	0	0	0	0	0
AABR07069837.1	AABR07069837.1	solute carrier family 25 member 4	0	0	0	0	0	0	0	0	0	0
AABR07069878.1	AABR07069878.1	myosin light chain 6	0	0	0	0	0	0	0	0	0	0
AABR07069942.1	AABR07069942.1	strawberry notch homolog 2	0	0	0	0	0	0	0	0	0	0
AABR07069969.1	AABR07069969.1	trinucleotide repeat containing adaptor 6B	0.226274	0.0708749	0.136456	0.0801573	0.195117	0.255126	0.138915	0.188103	0.331765	0
AABR07069992.1	AABR07069992.1	phenylalanyl-tRNA synthetase subunit alpha	0	0	0	0	0	0	0	0	0	0
AABR07069997.1	AABR07069997.1	vomeronasal 2 receptor, pseudo 1	0	0	0	0	0	0	0	0	0	0
AABR07070043.1	AABR07070043.1	vomeronasal 2 receptor, 8	0.557648	1.83103	2.78823	1.35232	0.869981	2.10448	2.06847	1.86747	4.01722	2.48417
AABR07070046.1	AABR07070046.1	protein tyrosine phosphatase, receptor type, G	0	0	0	0	0	0.191836	0	0	0.192359	0
AABR07070060.2	AABR07070060.2	poly (ADP-ribose) polymerase family, member 11	0	1.58139	0	0	0	0	0	0	0	0
AABR07070085.1	AABR07070085.1	zinc finger, DHHC-type containing 21	0.347273	0	0.131713	0	0.218122	0	0	0.822133	1.04949	0
AABR07070117.1	AABR07070117.1	USH1 protein network component harmonin binding protein 1	24.1009	21.7487	16.7841	16.8306	12.2975	25.6882	19.6255	24.4071	20.0837	20.355
AABR07070207.1	AABR07070207.1	zinc finger protein 954	0	0	0	0	0	0	0	0	0	0
AABR07070238.2	AABR07070238.2	olfactory receptor 68	0.506623	0.279188	0	0	0	0	0	0	0	0.474459
AABR07070252.1	AABR07070252.1	similar to taste receptor protein 1	0	0	0	0	0	0	0	0	0	0
AABR07070278.1	AABR07070278.1	cAMP responsive element binding protein-like 2	0	0	0	0	0	0	0	0	0	1.29501
AABR07070416.1	AABR07070416.1	olfactory receptor 670	0	0	0	0	0	0	0	0	0	0
AABR07070416.2	AABR07070416.2	RIKEN cDNA 4930544D05 gene	2.1119	1.35965	1.8374	1.68368	2.84111	2.65719	3.2134	2.19932	2.80195	3.19501
AABR07070594.1	AABR07070594.1	cytochrome P450, family 2, subfamily c, polypeptide 12	0.108076	0.178859	0	0.101148	0	0.238612	0.556431	0	1.07984	0
AABR07070609.1	AABR07070609.1	LRRGT00139	0	0	0	0	0	0	0	0	0	0
AABR07070669.1	AABR07070669.1	Fos proto-oncogene, AP-1 transcription factor subunit	0	0	0	0	0	0	0	0	0	0
AABR07070689.2	AABR07070689.2	acid phosphatase 6, lysophosphatidic	0.108076	0.178859	0	0.101148	0	0.238612	0.556431	0	1.07984	0
AABR07070720.1	AABR07070720.1	cysteine rich, DPF motif domain containing 1	0	0	0	0	0	0	0	0	0	0
AABR07070810.1	AABR07070810.1	ribosomal protein L12, pseudo 1	14.391	14.7735	16.5211	15.315	13.6407	14.0294	10.4306	14.7589	11.2375	9.27924
AABR07070816.1	AABR07070816.1	midline 1	0	0	0	0	0	0	0	0	0	0
AABR07070816.3	AABR07070816.3	TPD52 like 3	0	0	0	0	0	0	0	0	0	0
AABR07070824.1	AABR07070824.1	C-type lectin domain family 2, member D	0	0	0	0	0	0	0	0	0	0
AABR07070850.1	AABR07070850.1	solute carrier family 16 member 8	0	0	0	0	0	0	0	0	0	0
AABR07070892.1	AABR07070892.1	ubiquitin protein ligase E3B	0	0	0	0	0	0	0	0	0	0
AABR07070957.1	AABR07070957.1	coenzyme Q8A	0.355092	0.568453	2.26341	2.23963	0	1.14367	0.852873	2.12935	1.16483	0.980318
AABR07071101.1	AABR07071101.1	spermatogenesis associated 5	0	0.32312	0	0	0	0	0	0	0	0
AABR07071195.1	AABR07071195.1	amyloid beta precursor protein binding family A member 3	0	0	0	0.242345	0	1.42318	0	0	0	0
AABR07071244.1	AABR07071244.1	defensin beta 15	47.4379	47.3432	48.0331	50.4593	45.3933	52.5218	53.122	53.8511	57.3612	52.2779
AABR07071287.1	AABR07071287.1	cDNA sequence BC048562	0	0	0	0	0	0	0	0	0	0.0724098
AABR07071294.1	AABR07071294.1	mitochondrial ribosomal protein L40	0	0	0	0	0.22666	0	0.116119	0	0	0.131719
AABR07071358.1	AABR07071358.1	POU class 3 homeobox 2	0	0	0	0	0	0	0	0	0	0
AABR07071393.1	AABR07071393.1	NADH:ubiquinone oxidoreductase subunit C2	0	0	0.137778	1.58793	0	0	0	0.495718	0.626983	0
AABR07071440.1	AABR07071440.1	coiled-coil domain containing 25	0.460209	0.740042	0.797516	0	0	0.490368	0.370631	0	0	2.11126
AABR07071482.1	AABR07071482.1	cyclin-dependent kinase 1	0	0	0	0.196899	0	0	0	0	0	0
AABR07071482.2	AABR07071482.2	TAP binding protein-like	0	0	0	0	0	0	0	0	0	0
AABR07071598.1	AABR07071598.1	ubiquitin-conjugating enzyme E2E 3	2.84075	3.31834	2.35249	1.65867	2.39175	4.07196	4.18343	3.21682	3.59943	3.15504
AABR07071701.1	AABR07071701.1	hyaluronan and proteoglycan link protein 1	4.89045	0	1.25307	0	2.0805	1.1539	5.22064	2.46916	2.14738	1.22374
AABR07071731.1	AABR07071731.1	dispatched RND transporter family member 3	0	0	0	0	0	0	0	0	0	0
AABR07071765.1	AABR07071765.1	lactate dehydrogenase A	0.270393	0	0.0535399	0.0419005	0.358337	0.149799	0.544276	0.628393	0.346965	0.542712
AABR07071838.1	AABR07071838.1	keratin 18	9.26493	8.79332	6.07282	2.67738	4.19179	18.2485	22.513	25.0497	13.973	13.7985
AABR07071848.1	AABR07071848.1	basic helix-loop-helix family, member e40	0	0	0	0	0	0	0	0	0	0
AABR07071871.1	AABR07071871.1	chloride channel CLIC-like 1	0	0	0	0	0	0	0	0	0	0
AABR07071874.1	AABR07071874.1	UFM1-specific peptidase 1	0	0	0	0	0	0	0	0	0	0
AABR07071891.1	AABR07071891.1	C1q and TNF related 7	3.00526	4.2008	1.38109	1.94221	3.08925	1.76475	2.60189	1.98494	1.77094	1.66144
AABR07071891.2	AABR07071891.2	nuclear receptor coactivator 6	3.11797	5.79776	2.22823	5.84076	2.40782	2.19276	2.83619	6.41794	1.6663	2.36159
AABR07071891.3	AABR07071891.3	TEA domain transcription factor 4	0	0	0	0	0	0	0	0	0	0
AABR07071935.1	AABR07071935.1	ribosomal protein L30-like	0	0	0	0	0	0	0	0	0	0
AABR07071968.1	AABR07071968.1	olfactory receptor 175	0	0	0	0	0	0	0	0	0	2.21036
AABR07071986.1	AABR07071986.1	PAS domain containing serine/threonine kinase	0	0	0.242404	0.772331	0.641834	0.886201	0.333155	2.4927	0.900651	0
AABR07072002.1	AABR07072002.1	zinc finger CCCH-type containing, antiviral 1	0	0	0	0	0	0	0	0	0	0
AABR07072054.1	AABR07072054.1	solute carrier organic anion transporter family, member 2a1	0	0	0	0	0	0	0	0	0	0
AABR07072078.1	AABR07072078.1	splicing factor proline and glutamine rich	4.76184	2.79486	5.49406	7.96987	4.18605	5.72596	2.48658	5.55676	4.51661	6.09575
AABR07072078.2	AABR07072078.2	PNMA family member 5	0.0855663	0.389017	0.0508658	0	0.0681081	0	0.345157	0.448944	0.0943369	0
AABR07072096.1	AABR07072096.1	sperm mitochondria-associated cysteine-rich protein	2.12062	1.6852	2.69293	2.19922	1.82379	1.14167	1.46274	1.74263	2.09389	2.56876
AABR07072108.1	AABR07072108.1	tubulin tyrosine ligase like 3	4.97281	6.16609	6.35566	5.45204	4.87776	6.56343	7.1932	6.89987	4.87674	5.62743
AABR07072181.4	AABR07072181.4	keratin-associated protein 29-1-like	0	0	0	0	0	0	0	0	0	0
AABR07072184.1	AABR07072184.1	apolipoprotein M	0.332801	1.22091	0	0.650051	0.465857	0	0	0	0	0.181958
AABR07072203.1	AABR07072203.1	calcyphosine-like	0	0	0	4.40375	0	0	1.26032	0	3.46972	0
AABR07072260.1	AABR07072260.1	prostaglandin E receptor 4	0.145962	0	0	0	0.231624	0.323	0.23505	0.127809	0	0.675289
AABR07072261.1	AABR07072261.1	WAS/WASL interacting protein family, member 1	0	0	0.567027	0	0	0	0	0	0.265001	0
AABR07072262.1	AABR07072262.1	RHO family interacting cell polarization regulator 1	0	0	0	0	0	0	0	0	0	0
AABR07072264.1	AABR07072264.1	coiled-coil domain containing 188	0	0	0	0	0	0	0	0.102955	0	0
AABR07072266.1	AABR07072266.1	carbohydrate sulfotransferase 1	0	0	0	0	0	0	0	0	0	0
AABR07072272.1	AABR07072272.1	similar to fibrous sheath interacting protein 2	0.341005	0	0.203299	0.31977	0	0	0.554796	0	0	0
AABR07072356.1	AABR07072356.1	solute carrier family 39 member 1	3.57044	4.48124	2.21789	2.66673	3.74193	3.04747	4.33409	3.68897	5.3848	3.42417
AABR07072400.1	AABR07072400.1	olfactory receptor 1709	0	0	0	0.214289	0	0	0.187603	0.202472	0	0
AABR07072400.2	AABR07072400.2	macroH2A.1 histone	0	0	0	0	0	0	0	0	0	0
AABR07072423.1	AABR07072423.1	membrane spanning 4-domains A7	0	0	0	0	0	2.06678	0.764437	0	0	0
AABR07072463.1	AABR07072463.1	ribosomal protein L19-like	0	0	0.155825	0	0	0	0.424575	0	0.290629	0
AABR07072539.1	AABR07072539.1	transmembrane p24 trafficking protein 6	0	0	0	0	0	0	0	0	0	0
AABR07072562.1	AABR07072562.1	defensin beta 29	2.45964	1.38468	3.60384	3.47108	4.04623	4.14834	4.77894	3.00831	0.715202	2.88314
AABR07072639.2	AABR07072639.2	chloride intracellular channel 5	1.07332	1.63811	0.342743	0.329272	1.68746	1.80762	1.2063	1.05797	1.01731	0.566909
AABR07072668.1	AABR07072668.1	olfactory receptor 8D1-like	0	0	0	0	0	0	0	0	0	0
AABR07072671.2	AABR07072671.2	PR/SET domain 14	3.53402	4.10482	2.13359	4.33326	2.46158	2.77871	3.51733	3.1262	3.48449	2.78758
AABR07072759.1	AABR07072759.1	trichohyalin-like 1	0	0	0	0	0	0	0	0	0.0351983	0.0296354
AABR07073021.1	AABR07073021.1	olfactory receptor 776	0	0	0	0	0	0	0	0	0	0
AABR07073045.1	AABR07073045.1	40S ribosomal protein S25-like	152.239	213.257	246.241	249.429	238.788	221.145	176.181	177.422	194.626	226.648
AABR07073134.1	AABR07073134.1	uncharacterized LOC100909776	1.35836	0.43613	0.76874	0.369945	1.18354	0.501484	0.260656	0.846964	0	0.245205
AABR07073146.1	AABR07073146.1	fat storage-inducing transmembrane protein 1	0	0	0	0	0	0	0	0	0	0
AABR07073181.1	AABR07073181.1	poly(A) binding protein, cytoplasmic 1	0.0111355	0	0	0	0	0.0115218	0	0	0	0
AABR07073360.1	AABR07073360.1	peroxisomal biogenesis factor 16	0	0	0	0	0	0	0	0	0	0
AABR07073381.1	AABR07073381.1	prune homolog 2 with BCH domain	0	0	0	0	0	0	0	0	0	0
AABR07073392.1	AABR07073392.1	zinc finger protein 653	0	0	0	0	0	0	0	0	0	0
AABR07073400.1	AABR07073400.1	SWI5 homologous recombination repair protein	0	3.95e-09	0	0	0	0	0	0	0	0
AABR07073531.1	AABR07073531.1	protocadherin beta 5	0	0	0	0	0	0	0	0	0	0
Aacs	Aacs	acetoacetyl-CoA synthetase	13.3716	13.1901	13.0199	10.8497	9.03719	15.8314	22.8482	18.057	12.509	11.4014
Aadac	Aadac	arylacetamide deacetylase	0	0	0	0	0	0	0	0	0	0
Aadacl2	Aadacl2	arylacetamide deacetylase-like 2	0	0	0	0	0	0	0	0	0	0
Aadacl3	Aadacl3	arylacetamide deacetylase-like 3	0	0	0	0	0	0	0	0	0	0
Aadacl4	Aadacl4	arylacetamide deacetylase-like 4	0	0	0	0	0	0	0	0	0	0
Aadat	Aadat	aminoadipate aminotransferase	0	0	0.0396782	0	0	0	0.188166	0	0	0.0618282
Aaed1	Aaed1	AhpC/TSA antioxidant enzyme domain containing 1	9.61474	11.8404	7.19665	12.5903	8.30464	7.41594	9.36933	11.7996	7.73311	9.29913
Aagab	Aagab	alpha- and gamma-adaptin binding protein	24.4891	26.3375	26.5888	23.7538	22.157	30.9087	25.4437	27.8734	23.6183	26.2846
Aak1	Aak1	AP2 associated kinase 1	4.07342	3.77776	2.57976	3.57018	2.26878	4.10492	3.86591	3.54276	3.72906	2.33045
Aamdc	Aamdc	adipogenesis associated, Mth938 domain containing	8.45405	10.389	10.0194	6.58009	13.426	5.50353	12.2283	9.96979	7.8073	12.2901
Aamp	Aamp	angio-associated, migratory cell protein	106.887	109.216	112.168	101.425	98.0169	109.245	113.189	111.185	108.985	109.745
Aanat	Aanat	aralkylamine N-acetyltransferase	0	0	0.0851148	0	0.0379784	0	0.0384593	0.0416318	0	0.0442529
Aar2	Aar2	AAR2 splicing factor	12.1413	13.259	14.294	12.0214	11.6276	13.0235	13.4772	13.0176	12.6799	12.2066
Aard	Aard	alanine and arginine rich domain containing protein	0	0	0	0	0	0	0	0	0	0
Aars	Aars	alanyl-tRNA synthetase	28.2606	26.8843	36.278	23.2809	23.9488	28.9366	32.622	26.4894	24.3701	27.1707
Aars2	Aars2	alanyl-tRNA synthetase 2, mitochondrial	11.0485	10.3501	11.6262	9.50429	8.67307	11.7957	10.7798	11.1093	10.9158	10.9777
Aarsd1	Aarsd1	alanyl-tRNA synthetase domain containing 1	14.7423	14.9458	15.8496	14.7531	15.031	16.6116	16.7628	17.0488	14.6277	17.2075
Aasdh	Aasdh	aminoadipate-semialdehyde dehydrogenase	5.73965	5.85704	5.43445	4.85218	5.08552	5.42494	5.70412	5.47946	4.64978	4.88157
Aasdhppt	Aasdhppt	aminoadipate-semialdehyde dehydrogenase-phosphopantetheinyl transferase	27.8192	28.8381	26.9377	28.8284	31.4204	29.5042	25.1908	28.5647	32.0541	28.4197
Aass	Aass	aminoadipate-semialdehyde synthase	0	0	0.461499	0	0	0.139723	0.0337872	0	0	0
Aatf	Aatf	apoptosis antagonizing transcription factor	11.3478	14.099	18.0723	10.6401	11.8395	13.7742	11.5506	13.0855	12.0273	12.3149
Aatk	Aatk	apoptosis-associated tyrosine kinase	1.19834	1.50682	1.17285	1.01428	0.411689	1.26887	0.815707	0.683623	0.876895	1.10684
Abat	Abat	4-aminobutyrate aminotransferase	0.0888685	0.0673193	0.105537	0.0761316	0.052967	0.0492572	0.131853	0.0386506	0.170821	0.0205409
Abca1	Abca1	ATP binding cassette subfamily A member 1	8.19633	11.3279	4.4762	8.65728	16.6505	8.69808	9.03645	9.45396	8.41199	9.37505
Abca12	Abca12	ATP binding cassette subfamily A member 12	0	0	0	0	0	0	0	0	0	0
Abca13	Abca13	ATP binding cassette subfamily A member 13	0	0	0	0	0	0	0	0	0	0
Abca14	Abca14	ATP-binding cassette, subfamily A (ABC1), member 14	0.0755413	0	0	0.023393	0	0	0	0.065725	0	0.046573
Abca15	Abca15	ATP-binding cassette, subfamily A (ABC1), member 15	0	0	0	0	0	0	0	0	0	0
Abca16	Abca16	ATP-binding cassette, subfamily A (ABC1), member 16	0.0594312	0	0	0	0.0118051	0	0	0	0	0
Abca17	Abca17	ATP-binding cassette, subfamily A (ABC1), member 17	1.56516	1.17676	1.68073	0.864016	0.665591	1.9403	0.702065	0.9513	1.59051	0.999271
Abca2	Abca2	ATP binding cassette subfamily A member 2	16.2716	15.1232	12.9629	13.1346	12.1037	14.9797	16.3871	15.8436	14.0734	13.1841
Abca3	Abca3	ATP binding cassette subfamily A member 3	33.6854	40.7174	23.7869	27.6374	34.4228	44.4146	40.389	25.8021	37.7876	24.7731
Abca4	Abca4	ATP binding cassette subfamily A member 4	0.065024	0.0400362	0.0723754	0.135824	0.116225	0.135193	0.0783896	0.194871	0.0713617	0.112585
Abca5	Abca5	ATP binding cassette subfamily A member 5	0	0	0.00652794	0	0	0.0365775	0	0.0191118	0.0116873	0
Abca6	Abca6	ATP binding cassette subfamily A member 6	0.0734421	0.07578	0.0342453	0.0487058	0.0583463	0.140712	0.168663	0.154992	0.0575797	0.048452
Abca7	Abca7	ATP binding cassette subfamily A member 7	27.2593	23.328	26.8054	24.0312	17.2072	25.6404	32.0197	32.8308	25.1803	23.0343
Abca8	Abca8	ATP binding cassette subfamily A member 8	0	0	0	0	0	0	0	0	0	0
Abca8a	Abca8a	ATP-binding cassette, subfamily A (ABC1), member 8a	0	0	0	0	0	0.068242	0	0	0.0128989	0.0434181
Abca9	Abca9	ATP binding cassette subfamily A member 9	0.228602	0.134388	0.883747	0.322902	0.260071	0.881475	0.427277	0.904275	0.564663	0.261609
Abcb10	Abcb10	ATP binding cassette subfamily B member 10	7.58621	7.2937	5.86233	7.02969	6.45555	7.66463	8.84516	8.43854	8.55155	6.26446
Abcb11	Abcb11	ATP binding cassette subfamily B member 11	0	0.0185641	0.0469797	0	0.0089815	0	0.0454363	0.0392984	0.0372277	0.0208846
Abcb1a	Abcb1a	ATP binding cassette subfamily B member 1A	0	0.0360123	0	0	0	0	0	0	0	0
Abcb1b	Abcb1b	ATP-binding cassette, subfamily B (MDR/TAP), member 1B	0.0383867	0.031327	0	0.0165045	0.0522206	0.0182556	0	0	0.0787831	0.0351684
Abcb4	Abcb4	ATP binding cassette subfamily B member 4	24.2251	27.5289	20.7566	23.1448	26.3578	16.3163	19.8612	20.6757	24.6357	16.7292
Abcb5	Abcb5	ATP binding cassette subfamily B member 5	0	0	0	0	0	0	0	0	0	0
Abcb6	Abcb6	ATP binding cassette subfamily B member 6	10.5444	8.24654	9.1937	9.78171	9.87837	9.7443	8.52818	11.1868	10.5176	13.6301
Abcb7	Abcb7	ATP binding cassette subfamily B member 7	4.04091	4.0022	3.2044	2.90436	3.29268	5.3622	4.76062	3.12978	4.07623	3.3577
Abcb8	Abcb8	ATP binding cassette subfamily B member 8	13.5984	13.077	13.3471	10.7876	8.66363	14.2196	14.6754	14.0146	11.1675	11.8068
Abcb9	Abcb9	ATP binding cassette subfamily B member 9	0.668544	0.926255	0.551917	0.407345	0.273862	0.637048	0.528973	0.826045	0.470094	0.385925
Abcc1	Abcc1	ATP binding cassette subfamily C member 1	7.65272	6.6939	3.62621	4.8448	3.34819	6.67883	5.06846	5.36499	5.20525	3.94448
Abcc10	Abcc10	ATP binding cassette subfamily C member 10	4.26808	4.34827	3.90527	3.91953	4.31136	4.06883	4.30006	4.34828	3.86679	3.86317
Abcc12	Abcc12	ATP binding cassette subfamily C member 12	0	0	0.00871537	0	0	0	0	0	0	0
Abcc2	Abcc2	ATP binding cassette subfamily C member 2	0.0991267	0.0976654	0.0588723	0.0276018	0.0165654	0.0678658	0.039833	0.0973264	0.163316	0.0274641
Abcc3	Abcc3	ATP binding cassette subfamily C member 3	35.7173	37.5228	35.1333	41.9751	32.8853	46.1852	44.401	44.7936	47.0576	37.9462
Abcc4	Abcc4	ATP binding cassette subfamily C member 4	6.07876	7.67663	6.08667	7.29063	6.2888	7.6034	6.57191	9.09932	8.41337	6.15004
Abcc5	Abcc5	ATP binding cassette subfamily C member 5	27.8958	27.7846	19.157	28.2792	26.3335	25.2312	24.9738	31.6553	27.4635	29.789
Abcc6	Abcc6	ATP binding cassette subfamily C member 6	0.019624	0	0	0	0.01559	0.0108798	0.00788653	0	0.0107694	0
Abcc8	Abcc8	ATP binding cassette subfamily C member 8	0.0246195	0	0	0	0	0	0	0	0	0
Abcc9	Abcc9	ATP binding cassette subfamily C member 9	0.0258065	0.12695	0.0595969	0.0239322	0.0204839	0	0.0207363	0.0597913	0.0094542	0.0158766
Abcd1	Abcd1	ATP binding cassette subfamily D member 1	32.1864	34.6611	28.5651	31.1549	31.6151	32.4435	38.7906	34.8813	33.8055	34.2142
Abcd2	Abcd2	ATP binding cassette subfamily D member 2	0.195166	0.172271	0.180379	0.232851	0.239429	0.283663	0.203002	0.378428	0.286493	0.261738
Abcd3	Abcd3	ATP binding cassette subfamily D member 3	12.1557	12.2611	9.89395	10.4279	9.64692	12.9546	12.3978	12.1452	12.2137	10.7732
Abcd4	Abcd4	ATP binding cassette subfamily D member 4	8.44586	8.55891	6.87255	8.28703	8.02952	8.67406	8.87672	7.70812	9.6873	8.20611
Abce1	Abce1	ATP binding cassette subfamily E member 1	24.2861	26.709	27.048	26.2952	24.6953	29.903	30.6139	29.9851	27.2394	24.8736
Abcf1	Abcf1	ATP binding cassette subfamily F member 1	41.8965	39.4791	44.4445	36.9598	32.3913	42.2357	40.415	41.3198	36.8713	39.6053
Abcf2	Abcf2	ATP binding cassette subfamily F member 2	25.4691	20.1706	29.3215	27.3124	26.7303	29.7634	26.8889	29.9771	25.345	23.7441
Abcf3	Abcf3	ATP binding cassette subfamily F member 3	34.0422	35.7781	38.2543	32.0565	32.7053	35.9529	37.8446	35.2528	34.0131	32.1235
Abcg1	Abcg1	ATP binding cassette subfamily G member 1	32.9719	33.9638	22.2159	39.9265	49.5135	29.3239	41.1651	34.9622	35.8442	46.4058
Abcg2	Abcg2	ATP binding cassette subfamily G member 2	12.3129	14.7035	11.4688	10.8522	13.6804	12.7863	13.694	14.4796	11.6667	8.80715
Abcg3l1	Abcg3l1	ATP-binding cassette, subfamily G (WHITE), member 3-like 1	19.1516	16.3757	17.1178	16.9444	23.1547	16.6198	18.327	19.0196	16.0863	16.5516
Abcg3l3	Abcg3l3	ATP-binding cassette, subfamily G (WHITE), member 3-like 3	10.3851	12.0684	8.78732	10.2005	9.31594	10.6481	10.6634	15.1228	12.1682	9.14182
Abcg4	Abcg4	ATP binding cassette subfamily G member 4	0.803298	0.507736	0.587146	0.315805	0.221023	1.64368	1.24295	0.430305	0.472164	0.314449
Abcg5	Abcg5	ATP binding cassette subfamily G member 5	0	0.106195	0	0	0	0	0	0	0	0.0298967
Abcg8	Abcg8	ATP binding cassette subfamily G member 8	0	0.122102	0	0	0	0	0	0	0	0
Abhd1	Abhd1	abhydrolase domain containing 1	6.24896	6.03807	6.32814	6.43849	5.86682	6.72425	6.24926	6.18584	6.26037	6.02129
Abhd10	Abhd10	abhydrolase domain containing 10	4.26095	6.18341	4.90006	2.96583	2.11514	1.93187	3.42315	2.77461	3.21338	3.19474
Abhd11	Abhd11	abhydrolase domain containing 11	17.933	11.0214	17.7071	10.2788	13.0314	17.7336	17.4712	24.1392	15.4223	16.722
Abhd12	Abhd12	abhydrolase domain containing 12	55.9188	55.7842	48.2318	36.2327	62.8919	47.9922	48.9044	36.6201	36.3568	39.75
Abhd12b	Abhd12b	abhydrolase domain containing 12B	0	0.188462	0	0	0	0	0	0	0	0
Abhd13	Abhd13	abhydrolase domain containing 13	10.5462	9.52356	9.4385	8.07796	10.8454	12.0367	12.7492	11.9564	11.9668	9.06977
Abhd14a	Abhd14a	abhydrolase domain containing 14A	8.13075	5.4591	8.08394	9.81156	11.0958	8.19827	6.30824	8.83292	7.55897	7.57692
Abhd14b	Abhd14b	abhydrolase domain containing 14b	16.0459	15.5946	15.1149	17.2331	15.0201	11.7421	11.7817	12.1797	15.5932	11.6288
Abhd15	Abhd15	abhydrolase domain containing 15	1.41845	1.11472	0.83951	0.416636	0.682749	0.844151	0.766031	0.769359	0.74582	0.700484
Abhd16a	Abhd16a	abhydrolase domain containing 16A	123.626	130.834	124.379	123.392	131.981	128.37	142.04	139.829	125.558	120.364
Abhd16b	Abhd16b	abhydrolase domain containing 16B	0	0	0	0	0	0	0	0.193031	0	0.029311
Abhd17a	Abhd17a	abhydrolase domain containing 17A	73.5019	67.5589	72.9698	60.0251	68.4705	68.8419	76.1107	73.8803	69.8284	68.4324
Abhd17b	Abhd17b	abhydrolase domain containing 17B	19.8697	17.5063	14.0704	15.825	17.6653	22.6023	24.8491	22.586	19.7575	22.9284
Abhd17c	Abhd17c	abhydrolase domain containing 17C	10.1507	11.9712	11.6668	7.12393	7.67731	10.4044	11.217	9.47433	9.32392	9.01034
Abhd18	Abhd18	abhydrolase domain containing 18	3.01548	2.73026	2.56259	2.59661	2.15962	3.69204	2.98141	4.83643	3.22452	2.95846
Abhd2	Abhd2	abhydrolase domain containing 2	22.4198	31.2598	15.577	21.8201	14.8852	30.186	27.072	27.5862	26.7135	16.2323
Abhd3	Abhd3	abhydrolase domain containing 3	1.66455	0.825816	0.91393	0.758798	0.224678	0.8006	0.454866	1.1756	0.414183	0.668376
Abhd4	Abhd4	abhydrolase domain containing 4	56.0342	62.8363	47.7242	52.9737	56.4314	50.9392	53.7558	52.5125	55.938	54.3993
Abhd5	Abhd5	abhydrolase domain containing 5	28.634	32.7493	26.7083	27.8232	31.7085	26.5596	29.0363	26.284	28.7513	23.7208
Abhd6	Abhd6	abhydrolase domain containing 6	42.1484	38.4809	37.2504	33.8027	37.3761	41.57	38.9798	44.6243	34.959	34.4766
Abhd8	Abhd8	abhydrolase domain containing 8	5.63171	5.11958	5.14121	4.62059	4.85728	4.81428	5.51922	5.31901	4.44395	5.15482
Abi1	Abi1	abl-interactor 1	63.7757	69.6336	50.3392	59.2823	53.0495	66.9242	71.6032	69.3217	69.7018	55.3554
Abi2	Abi2	abl-interactor 2	5.97607	7.63365	3.52687	5.05944	5.32597	6.2007	4.81005	6.10024	6.48649	3.45353
Abi3	Abi3	ABI family, member 3	30.9756	24.8002	19.7496	34.5485	40.2429	30.4971	36.445	34.9892	31.7225	33.5791
Abi3bp	Abi3bp	ABI family member 3 binding protein	0.114311	0.075118	0.0447257	0	0.211891	0.0662671	0.0605732	0.231886	0.0563213	0.12683
Abitram	Abitram	actin binding transcription modulator	1.12818	1.55605	1.64551	1.06846	1.1821	1.09472	1.79643	2.20398	0.928107	1.31637
Abl1	Abl1	ABL proto-oncogene 1, non-receptor tyrosine kinase	1.28695	1.03973	0.805994	1.91225	0.290811	1.67237	1.0188	1.2205	3.01509	1.06884
Abl2	Abl2	ABL proto-oncogene 2, non-receptor tyrosine kinase	1.05926	0.800972	0.713795	1.02507	0.842653	0.964479	0.955876	1.04529	0.910226	0.78018
Ablim1	Ablim1	actin-binding LIM protein 1	0.0806068	0	0	0	0	0.208998	0	0.392416	0.115632	0.0993557
Ablim2	Ablim2	actin binding LIM protein family, member 2	1.31345	1.23076	0.835389	0.902364	1.0692	0.804325	0.726805	1.42427	1.9707	1.56738
Ablim3	Ablim3	actin binding LIM protein family, member 3	0.096318	0.173996	0	0	0	0.195529	0.0283977	0.0614541	0.0775764	0.0326607
Abo	Abo	ABO, alpha 1-3-N-acetylgalactosaminyltransferase and alpha 1-3-galactosyltransferase	1.42639	0.721417	1.02096	0.305943	0.407058	1.21595	1.05969	1.71999	1.76909	1.82824
Abo2	Abo2	histo-blood group ABO system transferase 2	0	0	0	0	0	0	0	0	0	0
[truncated: 23,483 more rows]

## Sheet: (B) Network Analysis - PT
unique_gene_id	gene_name	description	Coefficient of Variation	MCL Cluster	MCL Cluster Size
Aaas	Aaas	aladin WD repeat nucleoporin	0.109958	Cluster 1	2631
AABR07000534.1	AABR07000534.1	yippee-like 5	0.195389	Cluster 1	2631
AABR07001896.1	AABR07001896.1	utrophin	0.164304	Cluster 1	2631
AABR07001905.2	AABR07001905.2	similar to Zinc finger protein 208	0.406914	Cluster 1	2631
AABR07001910.1	AABR07001910.1	Meis homeobox 3	0.194362	Cluster 1	2631
AABR07002068.1	AABR07002068.1	tetraspanin 11	0.176822	Cluster 1	2631
AABR07004232.1	AABR07004232.1	arginine vasopressin receptor 1A	0.376762	Cluster 1	2631
AABR07006275.1	AABR07006275.1	vomeronasal 1 receptor 15	0.80053	Cluster 1	2631
AABR07006458.1	AABR07006458.1	RAN, member RAS oncogene family	0.131155	Cluster 1	2631
AABR07007905.2	AABR07007905.2	glutamate-rich 3	0.138392	Cluster 1	2631
AABR07009221.1	AABR07009221.1	DENN domain containing 4C	0.301024	Cluster 1	2631
AABR07011733.1	AABR07011733.1	RAS protein activator like 3	0.302393	Cluster 1	2631
AABR07012054.1	AABR07012054.1	SURP and G patch domain containing 1	0.159046	Cluster 1	2631
AABR07012826.1	AABR07012826.1	von Willebrand factor A domain-containing protein 5A	0.423865	Cluster 1	2631
AABR07013065.1	AABR07013065.1	complement component 4 binding protein, alpha	0.155117	Cluster 1	2631
AABR07013154.2	AABR07013154.2	YME1-like 1 ATPase	0.11688	Cluster 1	2631
AABR07015559.1	AABR07015559.1	olfactory receptor 418	0.218023	Cluster 1	2631
AABR07018132.1	AABR07018132.1	chromosome alignment maintaining phosphoprotein 1	0.391475	Cluster 1	2631
AABR07021544.2	AABR07021544.2	olfactory receptor 1561	0.348757	Cluster 1	2631
AABR07021955.1	AABR07021955.1	aldo-keto reductase family 1, member C19	0.175081	Cluster 1	2631
AABR07021988.1	AABR07021988.1	MIA SH3 domain ER export factor 3	0.051412	Cluster 1	2631
AABR07024303.1	AABR07024303.1	SH2B adaptor protein 1	0.518401	Cluster 1	2631
AABR07025316.1	AABR07025316.1	BMP-2 inducible kinase	0.241595	Cluster 1	2631
AABR07026137.2	AABR07026137.2	olfactory receptor 213	0.199	Cluster 1	2631
AABR07027451.1	AABR07027451.1	neurotrophin 3	0.971367	Cluster 1	2631
AABR07027902.1	AABR07027902.1	IQ motif containing GTPase activating protein 2	0.117818	Cluster 1	2631
AABR07028769.1	AABR07028769.1	matrix metallopeptidase 8	0.15016	Cluster 1	2631
AABR07028902.1	AABR07028902.1	collagen type XXVI alpha 1 chain	0.211417	Cluster 1	2631
AABR07029605.1	AABR07029605.1	olfactory receptor 10A3-like	0.111488	Cluster 1	2631
AABR07030603.2	AABR07030603.2	adipocyte-related X-chromosome expressed sequence 2	0.121517	Cluster 1	2631
AABR07030861.1	AABR07030861.1	olfactory receptor 146-like	0.0995013	Cluster 1	2631
AABR07031491.2	AABR07031491.2	engrailed homeobox 2	0.0652022	Cluster 1	2631
AABR07031691.1	AABR07031691.1	lysine demethylase 4A	1.18634	Cluster 1	2631
AABR07031756.1	AABR07031756.1	carbohydrate sulfotransferase 4	0.198599	Cluster 1	2631
AABR07034730.3	AABR07034730.3	WAP four-disulfide core domain 9	0.764615	Cluster 1	2631
AABR07035776.1	AABR07035776.1	paired immunoglobulin-like type 2 receptor alpha-like	0.27285	Cluster 1	2631
AABR07037356.1	AABR07037356.1	glutamate ionotropic receptor NMDA type subunit 2D	0.227773	Cluster 1	2631
AABR07038567.1	AABR07038567.1	basic transcription factor 3	0.184855	Cluster 1	2631
AABR07039936.1	AABR07039936.1	thymosin-like 8-like	0.316181	Cluster 1	2631
AABR07040288.1	AABR07040288.1	isovaleryl-CoA dehydrogenase	0.75195	Cluster 1	2631
AABR07040412.1	AABR07040412.1	cystatin E/M	0.384194	Cluster 1	2631
AABR07040864.1	AABR07040864.1	hypoxia inducible factor 3 subunit alpha	0.113393	Cluster 1	2631
AABR07043115.1	AABR07043115.1	receptor-interacting serine-threonine kinase 4	0.295034	Cluster 1	2631
AABR07044914.1	AABR07044914.1	catenin alpha 3	0.126913	Cluster 1	2631
AABR07049768.1	AABR07049768.1	REST corepressor 3	0.193428	Cluster 1	2631
AABR07051548.2	AABR07051548.2	dipeptidyl peptidase 9	1.33483	Cluster 1	2631
AABR07051670.1	AABR07051670.1	Yip1 domain family, member 2	0.940388	Cluster 1	2631
AABR07051700.1	AABR07051700.1	dipeptidyl peptidase 9	0.906552	Cluster 1	2631
AABR07051707.1	AABR07051707.1	homeobox protein Hox-A7-like	0.936048	Cluster 1	2631
AABR07051708.1	AABR07051708.1	secretoglobin, family 2B, member 24	0.922543	Cluster 1	2631
AABR07051716.1	AABR07051716.1	ribosomal protein P2-like	0.920601	Cluster 1	2631
AABR07052744.1	AABR07052744.1	LRRG00114	0.168965	Cluster 1	2631
AABR07053179.1	AABR07053179.1	SEC63 homolog, protein translocation regulator	0.241511	Cluster 1	2631
AABR07053516.1	AABR07053516.1	chondroitin sulfate proteoglycan 5	0.11553	Cluster 1	2631
AABR07054400.1	AABR07054400.1	cyclic nucleotide binding domain containing 2	0.123686	Cluster 1	2631
AABR07055776.1	AABR07055776.1	olfactory receptor 1492	0.123128	Cluster 1	2631
AABR07055919.1	AABR07055919.1	DENN domain containing 2A	0.239325	Cluster 1	2631
AABR07061005.2	AABR07061005.2	outer dense fiber of sperm tails 3-like 1	0.552594	Cluster 1	2631
AABR07063197.1	AABR07063197.1	tyrosylprotein sulfotransferase 2	0.160836	Cluster 1	2631
AABR07063893.1	AABR07063893.1	DNA ligase 1	0.188055	Cluster 1	2631
AABR07064622.1	AABR07064622.1	serine protease 55	1.09402	Cluster 1	2631
AABR07065078.1	AABR07065078.1	Meis homeobox 2	0.143095	Cluster 1	2631
AABR07065643.1	AABR07065643.1	adrenoceptor alpha 1A	1.29951	Cluster 1	2631
AABR07065750.1	AABR07065750.1	pre-B lymphocyte gene 2	1.11261	Cluster 1	2631
AABR07065768.3	AABR07065768.3	FAT atypical cadherin 1	0.994637	Cluster 1	2631
AABR07065778.3	AABR07065778.3	ADAM metallopeptidase with thrombospondin type 1 motif, 2	1.07451	Cluster 1	2631
AABR07065789.3	AABR07065789.3	histone PARylation factor 1	0.602893	Cluster 1	2631
AABR07065811.1	AABR07065811.1	gem (nuclear organelle) associated protein 2	0.882773	Cluster 1	2631
AABR07065812.2	AABR07065812.2	olfactory receptor 39	1.07715	Cluster 1	2631
AABR07066522.1	AABR07066522.1	scaffold attachment factor B2	0.0818191	Cluster 1	2631
AABR07070117.1	AABR07070117.1	USH1 protein network component harmonin binding protein 1	0.192619	Cluster 1	2631
AABR07071598.1	AABR07071598.1	ubiquitin-conjugating enzyme E2E 3	0.243766	Cluster 1	2631
AABR07071838.1	AABR07071838.1	keratin 18	0.581962	Cluster 1	2631
Aacs	Aacs	acetoacetyl-CoA synthetase	0.270493	Cluster 1	2631
Aak1	Aak1	AP2 associated kinase 1	0.19957	Cluster 1	2631
Aamp	Aamp	angio-associated, migratory cell protein	0.0419849	Cluster 1	2631
Abca2	Abca2	ATP binding cassette subfamily A member 2	0.100396	Cluster 1	2631
Abcb10	Abcb10	ATP binding cassette subfamily B member 10	0.130279	Cluster 1	2631
Abcb8	Abcb8	ATP binding cassette subfamily B member 8	0.142999	Cluster 1	2631
Abcd1	Abcd1	ATP binding cassette subfamily D member 1	0.0781095	Cluster 1	2631
Abcd3	Abcd3	ATP binding cassette subfamily D member 3	0.0975093	Cluster 1	2631
Abce1	Abce1	ATP binding cassette subfamily E member 1	0.0806226	Cluster 1	2631
Abhd2	Abhd2	abhydrolase domain containing 2	0.248842	Cluster 1	2631
Abi1	Abi1	abl-interactor 1	0.117946	Cluster 1	2631
Abi2	Abi2	abl-interactor 2	0.227152	Cluster 1	2631
Abr	Abr	ABR activator of RhoGEF and GTPase	0.104012	Cluster 1	2631
AC102976.1	AC102976.1	collagen type XXV alpha 1 chain	0.282956	Cluster 1	2631
AC107531.3	AC107531.3	elongator acetyltransferase complex subunit 5	0.0823069	Cluster 1	2631
AC111632.2	AC111632.2	BCL2-associated athanogene 5-like 1	0.326502	Cluster 1	2631
AC112624.1	AC112624.1	presequence translocase associated motor 16	0.169237	Cluster 1	2631
AC113785.2	AC113785.2	spermatogenesis associated 6	0.164714	Cluster 1	2631
AC120291.4	AC120291.4	transaldolase 1	0.259932	Cluster 1	2631
AC124874.1	AC124874.1	EPS8-like 1	0.153124	Cluster 1	2631
AC127076.1	AC127076.1	zinc finger protein 428	0.540284	Cluster 1	2631
AC130162.1	AC130162.1	haloacid dehalogenase like hydrolase domain containing 5	0.20128	Cluster 1	2631
AC130391.3	AC130391.3	NCK-associated protein 5-like	0.121705	Cluster 1	2631
AC132740.1	AC132740.1	oogenesin 1	0.201114	Cluster 1	2631
AC132752.1	AC132752.1	T-cell leukemia, homeobox 1	0.303589	Cluster 1	2631
AC133270.1	AC133270.1	mitochondrial ribosomal protein L27	0.261293	Cluster 1	2631
AC229945.1	AC229945.1	transmembrane protein 115	0.461414	Cluster 1	2631
Acap2	Acap2	ArfGAP with coiled-coil, ankyrin repeat and PH domains 2	0.177872	Cluster 1	2631
Acbd3	Acbd3	acyl-CoA binding domain containing 3	0.0890483	Cluster 1	2631
Acer3	Acer3	alkaline ceramidase 3	0.162453	Cluster 1	2631
Acly	Acly	ATP citrate lyase	0.0952074	Cluster 1	2631
Aco2	Aco2	aconitase 2	0.0710277	Cluster 1	2631
Acot11	Acot11	acyl-CoA thioesterase 11	0.176978	Cluster 1	2631
Acot2	Acot2	acyl-CoA thioesterase 2	0.202616	Cluster 1	2631
Acox1	Acox1	acyl-CoA oxidase 1	0.0767085	Cluster 1	2631
Acpp	Acpp	acid phosphatase, prostate	0.334664	Cluster 1	2631
Acsl3	Acsl3	acyl-CoA synthetase long-chain family member 3	0.358875	Cluster 1	2631
Acsl4	Acsl4	acyl-CoA synthetase long-chain family member 4	0.0848055	Cluster 1	2631
Acss1	Acss1	acyl-CoA synthetase short-chain family member 1	0.254932	Cluster 1	2631
Actb	Actb	actin, beta	0.129439	Cluster 1	2631
Actn3	Actn3	actinin alpha 3	0.185719	Cluster 1	2631
Actr2	Actr2	actin related protein 2	0.138529	Cluster 1	2631
Actr3	Actr3	actin related protein 3	0.100211	Cluster 1	2631
Acvr1b	Acvr1b	activin A receptor type 1B	0.13601	Cluster 1	2631
Acvr2a	Acvr2a	activin A receptor type 2A	0.167742	Cluster 1	2631
Adal	Adal	adenosine deaminase-like	0.195117	Cluster 1	2631
Adam10	Adam10	ADAM metallopeptidase domain 10	0.136243	Cluster 1	2631
Adam19	Adam19	ADAM metallopeptidase domain 19	0.267934	Cluster 1	2631
Adamtsl4	Adamtsl4	ADAMTS-like 4	0.32283	Cluster 1	2631
Adcy4	Adcy4	adenylate cyclase 4	0.288029	Cluster 1	2631
Adcy5	Adcy5	adenylate cyclase 5	0.332669	Cluster 1	2631
Adcy7	Adcy7	adenylate cyclase 7	0.204871	Cluster 1	2631
Adcy9	Adcy9	adenylate cyclase 9	0.220778	Cluster 1	2631
Add1	Add1	adducin 1	0.108861	Cluster 1	2631
Add3	Add3	adducin 3	0.119772	Cluster 1	2631
Adgre5	Adgre5	adhesion G protein-coupled receptor E5	0.111177	Cluster 1	2631
Adgrg5	Adgrg5	adhesion G protein-coupled receptor G5	0.25501	Cluster 1	2631
Adgrl1	Adgrl1	adhesion G protein-coupled receptor L1	0.304651	Cluster 1	2631
Adgrv1	Adgrv1	adhesion G protein-coupled receptor V1	0.592633	Cluster 1	2631
Adk	Adk	adenosine kinase	0.176254	Cluster 1	2631
Adnp	Adnp	activity-dependent neuroprotector homeobox	0.114461	Cluster 1	2631
Adnp2	Adnp2	ADNP homeobox 2	0.0707046	Cluster 1	2631
Adra2a	Adra2a	adrenoceptor alpha 2A	0.56366	Cluster 1	2631
Adss	Adss	adenylosuccinate synthase	0.0653855	Cluster 1	2631
Adssl1	Adssl1	adenylosuccinate synthase like 1	0.07979	Cluster 1	2631
Aebp2	Aebp2	AE binding protein 2	0.14607	Cluster 1	2631
Aff1	Aff1	AF4/FMR2 family, member 1	0.196466	Cluster 1	2631
Aff3	Aff3	AF4/FMR2 family, member 3	0.624105	Cluster 1	2631
Aff4	Aff4	AF4/FMR2 family, member 4	0.11824	Cluster 1	2631
Agl	Agl	amylo-alpha-1, 6-glucosidase, 4-alpha-glucanotransferase	0.147519	Cluster 1	2631
Ago2	Ago2	argonaute RISC catalytic component 2	0.191508	Cluster 1	2631
Ago4	Ago4	argonaute RISC component 4	0.248566	Cluster 1	2631
Agps	Agps	alkylglycerone phosphate synthase	0.260997	Cluster 1	2631
Ahctf1	Ahctf1	AT hook containing transcription factor 1	0.10548	Cluster 1	2631
Ahcyl1	Ahcyl1	adenosylhomocysteinase-like 1	0.119839	Cluster 1	2631
Ahdc1	Ahdc1	AT hook, DNA binding motif, containing 1	0.111855	Cluster 1	2631
Akap11	Akap11	A-kinase anchoring protein 11	0.124594	Cluster 1	2631
Akap13	Akap13	A-kinase anchoring protein 13	0.188312	Cluster 1	2631
Akap17b	Akap17b	A kinase (PRKA) anchor protein 17B	0.453896	Cluster 1	2631
Akap8	Akap8	A-kinase anchoring protein 8	0.102754	Cluster 1	2631
Akap9	Akap9	A-kinase anchoring protein 9	0.0950343	Cluster 1	2631
Akirin1	Akirin1	akirin 1	0.136284	Cluster 1	2631
Akt1	Akt1	AKT serine/threonine kinase 1	0.0846588	Cluster 1	2631
Akt2	Akt2	AKT serine/threonine kinase 2	0.0825008	Cluster 1	2631
Akt3	Akt3	AKT serine/threonine kinase 3	0.306904	Cluster 1	2631
Alcam	Alcam	activated leukocyte cell adhesion molecule	0.347704	Cluster 1	2631
Aldh6a1	Aldh6a1	aldehyde dehydrogenase 6 family, member A1	0.176851	Cluster 1	2631
Alkbh5	Alkbh5	alkB homolog 5, RNA demethylase	0.107612	Cluster 1	2631
Amd1	Amd1	adenosylmethionine decarboxylase 1	0.15684	Cluster 1	2631
Amfr	Amfr	autocrine motility factor receptor	0.141837	Cluster 1	2631
Ammecr1	Ammecr1	AMMECR nuclear protein 1	0.310806	Cluster 1	2631
Ammecr1l	Ammecr1l	AMMECR1 like	0.0911099	Cluster 1	2631
Ampd3	Ampd3	adenosine monophosphate deaminase 3	0.232749	Cluster 1	2631
Anapc1	Anapc1	anaphase promoting complex subunit 1	0.105251	Cluster 1	2631
Anapc7	Anapc7	anaphase promoting complex subunit 7	0.0466993	Cluster 1	2631
Angel2	Angel2	angel homolog 2	0.0702583	Cluster 1	2631
Ankle2	Ankle2	ankyrin repeat and LEM domain containing 2	0.125953	Cluster 1	2631
Ankrd10	Ankrd10	ankyrin repeat domain 10	0.084129	Cluster 1	2631
Ankrd11	Ankrd11	ankyrin repeat domain 11	0.112421	Cluster 1	2631
Ankrd13a	Ankrd13a	ankyrin repeat domain 13a	0.139201	Cluster 1	2631
Ankrd13b	Ankrd13b	ankyrin repeat domain 13B	0.373791	Cluster 1	2631
Ankrd13c	Ankrd13c	ankyrin repeat domain 13C	0.0756358	Cluster 1	2631
Ankrd17	Ankrd17	ankyrin repeat domain 17	0.132157	Cluster 1	2631
Ankrd26	Ankrd26	ankyrin repeat domain 26	0.173178	Cluster 1	2631
Ankrd39	Ankrd39	ankyrin repeat domain 39	0.1407	Cluster 1	2631
Ankrd40	Ankrd40	ankyrin repeat domain 40	0.113318	Cluster 1	2631
Ankrd44	Ankrd44	ankyrin repeat domain 44	0.261697	Cluster 1	2631
Ankrd46	Ankrd46	ankyrin repeat domain 46	0.104633	Cluster 1	2631
Ankrd50	Ankrd50	ankyrin repeat domain 50	0.149354	Cluster 1	2631
Ankrd52	Ankrd52	ankyrin repeat domain 52	0.103347	Cluster 1	2631
Ano6	Ano6	anoctamin 6	0.101742	Cluster 1	2631
Anxa6	Anxa6	annexin A6	0.225288	Cluster 1	2631
Ap1ar	Ap1ar	adaptor-related protein complex 1 associated regulatory protein	0.129303	Cluster 1	2631
Ap2b1	Ap2b1	adaptor related protein complex 2 subunit beta 1	0.0763261	Cluster 1	2631
Ap3b1	Ap3b1	adaptor related protein complex 3 subunit beta 1	0.0912651	Cluster 1	2631
Ap3d1	Ap3d1	adaptor related protein complex 3 subunit delta 1	0.0594638	Cluster 1	2631
Ap4e1	Ap4e1	adaptor related protein complex 4 subunit epsilon 1	0.217373	Cluster 1	2631
Ap5m1	Ap5m1	adaptor related protein complex 5 subunit mu 1	0.139629	Cluster 1	2631
Apaf1	Apaf1	apoptotic peptidase activating factor 1	0.134705	Cluster 1	2631
Apbb2	Apbb2	amyloid beta precursor protein binding family B member 2	0.299318	Cluster 1	2631
Apc	Apc	APC regulator of WNT signaling pathway	0.12137	Cluster 1	2631
Api5	Api5	apoptosis inhibitor 5	0.100935	Cluster 1	2631
Apmap	Apmap	adipocyte plasma membrane associated protein	0.104196	Cluster 1	2631
Appbp2	Appbp2	amyloid beta precursor protein binding protein 2	0.113835	Cluster 1	2631
Appl1	Appl1	adaptor protein, phosphotyrosine interacting with PH domain and leucine zipper 1	0.158035	Cluster 1	2631
Arap3	Arap3	ArfGAP with RhoGAP domain, ankyrin repeat and PH domain 3	0.329234	Cluster 1	2631
Arcn1	Arcn1	archain 1	0.0495464	Cluster 1	2631
Arf1	Arf1	ADP-ribosylation factor 1	0.0601289	Cluster 1	2631
Arf6	Arf6	ADP-ribosylation factor 6	0.0715013	Cluster 1	2631
Arfgef1	Arfgef1	ADP ribosylation factor guanine nucleotide exchange factor 1	0.12437	Cluster 1	2631
Arfgef2	Arfgef2	ADP ribosylation factor guanine nucleotide exchange factor 2	0.127126	Cluster 1	2631
Arfip1	Arfip1	ADP-ribosylation factor interacting protein 1	0.0800349	Cluster 1	2631
Arhgap15	Arhgap15	Rho GTPase activating protein 15	0.0496029	Cluster 1	2631
Arhgap21	Arhgap21	Rho GTPase activating protein 21	0.118449	Cluster 1	2631
Arhgap25	Arhgap25	Rho GTPase activating protein 25	0.158956	Cluster 1	2631
Arhgap27	Arhgap27	Rho GTPase activating protein 27	0.146986	Cluster 1	2631
Arhgap30	Arhgap30	Rho GTPase activating protein 30	0.0771923	Cluster 1	2631
Arhgap4	Arhgap4	Rho GTPase activating protein 4	0.0900599	Cluster 1	2631
Arhgap9	Arhgap9	Rho GTPase activating protein 9	0.0923613	Cluster 1	2631
Arhgef1	Arhgef1	Rho guanine nucleotide exchange factor 1	0.0735024	Cluster 1	2631
Arhgef18	Arhgef18	Rho/Rac guanine nucleotide exchange factor 18	0.152087	Cluster 1	2631
Arhgef2	Arhgef2	Rho/Rac guanine nucleotide exchange factor 2	0.111217	Cluster 1	2631
Arhgef3	Arhgef3	Rho guanine nucleotide exchange factor 3	0.0865455	Cluster 1	2631
Arhgef5	Arhgef5	Rho guanine nucleotide exchange factor 5	0.126546	Cluster 1	2631
Arhgef7	Arhgef7	Rho guanine nucleotide exchange factor 7	0.0854266	Cluster 1	2631
Arid1a	Arid1a	AT-rich interaction domain 1A	0.153426	Cluster 1	2631
Arid1b	Arid1b	AT-rich interaction domain 1B	0.143772	Cluster 1	2631
Arid2	Arid2	AT-rich interaction domain 2	0.197508	Cluster 1	2631
Arid3a	Arid3a	AT-rich interaction domain 3A	0.235484	Cluster 1	2631
Arid3b	Arid3b	AT-rich interaction domain 3B	0.112644	Cluster 1	2631
Arid4b/ENSRNOG00000016391	Arid4b	AT-rich interaction domain 4B	0.159344	Cluster 1	2631
Arih1	Arih1	ariadne RBR E3 ubiquitin protein ligase 1	0.107048	Cluster 1	2631
Arih2	Arih2	ariadne RBR E3 ubiquitin protein ligase 2	0.113642	Cluster 1	2631
Arl14ep	Arl14ep	ADP-ribosylation factor like GTPase 14 effector protein	0.139786	Cluster 1	2631
Arl15	Arl15	ADP-ribosylation factor like GTPase 15	0.251402	Cluster 1	2631
Arl2bp	Arl2bp	ADP-ribosylation factor like GTPase 2 binding protein	0.118168	Cluster 1	2631
Arl5a	Arl5a	ADP-ribosylation factor like GTPase 5A	0.1543	Cluster 1	2631
Arl6ip6	Arl6ip6	ADP ribosylation factor like GTPase 6 interacting protein 6	0.23199	Cluster 1	2631
Armc8	Armc8	armadillo repeat containing 8	0.105347	Cluster 1	2631
Arnt	Arnt	aryl hydrocarbon receptor nuclear translocator	0.101061	Cluster 1	2631
Arpc1b	Arpc1b	actin related protein 2/3 complex, subunit 1B	0.0834784	Cluster 1	2631
Arpc2	Arpc2	actin related protein 2/3 complex, subunit 2	0.0576286	Cluster 1	2631
Arpc5	Arpc5	actin related protein 2/3 complex, subunit 5	0.057687	Cluster 1	2631
Arrb1	Arrb1	arrestin, beta 1	0.170266	Cluster 1	2631
Arsb	Arsb	arylsulfatase B	0.106244	Cluster 1	2631
Asap1	Asap1	ArfGAP with SH3 domain, ankyrin repeat and PH domain 1	0.173018	Cluster 1	2631
Asb13	Asb13	ankyrin repeat and SOCS box-containing 13	0.195086	Cluster 1	2631
Asb5	Asb5	ankyrin repeat and SOCS box-containing 5	0.298018	Cluster 1	2631
Asb7	Asb7	ankyrin repeat and SOCS box-containing 7	0.116774	Cluster 1	2631
Ascc3	Ascc3	activating signal cointegrator 1 complex subunit 3	0.169651	Cluster 1	2631
Ash1l	Ash1l	ASH1 like histone lysine methyltransferase	0.10357	Cluster 1	2631
Asns	Asns	asparagine synthetase (glutamine-hydrolyzing)	0.412162	Cluster 1	2631
Asph	Asph	aspartate-beta-hydroxylase	0.298566	Cluster 1	2631
Asxl1	Asxl1	ASXL transcriptional regulator 1	0.0992952	Cluster 1	2631
Asxl2	Asxl2	ASXL transcriptional regulator 2	0.186805	Cluster 1	2631
Atad1	Atad1	ATPase family, AAA domain containing 1	0.124901	Cluster 1	2631
Atad2	Atad2	ATPase family, AAA domain containing 2	0.1714	Cluster 1	2631
Atad2b	Atad2b	ATPase family, AAA domain containing 2B	0.145284	Cluster 1	2631
Ate1	Ate1	arginyltransferase 1	0.159105	Cluster 1	2631
Atf1	Atf1	activating transcription factor 1	0.116759	Cluster 1	2631
Atf2	Atf2	activating transcription factor 2	0.208313	Cluster 1	2631
Atf6	Atf6	activating transcription factor 6	0.168386	Cluster 1	2631
Atf7	Atf7	activating transcription factor 7	0.246612	Cluster 1	2631
Atf7ip	Atf7ip	activating transcription factor 7 interacting protein	0.113018	Cluster 1	2631
Atg13	Atg13	autophagy related 13	0.085693	Cluster 1	2631
Atg2a	Atg2a	autophagy related 2A	0.0805676	Cluster 1	2631
Atg2b	Atg2b	autophagy related 2B	0.0786244	Cluster 1	2631
Atg4d	Atg4d	autophagy related 4D, cysteine peptidase	0.0719592	Cluster 1	2631
Atg7	Atg7	autophagy related 7	0.105918	Cluster 1	2631
Atl2	Atl2	atlastin GTPase 2	0.113388	Cluster 1	2631
Atl3	Atl3	atlastin GTPase 3	0.178882	Cluster 1	2631
Atn1/ENSRNOG00000049575	Atn1	atrophin 1	0.14318	Cluster 1	2631
Atp10a	Atp10a	ATPase phospholipid transporting 10A (putative)	0.171007	Cluster 1	2631
Atp11a	Atp11a	ATPase phospholipid transporting 11A	0.250774	Cluster 1	2631
Atp11b	Atp11b	ATPase phospholipid transporting 11B (putative)	0.199525	Cluster 1	2631
Atp11c	Atp11c	ATPase phospholipid transporting 11C	0.237105	Cluster 1	2631
Atp1a1	Atp1a1	ATPase Na+/K+ transporting subunit alpha 1	0.0616069	Cluster 1	2631
Atp1b1	Atp1b1	ATPase Na+/K+ transporting subunit beta 1	0.235414	Cluster 1	2631
Atp2a3	Atp2a3	ATPase sarcoplasmic/endoplasmic reticulum Ca2+ transporting 3	0.171915	Cluster 1	2631
Atp2b1	Atp2b1	ATPase plasma membrane Ca2+ transporting 1	0.160558	Cluster 1	2631
Atp2b4	Atp2b4	ATPase plasma membrane Ca2+ transporting 4	0.217527	Cluster 1	2631
Atp2c1	Atp2c1	ATPase secretory pathway Ca2+ transporting 1	0.127536	Cluster 1	2631
Atp5f1a	Atp5f1a	ATP synthase F1 subunit alpha	0.0424655	Cluster 1	2631
Atp6v0a1	Atp6v0a1	ATPase H+ transporting V0 subunit a1	0.138206	Cluster 1	2631
Atp8a1	Atp8a1	ATPase phospholipid transporting 8A1	0.246888	Cluster 1	2631
Atp8a2	Atp8a2	ATPase phospholipid transporting 8A2	0.410112	Cluster 1	2631
Atp8b2/ENSRNOG00000020822	Atp8b2	ATPase phospholipid transporting 8B2	0.312732	Cluster 1	2631
Atp8b4	Atp8b4	ATPase phospholipid transporting 8B4 (putative)	0.133722	Cluster 1	2631
Atrnl1	Atrnl1	attractin like 1	0.171613	Cluster 1	2631
Atrx/ENSRNOG00000056703	Atrx	ATRX, chromatin remodeler	0.149827	Cluster 1	2631
Atxn1	Atxn1	ataxin 1	0.24171	Cluster 1	2631
Atxn2l	Atxn2l	ataxin 2-like	0.0669994	Cluster 1	2631
Atxn3	Atxn3	ataxin 3	0.177837	Cluster 1	2631
Atxn7	Atxn7	ataxin 7	0.267828	Cluster 1	2631
Atxn7l3	Atxn7l3	ataxin 7-like 3	0.113678	Cluster 1	2631
Atxn7l3b	Atxn7l3b	ataxin 7-like 3B	0.101734	Cluster 1	2631
Avl9	Avl9	AVL9 cell migration associated	0.268015	Cluster 1	2631
Azin1	Azin1	antizyme inhibitor 1	0.150288	Cluster 1	2631
B3galt6	B3galt6	Beta-1,3-galactosyltransferase 6	0.161719	Cluster 1	2631
B3gnt5	B3gnt5	UDP-GlcNAc:betaGal beta-1,3-N-acetylglucosaminyltransferase 5	0.555889	Cluster 1	2631
B3gnt8	B3gnt8	UDP-GlcNAc:betaGal beta-1,3-N-acetylglucosaminyltransferase 8	0.394182	Cluster 1	2631
B4galt1	B4galt1	beta-1,4-galactosyltransferase 1	0.0843612	Cluster 1	2631
B4galt5	B4galt5	beta-1,4-galactosyltransferase 5	0.226222	Cluster 1	2631
Babam1	Babam1	BRISC and BRCA1 A complex member 1	0.0787314	Cluster 1	2631
Bach1	Bach1	BTB domain and CNC homolog 1	0.211175	Cluster 1	2631
Bag4	Bag4	BCL2-associated athanogene 4	0.221122	Cluster 1	2631
Bag6	Bag6	BCL2-associated athanogene 6	0.0796943	Cluster 1	2631
Bahd1	Bahd1	bromo adjacent homology domain containing 1	0.148791	Cluster 1	2631
Bank1	Bank1	B-cell scaffold protein with ankyrin repeats 1	0.262873	Cluster 1	2631
Bap1	Bap1	Brca1 associated protein 1	0.0895901	Cluster 1	2631
Basp1	Basp1	brain abundant, membrane attached signal protein 1	0.218366	Cluster 1	2631
Baz1a	Baz1a	bromodomain adjacent to zinc finger domain, 1A	0.18482	Cluster 1	2631
Baz1b	Baz1b	bromodomain adjacent to zinc finger domain, 1B	0.0796763	Cluster 1	2631
Baz2a	Baz2a	bromodomain adjacent to zinc finger domain, 2A	0.190709	Cluster 1	2631
Bbs10	Bbs10	Bardet-Biedl syndrome 10	0.197928	Cluster 1	2631
Bbx	Bbx	BBX high mobility group box domain containing	0.310393	Cluster 1	2631
Bcl2l11	Bcl2l11	BCL2 like 11	0.136613	Cluster 1	2631
Bcl9	Bcl9	BCL9, transcription coactivator	0.119232	Cluster 1	2631
Bcl9l	Bcl9l	BCL9 like	0.141426	Cluster 1	2631
Bclaf1	Bclaf1	BCL2-associated transcription factor 1	0.110392	Cluster 1	2631
Bclaf3	Bclaf3	BCLAF1 and THRAP3 family member 3	0.186653	Cluster 1	2631
Bdp1	Bdp1	B double prime 1, subunit of RNA polymerase III transcription initiation factor IIIB	0.24823	Cluster 1	2631
Becn1	Becn1	beclin 1	0.0874335	Cluster 1	2631
Bend3	Bend3	BEN domain containing 3	0.336231	Cluster 1	2631
Bfsp1	Bfsp1	beaded filament structural protein 1	0.405937	Cluster 1	2631
Bgn	Bgn	biglycan	0.235714	Cluster 1	2631
Bicd2	Bicd2	BICD cargo adaptor 2	0.0759821	Cluster 1	2631
Bicral	Bicral	BRD4 interacting chromatin remodeling complex associated protein like	0.15263	Cluster 1	2631
Birc6	Birc6	baculoviral IAP repeat-containing 6	0.231378	Cluster 1	2631
Bivm	Bivm	basic, immunoglobulin-like variable motif containing	0.134203	Cluster 1	2631
Blk	Blk	BLK proto-oncogene, Src family tyrosine kinase	0.437641	Cluster 1	2631
Bloc1s6	Bloc1s6	biogenesis of lysosomal organelles complex 1 subunit 6	0.0874999	Cluster 1	2631
Bmi1	Bmi1	BMI1 proto-oncogene, polycomb ring finger	0.218534	Cluster 1	2631
Bmp2k	Bmp2k	BMP-2 inducible kinase	0.199767	Cluster 1	2631
Bmp6	Bmp6	bone morphogenetic protein 6	0.532021	Cluster 1	2631
Bnip2	Bnip2	BCL2 interacting protein 2	0.0836908	Cluster 1	2631
Bod1l1	Bod1l1	biorientation of chromosomes in cell division 1-like 1	0.149336	Cluster 1	2631
Borcs7	Borcs7	BLOC-1 related complex subunit 7	0.178642	Cluster 1	2631
Bpifb4	Bpifb4	BPI fold containing family B, member 4	0.544085	Cluster 1	2631
Bptf	Bptf	bromodomain PHD finger transcription factor	0.137937	Cluster 1	2631
Braf	Braf	B-Raf proto-oncogene, serine/threonine kinase	0.219666	Cluster 1	2631
Brap	Brap	BRCA1 associated protein	0.0937055	Cluster 1	2631
Brcc3	Brcc3	BRCA1/BRCA2-containing complex, subunit 3	0.0920839	Cluster 1	2631
Brd1	Brd1	bromodomain containing 1	0.110399	Cluster 1	2631
Brd3	Brd3	bromodomain containing 3	0.0987179	Cluster 1	2631
Brd4	Brd4	bromodomain containing 4	0.126301	Cluster 1	2631
Brf1	Brf1	BRF1, RNA polymerase III transcription initiation factor subunit	0.0658434	Cluster 1	2631
Brip1	Brip1	BRCA1 interacting protein C-terminal helicase 1	0.295731	Cluster 1	2631
Brox	Brox	BRO1 domain and CAAX motif containing	0.0568702	Cluster 1	2631
Brpf1	Brpf1	bromodomain and PHD finger containing, 1	0.0712435	Cluster 1	2631
Brwd1	Brwd1	bromodomain and WD repeat domain containing 1	0.150659	Cluster 1	2631
Brwd3	Brwd3	bromodomain and WD repeat domain containing 3	0.259208	Cluster 1	2631
Btaf1	Btaf1	B-TFIID TATA-box binding protein associated factor 1	0.134283	Cluster 1	2631
Btbd1	Btbd1	BTB domain containing 1	0.079343	Cluster 1	2631
Btbd10	Btbd10	BTB domain containing 10	0.0950184	Cluster 1	2631
Btn2a2	Btn2a2	butyrophilin, subfamily 2, member A2	0.09164	Cluster 1	2631
Bzw1	Bzw1	basic leucine zipper and W2 domains 1	0.100495	Cluster 1	2631
C11H22orf29	C11H22orf29	chromosome 11 open reading frame, human C22orf29	0.383596	Cluster 1	2631
C1galt1	C1galt1	core 1 synthase, glycoprotein-N-acetylgalactosamine 3-beta-galactosyltransferase, 1	0.17738	Cluster 1	2631
C2cd3	C2cd3	C2 domain containing 3 centriole elongation regulator	0.108576	Cluster 1	2631
C2cd5	C2cd5	C2 calcium-dependent domain containing 5	0.182881	Cluster 1	2631
Cab39	Cab39	calcium binding protein 39	0.111011	Cluster 1	2631
Cabp4	Cabp4	calcium binding protein 4	0.385819	Cluster 1	2631
Cacna2d2	Cacna2d2	calcium voltage-gated channel auxiliary subunit alpha2delta 2	0.2501	Cluster 1	2631
Cactin	Cactin	cactin, spliceosome C complex subunit	0.106702	Cluster 1	2631
Cacul1	Cacul1	CDK2-associated, cullin domain 1	0.112618	Cluster 1	2631
Cage1	Cage1	cancer antigen 1	0.140073	Cluster 1	2631
Camkk2	Camkk2	calcium/calmodulin-dependent protein kinase kinase 2	0.204356	Cluster 1	2631
Camta2	Camta2	calmodulin binding transcription activator 2	0.0643854	Cluster 1	2631
Cand1	Cand1	cullin-associated and neddylation-dissociated 1	0.112375	Cluster 1	2631
Canx	Canx	calnexin	0.107265	Cluster 1	2631
Caprin1	Caprin1	cell cycle associated protein 1	0.078579	Cluster 1	2631
Capza1	Capza1	capping actin protein of muscle Z-line subunit alpha 1	0.0852067	Cluster 1	2631
Capza2	Capza2	capping actin protein of muscle Z-line subunit alpha 2	0.083341	Cluster 1	2631
Carnmt1	Carnmt1	carnosine N-methyltransferase 1	0.183224	Cluster 1	2631
Casc3	Casc3	CASC3 exon junction complex subunit	0.0913913	Cluster 1	2631
Casd1	Casd1	CAS1 domain containing 1	0.193249	Cluster 1	2631
Casp2	Casp2	caspase 2	0.114084	Cluster 1	2631
Casp8ap2	Casp8ap2	caspase 8 associated protein 2	0.123864	Cluster 1	2631
Cast	Cast	calpastatin	0.0912436	Cluster 1	2631
Cbfb	Cbfb	core-binding factor subunit beta	0.164831	Cluster 1	2631
Cbll1	Cbll1	Cbl proto-oncogene like 1	0.155809	Cluster 1	2631
Cbx4	Cbx4	chromobox 4	0.0868995	Cluster 1	2631
Cc2d1b	Cc2d1b	coiled-coil and C2 domain containing 1B	0.0735489	Cluster 1	2631
Ccar2	Ccar2	cell cycle and apoptosis regulator 2	0.0547275	Cluster 1	2631
Ccdc102a	Ccdc102a	coiled-coil domain containing 102A	0.116087	Cluster 1	2631
Ccdc115	Ccdc115	coiled-coil domain containing 115	0.0820307	Cluster 1	2631
Ccdc153	Ccdc153	coiled-coil domain containing 153	0.34034	Cluster 1	2631
Ccdc32	Ccdc32	coiled-coil domain containing 32	0.0716988	Cluster 1	2631
Ccdc43	Ccdc43	coiled-coil domain containing 43	0.0759118	Cluster 1	2631
Ccdc50	Ccdc50	coiled-coil domain containing 50	0.239068	Cluster 1	2631
Ccdc82	Ccdc82	coiled-coil domain containing 82	0.10949	Cluster 1	2631
Ccdc88a	Ccdc88a	coiled coil domain containing 88A	0.241222	Cluster 1	2631
Ccdc88b	Ccdc88b	coiled-coil domain containing 88B	0.179945	Cluster 1	2631
Ccdc88c	Ccdc88c	coiled-coil domain containing 88C	0.315947	Cluster 1	2631
Ccdc97	Ccdc97	coiled-coil domain containing 97	0.0458078	Cluster 1	2631
Ccl22	Ccl22	C-C motif chemokine ligand 22	0.612528	Cluster 1	2631
Ccne1	Ccne1	cyclin E1	0.343168	Cluster 1	2631
Ccng2	Ccng2	cyclin G2	0.133356	Cluster 1	2631
Ccni	Ccni	cyclin I	0.135707	Cluster 1	2631
Ccnt1	Ccnt1	cyclin T1	0.377122	Cluster 1	2631
Ccnt2	Ccnt2	cyclin T2	0.147908	Cluster 1	2631
Ccny	Ccny	cyclin Y	0.0976077	Cluster 1	2631
Ccpg1	Ccpg1	cell cycle progression 1	0.108697	Cluster 1	2631
Ccr3	Ccr3	C-C motif chemokine receptor 3	0.314227	Cluster 1	2631
Ccr6	Ccr6	C-C motif chemokine receptor 6	0.533915	Cluster 1	2631
Ccr8	Ccr8	C-C motif chemokine receptor 8	1.13124	Cluster 1	2631
Ccser1	Ccser1	coiled-coil serine-rich protein 1	0.129043	Cluster 1	2631
Ccser2	Ccser2	coiled-coil serine-rich protein 2	0.25181	Cluster 1	2631
Cd101	Cd101	CD101 molecule	0.265576	Cluster 1	2631
Cd164	Cd164	CD164 molecule	0.12303	Cluster 1	2631
Cd200	Cd200	Cd200 molecule	0.435918	Cluster 1	2631
Cd226	Cd226	CD226 molecule	0.250344	Cluster 1	2631
Cd24	Cd24	CD24 molecule	0.435041	Cluster 1	2631
Cd47	Cd47	Cd47 molecule	0.0997902	Cluster 1	2631
Cd48	Cd48	Cd48 molecule	0.0842623	Cluster 1	2631
Cd53	Cd53	Cd53 molecule	0.108957	Cluster 1	2631
Cd55	Cd55	CD55 molecule (Cromer blood group)	0.169058	Cluster 1	2631
Cd5l	Cd5l	Cd5 molecule-like	0.477983	Cluster 1	2631
Cd7	Cd7	Cd7 molecule	0.354904	Cluster 1	2631
Cd79b	Cd79b	CD79b molecule	0.561447	Cluster 1	2631
Cd83	Cd83	CD83 molecule	0.369499	Cluster 1	2631
Cd9	Cd9	CD9 molecule	0.330778	Cluster 1	2631
Cdc23	Cdc23	cell division cycle 23	0.112338	Cluster 1	2631
Cdc40	Cdc40	cell division cycle 40	0.0683181	Cluster 1	2631
Cdc42	Cdc42	cell division cycle 42	0.0664653	Cluster 1	2631
Cdc42se2	Cdc42se2	CDC42 small effector 2	0.143473	Cluster 1	2631
Cdk12	Cdk12	cyclin-dependent kinase 12	0.137981	Cluster 1	2631
Cdk13	Cdk13	cyclin-dependent kinase 13	0.158179	Cluster 1	2631
Cdk14	Cdk14	cyclin-dependent kinase 14	0.140904	Cluster 1	2631
Cdk17	Cdk17	cyclin-dependent kinase 17	0.129442	Cluster 1	2631
Cdk19	Cdk19	cyclin-dependent kinase 19	0.143163	Cluster 1	2631
Cdk2	Cdk2	cyclin dependent kinase 2	0.163876	Cluster 1	2631
Cdk9	Cdk9	cyclin-dependent kinase 9	0.0808517	Cluster 1	2631
Cds2	Cds2	CDP-diacylglycerol synthase 2	0.235133	Cluster 1	2631
Cdyl	Cdyl	chromodomain Y-like	0.175619	Cluster 1	2631
Ceacam1	Ceacam1	CEA cell adhesion molecule 1	0.172798	Cluster 1	2631
Cebpz	Cebpz	CCAAT/enhancer binding protein zeta	0.0887655	Cluster 1	2631
Celf1	Celf1	CUGBP, Elav-like family member 1	0.194229	Cluster 1	2631
Celf2	Celf2	CUGBP, Elav-like family member 2	0.13054	Cluster 1	2631
Cenpc	Cenpc	centromere protein C	0.139337	Cluster 1	2631
Cep120	Cep120	centrosomal protein 120	0.0777602	Cluster 1	2631
Cep170	Cep170	centrosomal protein 170	0.161443	Cluster 1	2631
Cep295	Cep295	centrosomal protein 295	0.107139	Cluster 1	2631
Cep350	Cep350	centrosomal protein 350	0.248468	Cluster 1	2631
Cep76	Cep76	centrosomal protein 76	0.186636	Cluster 1	2631
Cep85	Cep85	centrosomal protein 85	0.104648	Cluster 1	2631
Cep85l	Cep85l	centrosomal protein 85-like	0.266087	Cluster 1	2631
Cers2	Cers2	ceramide synthase 2	0.0749522	Cluster 1	2631
Cers5	Cers5	ceramide synthase 5	0.0715819	Cluster 1	2631
Cers6	Cers6	ceramide synthase 6	0.188334	Cluster 1	2631
Cert1	Cert1	ceramide transporter 1	0.125035	Cluster 1	2631
Cflar	Cflar	CASP8 and FADD-like apoptosis regulator	0.119704	Cluster 1	2631
Cggbp1	Cggbp1	CGG triplet repeat binding protein 1	0.154103	Cluster 1	2631
Champ1	Champ1	chromosome alignment maintaining phosphoprotein 1	0.0999765	Cluster 1	2631
Chd1	Chd1	chromodomain helicase DNA binding protein 1	0.13095	Cluster 1	2631
Chd1l	Chd1l	chromodomain helicase DNA binding protein 1-like	0.119726	Cluster 1	2631
Chd2	Chd2	chromodomain helicase DNA binding protein 2	0.121498	Cluster 1	2631
Chd4	Chd4	chromodomain helicase DNA binding protein 4	0.129153	Cluster 1	2631
Chd6	Chd6	chromodomain helicase DNA binding protein 6	0.136187	Cluster 1	2631
Chd7	Chd7	chromodomain helicase DNA binding protein 7	0.166974	Cluster 1	2631
Chd8	Chd8	chromodomain helicase DNA binding protein 8	0.062935	Cluster 1	2631
Cherp	Cherp	calcium homeostasis endoplasmic reticulum protein	0.0610616	Cluster 1	2631
Chfr	Chfr	checkpoint with forkhead and ring finger domains	0.0967409	Cluster 1	2631
Chm	Chm	CHM Rab escort protein	0.226088	Cluster 1	2631
Chrna7	Chrna7	cholinergic receptor nicotinic alpha 7 subunit	0.16372	Cluster 1	2631
Chst1	Chst1	carbohydrate sulfotransferase 1	0.229471	Cluster 1	2631
Chst13	Chst13	carbohydrate sulfotransferase 13	0.493718	Cluster 1	2631
Chst2	Chst2	carbohydrate sulfotransferase 2	0.572071	Cluster 1	2631
Chtop/ENSRNOG00000012760	Chtop	chromatin target of PRMT1	0.0543948	Cluster 1	2631
Chuk	Chuk	component of inhibitor of nuclear factor kappa B kinase complex	0.131818	Cluster 1	2631
Cic	Cic	capicua transcriptional repressor	0.128377	Cluster 1	2631
Clasp1	Clasp1	cytoplasmic linker associated protein 1	0.110484	Cluster 1	2631
Clasp2	Clasp2	cytoplasmic linker associated protein 2	0.0983628	Cluster 1	2631
Clcn7	Clcn7	chloride voltage-gated channel 7	0.0776324	Cluster 1	2631
Cldn12	Cldn12	claudin 12	0.1152	Cluster 1	2631
Cldnd1	Cldnd1	claudin domain containing 1	0.124223	Cluster 1	2631
Clec16a	Clec16a	C-type lectin domain containing 16A	0.129654	Cluster 1	2631
Clec2d2	Clec2d2	C-type lectin domain family 2 member D2	0.283868	Cluster 1	2631
Clec4a2	Clec4a2	C-type lectin domain family 4, member A2	0.35598	Cluster 1	2631
Clic4	Clic4	chloride intracellular channel 4	0.136736	Cluster 1	2631
Clint1	Clint1	clathrin interactor 1	0.10555	Cluster 1	2631
Clip1	Clip1	CAP-GLY domain containing linker protein 1	0.10783	Cluster 1	2631
Cln3	Cln3	CLN3 lysosomal/endosomal transmembrane protein, battenin	0.0722717	Cluster 1	2631
Clock	Clock	clock circadian regulator	0.1426	Cluster 1	2631
Clpb	Clpb	ClpB homolog, mitochondrial AAA ATPase chaperonin	0.124593	Cluster 1	2631
Cltc	Cltc	clathrin heavy chain	0.0968812	Cluster 1	2631
Cmip	Cmip	c-Maf-inducing protein	0.157462	Cluster 1	2631
Cmtm6	Cmtm6	CKLF-like MARVEL transmembrane domain containing 6	0.112856	Cluster 1	2631
Cnbp	Cnbp	CCHC-type zinc finger, nucleic acid binding protein	0.0858754	Cluster 1	2631
Cnn2	Cnn2	calponin 2	0.141469	Cluster 1	2631
Cnnm4	Cnnm4	cyclin and CBS domain divalent metal cation transport mediator 4	0.146227	Cluster 1	2631
Cnot1	Cnot1	CCR4-NOT transcription complex, subunit 1	0.0947237	Cluster 1	2631
Cnot2	Cnot2	CCR4-NOT transcription complex, subunit 2	0.0845022	Cluster 1	2631
Cnot3	Cnot3	CCR4-NOT transcription complex, subunit 3	0.071112	Cluster 1	2631
Cnot4	Cnot4	CCR4-NOT transcription complex, subunit 4	0.0785142	Cluster 1	2631
Cnot6	Cnot6	CCR4-NOT transcription complex, subunit 6	0.15531	Cluster 1	2631
Cnot6l	Cnot6l	CCR4-NOT transcription complex, subunit 6-like	0.189467	Cluster 1	2631
Cnot7	Cnot7	CCR4-NOT transcription complex, subunit 7	0.078802	Cluster 1	2631
Cnot9	Cnot9	CCR4-NOT transcription complex subunit 9	0.0597366	Cluster 1	2631
Cnp	Cnp	2',3'-cyclic nucleotide 3' phosphodiesterase	0.152948	Cluster 1	2631
Cntfr	Cntfr	ciliary neurotrophic factor receptor	0.869635	Cluster 1	2631
Coa5	Coa5	cytochrome C oxidase assembly factor 5	0.126383	Cluster 1	2631
Cog1	Cog1	component of oligomeric golgi complex 1	0.0360882	Cluster 1	2631
Cog2	Cog2	component of oligomeric golgi complex 2	0.0840941	Cluster 1	2631
Col4a3bp	Col4a3bp	collagen type IV alpha 3 binding protein	0.328422	Cluster 1	2631
Col8a1	Col8a1	collagen type VIII alpha 1 chain	0.275488	Cluster 1	2631
Copa	Copa	coatomer protein complex subunit alpha	0.0866333	Cluster 1	2631
Copb1	Copb1	coatomer protein complex, subunit beta 1	0.0743282	Cluster 1	2631
Copg2	Copg2	coatomer protein complex, subunit gamma 2	0.103614	Cluster 1	2631
Cops7a	Cops7a	COP9 signalosome subunit 7A	0.071542	Cluster 1	2631
Cox10	Cox10	cytochrome c oxidase assembly factor heme A:farnesyltransferase COX10	0.142802	Cluster 1	2631
Cox15	Cox15	cytochrome c oxidase assembly homolog COX15	0.112212	Cluster 1	2631
Cpeb4	Cpeb4	cytoplasmic polyadenylation element binding protein 4	0.24164	Cluster 1	2631
Cpg1	Cpg1	candidate plasticity gene 1	0.147108	Cluster 1	2631
Cpne3	Cpne3	copine 3	0.191147	Cluster 1	2631
Cpq	Cpq	carboxypeptidase Q	0.251031	Cluster 1	2631
Cpsf1	Cpsf1	cleavage and polyadenylation specific factor 1	0.0934946	Cluster 1	2631
Cpsf2	Cpsf2	cleavage and polyadenylation specific factor 2	0.125578	Cluster 1	2631
Cpsf6	Cpsf6	cleavage and polyadenylation specific factor 6	0.129902	Cluster 1	2631
Cramp1	Cramp1	cramped chromatin regulator homolog 1	0.1809	Cluster 1	2631
Crat	Crat	carnitine O-acetyltransferase	0.0562401	Cluster 1	2631
Creb1	Creb1	cAMP responsive element binding protein 1	0.152588	Cluster 1	2631
Crebbp	Crebbp	CREB binding protein	0.137673	Cluster 1	2631
Crebzf	Crebzf	CREB/ATF bZIP transcription factor	0.1544	Cluster 1	2631
Creg1	Creg1	cellular repressor of E1A-stimulated genes 1	0.144843	Cluster 1	2631
Crhbp	Crhbp	corticotropin releasing hormone binding protein	0.228181	Cluster 1	2631
Crk	Crk	CRK proto-oncogene, adaptor protein	0.176266	Cluster 1	2631
Crlf3	Crlf3	cytokine receptor-like factor 3	0.134967	Cluster 1	2631
Crp	Crp	C-reactive protein	0.096494	Cluster 1	2631
Crtc1	Crtc1	CREB regulated transcription coactivator 1	0.193913	Cluster 1	2631
Crtc2	Crtc2	CREB regulated transcription coactivator 2	0.0720264	Cluster 1	2631
Crtc3	Crtc3	CREB regulated transcription coactivator 3	0.14763	Cluster 1	2631
Cs	Cs	citrate synthase	0.057497	Cluster 1	2631
Csde1	Csde1	cold shock domain containing E1	0.089142	Cluster 1	2631
Cse1l	Cse1l	chromosome segregation 1 like	0.146725	Cluster 1	2631
Csgalnact2	Csgalnact2	chondroitin sulfate N-acetylgalactosaminyltransferase 2	0.0784878	Cluster 1	2631
Csk	Csk	C-terminal Src kinase	0.119788	Cluster 1	2631
Csnk1a1	Csnk1a1	casein kinase 1, alpha 1	0.0817915	Cluster 1	2631
Csnk1d	Csnk1d	casein kinase 1, delta	0.0627759	Cluster 1	2631
Csnk1e	Csnk1e	casein kinase 1, epsilon	0.110823	Cluster 1	2631
Csnk1g3	Csnk1g3	casein kinase 1, gamma 3	0.184606	Cluster 1	2631
Csnk2a1	Csnk2a1	casein kinase 2 alpha 1	0.136003	Cluster 1	2631
Cstf1	Cstf1	cleavage stimulation factor subunit 1	0.0707436	Cluster 1	2631
Cstf2	Cstf2	cleavage stimulation factor subunit 2	0.128415	Cluster 1	2631
Cstf2t	Cstf2t	cleavage stimulation factor subunit 2, tau variant	0.124068	Cluster 1	2631
Ctbp1	Ctbp1	C-terminal binding protein 1	0.0871401	Cluster 1	2631
Ctbp2	Ctbp2	C-terminal binding protein 2	0.0986734	Cluster 1	2631
Ctcf	Ctcf	CCCTC-binding factor	0.102789	Cluster 1	2631
Ctdp1	Ctdp1	CTD phosphatase subunit 1	0.106788	Cluster 1	2631
Ctdsp1	Ctdsp1	CTD small phosphatase 1	0.0834517	Cluster 1	2631
Ctdsp2	Ctdsp2	CTD small phosphatase 2	0.101725	Cluster 1	2631
Ctdspl2	Ctdspl2	CTD small phosphatase like 2	0.185295	Cluster 1	2631
Ctnnal1	Ctnnal1	catenin alpha-like 1	0.192379	Cluster 1	2631
Ctnnd1	Ctnnd1	catenin delta 1	0.0795503	Cluster 1	2631
Ctps2	Ctps2	CTP synthase 2	0.104892	Cluster 1	2631
Ctr9	Ctr9	CTR9 homolog, Paf1/RNA polymerase II complex component	0.082283	Cluster 1	2631
Ctse	Ctse	cathepsin E	0.29371	Cluster 1	2631
Cul1	Cul1	cullin 1	0.0516366	Cluster 1	2631
Cul3	Cul3	cullin 3	0.0895439	Cluster 1	2631
Cul4a	Cul4a	cullin 4A	0.0682734	Cluster 1	2631
Cwc22	Cwc22	CWC22 spliceosome associated protein homolog	0.0682928	Cluster 1	2631
Cwc25	Cwc25	CWC25 spliceosome-associated protein homolog	0.111628	Cluster 1	2631
Cwf19l1	Cwf19l1	CWF19 like cell cycle control factor 1	0.0845495	Cluster 1	2631
Cwf19l2	Cwf19l2	CWF19 like cell cycle control factor 2	0.151172	Cluster 1	2631
Cxxc1	Cxxc1	CXXC finger protein 1	0.136736	Cluster 1	2631
Cyb561a3	Cyb561a3	cytochrome b561 family, member A3	0.300088	Cluster 1	2631
Cyb5r4	Cyb5r4	cytochrome b5 reductase 4	0.095487	Cluster 1	2631
Cybrd1	Cybrd1	cytochrome b reductase 1	0.255606	Cluster 1	2631
Cyfip2	Cyfip2	cytoplasmic FMR1 interacting protein 2	0.307604	Cluster 1	2631
Cyhr1	Cyhr1	cysteine and histidine rich 1	0.0405593	Cluster 1	2631
Cyld	Cyld	CYLD lysine 63 deubiquitinase	0.152465	Cluster 1	2631
Cyp2r1	Cyp2r1	cytochrome P450, family 2, subfamily r, polypeptide 1	0.449827	Cluster 1	2631
Cyp2u1	Cyp2u1	cytochrome P450, family 2, subfamily u, polypeptide 1	0.128671	Cluster 1	2631
Cyp4f18	Cyp4f18	cytochrome P450, family 4, subfamily f, polypeptide 18	0.165165	Cluster 1	2631
Cyp51	Cyp51	cytochrome P450, family 51	0.207272	Cluster 1	2631
Cysltr1	Cysltr1	cysteinyl leukotriene receptor 1	0.390812	Cluster 1	2631
Cyth1	Cyth1	cytohesin 1	0.109788	Cluster 1	2631
Cytip	Cytip	cytohesin 1 interacting protein	0.223764	Cluster 1	2631
Dag1	Dag1	dystroglycan 1	0.121739	Cluster 1	2631
Daglb	Daglb	diacylglycerol lipase, beta	0.0519384	Cluster 1	2631
Dapp1	Dapp1	dual adaptor of phosphotyrosine and 3-phosphoinositides 1	0.129371	Cluster 1	2631
Dazap1	Dazap1	DAZ associated protein 1	0.113274	Cluster 1	2631
Dazap2	Dazap2	DAZ associated protein 2	0.0703265	Cluster 1	2631
Dbnl	Dbnl	drebrin-like	0.120857	Cluster 1	2631
Dbr1	Dbr1	debranching RNA lariats 1	0.0720797	Cluster 1	2631
Dcaf1	Dcaf1	DDB1 and CUL4 associated factor 1	0.0820524	Cluster 1	2631
Dcaf11	Dcaf11	DDB1 and CUL4 associated factor 11	0.0921762	Cluster 1	2631
Dcaf15	Dcaf15	DDB1 and CUL4 associated factor 15	0.138558	Cluster 1	2631
Dcaf7	Dcaf7	DDB1 and CUL4 associated factor 7	0.0999684	Cluster 1	2631
Dcaf8	Dcaf8	DDB1 and CUL4 associated factor 8	0.0931479	Cluster 1	2631
Dck	Dck	deoxycytidine kinase	0.236429	Cluster 1	2631
Dcp1a	Dcp1a	decapping mRNA 1A	0.100808	Cluster 1	2631
Dctd	Dctd	dCMP deaminase	0.172527	Cluster 1	2631
Dcun1d4	Dcun1d4	defective in cullin neddylation 1 domain containing 4	0.24503	Cluster 1	2631
Dda1	Dda1	DET1 and DDB1 associated 1	0.125506	Cluster 1	2631
Ddb1	Ddb1	damage-specific DNA binding protein 1	0.100276	Cluster 1	2631
Ddhd1	Ddhd1	DDHD domain containing 1	0.0846793	Cluster 1	2631
Ddhd2	Ddhd2	DDHD domain containing 2	0.184088	Cluster 1	2631
Ddx17	Ddx17	DEAD-box helicase 17	0.139822	Cluster 1	2631
Ddx20	Ddx20	DEAD-box helicase 20	0.064437	Cluster 1	2631
Ddx3x	Ddx3x	DEAD-box helicase 3, X-linked	0.117499	Cluster 1	2631
Ddx42	Ddx42	DEAD-box helicase 42	0.0921928	Cluster 1	2631
Ddx46	Ddx46	DEAD-box helicase 46	0.100333	Cluster 1	2631
Ddx5	Ddx5	DEAD-box helicase 5	0.0810222	Cluster 1	2631
Ddx54	Ddx54	DEAD-box helicase 54	0.0963374	Cluster 1	2631
Ddx6	Ddx6	DEAD-box helicase 6	0.209797	Cluster 1	2631
Def6	Def6	DEF6 guanine nucleotide exchange factor	0.164117	Cluster 1	2631
Def8	Def8	differentially expressed in FDCP 8 homolog	0.132944	Cluster 1	2631
Dennd1b	Dennd1b	DENN domain containing 1B	0.278874	Cluster 1	2631
Dennd1c	Dennd1c	DENN domain containing 1C	0.10477	Cluster 1	2631
Dennd4b	Dennd4b	DENN domain containing 4B	0.148137	Cluster 1	2631
Dennd4c	Dennd4c	DENN domain containing 4C	0.149019	Cluster 1	2631
Dennd5a	Dennd5a	DENN domain containing 5A	0.0969077	Cluster 1	2631
Dennd6a	Dennd6a	DENN domain containing 6A	0.109039	Cluster 1	2631
Dennd6b	Dennd6b	DENN domain containing 6B	0.206429	Cluster 1	2631
Depdc5	Depdc5	DEP domain containing 5, GATOR1 subcomplex subunit	0.106716	Cluster 1	2631
Deptor	Deptor	DEP domain containing MTOR-interacting protein	0.285194	Cluster 1	2631
Derl1	Derl1	derlin 1	0.0757097	Cluster 1	2631
Desi2	Desi2	desumoylating isopeptidase 2	0.129593	Cluster 1	2631
Dgcr2	Dgcr2	DiGeorge syndrome critical region gene 2	0.0884206	Cluster 1	2631
Dgkd	Dgkd	diacylglycerol kinase, delta	0.165447	Cluster 1	2631
Dgkh	Dgkh	diacylglycerol kinase, eta	0.223677	Cluster 1	2631
Dgkq	Dgkq	diacylglycerol kinase, theta	0.0973007	Cluster 1	2631
Dhcr24	Dhcr24	24-dehydrocholesterol reductase	0.315096	Cluster 1	2631
Dhps	Dhps	deoxyhypusine synthase	0.0713148	Cluster 1	2631
Dhrs11	Dhrs11	dehydrogenase/reductase 11	0.135273	Cluster 1	2631
Dhx15	Dhx15	DEAH-box helicase 15	0.0902597	Cluster 1	2631
Dhx36	Dhx36	DEAH-box helicase 36	0.127868	Cluster 1	2631
Dhx8	Dhx8	DEAH-box helicase 8	0.0768039	Cluster 1	2631
Dhx9	Dhx9	DExH-box helicase 9	0.0953445	Cluster 1	2631
Diaph1	Diaph1	diaphanous-related formin 1	0.101441	Cluster 1	2631
Dicer1	Dicer1	dicer 1 ribonuclease III	0.0885187	Cluster 1	2631
Dido1	Dido1	death inducer-obliterator 1	0.153913	Cluster 1	2631
Dip2b	Dip2b	disco-interacting protein 2 homolog B	0.149717	Cluster 1	2631
Dis3l2	Dis3l2	DIS3-like 3'-5' exoribonuclease 2	0.149402	Cluster 1	2631
Dlg1	Dlg1	discs large MAGUK scaffold protein 1	0.109433	Cluster 1	2631
Dmtf1	Dmtf1	cyclin D binding myb-like transcription factor 1	0.105391	Cluster 1	2631
Dmxl1	Dmxl1	Dmx-like 1	0.202514	Cluster 1	2631
Dnaaf2	Dnaaf2	dynein, axonemal, assembly factor 2	0.142397	Cluster 1	2631
Dnajb6	Dnajb6	DnaJ heat shock protein family (Hsp40) member B6	0.0727294	Cluster 1	2631
Dnajc13	Dnajc13	DnaJ heat shock protein family (Hsp40) member C13	0.099874	Cluster 1	2631
Dnajc14	Dnajc14	DnaJ heat shock protein family (Hsp40) member C14	0.0889283	Cluster 1	2631
Dnajc5	Dnajc5	DnaJ heat shock protein family (Hsp40) member C5	0.166668	Cluster 1	2631
Dnm2	Dnm2	dynamin 2	0.0576475	Cluster 1	2631
Dnmbp	Dnmbp	dynamin binding protein	0.0868814	Cluster 1	2631
Dnmt3a	Dnmt3a	DNA methyltransferase 3 alpha	0.239001	Cluster 1	2631
Dnmt3b	Dnmt3b	DNA methyltransferase 3 beta	0.266931	Cluster 1	2631
Dock10	Dock10	dedicator of cytokinesis 10	0.237488	Cluster 1	2631
Dock11	Dock11	dedicator of cytokinesis 11	0.16881	Cluster 1	2631
Dock2	Dock2	dedicator of cytokinesis 2	0.0896717	Cluster 1	2631
Dock8	Dock8	dedicator of cytokinesis 8	0.122367	Cluster 1	2631
Dot1l	Dot1l	DOT1 like histone lysine methyltransferase	0.170114	Cluster 1	2631
Dph6	Dph6	diphthamine biosynthesis 6	0.326187	Cluster 1	2631
Dpp8	Dpp8	dipeptidylpeptidase 8	0.120892	Cluster 1	2631
Dpy19l4	Dpy19l4	dpy-19 like 4	0.166917	Cluster 1	2631
Dpysl2	Dpysl2	dihydropyrimidinase-like 2	0.153586	Cluster 1	2631
Dsn1	Dsn1	DSN1 component of MIS12 kinetochore complex	0.231029	Cluster 1	2631
Dstn	Dstn	destrin, actin depolymerizing factor	0.0553129	Cluster 1	2631
Dstyk	Dstyk	dual serine/threonine and tyrosine protein kinase	0.123283	Cluster 1	2631
Dusp16	Dusp16	dual specificity phosphatase 16	0.19446	Cluster 1	2631
Dvl3	Dvl3	dishevelled segment polarity protein 3	0.120322	Cluster 1	2631
Dync1h1	Dync1h1	dynein cytoplasmic 1 heavy chain 1	0.0673682	Cluster 1	2631
Dync1i2	Dync1i2	dynein cytoplasmic 1 intermediate chain 2	0.0699433	Cluster 1	2631
Dyrk1a	Dyrk1a	dual specificity tyrosine phosphorylation regulated kinase 1A	0.131588	Cluster 1	2631
Dyrk2	Dyrk2	dual specificity tyrosine phosphorylation regulated kinase 2	0.215859	Cluster 1	2631
Dzip3	Dzip3	DAZ interacting zinc finger protein 3	0.237711	Cluster 1	2631
E2f4	E2f4	E2F transcription factor 4	0.0851705	Cluster 1	2631
E2f6	E2f6	E2F transcription factor 6	0.136803	Cluster 1	2631
Ebag9	Ebag9	estrogen receptor binding site associated, antigen, 9	0.0976797	Cluster 1	2631
Ecpas	Ecpas	Ecm29 proteasome adaptor and scaffold	0.0515476	Cluster 1	2631
Edaradd	Edaradd	EDAR-associated death domain	0.220873	Cluster 1	2631
Edc4	Edc4	enhancer of mRNA decapping 4	0.0606911	Cluster 1	2631
Edem1	Edem1	ER degradation enhancing alpha-mannosidase like protein 1	0.159218	Cluster 1	2631
Edem3	Edem3	ER degradation enhancing alpha-mannosidase like protein 3	0.217682	Cluster 1	2631
Eea1	Eea1	early endosome antigen 1	0.168959	Cluster 1	2631
Efcab14	Efcab14	EF-hand calcium binding domain 14	0.0751698	Cluster 1	2631
Efhd2	Efhd2	EF-hand domain family, member D2	0.125316	Cluster 1	2631
Efr3a	Efr3a	EFR3 homolog A	0.116801	Cluster 1	2631
Eftud2	Eftud2	elongation factor Tu GTP binding domain containing 2	0.105433	Cluster 1	2631
Ehmt1	Ehmt1	euchromatic histone lysine methyltransferase 1	0.101312	Cluster 1	2631
Ehmt2	Ehmt2	euchromatic histone lysine methyltransferase 2	0.0756237	Cluster 1	2631
Ei24	Ei24	EI24, autophagy associated transmembrane protein	0.0925941	Cluster 1	2631
Eid1	Eid1	EP300 interacting inhibitor of differentiation 1	0.133592	Cluster 1	2631
Eif1ax	Eif1ax	eukaryotic translation initiation factor 1A, X-linked	0.110313	Cluster 1	2631
Eif2ak1	Eif2ak1	eukaryotic translation initiation factor 2 alpha kinase 1	0.0939851	Cluster 1	2631
Eif2ak3	Eif2ak3	eukaryotic translation initiation factor 2 alpha kinase 3	0.118642	Cluster 1	2631
Eif3a	Eif3a	eukaryotic translation initiation factor 3, subunit A	0.0992525	Cluster 1	2631
Eif3j	Eif3j	eukaryotic translation initiation factor 3, subunit J	0.0851167	Cluster 1	2631
Eif4enif1	Eif4enif1	eukaryotic translation initiation factor 4E nuclear import factor 1	0.105617	Cluster 1	2631
Eif4g1	Eif4g1	eukaryotic translation initiation factor 4 gamma, 1	0.0912504	Cluster 1	2631
Eif4g2	Eif4g2	eukaryotic translation initiation factor 4, gamma 2	0.095014	Cluster 1	2631
Eif4g3	Eif4g3	eukaryotic translation initiation factor 4 gamma, 3	0.086894	Cluster 1	2631
Eif4h	Eif4h	eukaryotic translation initiation factor 4H	0.0397135	Cluster 1	2631
Eif5	Eif5	eukaryotic translation initiation factor 5	0.0785111	Cluster 1	2631
Elac1	Elac1	elaC ribonuclease Z 1	0.172578	Cluster 1	2631
Elavl1	Elavl1	ELAV like RNA binding protein 1	0.12938	Cluster 1	2631
Elf1	Elf1	E74 like ETS transcription factor 1	0.128944	Cluster 1	2631
Elf2	Elf2	E74 like ETS transcription factor 2	0.0921535	Cluster 1	2631
Elf4	Elf4	E74 like ETS transcription factor 4	0.182087	Cluster 1	2631
Elk4	Elk4	ETS transcription factor ELK4	0.113426	Cluster 1	2631
Elmo2	Elmo2	engulfment and cell motility 2	0.190662	Cluster 1	2631
Elmod2	Elmod2	ELMO domain containing 2	0.138577	Cluster 1	2631
Elmsan1	Elmsan1	ELM2 and Myb/SANT domain containing 1	0.124353	Cluster 1	2631
Eloa	Eloa	elongin A	0.0705404	Cluster 1	2631
Elp1	Elp1	elongator complex protein 1	0.103173	Cluster 1	2631
Elp2	Elp2	elongator acetyltransferase complex subunit 2	0.0896913	Cluster 1	2631
Emc1	Emc1	ER membrane protein complex subunit 1	0.149647	Cluster 1	2631
Eml3	Eml3	EMAP like 3	0.0917187	Cluster 1	2631
Eml4	Eml4	EMAP like 4	0.168662	Cluster 1	2631
Enho	Enho	energy homeostasis associated	0.318623	Cluster 1	2631
Eogt	Eogt	EGF domain specific O-linked N-acetylglucosamine transferase	0.147086	Cluster 1	2631
Ep300	Ep300	E1A binding protein p300	0.160483	Cluster 1	2631
Ep400	Ep400	E1A binding protein p400	0.101007	Cluster 1	2631
Epb41	Epb41	erythrocyte membrane protein band 4.1	0.147616	Cluster 1	2631
Epb41l5	Epb41l5	erythrocyte membrane protein band 4.1 like 5	0.430251	Cluster 1	2631
Epc1	Epc1	enhancer of polycomb homolog 1	0.0992637	Cluster 1	2631
Epc2	Epc2	enhancer of polycomb homolog 2	0.0991118	Cluster 1	2631
Epg5	Epg5	ectopic P-granules autophagy protein 5 homolog	0.160119	Cluster 1	2631
Ephb6	Ephb6	Eph receptor B6	0.38697	Cluster 1	2631
Epm2aip1	Epm2aip1	EPM2A interacting protein 1	0.133947	Cluster 1	2631
Epn1	Epn1	Epsin 1	0.0501905	Cluster 1	2631
Erbin	Erbin	erbb2 interacting protein	0.180868	Cluster 1	2631
Ercc2	Ercc2	ERCC excision repair 2, TFIIH core complex helicase subunit	0.129361	Cluster 1	2631
Ercc6l2	Ercc6l2	ERCC excision repair 6 like 2	0.0883158	Cluster 1	2631
Erf	Erf	Ets2 repressor factor	0.12671	Cluster 1	2631
Eri1	Eri1	exoribonuclease 1	0.0745261	Cluster 1	2631
Ern1	Ern1	endoplasmic reticulum to nucleus signaling 1	0.141419	Cluster 1	2631
Esco1	Esco1	establishment of sister chromatid cohesion N-acetyltransferase 1	0.126086	Cluster 1	2631
Esyt1	Esyt1	extended synaptotagmin 1	0.141264	Cluster 1	2631
Esyt2	Esyt2	extended synaptotagmin 2	0.21316	Cluster 1	2631
Etaa1	Etaa1	ETAA1 activator of ATR kinase	0.161772	Cluster 1	2631
Etf1	Etf1	eukaryotic translation termination factor 1	0.106456	Cluster 1	2631
Etnk1	Etnk1	ethanolamine kinase 1	0.11767	Cluster 1	2631
Etv3	Etv3	ETS variant transcription factor 3	0.139373	Cluster 1	2631
Etv6	Etv6	ETS variant transcription factor 6	0.175193	Cluster 1	2631
Evi2a	Evi2a	ecotropic viral integration site 2A	0.202869	Cluster 1	2631
Ewsr1	Ewsr1	EWS RNA-binding protein 1	0.0828969	Cluster 1	2631
Exd2	Exd2	exonuclease 3'-5' domain containing 2	0.114805	Cluster 1	2631
Exoc3	Exoc3	exocyst complex component 3	0.073249	Cluster 1	2631
Exoc5	Exoc5	exocyst complex component 5	0.0993868	Cluster 1	2631
Exoc8	Exoc8	exocyst complex component 8	0.105623	Cluster 1	2631
Extl3	Extl3	exostosin-like glycosyltransferase 3	0.20236	Cluster 1	2631
Eya2	Eya2	EYA transcriptional coactivator and phosphatase 2	0.389743	Cluster 1	2631
Ezh1	Ezh1	enhancer of zeste 1 polycomb repressive complex 2 subunit	0.0745684	Cluster 1	2631
Ezr	Ezr	ezrin	0.137042	Cluster 1	2631
F2r	F2r	coagulation factor II (thrombin) receptor	0.241031	Cluster 1	2631
F8	F8	coagulation factor VIII	0.114311	Cluster 1	2631
Faf2	Faf2	Fas associated factor family member 2	0.0960577	Cluster 1	2631
Fam102b	Fam102b	family with sequence similarity 102, member B	0.275808	Cluster 1	2631
Fam107b	Fam107b	family with sequence similarity 107, member B	0.245038	Cluster 1	2631
Fam117b	Fam117b	family with sequence similarity 117, member B	0.1291	Cluster 1	2631
Fam120a	Fam120a	family with sequence similarity 120A	0.13456	Cluster 1	2631
Fam126a	Fam126a	family with sequence similarity 126, member A	0.317544	Cluster 1	2631
Fam13b	Fam13b	family with sequence similarity 13, member B	0.129266	Cluster 1	2631
Fam160b1	Fam160b1	family with sequence similarity 160, member B1	0.1771	Cluster 1	2631
Fam168b	Fam168b	family with sequence similarity 168, member B	0.104459	Cluster 1	2631
Fam169b	Fam169b	family with sequence similarity 169, member B	0.301606	Cluster 1	2631
Fam208a	Fam208a	family with sequence similarity 208, member A	0.177568	Cluster 1	2631
Fam208b	Fam208b	family with sequence similarity 208, member B	0.228939	Cluster 1	2631
Fam20b	Fam20b	FAM20B, glycosaminoglycan xylosylkinase	0.120051	Cluster 1	2631
Fam210a	Fam210a	family with sequence similarity 210, member A	0.146469	Cluster 1	2631
Fam210b	Fam210b	family with sequence similarity 210, member B	0.156079	Cluster 1	2631
Fam214b	Fam214b	family with sequence similarity 214, member B	0.100873	Cluster 1	2631
Fam219b	Fam219b	family with sequence similarity 219, member B	0.0954933	Cluster 1	2631
Fam35a	Fam35a	family with sequence similarity 35, member A	0.562856	Cluster 1	2631
Fam3a	Fam3a	family with sequence similarity 3, member A	0.104685	Cluster 1	2631
Fam49b	Fam49b	family with sequence similarity 49, member B	0.134852	Cluster 1	2631
Fam53a	Fam53a	family with sequence similarity 53, member A	0.126125	Cluster 1	2631
Fam53c	Fam53c	family with sequence similarity 53, member C	0.126144	Cluster 1	2631
Fam65b	Fam65b	family with sequence similarity 65, member B	0.351374	Cluster 1	2631
Fam76a	Fam76a	family with sequence similarity 76, member A	0.156562	Cluster 1	2631
Fam76b	Fam76b	family with sequence similarity 76, member B	0.116135	Cluster 1	2631
Fam91a1	Fam91a1	family with sequence similarity 91, member A1	0.082321	Cluster 1	2631
Far1	Far1	fatty acyl CoA reductase 1	0.173133	Cluster 1	2631
Fastkd5	Fastkd5	FAST kinase domains 5	0.149638	Cluster 1	2631
Fbln7	Fbln7	fibulin 7	0.460668	Cluster 1	2631
Fbrs	Fbrs	fibrosin	0.0913895	Cluster 1	2631
Fbxl3	Fbxl3	F-box and leucine-rich repeat protein 3	0.0800112	Cluster 1	2631
Fbxo25	Fbxo25	F-box protein 25	0.135175	Cluster 1	2631
Fbxo3	Fbxo3	F-box protein 3	0.10631	Cluster 1	2631
Fbxo30	Fbxo30	F-box protein 30	0.183353	Cluster 1	2631
Fbxo32	Fbxo32	F-box protein 32	0.194133	Cluster 1	2631
Fbxo33	Fbxo33	F-box protein 33	0.125034	Cluster 1	2631
Fbxo38	Fbxo38	F-box protein 38	0.0747134	Cluster 1	2631
Fbxo42	Fbxo42	F-box protein 42	0.122865	Cluster 1	2631
Fbxw11	Fbxw11	F-box and WD repeat domain containing 11	0.094891	Cluster 1	2631
Fbxw5	Fbxw5	F-box and WD repeat domain containing 5	0.0767256	Cluster 1	2631
Fcho2	Fcho2	FCH and mu domain containing endocytic adaptor 2	0.116531	Cluster 1	2631
Fchsd2	Fchsd2	FCH and double SH3 domains 2	0.208343	Cluster 1	2631
Fcrl5	Fcrl5	Fc receptor-like 5	0.616604	Cluster 1	2631
Fcrla	Fcrla	Fc receptor-like A	0.598293	Cluster 1	2631
Fdft1	Fdft1	farnesyl diphosphate farnesyl transferase 1	0.292496	Cluster 1	2631
Fdps	Fdps	farnesyl diphosphate synthase	0.149589	Cluster 1	2631
Fem1c	Fem1c	fem-1 homolog C	0.130779	Cluster 1	2631
Fgd3	Fgd3	FYVE, RhoGEF and PH domain containing 3	0.108621	Cluster 1	2631
Fgf22	Fgf22	fibroblast growth factor 22	0.291832	Cluster 1	2631
Fgr	Fgr	FGR proto-oncogene, Src family tyrosine kinase	0.168801	Cluster 1	2631
Fhdc1	Fhdc1	FH2 domain containing 1	0.303712	Cluster 1	2631
Fitm2	Fitm2	fat storage-inducing transmembrane protein 2	0.115235	Cluster 1	2631
Fkbp11	Fkbp11	FKBP prolyl isomerase 11	0.0845921	Cluster 1	2631
Fkrp	Fkrp	fukutin related protein	0.11955	Cluster 1	2631
Fktn	Fktn	fukutin	0.126879	Cluster 1	2631
Fli1	Fli1	Fli-1 proto-oncogene, ETS transcription factor	0.118286	Cluster 1	2631
Flii	Flii	FLII, actin remodeling protein	0.0743862	Cluster 1	2631
Flna	Flna	filamin A	0.119252	Cluster 1	2631
Flt3lg	Flt3lg	fms-related tyrosine kinase 3 ligand	0.153124	Cluster 1	2631
Flvcr1	Flvcr1	feline leukemia virus subgroup C cellular receptor 1	0.394535	Cluster 1	2631
Flvcr2	Flvcr2	feline leukemia virus subgroup C cellular receptor family, member 2	0.257966	Cluster 1	2631
Fmnl2	Fmnl2	formin-like 2	0.164366	Cluster 1	2631
Fmr1	Fmr1	FMRP translational regulator 1	0.156374	Cluster 1	2631
Fn1	Fn1	fibronectin 1	0.158463	Cluster 1	2631
Fnbp1	Fnbp1	formin binding protein 1	0.173583	Cluster 1	2631
Fnbp1l	Fnbp1l	formin binding protein 1-like	0.280446	Cluster 1	2631
Fndc3a	Fndc3a	fibronectin type III domain containing 3a	0.15899	Cluster 1	2631
Fndc3b	Fndc3b	fibronectin type III domain containing 3B	0.265942	Cluster 1	2631
Fnip2	Fnip2	folliculin interacting protein 2	0.20854	Cluster 1	2631
Focad	Focad	focadhesin	0.0908517	Cluster 1	2631
Foxj2	Foxj2	forkhead box J2	0.121391	Cluster 1	2631
Foxj3	Foxj3	forkhead box J3	0.0990067	Cluster 1	2631
Foxk1	Foxk1	forkhead box K1	0.181523	Cluster 1	2631
Foxn2	Foxn2	forkhead box N2	0.145617	Cluster 1	2631
Foxo1	Foxo1	forkhead box O1	0.202614	Cluster 1	2631
Foxo3	Foxo3	forkhead box O3	0.187513	Cluster 1	2631
Foxo4	Foxo4	forkhead box O4	0.0702981	Cluster 1	2631
Foxp1	Foxp1	forkhead box P1	0.173143	Cluster 1	2631
Frmd8	Frmd8	FERM domain containing 8	0.105921	Cluster 1	2631
Frs2	Frs2	fibroblast growth factor receptor substrate 2	0.139012	Cluster 1	2631
Fryl	Fryl	FRY like transcription coactivator	0.158844	Cluster 1	2631
Fubp3	Fubp3	far upstream element binding protein 3	0.134869	Cluster 1	2631
Fundc1	Fundc1	FUN14 domain containing 1	0.100788	Cluster 1	2631
Fundc2	Fundc2	FUN14 domain containing 2	0.100211	Cluster 1	2631
Furin	Furin	furin (paired basic amino acid cleaving enzyme)	0.138927	Cluster 1	2631
Fut11	Fut11	fucosyltransferase 11	0.18577	Cluster 1	2631
Fut4	Fut4	fucosyltransferase 4	0.133608	Cluster 1	2631
Fut8	Fut8	fucosyltransferase 8	0.152332	Cluster 1	2631
Fv1	Fv1	Friend virus susceptibility 1	0.164972	Cluster 1	2631
Fxr2	Fxr2	FMR1 autosomal homolog 2	0.0789018	Cluster 1	2631
Fyb	Fyb	FYN binding protein	0.417451	Cluster 1	2631
Fyb1	Fyb1	FYN binding protein 1	0.126507	Cluster 1	2631
Fyco1	Fyco1	FYVE and coiled-coil domain containing 1	0.10216	Cluster 1	2631
Fyn	Fyn	FYN proto-oncogene, Src family tyrosine kinase	0.0960679	Cluster 1	2631
Fzd8	Fzd8	frizzled class receptor 8	0.118407	Cluster 1	2631
G2e3	G2e3	G2/M-phase specific E3 ubiquitin protein ligase	0.168615	Cluster 1	2631
G3bp2	G3bp2	G3BP stress granule assembly factor 2	0.143943	Cluster 1	2631
G6pd	G6pd	glucose-6-phosphate dehydrogenase	0.067938	Cluster 1	2631
Gabbr1	Gabbr1	gamma-aminobutyric acid type B receptor subunit 1	0.198985	Cluster 1	2631
Gabpa	Gabpa	GA binding protein transcription factor subunit alpha	0.148369	Cluster 1	2631
Gabpb1	Gabpb1	GA binding protein transcription factor subunit beta 1	0.125916	Cluster 1	2631
Gak	Gak	cyclin G associated kinase	0.056639	Cluster 1	2631
Galns	Galns	galactosamine (N-acetyl)-6-sulfatase	0.139575	Cluster 1	2631
Galnt10	Galnt10	polypeptide N-acetylgalactosaminyltransferase 10	0.12902	Cluster 1	2631
Ganab	Ganab	glucosidase II alpha subunit	0.0636279	Cluster 1	2631
Gask1b	Gask1b	golgi associated kinase 1B	0.109947	Cluster 1	2631
Gatad1	Gatad1	GATA zinc finger domain containing 1	0.107023	Cluster 1	2631
Gatad2a	Gatad2a	GATA zinc finger domain containing 2A	0.158742	Cluster 1	2631
Gatad2b	Gatad2b	GATA zinc finger domain containing 2B	0.210416	Cluster 1	2631
Gba	Gba	glucosylceramidase beta	0.0524666	Cluster 1	2631
Gba2	Gba2	glucosylceramidase beta 2	0.10076	Cluster 1	2631
Gbf1	Gbf1	golgi brefeldin A resistant guanine nucleotide exchange factor 1	0.0790495	Cluster 1	2631
Gcc1	Gcc1	GRIP and coiled-coil domain containing 1	0.146506	Cluster 1	2631
Gcc2	Gcc2	GRIP and coiled-coil domain containing 2	0.0870638	Cluster 1	2631
Gcn1	Gcn1	GCN1 activator of EIF2AK4	0.114717	Cluster 1	2631
Gcnt1	Gcnt1	glucosaminyl (N-acetyl) transferase 1	0.365052	Cluster 1	2631
Gda	Gda	guanine deaminase	0.186042	Cluster 1	2631
Gdap2	Gdap2	ganglioside-induced differentiation-associated-protein 2	0.146311	Cluster 1	2631
Gdi2	Gdi2	GDP dissociation inhibitor 2	0.0494333	Cluster 1	2631
Gfod1	Gfod1	glucose-fructose oxidoreductase domain containing 1	0.457344	Cluster 1	2631
Ggh	Ggh	gamma-glutamyl hydrolase	0.288212	Cluster 1	2631
Ggps1	Ggps1	geranylgeranyl diphosphate synthase 1	0.0958277	Cluster 1	2631
Gid8	Gid8	GID complex subunit 8 homolog	0.0825862	Cluster 1	2631
Gigyf1	Gigyf1	GRB10 interacting GYF protein 1	0.122025	Cluster 1	2631
Gigyf2	Gigyf2	GRB10 interacting GYF protein 2	0.0912505	Cluster 1	2631
Git2	Git2	GIT ArfGAP 2	0.0839274	Cluster 1	2631
Gla	Gla	galactosidase, alpha	0.111395	Cluster 1	2631
Glcci1	Glcci1	glucocorticoid induced 1	0.159043	Cluster 1	2631
Glce	Glce	glucuronic acid epimerase	0.128364	Cluster 1	2631
Gle1	Gle1	GLE1 RNA export mediator	0.125164	Cluster 1	2631
Glg1	Glg1	golgi glycoprotein 1	0.0919933	Cluster 1	2631
Glipr2	Glipr2	GLI pathogenesis-related 2	0.249874	Cluster 1	2631
Glod5	Glod5	glyoxalase domain containing 5	1.01856	Cluster 1	2631
Gls	Gls	glutaminase	0.159432	Cluster 1	2631
Gltp	Gltp	glycolipid transfer protein	0.0923907	Cluster 1	2631
Glyr1	Glyr1	glyoxylate reductase 1 homolog	0.0575045	Cluster 1	2631
Gmeb1	Gmeb1	glucocorticoid modulatory element binding protein 1	0.0741467	Cluster 1	2631
Gmip	Gmip	Gem-interacting protein	0.0648036	Cluster 1	2631
Gna13	Gna13	G protein subunit alpha 13	0.163089	Cluster 1	2631
Gnl3l	Gnl3l	G protein nucleolar 3 like	0.14239	Cluster 1	2631
Gnptab	Gnptab	N-acetylglucosamine-1-phosphate transferase subunits alpha and beta	0.155031	Cluster 1	2631
Golga4	Golga4	golgin A4	0.0759633	Cluster 1	2631
Golga7	Golga7	golgin A7	0.0723492	Cluster 1	2631
Golim4	Golim4	golgi integral membrane protein 4	0.141712	Cluster 1	2631
Golph3	Golph3	golgi phosphoprotein 3	0.122403	Cluster 1	2631
Golt1b	Golt1b	golgi transport 1B	0.112431	Cluster 1	2631
Gon4l	Gon4l	gon-4 like	0.111736	Cluster 1	2631
Gopc	Gopc	golgi associated PDZ and coiled-coil motif containing	0.0778763	Cluster 1	2631
Gosr1	Gosr1	golgi SNAP receptor complex member 1	0.0976798	Cluster 1	2631
Gpatch2l	Gpatch2l	G patch domain containing 2-like	0.111387	Cluster 1	2631
Gpbp1l1	Gpbp1l1	GC-rich promoter binding protein 1-like 1	0.0897399	Cluster 1	2631
Gpd1l	Gpd1l	glycerol-3-phosphate dehydrogenase 1-like	0.0928287	Cluster 1	2631
Gpkow	Gpkow	G patch domain and KOW motifs	0.103469	Cluster 1	2631
Gpr108	Gpr108	G protein-coupled receptor 108	0.0530083	Cluster 1	2631
Gpr132	Gpr132	G protein-coupled receptor 132	0.383467	Cluster 1	2631
Gpr160	Gpr160	G protein-coupled receptor 160	0.200094	Cluster 1	2631
Gpr89b	Gpr89b	G protein-coupled receptor 89B	0.0790626	Cluster 1	2631
Gramd1a	Gramd1a	GRAM domain containing 1A	0.0790771	Cluster 1	2631
Gramd4	Gramd4	GRAM domain containing 4	0.144667	Cluster 1	2631
Grb2	Grb2	growth factor receptor bound protein 2	0.0806179	Cluster 1	2631
Grk2	Grk2	G protein-coupled receptor kinase 2	0.113633	Cluster 1	2631
Grk3	Grk3	G protein-coupled receptor kinase 3	0.186383	Cluster 1	2631
Grk6	Grk6	G protein-coupled receptor kinase 6	0.118648	Cluster 1	2631
Grpel2	Grpel2	GrpE-like 2, mitochondrial	0.108372	Cluster 1	2631
Gse1	Gse1	Gse1 coiled-coil protein	0.148808	Cluster 1	2631
Gsg2	Gsg2	germ cell associated 2 (haspin)	0.174997	Cluster 1	2631
Gsk3a	Gsk3a	glycogen synthase kinase 3 alpha	0.0845283	Cluster 1	2631
Gsk3b	Gsk3b	glycogen synthase kinase 3 beta	0.156073	Cluster 1	2631
Gsn	Gsn	gelsolin	0.204336	Cluster 1	2631
Gtf2a1	Gtf2a1	general transcription factor 2A subunit 1	0.167661	Cluster 1	2631
Gtf3c1	Gtf3c1	general transcription factor IIIC subunit 1	0.0609297	Cluster 1	2631
Gtf3c2	Gtf3c2	general transcription factor IIIC subunit 2	0.0920512	Cluster 1	2631
Gtf3c3	Gtf3c3	general transcription factor IIIC subunit 3	0.134364	Cluster 1	2631
Gtf3c4	Gtf3c4	general transcription factor IIIC subunit 4	0.0713831	Cluster 1	2631
Gtpbp1	Gtpbp1	GTP binding protein 1	0.126179	Cluster 1	2631
Gucd1	Gucd1	guanylyl cyclase domain containing 1	0.245253	Cluster 1	2631
Gvin1	Gvin1	GTPase, very large interferon inducible 1	0.203362	Cluster 1	2631
Gxylt1	Gxylt1	glucoside xylosyltransferase 1	0.137798	Cluster 1	2631
Haspin	Haspin	histone H3 associated protein kinase	0.174997	Cluster 1	2631
Haus5	Haus5	HAUS augmin-like complex, subunit 5	0.104451	Cluster 1	2631
Haus6	Haus6	family with sequence similarity 29, member A	0.199503	Cluster 1	2631
Hccs	Hccs	holocytochrome c synthase	0.156548	Cluster 1	2631
Hcfc1	Hcfc1	host cell factor C1	0.14159	Cluster 1	2631
Hck	Hck	HCK proto-oncogene, Src family tyrosine kinase	0.15623	Cluster 1	2631
Hdac4	Hdac4	histone deacetylase 4	0.201758	Cluster 1	2631
Hdac6	Hdac6	histone deacetylase 6	0.108397	Cluster 1	2631
Hdac9	Hdac9	histone deacetylase 9	0.44385	Cluster 1	2631
Hdhd5	Hdhd5	haloacid dehalogenase like hydrolase domain containing 5	0.0862104	Cluster 1	2631
Heatr5a	Heatr5a	HEAT repeat containing 5A	0.120736	Cluster 1	2631
Heatr5b	Heatr5b	HEAT repeat containing 5B	0.132921	Cluster 1	2631
Heca	Heca	hdc homolog, cell cycle regulator	0.123132	Cluster 1	2631
Hectd1	Hectd1	HECT domain E3 ubiquitin protein ligase 1	0.113356	Cluster 1	2631
Hectd3	Hectd3	HECT domain E3 ubiquitin protein ligase 3	0.089196	Cluster 1	2631
Hectd4	Hectd4	HECT domain E3 ubiquitin protein ligase 4	0.137514	Cluster 1	2631
Helz	Helz	helicase with zinc finger	0.110892	Cluster 1	2631
Herc1	Herc1	HECT and RLD domain containing E3 ubiquitin protein ligase family member 1	0.166232	Cluster 1	2631
Herc2	Herc2	HECT and RLD domain containing E3 ubiquitin protein ligase 2	0.128006	Cluster 1	2631
Herc3	Herc3	HECT and RLD domain containing E3 ubiquitin protein ligase 3	0.202838	Cluster 1	2631
Herpud2	Herpud2	HERPUD family member 2	0.0998059	Cluster 1	2631
Hgf	Hgf	hepatocyte growth factor	0.173202	Cluster 1	2631
Hgs	Hgs	hepatocyte growth factor-regulated tyrosine kinase substrate	0.0466631	Cluster 1	2631
Hiatl3	Hiatl3	hippocampus abundant transcript-like 3	0.158331	Cluster 1	2631
Hic2	Hic2	HIC ZBTB transcriptional repressor 2	0.15275	Cluster 1	2631
Hipk1	Hipk1	homeodomain interacting protein kinase 1	0.133847	Cluster 1	2631
Hipk3	Hipk3	homeodomain interacting protein kinase 3	0.260944	Cluster 1	2631
Hira	Hira	histone cell cycle regulator	0.126573	Cluster 1	2631
Hist2h2be	Hist2h2be	histone cluster 2 H2B family member E	0.223388	Cluster 1	2631
Hivep1	Hivep1	HIVEP zinc finger 1	0.147907	Cluster 1	2631
Hivep2	Hivep2	human immunodeficiency virus type I enhancer binding protein 2	0.146611	Cluster 1	2631
Hltf	Hltf	helicase-like transcription factor	0.0807405	Cluster 1	2631
Hmga1	Hmga1	high mobility group AT-hook 1	0.14884	Cluster 1	2631
Hmgcr	Hmgcr	3-hydroxy-3-methylglutaryl-CoA reductase	0.197883	Cluster 1	2631
Hmgcs1	Hmgcs1	3-hydroxy-3-methylglutaryl-CoA synthase 1	0.291745	Cluster 1	2631
Hmgn3	Hmgn3	high mobility group nucleosomal binding domain 3	0.339032	Cluster 1	2631
Hnrnpd	Hnrnpd	heterogeneous nuclear ribonucleoprotein D	0.117666	Cluster 1	2631
Hnrnpf	Hnrnpf	heterogeneous nuclear ribonucleoprotein F	0.0878127	Cluster 1	2631
Hnrnph1	Hnrnph1	heterogeneous nuclear ribonucleoprotein H1	0.104909	Cluster 1	2631
Hnrnph2	Hnrnph2	heterogeneous nuclear ribonucleoprotein H2	0.104569	Cluster 1	2631
Hnrnpk	Hnrnpk	heterogeneous nuclear ribonucleoprotein K	0.0803702	Cluster 1	2631
Hnrnpll	Hnrnpll	heterogeneous nuclear ribonucleoprotein L-like	0.0964518	Cluster 1	2631
Hnrnpr	Hnrnpr	heterogeneous nuclear ribonucleoprotein R	0.109347	Cluster 1	2631
Hnrnpu	Hnrnpu	heterogeneous nuclear ribonucleoprotein U	0.0723564	Cluster 1	2631
Hnrnpul1	Hnrnpul1	heterogeneous nuclear ribonucleoprotein U-like 1	0.0931827	Cluster 1	2631
Hnrnpul2	Hnrnpul2	heterogeneous nuclear ribonucleoprotein U-like 2	0.0909885	Cluster 1	2631
Hoga1	Hoga1	4-hydroxy-2-oxoglutarate aldolase 1	0.230108	Cluster 1	2631
Hp1bp3	Hp1bp3	heterochromatin protein 1, binding protein 3	0.0920317	Cluster 1	2631
Hps5	Hps5	HPS5, biogenesis of lysosomal organelles complex 2 subunit 2	0.0693949	Cluster 1	2631
Hps6	Hps6	HPS6, biogenesis of lysosomal organelles complex 2 subunit 3	0.148934	Cluster 1	2631
Hr	Hr	HR, lysine demethylase and nuclear receptor corepressor	0.719503	Cluster 1	2631
Hs3st3b1	Hs3st3b1	heparan sulfate-glucosamine 3-sulfotransferase 3B1	0.30462	Cluster 1	2631
Hsd17b1	Hsd17b1	hydroxysteroid (17-beta) dehydrogenase 1	0.159565	Cluster 1	2631
Hsf4	Hsf4	heat shock transcription factor 4	0.227452	Cluster 1	2631
Hspa13	Hspa13	heat shock protein family A (Hsp70) member 13	0.125259	Cluster 1	2631
Htt	Htt	huntingtin	0.124975	Cluster 1	2631
Huwe1	Huwe1	HECT, UBA and WWE domain containing E3 ubiquitin protein ligase 1	0.152789	Cluster 1	2631
Hvcn1	Hvcn1	hydrogen voltage-gated channel 1	0.0514575	Cluster 1	2631
Iars2	Iars2	isoleucyl-tRNA synthetase 2, mitochondrial	0.0693749	Cluster 1	2631
Ibtk	Ibtk	inhibitor of Bruton tyrosine kinase	0.0801947	Cluster 1	2631
Ice1	Ice1	interactor of little elongation complex ELL subunit 1	0.105507	Cluster 1	2631
Ice2	Ice2	interactor of little elongation complex ELL subunit 2	0.110289	Cluster 1	2631
Ick	Ick	intestinal cell kinase	0.104863	Cluster 1	2631
Ids	Ids	iduronate 2-sulfatase	0.313724	Cluster 1	2631
Igf1r	Igf1r	insulin-like growth factor 1 receptor	0.268173	Cluster 1	2631
Igf2r	Igf2r	insulin-like growth factor 2 receptor	0.141782	Cluster 1	2631
Ighm	Ighm	immunoglobulin heavy constant mu	0.550391	Cluster 1	2631
Ikbkb	Ikbkb	inhibitor of nuclear factor kappa B kinase subunit beta	0.0614993	Cluster 1	2631
Ikbkg	Ikbkg	inhibitor of nuclear factor kappa B kinase regulatory subunit gamma	0.155714	Cluster 1	2631
Ikzf1	Ikzf1	IKAROS family zinc finger 1	0.217576	Cluster 1	2631
Ikzf3	Ikzf3	IKAROS family zinc finger 3	0.270967	Cluster 1	2631
Il16	Il16	interleukin 16	0.197547	Cluster 1	2631
Il17ra	Il17ra	interleukin 17 receptor A	0.0694715	Cluster 1	2631
Il1rap	Il1rap	interleukin 1 receptor accessory protein	0.154664	Cluster 1	2631
Il1rn	Il1rn	interleukin 1 receptor antagonist	0.142917	Cluster 1	2631
Il2rg	Il2rg	interleukin 2 receptor subunit gamma	0.16231	Cluster 1	2631
Il33	Il33	interleukin 33	0.319353	Cluster 1	2631
Il4i1	Il4i1	interleukin 4 induced 1	0.28199	Cluster 1	2631
Il5ra	Il5ra	interleukin 5 receptor subunit alpha	0.315991	Cluster 1	2631
Il6r	Il6r	interleukin 6 receptor	0.136476	Cluster 1	2631
Il7r/294797	Il7r	interleukin 7 receptor	0.599418	Cluster 1	2631
Il9r	Il9r	interleukin 9 receptor	0.124731	Cluster 1	2631
Ilf3	Ilf3	interleukin enhancer binding factor 3	0.081704	Cluster 1	2631
Impact	Impact	impact RWD domain protein	0.157347	Cluster 1	2631
Impad1/ENSRNOG00000046647	Impad1	inositol monophosphatase domain containing 1	0.16145	Cluster 1	2631
Impdh2	Impdh2	inosine monophosphate dehydrogenase 2	0.0685777	Cluster 1	2631
Inpp4a	Inpp4a	inositol polyphosphate-4-phosphatase type I A	0.177692	Cluster 1	2631
Inpp5d	Inpp5d	inositol polyphosphate-5-phosphatase D	0.104494	Cluster 1	2631
Inppl1	Inppl1	inositol polyphosphate phosphatase-like 1	0.0975584	Cluster 1	2631
Ints1	Ints1	integrator complex subunit 1	0.102968	Cluster 1	2631
Ints2	Ints2	integrator complex subunit 2	0.227606	Cluster 1	2631
Ints4	Ints4	integrator complex subunit 4	0.0493909	Cluster 1	2631
Ints6l	Ints6l	integrator complex subunit 6 like	0.204011	Cluster 1	2631
Ints7	Ints7	integrator complex subunit 7	0.185122	Cluster 1	2631
Ip6k1	Ip6k1	inositol hexakisphosphate kinase 1	0.0777422	Cluster 1	2631
Ipmk	Ipmk	inositol polyphosphate multikinase	0.162671	Cluster 1	2631
Ipo5	Ipo5	importin 5	0.066005	Cluster 1	2631
Ipo9	Ipo9	importin 9	0.0939772	Cluster 1	2631
Iqgap1	Iqgap1	IQ motif containing GTPase activating protein 1	0.105891	Cluster 1	2631
Iqsec1	Iqsec1	IQ motif and Sec7 domain ArfGEF 1	0.158492	Cluster 1	2631
Irak1	Irak1	interleukin-1 receptor-associated kinase 1	0.0683039	Cluster 1	2631
Ireb2	Ireb2	iron responsive element binding protein 2	0.164647	Cluster 1	2631
Irf6	Irf6	interferon regulatory factor 6	0.413996	Cluster 1	2631
Isoc1	Isoc1	isochorismatase domain containing 1	0.255018	Cluster 1	2631
Ist1	Ist1	IST1 factor associated with ESCRT-III	0.0673971	Cluster 1	2631
Itch	Itch	itchy E3 ubiquitin protein ligase	0.159464	Cluster 1	2631
Itga4	Itga4	integrin subunit alpha 4	0.219154	Cluster 1	2631
Itgav	Itgav	integrin subunit alpha V	0.203537	Cluster 1	2631
Itgb1	Itgb1	integrin subunit beta 1	0.078131	Cluster 1	2631
Itgb2	Itgb2	integrin subunit beta 2	0.101298	Cluster 1	2631
Itpk1	Itpk1	inositol-tetrakisphosphate 1-kinase	0.138161	Cluster 1	2631
Itpkb	Itpkb	inositol-trisphosphate 3-kinase B	0.187137	Cluster 1	2631
Itpr2	Itpr2	inositol 1,4,5-trisphosphate receptor, type 2	0.177028	Cluster 1	2631
Itprid2	Itprid2	ITPR interacting domain containing 2	0.101476	Cluster 1	2631
Itsn2	Itsn2	intersectin 2	0.12795	Cluster 1	2631
Ivns1abp	Ivns1abp	influenza virus NS1A binding protein	0.12601	Cluster 1	2631
Jak1	Jak1	Janus kinase 1	0.114256	Cluster 1	2631
Jak2	Jak2	Janus kinase 2	0.144887	Cluster 1	2631
Jaml	Jaml	junction adhesion molecule like	0.286242	Cluster 1	2631
Jarid2	Jarid2	jumonji and AT-rich interaction domain containing 2	0.238137	Cluster 1	2631
Jkamp	Jkamp	JNK1/MAPK8-associated membrane protein	0.0939951	Cluster 1	2631
Jmjd1c	Jmjd1c	jumonji domain containing 1C	0.14615	Cluster 1	2631
Jmy	Jmy	junction mediating and regulatory protein, p53 cofactor	0.280929	Cluster 1	2631
Jrkl	Jrkl	JRK-like	0.132107	Cluster 1	2631
Jund	Jund	JunD proto-oncogene, AP-1 transcription factor subunit	0.17634	Cluster 1	2631
Jup	Jup	junction plakoglobin	0.244252	Cluster 1	2631
Kansl1	Kansl1	KAT8 regulatory NSL complex subunit 1	0.16796	Cluster 1	2631
Kansl3	Kansl3	KAT8 regulatory NSL complex subunit 3	0.0653417	Cluster 1	2631
Kat6a	Kat6a	lysine acetyltransferase 6A	0.195809	Cluster 1	2631
Kat6b	Kat6b	lysine acetyltransferase 6B	0.186894	Cluster 1	2631
Kat7	Kat7	lysine acetyltransferase 7	0.0821232	Cluster 1	2631
Kbtbd11	Kbtbd11	kelch repeat and BTB domain containing 11	0.459581	Cluster 1	2631
Kbtbd2	Kbtbd2	kelch repeat and BTB domain containing 2	0.0968265	Cluster 1	2631
Kbtbd8	Kbtbd8	kelch repeat and BTB domain containing 8	0.243155	Cluster 1	2631
Kcna3	Kcna3	potassium voltage-gated channel subfamily A member 3	0.284081	Cluster 1	2631
Kcnab2	Kcnab2	potassium voltage-gated channel subfamily A regulatory beta subunit 2	0.101782	Cluster 1	2631
Kctd10	Kctd10	potassium channel tetramerization domain containing 10	0.0685477	Cluster 1	2631
Kctd12	Kctd12	potassium channel tetramerization domain containing 12	0.143432	Cluster 1	2631
Kctd17	Kctd17	potassium channel tetramerization domain containing 17	0.506038	Cluster 1	2631
Kctd20	Kctd20	potassium channel tetramerization domain containing 20	0.210355	Cluster 1	2631
Kctd21	Kctd21	potassium channel tetramerization domain containing 21	0.130665	Cluster 1	2631
Kdm1b	Kdm1b	lysine demethylase 1B	0.140277	Cluster 1	2631
Kdm2a	Kdm2a	lysine demethylase 2A	0.108575	Cluster 1	2631
Kdm2b	Kdm2b	lysine demethylase 2B	0.140693	Cluster 1	2631
Kdm3a	Kdm3a	lysine demethylase 3A	0.112418	Cluster 1	2631
Kdm3b	Kdm3b	lysine demethylase 3B	0.121819	Cluster 1	2631
Kdm4a	Kdm4a	lysine demethylase 4A	0.0944705	Cluster 1	2631
Kdm4b	Kdm4b	lysine demethylase 4B	0.140845	Cluster 1	2631
Kdm4c	Kdm4c	lysine demethylase 4C	0.0874064	Cluster 1	2631
Kdm5a	Kdm5a	lysine demethylase 5A	0.158388	Cluster 1	2631
Kdm5b	Kdm5b	lysine demethylase 5B	0.16567	Cluster 1	2631
Kdm6b	Kdm6b	lysine demethylase 6B	0.206096	Cluster 1	2631
Kdsr	Kdsr	3-ketodihydrosphingosine reductase	0.113418	Cluster 1	2631
Khdc4	Khdc4	KH domain containing 4, pre-mRNA splicing factor	0.109996	Cluster 1	2631
Khdrbs1	Khdrbs1	KH RNA binding domain containing, signal transduction associated 1	0.0721281	Cluster 1	2631
Khsrp	Khsrp	KH-type splicing regulatory protein	0.122113	Cluster 1	2631
Kidins220	Kidins220	kinase D-interacting substrate 220	0.116952	Cluster 1	2631
Kif13b	Kif13b	kinesin family member 13B	0.119677	Cluster 1	2631
Kif21b	Kif21b	kinesin family member 21B	0.162554	Cluster 1	2631
Kif3b	Kif3b	kinesin family member 3B	0.069011	Cluster 1	2631
Kif5b	Kif5b	kinesin family member 5B	0.165347	Cluster 1	2631
Klf13	Klf13	Kruppel-like factor 13	0.188343	Cluster 1	2631
Klf16	Klf16	Kruppel-like factor 16	0.14083	Cluster 1	2631
Klf3	Klf3	Kruppel like factor 3	0.172834	Cluster 1	2631
Klf6	Klf6	Kruppel-like factor 6	0.188426	Cluster 1	2631
Klf7	Klf7	Kruppel like factor 7	0.224185	Cluster 1	2631
Klhl15	Klhl15	kelch-like family member 15	0.433458	Cluster 1	2631
Klhl2	Klhl2	kelch-like family member 2	0.155968	Cluster 1	2631
Klhl20	Klhl20	kelch-like family member 20	0.0895048	Cluster 1	2631
Klhl28	Klhl28	kelch-like family member 28	0.265696	Cluster 1	2631
Klhl42	Klhl42	kelch-like family, member 42	0.248034	Cluster 1	2631
Klhl5	Klhl5	kelch-like family member 5	0.114157	Cluster 1	2631
Klhl8	Klhl8	kelch-like family member 8	0.116191	Cluster 1	2631
Klhl9	Klhl9	kelch-like family member 9	0.105089	Cluster 1	2631
Klk6	Klk6	kallikrein related-peptidase 6	0.970298	Cluster 1	2631
Klra2/ENSRNOG00000031515	Klra2	killer cell lectin-like receptor, subfamily A, member 2	0.277109	Cluster 1	2631
Kmt2a	Kmt2a	lysine methyltransferase 2A	0.216509	Cluster 1	2631
Kmt2b	Kmt2b	lysine methyltransferase 2B	0.106	Cluster 1	2631
Kmt2c	Kmt2c	lysine methyltransferase 2C	0.206159	Cluster 1	2631
Kmt2e	Kmt2e	lysine methyltransferase 2E	0.179194	Cluster 1	2631
Kmt5a	Kmt5a	lysine methyltransferase 5A	0.0834972	Cluster 1	2631
Kmt5b	Kmt5b	lysine methyltransferase 5B	0.120185	Cluster 1	2631
Knop1/ENSRNOG00000046147	Knop1	lysine-rich nucleolar protein 1	0.269983	Cluster 1	2631
Kpna1	Kpna1	karyopherin subunit alpha 1	0.121316	Cluster 1	2631
Kpna2	Kpna2	karyopherin subunit alpha 2	0.0921538	Cluster 1	2631
Kpna3	Kpna3	karyopherin subunit alpha 3	0.152118	Cluster 1	2631
Kpna4	Kpna4	karyopherin subunit alpha 4	0.128374	Cluster 1	2631
Kpna6	Kpna6	karyopherin subunit alpha 6	0.138978	Cluster 1	2631
Kpnb1	Kpnb1	karyopherin subunit beta 1	0.058404	Cluster 1	2631
Kras	Kras	KRAS proto-oncogene, GTPase	0.203828	Cluster 1	2631
Krit1	Krit1	KRIT1, ankyrin repeat containing	0.13149	Cluster 1	2631
Ksr1	Ksr1	kinase suppressor of ras 1	0.108897	Cluster 1	2631
L1cam	L1cam	L1 cell adhesion molecule	0.126969	Cluster 1	2631
L3mbtl2	L3mbtl2	L3MBTL histone methyl-lysine binding protein 2	0.099327	Cluster 1	2631
Lair1	Lair1	leukocyte-associated immunoglobulin-like receptor 1	0.686107	Cluster 1	2631
Large1	Large1	LARGE xylosyl- and glucuronyltransferase 1	0.35214	Cluster 1	2631
Larp1	Larp1	La ribonucleoprotein 1, translational regulator	0.0980709	Cluster 1	2631
Larp1b	Larp1b	La ribonucleoprotein 1B	0.132867	Cluster 1	2631
Larp4b	Larp4b	La ribonucleoprotein 4B	0.198611	Cluster 1	2631
Lars1	Lars1	leucyl-tRNA synthetase 1	0.0645993	Cluster 1	2631
Lats1	Lats1	large tumor suppressor kinase 1	0.107757	Cluster 1	2631
Lbh	Lbh	LBH regulator of WNT signaling pathway	0.338487	Cluster 1	2631
Lbp	Lbp	lipopolysaccharide binding protein	0.333935	Cluster 1	2631
Lcor	Lcor	ligand dependent nuclear receptor corepressor	0.209787	Cluster 1	2631
Lcorl	Lcorl	ligand dependent nuclear receptor corepressor-like	0.270984	Cluster 1	2631
Ldlr	Ldlr	low density lipoprotein receptor	0.211414	Cluster 1	2631
Ldoc1l	Ldoc1l	leucine zipper, down-regulated in cancer 1-like	0.543079	Cluster 1	2631
Leng8	Leng8	leukocyte receptor cluster member 8	0.134256	Cluster 1	2631
Leprotl1	Leprotl1	leptin receptor overlapping transcript-like 1	0.124578	Cluster 1	2631
Letm1	Letm1	leucine zipper and EF-hand containing transmembrane protein 1	0.110425	Cluster 1	2631
Lfng	Lfng	LFNG O-fucosylpeptide 3-beta-N-acetylglucosaminyltransferase	0.181293	Cluster 1	2631
Lgals1	Lgals1	galectin 1	0.320885	Cluster 1	2631
Lgr4	Lgr4	leucine-rich repeat-containing G protein-coupled receptor 4	0.468019	Cluster 1	2631
Lhfpl6	Lhfpl6	LHFPL tetraspan subfamily member 6	0.55967	Cluster 1	2631
Lilrb3	Lilrb3	leukocyte immunoglobulin like receptor B3	0.998342	Cluster 1	2631
Limd2	Limd2	LIM domain containing 2	0.0904961	Cluster 1	2631
Lims1	Lims1	LIM zinc finger domain containing 1	0.268086	Cluster 1	2631
Lin54	Lin54	lin-54 DREAM MuvB core complex component	0.161676	Cluster 1	2631
Lin7c	Lin7c	lin-7 homolog C, crumbs cell polarity complex component	0.154242	Cluster 1	2631
Lmbrd2	Lmbrd2	LMBR1 domain containing 2	0.300956	Cluster 1	2631
Lmnb2	Lmnb2	lamin B2	0.127432	Cluster 1	2631
Lmtk2	Lmtk2	lemur tyrosine kinase 2	0.126227	Cluster 1	2631
Lnpk	Lnpk	lunapark, ER junction formation factor	0.445703	Cluster 1	2631
Lnx1	Lnx1	ligand of numb-protein X 1	0.17095	Cluster 1	2631
Lnx2	Lnx2	ligand of numb-protein X 2	0.185941	Cluster 1	2631
LOC100151767	LOC100151767	hypothetical LOC100151767	0.237832	Cluster 1	2631
LOC100302372	LOC100302372	hypothetical protein LOC100302372	0.371653	Cluster 1	2631
LOC100359816	LOC100359816	rCG21620-like	0.217313	Cluster 1	2631
LOC100360380	LOC100360380	zinc finger protein 457-like	0.201299	Cluster 1	2631
LOC100362980	LOC100362980	CG3918-like	0.0820665	Cluster 1	2631
LOC100363171	LOC100363171	histone variant H2al2-like	0.398464	Cluster 1	2631
LOC100365259	LOC100365259	SPT2, Suppressor of Ty, domain containing 1-like	0.229322	Cluster 1	2631
LOC100909455	LOC100909455	CREB-regulated transcription coactivator 3-like	0.24785	Cluster 1	2631
LOC100909569	LOC100909569	zinc finger protein 91-like	0.216962	Cluster 1	2631
LOC100909750	LOC100909750	tyrosine-protein kinase ABL1-like	0.0746039	Cluster 1	2631
LOC100909849	LOC100909849	frizzled-8-like	0.118407	Cluster 1	2631
LOC100909950	LOC100909950	uncharacterized LOC100909950	0.226742	Cluster 1	2631
LOC100910046	LOC100910046	zinc finger protein 60-like	0.125577	Cluster 1	2631
LOC100910207	LOC100910207	protein Dr1-like	0.266854	Cluster 1	2631
LOC100910385	LOC100910385	peroxisomal acyl-coenzyme A oxidase 1-like	0.591015	Cluster 1	2631
LOC100910438/100910438	LOC100910438	ankyrin repeat family A protein 2-like	0.155063	Cluster 1	2631
LOC100910669	LOC100910669	paired immunoglobulin-like type 2 receptor alpha-like	0.168246	Cluster 1	2631
LOC100910732	LOC100910732	serine/threonine-protein kinase PAK 2-like	0.131673	Cluster 1	2631
LOC100910771/ENSRNOG00000005724	LOC100910771	mitogen-activated protein kinase kinase kinase 7-like	0.11027	Cluster 1	2631
LOC100910990/ENSRNOG00000019723	LOC100910990	copine-1-like	0.0961	Cluster 1	2631
LOC100911166	LOC100911166	RNA pseudouridylate synthase domain-containing protein 2-like	0.127599	Cluster 1	2631
LOC100911196	LOC100911196	zinc finger protein 865-like	0.0691388	Cluster 1	2631
LOC100911248	LOC100911248	crk-like protein-like	0.127634	Cluster 1	2631
LOC100911256	LOC100911256	ninein-like	0.217957	Cluster 1	2631
LOC100911260	LOC100911260	host cell factor 1-like	0.288485	Cluster 1	2631
LOC100911664	LOC100911664	uncharacterized LOC100911664	0.0979404	Cluster 1	2631
LOC100911725	LOC100911725	6-phosphofructo-2-kinase/fructose-2,6-bisphosphatase 4-like	0.905644	Cluster 1	2631
LOC100911798	LOC100911798	nucleoporin SEH1-like	0.106148	Cluster 1	2631
LOC102546572	LOC102546572	zinc finger protein 709-like	0.736912	Cluster 1	2631
LOC102547257	LOC102547257	sortilin-related receptor-like	0.403563	Cluster 1	2631
LOC102547287	LOC102547287	zinc finger protein 728-like	0.179583	Cluster 1	2631
LOC102548320	LOC102548320	zinc finger protein 845-like	0.19381	Cluster 1	2631
LOC102549842	LOC102549842	zinc finger protein 91-like	0.207094	Cluster 1	2631
LOC102550397	LOC102550397	zinc finger protein 709-like	0.177667	Cluster 1	2631
LOC102550851	LOC102550851	zinc finger protein 420-like	0.141944	Cluster 1	2631
LOC102551340	LOC102551340	zinc finger protein 728-like	0.182754	Cluster 1	2631
LOC102551518	LOC102551518	uncharacterized LOC102551518	0.247071	Cluster 1	2631
LOC102552000	LOC102552000	zinc finger protein 91-like	0.25443	Cluster 1	2631
LOC102552527	LOC102552527	zinc finger protein 420-like	0.167346	Cluster 1	2631
LOC102554605	LOC102554605	zinc finger protein 844-like	0.227843	Cluster 1	2631
LOC102555183	LOC102555183	zinc finger protein OZF-like	0.15464	Cluster 1	2631
LOC102555377	LOC102555377	zinc finger protein 182-like	0.128489	Cluster 1	2631
LOC102555457	LOC102555457	engulfment and cell motility protein 2-like	0.151492	Cluster 1	2631
LOC102555635	LOC102555635	zinc finger protein 39-like	0.137328	Cluster 1	2631
LOC102556047	LOC102556047	zinc finger protein 845-like	0.13779	Cluster 1	2631
LOC102556092	LOC102556092	uncharacterized LOC102556092	0.110787	Cluster 1	2631
LOC102556297	LOC102556297	collagen alpha-1(I) chain-like	0.235012	Cluster 1	2631
LOC102556967	LOC102556967	zinc finger protein 484-like	0.155039	Cluster 1	2631
LOC103689931	LOC103689931	heterogeneous nuclear ribonucleoprotein A/B	0.139181	Cluster 1	2631
LOC103689978/ENSRNOG00000048136	LOC103689978	sentrin-specific protease 5	0.135133	Cluster 1	2631
LOC103690017	LOC103690017	serine/threonine-protein kinase tousled-like 1	0.123333	Cluster 1	2631
LOC103690023	LOC103690023	uncharacterized protein C17orf50 homolog	0.63458	Cluster 1	2631
LOC103690173/ENSRNOG00000028441	LOC103690173	zinc finger protein 280B-like	0.225629	Cluster 1	2631
LOC103690175/ENSRNOG00000002276	LOC103690175	PHD finger protein 6	0.151349	Cluster 1	2631
LOC103692066	LOC103692066	sterile alpha motif domain-containing protein 9-like	0.185817	Cluster 1	2631
LOC103692307	LOC103692307	protein SON-like	0.123851	Cluster 1	2631
LOC103693257	LOC103693257	DNA repair endonuclease XPF-like	0.331701	Cluster 1	2631
LOC103693553	LOC103693553	uncharacterized LOC103693553	0.18978	Cluster 1	2631
LOC103693776	LOC103693776	zinc finger MIZ domain-containing protein 2	0.116246	Cluster 1	2631
LOC103693780	LOC103693780	2-oxoglutarate dehydrogenase, mitochondrial-like	0.0920682	Cluster 1	2631
LOC103694210	LOC103694210	NACHT and WD repeat domain-containing protein 2-like	0.202873	Cluster 1	2631
LOC103694869	LOC103694869	isochorismatase domain-containing protein 1	0.255018	Cluster 1	2631
LOC108348046	LOC108348046	signal recognition particle subunit SRP72-like	0.12749	Cluster 1	2631
LOC108348078	LOC108348078	ATP-dependent zinc metalloprotease YME1L1	0.118192	Cluster 1	2631
LOC108348112	LOC108348112	bromodomain-containing protein 2	0.0673986	Cluster 1	2631
LOC108348149	LOC108348149	nuclear cap-binding protein subunit 2-like	0.172854	Cluster 1	2631
LOC108348151	LOC108348151	coronin-7-like	0.275713	Cluster 1	2631
LOC108348175	LOC108348175	protein quaking-like	0.198723	Cluster 1	2631
LOC108348215	LOC108348215	zinc finger protein 420-like	0.305899	Cluster 1	2631
LOC108348301	LOC108348301	histocompatibility antigen 60b-like	0.340301	Cluster 1	2631
LOC108349511	LOC108349511	uncharacterized LOC108349511	0.448956	Cluster 1	2631
LOC108349745	LOC108349745	spindle assembly abnormal protein 6 homolog	0.273208	Cluster 1	2631
LOC108350583	LOC108350583	translation initiation factor IF-2-like	0.514947	Cluster 1	2631
LOC108352464	LOC108352464	inverted formin-2-like	0.273963	Cluster 1	2631
LOC294154	LOC294154	similar to chromosome 6 open reading frame 106 isoform a	0.0743893	Cluster 1	2631
LOC497796	LOC497796	hypothetical protein LOC497796	0.727095	Cluster 1	2631
LOC498826	LOC498826	LRRGT00165	0.305046	Cluster 1	2631
LOC499136	LOC499136	LRRGT00021	0.100413	Cluster 1	2631
LOC499179	LOC499179	similar to topoisomerase (DNA) I	0.310576	Cluster 1	2631
LOC499235	LOC499235	LRRGT00141	0.0884378	Cluster 1	2631
LOC499331	LOC499331	RIKEN cDNA D030056L22 gene	0.182682	Cluster 1	2631
LOC500877	LOC500877	Ab1-152	0.254905	Cluster 1	2631
LOC500948	LOC500948	LRRGT00073	0.290243	Cluster 1	2631
LOC679087	LOC679087	similar to swan	0.201984	Cluster 1	2631
LOC680039	LOC680039	DNA segment, Chr 5, ERATO Doi 579, expressed	0.0967531	Cluster 1	2631
LOC680920	LOC680920	similar to natural cytotoxicity triggering receptor 2	0.878003	Cluster 1	2631
LOC681410	LOC681410	heterogeneous nuclear ribonucleoprotein A0	0.102404	Cluster 1	2631
LOC682812	LOC682812	similar to WD repeat domain 40A	0.0941668	Cluster 1	2631
LOC683420	LOC683420	hypothetical protein LOC683420	0.144767	Cluster 1	2631
LOC686774	LOC686774	similar to Importin-8 (Imp8) (Ran-binding protein 8) (RanBP8)	0.0687001	Cluster 1	2631
LOC688442	LOC688442	similar to limkain b1	0.180526	Cluster 1	2631
LOC688708	LOC688708	similar to ATP-binding cassette, sub-family C (CFTR/MRP), member 1	0.361432	Cluster 1	2631
LOC690035	LOC690035	similar to Protein KIAA0586	0.180926	Cluster 1	2631
LOC690045	LOC690045	similar to immunoreceptor Ly49si1	0.314801	Cluster 1	2631
LOC690097	LOC690097	similar to immunoreceptor Ly49si3	0.381812	Cluster 1	2631
LOC690813	LOC690813	Ig kappa chain V-IV region-like	0.585421	Cluster 1	2631
LOC691387	LOC691387	similar to HBxAg transactivated protein 2	0.169709	Cluster 1	2631
LOC691807	LOC691807	RIKEN cDNA 1810037I17 gene	0.0851242	Cluster 1	2631
Lpar5	Lpar5	lysophosphatidic acid receptor 5	0.148196	Cluster 1	2631
Lpcat1	Lpcat1	lysophosphatidylcholine acyltransferase 1	0.0854825	Cluster 1	2631
Lpcat2	Lpcat2	lysophosphatidylcholine acyltransferase 2	0.164971	Cluster 1	2631
Lpcat3	Lpcat3	lysophosphatidylcholine acyltransferase 3	0.0715584	Cluster 1	2631
Lpgat1	Lpgat1	lysophosphatidylglycerol acyltransferase 1	0.185863	Cluster 1	2631
Lpxn	Lpxn	leupaxin	0.135772	Cluster 1	2631
Lratd2	Lratd2	LRAT domain containing 2	0.301605	Cluster 1	2631
Lrba	Lrba	LPS responsive beige-like anchor protein	0.165671	Cluster 1	2631
Lrch3	Lrch3	leucine rich repeats and calponin homology domain containing 3	0.167147	Cluster 1	2631
Lrch4	Lrch4	leucine rich repeats and calponin homology domain containing 4	0.101869	Cluster 1	2631
Lrig2	Lrig2	leucine-rich repeats and immunoglobulin-like domains 2	0.125144	Cluster 1	2631
Lrmp	Lrmp	lymphoid-restricted membrane protein	0.0822354	Cluster 1	2631
Lrp10	Lrp10	LDL receptor related protein 10	0.087127	Cluster 1	2631
Lrp12	Lrp12	LDL receptor related protein 12	0.335592	Cluster 1	2631
Lrp5	Lrp5	LDL receptor related protein 5	0.167456	Cluster 1	2631
Lrp6	Lrp6	LDL receptor related protein 6	0.22689	Cluster 1	2631
Lrrc1	Lrrc1	leucine rich repeat containing 1	0.170914	Cluster 1	2631
Lrrc25	Lrrc25	leucine rich repeat containing 25	0.107589	Cluster 1	2631
Lrrc41	Lrrc41	leucine rich repeat containing 41	0.0787594	Cluster 1	2631
Lrrc47	Lrrc47	leucine rich repeat containing 47	0.0632256	Cluster 1	2631
Lrrc8d	Lrrc8d	leucine rich repeat containing 8 VRAC subunit D	0.107547	Cluster 1	2631
Lrrfip1	Lrrfip1	LRR binding FLII interacting protein 1	0.115296	Cluster 1	2631
Lsm14a	Lsm14a	LSM14A mRNA processing body assembly factor	0.0638288	Cluster 1	2631
Lsm14b	Lsm14b	LSM family member 14B	0.15649	Cluster 1	2631
Lss	Lss	lanosterol synthase	0.408467	Cluster 1	2631
Ltb4r	Ltb4r	leukotriene B4 receptor	0.543255	Cluster 1	2631
Ltn1	Ltn1	listerin E3 ubiquitin protein ligase 1	0.0793599	Cluster 1	2631
Luc7l2	Luc7l2	LUC7-like 2 pre-mRNA splicing factor	0.0764349	Cluster 1	2631
Luc7l3	Luc7l3	LUC7-like 3 pre-mRNA splicing factor	0.106469	Cluster 1	2631
Ly49si1	Ly49si1	immunoreceptor Ly49si1	0.493656	Cluster 1	2631
Ly49si2/ENSRNOG00000054265	Ly49si2	immunoreceptor Ly49si2	0.543391	Cluster 1	2631
Ly49si3/ENSRNOG00000055455	Ly49si3	immunoreceptor Ly49si3	0.543391	Cluster 1	2631
Ly75	Ly75	lymphocyte antigen 75	0.233574	Cluster 1	2631
Lyn	Lyn	LYN proto-oncogene, Src family tyrosine kinase	0.132052	Cluster 1	2631
Lypla1	Lypla1	lysophospholipase 1	0.102342	Cluster 1	2631
Lysmd2	Lysmd2	LysM domain containing 2	0.209599	Cluster 1	2631
Lysmd3	Lysmd3	LysM domain containing 3	0.184896	Cluster 1	2631
Lzic	Lzic	leucine zipper and CTNNBIP1 domain containing	0.101446	Cluster 1	2631
Lztr1	Lztr1	leucine-zipper-like transcription regulator 1	0.0699311	Cluster 1	2631
Macf1	Macf1	microtubule-actin crosslinking factor 1	0.150515	Cluster 1	2631
Madd	Madd	MAP-kinase activating death domain	0.0799086	Cluster 1	2631
Magi3	Magi3	membrane associated guanylate kinase, WW and PDZ domain containing 3	0.164198	Cluster 1	2631
Magt1	Magt1	magnesium transporter 1	0.101565	Cluster 1	2631
Malt1	Malt1	MALT1 paracaspase	0.157883	Cluster 1	2631
Maml1	Maml1	mastermind-like transcriptional coactivator 1	0.0799493	Cluster 1	2631
Man1a1	Man1a1	mannosidase, alpha, class 1A, member 1	0.126566	Cluster 1	2631
Man1a2	Man1a2	mannosidase, alpha, class 1A, member 2	0.179389	Cluster 1	2631
Man1c1	Man1c1	mannosidase, alpha, class 1C, member 1	0.176063	Cluster 1	2631
Man2a1	Man2a1	mannosidase, alpha, class 2A, member 1	0.0901446	Cluster 1	2631
Maoa	Maoa	monoamine oxidase A	0.181306	Cluster 1	2631
Maob	Maob	monoamine oxidase B	0.406388	Cluster 1	2631
Map2k5	Map2k5	mitogen activated protein kinase kinase 5	0.0836432	Cluster 1	2631
Map2k6	Map2k6	mitogen-activated protein kinase kinase 6	0.210749	Cluster 1	2631
Map3k1	Map3k1	mitogen-activated protein kinase kinase kinase 1	0.199635	Cluster 1	2631
Map3k12	Map3k12	mitogen activated protein kinase kinase kinase 12	0.153351	Cluster 1	2631
Map3k5	Map3k5	mitogen-activated protein kinase kinase kinase 5	0.0901762	Cluster 1	2631
Map4k1	Map4k1	mitogen activated protein kinase kinase kinase kinase 1	0.140606	Cluster 1	2631
Map4k2	Map4k2	mitogen activated protein kinase kinase kinase kinase 2	0.133593	Cluster 1	2631
Map4k4	Map4k4	mitogen-activated protein kinase kinase kinase kinase 4	0.153918	Cluster 1	2631
Map4k5	Map4k5	mitogen-activated protein kinase kinase kinase kinase 5	0.120881	Cluster 1	2631
Map7d1	Map7d1	MAP7 domain containing 1	0.0658805	Cluster 1	2631
Mapk1	Mapk1	mitogen activated protein kinase 1	0.0885629	Cluster 1	2631
Mapk1ip1	Mapk1ip1	mitogen-activated protein kinase 1 interacting protein 1	0.0765751	Cluster 1	2631
Mapk1ip1l	Mapk1ip1l	mitogen-activated protein kinase 1 interacting protein 1-like	0.114786	Cluster 1	2631
Mapk6	Mapk6	mitogen-activated protein kinase 6	0.170951	Cluster 1	2631
Mapk8ip3	Mapk8ip3	mitogen-activated protein kinase 8 interacting protein 3	0.138496	Cluster 1	2631
Mapkapk2	Mapkapk2	MAPK activated protein kinase 2	0.104434	Cluster 1	2631
Mapkapk3	Mapkapk3	MAPK activated protein kinase 3	0.16376	Cluster 1	2631
Mapkapk5	Mapkapk5	MAPK activated protein kinase 5	0.0736024	Cluster 1	2631
2007-03-01	2007-03-01	membrane associated ring-CH-type finger 7	0.280554	Cluster 1	2631
Marchf1	Marchf1	membrane associated ring-CH-type finger 1	0.193075	Cluster 1	2631
Marchf6	Marchf6	membrane associated ring-CH-type finger 6	0.228233	Cluster 1	2631
Marf1	Marf1	meiosis regulator and mRNA stability factor 1	0.108073	Cluster 1	2631
Mark2	Mark2	microtubule affinity regulating kinase 2	0.130944	Cluster 1	2631
Mast3	Mast3	microtubule associated serine/threonine kinase 3	0.136101	Cluster 1	2631
Matk	Matk	megakaryocyte-associated tyrosine kinase	0.209133	Cluster 1	2631
Matr3	Matr3	matrin 3	0.121796	Cluster 1	2631
Mbd1	Mbd1	methyl-CpG binding domain protein 1	0.107939	Cluster 1	2631
Mblac2	Mblac2	metallo-beta-lactamase domain containing 2	0.185012	Cluster 1	2631
Mbnl1	Mbnl1	muscleblind-like splicing regulator 1	0.271382	Cluster 1	2631
Mbnl2	Mbnl2	muscleblind-like splicing regulator 2	0.131353	Cluster 1	2631
Mboat7l1	Mboat7l1	membrane bound O-acyltransferase domain containing 7-like 1	0.206588	Cluster 1	2631
Mbtd1	Mbtd1	mbt domain containing 1	0.228775	Cluster 1	2631
Mbtps1	Mbtps1	membrane-bound transcription factor peptidase, site 1	0.111782	Cluster 1	2631
Mbtps2	Mbtps2	membrane-bound transcription factor peptidase, site 2	0.125001	Cluster 1	2631
Mcart1	Mcart1	mitochondrial carrier triple repeat 1	0.0862888	Cluster 1	2631
Mcemp1	Mcemp1	mast cell-expressed membrane protein 1	0.318697	Cluster 1	2631
Mcm3ap	Mcm3ap	minichromosome maintenance complex component 3 associated protein	0.102196	Cluster 1	2631
Mdc1	Mdc1	mediator of DNA damage checkpoint 1	0.193521	Cluster 1	2631
Mdm2	Mdm2	MDM2 proto-oncogene	0.142272	Cluster 1	2631
Mdm4	Mdm4	MDM4 regulator of p53	0.208196	Cluster 1	2631
Meaf6	Meaf6	MYST/Esa1-associated factor 6	0.115311	Cluster 1	2631
Med1	Med1	mediator complex subunit 1	0.161451	Cluster 1	2631
Med10	Med10	mediator complex subunit 10	0.0938436	Cluster 1	2631
Med12	Med12	mediator complex subunit 12	0.128125	Cluster 1	2631
Med13	Med13	mediator complex subunit 13	0.21936	Cluster 1	2631
Med13l	Med13l	mediator complex subunit 13-like	0.181269	Cluster 1	2631
Med14	Med14	mediator complex subunit 14	0.177284	Cluster 1	2631
Med15	Med15	mediator complex subunit 15	0.0637237	Cluster 1	2631
Med18	Med18	mediator complex subunit 18	0.0968927	Cluster 1	2631
Med23	Med23	mediator complex subunit 23	0.0975256	Cluster 1	2631
Med26	Med26	mediator complex subunit 26	0.142116	Cluster 1	2631
Mef2d	Mef2d	myocyte enhancer factor 2D	0.131263	Cluster 1	2631
Megf9	Megf9	multiple EGF-like-domains 9	0.211502	Cluster 1	2631
Meis1	Meis1	Meis homeobox 1	0.400378	Cluster 1	2631
Mettl10	Mettl10	methyltransferase like 10	0.399467	Cluster 1	2631
Mettl2	Mettl2	methyltransferase like 2	0.157631	Cluster 1	2631
Mex3c	Mex3c	mex-3 RNA binding family member C	0.112456	Cluster 1	2631
Mfap3	Mfap3	microfibril associated protein 3	0.219631	Cluster 1	2631
Mfhas1	Mfhas1	malignant fibrous histiocytoma amplified sequence 1	0.233253	Cluster 1	2631
Mfn1	Mfn1	mitofusin 1	0.103311	Cluster 1	2631
Mfsd10	Mfsd10	major facilitator superfamily domain containing 10	0.116775	Cluster 1	2631
Mfsd14b	Mfsd14b	major facilitator superfamily domain containing 14B	0.123701	Cluster 1	2631
Mfsd4b	Mfsd4b	major facilitator superfamily domain containing 4B	0.101008	Cluster 1	2631
Mga	Mga	MAX dimerization protein MGA	0.216707	Cluster 1	2631
Mgat1	Mgat1	alpha-1,3-mannosyl-glycoprotein 2-beta-N-acetylglucosaminyltransferase	0.0535171	Cluster 1	2631
Mgat2	Mgat2	alpha-1,6-mannosyl-glycoprotein 2-beta-N-acetylglucosaminyltransferase	0.097554	Cluster 1	2631
Mib1	Mib1	mindbomb E3 ubiquitin protein ligase 1	0.217378	Cluster 1	2631
Mical1	Mical1	microtubule associated monooxygenase, calponin and LIM domain containing 1	0.25311	Cluster 1	2631
Micall1	Micall1	MICAL-like 1	0.134687	Cluster 1	2631
Micu2	Micu2	mitochondrial calcium uptake 2	0.0298082	Cluster 1	2631
Mief1	Mief1	mitochondrial elongation factor 1	0.105189	Cluster 1	2631
Mier1	Mier1	MIER1 transcriptional regulator	0.105733	Cluster 1	2631
Mier3	Mier3	MIER family member 3	0.198949	Cluster 1	2631
Mink1	Mink1	misshapen-like kinase 1	0.0618226	Cluster 1	2631
Mios	Mios	meiosis regulator for oocyte development	0.176088	Cluster 1	2631
Mis18bp1	Mis18bp1	MIS18 binding protein 1	0.197792	Cluster 1	2631
Mitf	Mitf	melanocyte inducing transcription factor	0.135456	Cluster 1	2631
Mknk1	Mknk1	MAPK interacting serine/threonine kinase 1	0.132042	Cluster 1	2631
Mllt10	Mllt10	MLLT10, histone lysine methyltransferase DOT1L cofactor	0.134586	Cluster 1	2631
Mllt3	Mllt3	MLLT3, super elongation complex subunit	0.273293	Cluster 1	2631
Mlxip	Mlxip	MLX interacting protein	0.117905	Cluster 1	2631
Mmd	Mmd	monocyte to macrophage differentiation-associated	0.231569	Cluster 1	2631
Mmgt1	Mmgt1	membrane magnesium transporter 1	0.13561	Cluster 1	2631
Mmp2	Mmp2	matrix metallopeptidase 2	0.30522	Cluster 1	2631
Mnt	Mnt	MAX network transcriptional repressor	0.113869	Cluster 1	2631
Mob1a	Mob1a	MOB kinase activator 1A	0.129974	Cluster 1	2631
Mon1b	Mon1b	MON1 homolog B, secretory trafficking associated	0.0658614	Cluster 1	2631
Mon2	Mon2	MON2 homolog, regulator of endosome-to-Golgi trafficking	0.0791051	Cluster 1	2631
Morc3	Morc3	MORC family CW-type zinc finger 3	0.119636	Cluster 1	2631
Morf4l1	Morf4l1	mortality factor 4 like 1	0.050133	Cluster 1	2631
Mov10	Mov10	Mov10 RISC complex RNA helicase	0.202047	Cluster 1	2631
Mphosph9	Mphosph9	M-phase phosphoprotein 9	0.184412	Cluster 1	2631
Mpp5	Mpp5	membrane palmitoylated protein 5	0.175309	Cluster 1	2631
Mpp6	Mpp6	membrane palmitoylated protein 6	0.37227	Cluster 1	2631
Mpzl2	Mpzl2	myelin protein zero-like 2	0.533156	Cluster 1	2631
Mrc2	Mrc2	mannose receptor, C type 2	0.865824	Cluster 1	2631
Mre11	Mre11	MRE11 homolog, double strand break repair nuclease	0.0864945	Cluster 1	2631
Mrfap1	Mrfap1	Morf4 family associated protein 1	0.0971494	Cluster 1	2631
Ms4a1	Ms4a1	membrane spanning 4-domains A1	0.659768	Cluster 1	2631
Ms4a4a/ENSRNOG00000045611	Ms4a4a	membrane spanning 4-domains A4A	0.43246	Cluster 1	2631
Msh6	Msh6	mutS homolog 6	0.0987609	Cluster 1	2631
Msl1	Msl1	MSL complex subunit 1	0.0857256	Cluster 1	2631
Msl2	Msl2	MSL complex subunit 2	0.157664	Cluster 1	2631
Msmp	Msmp	rCG54858-like	0.196114	Cluster 1	2631
Msn	Msn	moesin	0.120726	Cluster 1	2631
Mss51	Mss51	MSS51 mitochondrial translational activator	0.154702	Cluster 1	2631
Mt-nd4	Mt-nd4	mitochondrially encoded NADH dehydrogenase 4	0.122047	Cluster 1	2631
Mt-nd4l	Mt-nd4l	mitochondrially encoded NADH 4L dehydrogenase	0.205773	Cluster 1	2631
Mt-nd5	Mt-nd5	mitochondrially encoded NADH dehydrogenase 5	0.154067	Cluster 1	2631
Mta2	Mta2	metastasis associated 1 family, member 2	0.0821141	Cluster 1	2631
Mtdh	Mtdh	metadherin	0.14346	Cluster 1	2631
Mtf2	Mtf2	metal response element binding transcription factor 2	0.136778	Cluster 1	2631
Mthfs	Mthfs	methenyltetrahydrofolate synthetase	0.0961136	Cluster 1	2631
Mtmr12	Mtmr12	myotubularin related protein 12	0.178678	Cluster 1	2631
Mtmr2	Mtmr2	myotubularin related protein 2	0.0800907	Cluster 1	2631
Mtmr3	Mtmr3	myotubularin related protein 3	0.080505	Cluster 1	2631
Mtmr6	Mtmr6	myotubularin related protein 6	0.0878699	Cluster 1	2631
Mtmr9	Mtmr9	myotubularin related protein 9	0.107735	Cluster 1	2631
Mtor	Mtor	mechanistic target of rapamycin kinase	0.0868486	Cluster 1	2631
Mtpn	Mtpn	myotrophin	0.135767	Cluster 1	2631
Mtr	Mtr	5-methyltetrahydrofolate-homocysteine methyltransferase	0.228824	Cluster 1	2631
Mtrex	Mtrex	Mtr4 exosome RNA helicase	0.0915069	Cluster 1	2631
Mtrr	Mtrr	5-methyltetrahydrofolate-homocysteine methyltransferase reductase	0.0771367	Cluster 1	2631
Mturn	Mturn	maturin, neural progenitor differentiation regulator homolog	0.230293	Cluster 1	2631
Mycbp2	Mycbp2	MYC binding protein 2	0.125552	Cluster 1	2631
Mycl	Mycl	MYCL proto-oncogene, bHLH transcription factor	0.276024	Cluster 1	2631
Myd88	Myd88	MYD88, innate immune signal transduction adaptor	0.0879149	Cluster 1	2631
Myh9l1	Myh9l1	myosin heavy chain 9-like 1	0.231646	Cluster 1	2631
Myl12b	Myl12b	myosin light chain 12B	0.0881657	Cluster 1	2631
Mynn	Mynn	myoneurin	0.172208	Cluster 1	2631
Myo19	Myo19	myosin XIX	0.150459	Cluster 1	2631
Myo1f	Myo1f	myosin IF	0.0954286	Cluster 1	2631
Myo9a	Myo9a	myosin IXA	0.226063	Cluster 1	2631
Mysm1	Mysm1	myb-like, SWIRM and MPN domains 1	0.0984965	Cluster 1	2631
N4bp1	N4bp1	Nedd4 binding protein 1	0.126849	Cluster 1	2631
Naa15	Naa15	N(alpha)-acetyltransferase 15, NatA auxiliary subunit	0.111065	Cluster 1	2631
Naa25	Naa25	N(alpha)-acetyltransferase 25, NatB auxiliary subunit	0.109992	Cluster 1	2631
Naa30	Naa30	N(alpha)-acetyltransferase 30, NatC catalytic subunit	0.164846	Cluster 1	2631
Nab2	Nab2	Ngfi-A binding protein 2	0.250384	Cluster 1	2631
Nacc1	Nacc1	nucleus accumbens associated 1	0.124966	Cluster 1	2631
Nadk2	Nadk2	NAD kinase 2, mitochondrial	0.148743	Cluster 1	2631
Naip5	Naip5	NLR family, apoptosis inhibitory protein 5	0.145545	Cluster 1	2631
Naip6	Naip6	NLR family, apoptosis inhibitory protein 6	0.244863	Cluster 1	2631
Nanog	Nanog	Nanog homeobox	0.376261	Cluster 1	2631
Nap1l1	Nap1l1	nucleosome assembly protein 1-like 1	0.131116	Cluster 1	2631
Napg	Napg	NSF attachment protein gamma	0.0839981	Cluster 1	2631
Nbeal2	Nbeal2	neurobeachin-like 2	0.127099	Cluster 1	2631
Ncaph2	Ncaph2	non-SMC condensin II complex, subunit H2	0.102525	Cluster 1	2631
Nceh1	Nceh1	neutral cholesterol ester hydrolase 1	0.327302	Cluster 1	2631
Ncf1	Ncf1	neutrophil cytosolic factor 1	0.0952827	Cluster 1	2631
Ncf2	Ncf2	neutrophil cytosolic factor 2	0.129032	Cluster 1	2631
Nckap1l	Nckap1l	NCK associated protein 1 like	0.0667509	Cluster 1	2631
Ncoa1	Ncoa1	nuclear receptor coactivator 1	0.0845035	Cluster 1	2631
Ncoa2	Ncoa2	nuclear receptor coactivator 2	0.24893	Cluster 1	2631
Ncoa3	Ncoa3	nuclear receptor coactivator 3	0.145494	Cluster 1	2631
Ncoa4	Ncoa4	nuclear receptor coactivator 4	0.109909	Cluster 1	2631
Ncoa6	Ncoa6	nuclear receptor coactivator 6	0.0953621	Cluster 1	2631
Ncor1	Ncor1	nuclear receptor co-repressor 1	0.130346	Cluster 1	2631
Ncor2	Ncor2	nuclear receptor co-repressor 2	0.131051	Cluster 1	2631
Ndc1	Ndc1	NDC1 transmembrane nucleoporin	0.175202	Cluster 1	2631
Ndel1	Ndel1	nudE neurodevelopment protein 1-like 1	0.0833323	Cluster 1	2631
Ndfip2	Ndfip2	Nedd4 family interacting protein 2	0.0836294	Cluster 1	2631
Ndst1	Ndst1	N-deacetylase and N-sulfotransferase 1	0.231359	Cluster 1	2631
Ndst2/ENSRNOG00000027171	Ndst2	N-deacetylase and N-sulfotransferase 2	0.363956	Cluster 1	2631
Ndufc1	Ndufc1	NADH:ubiquinone oxidoreductase subunit C1	0.16605	Cluster 1	2631
Nedd9	Nedd9	neural precursor cell expressed, developmentally down-regulated 9	0.112027	Cluster 1	2631
Nek7	Nek7	NIMA-related kinase 7	0.204128	Cluster 1	2631
Nek9	Nek9	NIMA-related kinase 9	0.117688	Cluster 1	2631
Nelfb	Nelfb	negative elongation factor complex member B	0.0641955	Cluster 1	2631
Neurl4	Neurl4	neuralized E3 ubiquitin protein ligase 4	0.107093	Cluster 1	2631
NEWGENE_1306399	NEWGENE_1306399	cyclin J	0.142163	Cluster 1	2631
NEWGENE_1582771	NEWGENE_1582771	katanin regulatory subunit B1 like 1	0.194185	Cluster 1	2631
Nf1	Nf1	neurofibromin 1	0.19679	Cluster 1	2631
Nf2	Nf2	neurofibromin 2	0.0897308	Cluster 1	2631
Nfat5	Nfat5	nuclear factor of activated T-cells 5	0.178806	Cluster 1	2631
Nfatc1	Nfatc1	nuclear factor of activated T-cells 1	0.112424	Cluster 1	2631
Nfatc2ip	Nfatc2ip	nuclear factor of activated T-cells 2 interacting protein	0.169374	Cluster 1	2631
Nfatc3	Nfatc3	nuclear factor of activated T-cells 3	0.129283	Cluster 1	2631
Nfe2l1	Nfe2l1	nuclear factor, erythroid 2-like 1	0.0989597	Cluster 1	2631
Nfic	Nfic	nuclear factor I/C	0.154733	Cluster 1	2631
Nfkb1	Nfkb1	nuclear factor kappa B subunit 1	0.082243	Cluster 1	2631
Nfkbie	Nfkbie	NFKB inhibitor epsilon	0.107432	Cluster 1	2631
Nfrkb	Nfrkb	nuclear factor related to kappa B binding protein	0.0965295	Cluster 1	2631
Nfyc	Nfyc	nuclear transcription factor Y subunit gamma	0.0738993	Cluster 1	2631
Ngly1	Ngly1	N-glycanase 1	0.0537637	Cluster 1	2631
Nhlrc3	Nhlrc3	NHL repeat containing 3	0.113721	Cluster 1	2631
Nhsl2	Nhsl2	NHS-like 2	0.145259	Cluster 1	2631
Niban1	Niban1	niban apoptosis regulator 1	0.146266	Cluster 1	2631
Niban3	Niban3	niban apoptosis regulator 3	0.402393	Cluster 1	2631
Nipbl	Nipbl	NIPBL, cohesin loading factor	0.124851	Cluster 1	2631
Nlrc3	Nlrc3	NLR family, CARD domain containing 3	0.400084	Cluster 1	2631
Nlrp1a	Nlrp1a	NLR family, pyrin domain containing 1A	0.153008	Cluster 1	2631
Nme5	Nme5	NME/NM23 family member 5	0.245165	Cluster 1	2631
Nnt	Nnt	nicotinamide nucleotide transhydrogenase	0.119965	Cluster 1	2631
Nono	Nono	non-POU domain containing, octamer-binding	0.0470483	Cluster 1	2631
Notch1	Notch1	notch receptor 1	0.131225	Cluster 1	2631
Notch2	Notch2	notch receptor 2	0.178889	Cluster 1	2631
Npat	Npat	nuclear protein, co-activator of histone transcription	0.163382	Cluster 1	2631
Npc1	Npc1	NPC intracellular cholesterol transporter 1	0.106381	Cluster 1	2631
Nr1h4	Nr1h4	nuclear receptor subfamily 1, group H, member 4	0.156465	Cluster 1	2631
Nr2c2	Nr2c2	nuclear receptor subfamily 2, group C, member 2	0.221688	Cluster 1	2631
Nr3c1	Nr3c1	nuclear receptor subfamily 3, group C, member 1	0.105177	Cluster 1	2631
Nras	Nras	NRAS proto-oncogene, GTPase	0.125534	Cluster 1	2631
Nrbp1	Nrbp1	nuclear receptor binding protein 1	0.0650725	Cluster 1	2631
Nrde2	Nrde2	NRDE-2, necessary for RNA interference, domain containing	0.147921	Cluster 1	2631
Nrros	Nrros	negative regulator of reactive oxygen species	0.0779782	Cluster 1	2631
Nsd1	Nsd1	nuclear receptor binding SET domain protein 1	0.162658	Cluster 1	2631
Nsd3	Nsd3	nuclear receptor binding SET domain protein 3	0.176863	Cluster 1	2631
Nsdhl	Nsdhl	NAD(P) dependent steroid dehydrogenase-like	0.0794146	Cluster 1	2631
Nsmaf	Nsmaf	neutral sphingomyelinase activation associated factor	0.149965	Cluster 1	2631
Nt5dc1	Nt5dc1	5'-nucleotidase domain containing 1	0.101817	Cluster 1	2631
Nt5dc3	Nt5dc3	5'-nucleotidase domain containing 3	0.317077	Cluster 1	2631
Nucks1	Nucks1	nuclear casein kinase and cyclin-dependent kinase substrate 1	0.132472	Cluster 1	2631
Numa1	Numa1	nuclear mitotic apparatus protein 1	0.1008	Cluster 1	2631
Nup153	Nup153	nucleoporin 153	0.148978	Cluster 1	2631
Nup160	Nup160	nucleoporin 160	0.186424	Cluster 1	2631
Nup188	Nup188	nucleoporin 188	0.0975137	Cluster 1	2631
Nup205	Nup205	nucleoporin 205	0.168144	Cluster 1	2631
Nup210	Nup210	nucleoporin 210	0.299933	Cluster 1	2631
Nup54	Nup54	nucleoporin 54	0.152696	Cluster 1	2631
Nup58	Nup58	nucleoporin 58	0.125813	Cluster 1	2631
Nup98	Nup98	nucleoporin 98	0.0967878	Cluster 1	2631
Nxpe3	Nxpe3	neurexophilin and PC-esterase domain family, member 3	0.379496	Cluster 1	2631
Nynrin	Nynrin	NYN domain and retroviral integrase containing	0.18773	Cluster 1	2631
Oga	Oga	O-GlcNAcase	0.128276	Cluster 1	2631
Ogt	Ogt	O-linked N-acetylglucosamine (GlcNAc) transferase	0.175897	Cluster 1	2631
Olr1	Olr1	oxidized low density lipoprotein receptor 1	0.161921	Cluster 1	2631
Olr1644	Olr1644	olfactory receptor 1644	0.244384	Cluster 1	2631
Orai1	Orai1	ORAI calcium release-activated calcium modulator 1	0.14391	Cluster 1	2631
Orai2	Orai2	ORAI calcium release-activated calcium modulator 2	0.118098	Cluster 1	2631
Os9	Os9	OS9, endoplasmic reticulum lectin	0.0585279	Cluster 1	2631
Osbp	Osbp	oxysterol binding protein	0.0778329	Cluster 1	2631
Osbpl7	Osbpl7	oxysterol binding protein-like 7	0.0708407	Cluster 1	2631
Osbpl8	Osbpl8	oxysterol binding protein-like 8	0.346532	Cluster 1	2631
Otud4	Otud4	OTU deubiquitinase 4	0.229281	Cluster 1	2631
Otud7b	Otud7b	OTU deubiquitinase 7B	0.128836	Cluster 1	2631
Oxr1	Oxr1	oxidation resistance 1	0.144754	Cluster 1	2631
Oxsr1	Oxsr1	oxidative stress responsive kinase 1	0.0919632	Cluster 1	2631
P2rx1	P2rx1	purinergic receptor P2X 1	0.387038	Cluster 1	2631
P2ry1	P2ry1	purinergic receptor P2Y1	0.280781	Cluster 1	2631
P2ry10	P2ry10	P2Y receptor family member 10	0.232392	Cluster 1	2631
Pabpn1	Pabpn1	poly(A) binding protein, nuclear 1	0.106005	Cluster 1	2631
Pacs1	Pacs1	phosphofurin acidic cluster sorting protein 1	0.197755	Cluster 1	2631
Padi2	Padi2	peptidyl arginine deiminase 2	0.359256	Cluster 1	2631
Pafah1b1	Pafah1b1	platelet-activating factor acetylhydrolase 1b, regulatory subunit 1	0.0854566	Cluster 1	2631
Pak1	Pak1	p21 (RAC1) activated kinase 1	0.227188	Cluster 1	2631
Pan3	Pan3	poly(A) specific ribonuclease subunit PAN3	0.20615	Cluster 1	2631
Pank3	Pank3	pantothenate kinase 3	0.118094	Cluster 1	2631
Papola	Papola	poly (A) polymerase alpha	0.0901588	Cluster 1	2631
Papolg	Papolg	poly(A) polymerase gamma	0.137778	Cluster 1	2631
Papss1	Papss1	3'-phosphoadenosine 5'-phosphosulfate synthase 1	0.107429	Cluster 1	2631
Pard3b	Pard3b	par-3 family cell polarity regulator beta	0.349001	Cluster 1	2631
Parg	Parg	poly (ADP-ribose) glycohydrolase	0.0842587	Cluster 1	2631
Parp1	Parp1	poly (ADP-ribose) polymerase 1	0.122906	Cluster 1	2631
Parp4	Parp4	poly (ADP-ribose) polymerase family, member 4	0.135075	Cluster 1	2631
Patl1	Patl1	PAT1 homolog 1, processing body mRNA decay factor	0.0930481	Cluster 1	2631
Paxbp1	Paxbp1	PAX3 and PAX7 binding protein 1	0.124541	Cluster 1	2631
Pbrm1	Pbrm1	polybromo 1	0.17736	Cluster 1	2631
Pcbp1	Pcbp1	poly(rC) binding protein 1	0.0794571	Cluster 1	2631
Pcdhb10	Pcdhb10	protocadherin beta 10	0.185998	Cluster 1	2631
Pcf11	Pcf11	PCF11 cleavage and polyadenylation factor subunit	0.135518	Cluster 1	2631
Pcgf3	Pcgf3	polycomb group ring finger 3	0.221246	Cluster 1	2631
Pcif1	Pcif1	PDX1 C-terminal inhibiting factor 1	0.0962146	Cluster 1	2631
Pcmtd1	Pcmtd1	protein-L-isoaspartate (D-aspartate) O-methyltransferase domain containing 1	0.136428	Cluster 1	2631
Pcmtd2	Pcmtd2	protein-L-isoaspartate (D-aspartate) O-methyltransferase domain containing 2	0.108349	Cluster 1	2631
Pcnt	Pcnt	pericentrin	0.153558	Cluster 1	2631
Pcnx3	Pcnx3	pecanex 3	0.0712197	Cluster 1	2631
Pdcd6ip	Pdcd6ip	programmed cell death 6 interacting protein	0.0593438	Cluster 1	2631
Pdcl	Pdcl	phosducin-like	0.145435	Cluster 1	2631
Pde3b	Pde3b	phosphodiesterase 3B	0.138005	Cluster 1	2631
Pde4dip	Pde4dip	phosphodiesterase 4D interacting protein	0.165645	Cluster 1	2631
Pde6h	Pde6h	phosphodiesterase 6H	0.623023	Cluster 1	2631
Pdp2	Pdp2	pyruvate dehyrogenase phosphatase catalytic subunit 2	0.160088	Cluster 1	2631
Pdpk1	Pdpk1	3-phosphoinositide dependent protein kinase-1	0.247018	Cluster 1	2631
Pdpr	Pdpr	pyruvate dehydrogenase phosphatase regulatory subunit	0.258926	Cluster 1	2631
Pds5a	Pds5a	PDS5 cohesin associated factor A	0.122015	Cluster 1	2631
Pds5b	Pds5b	PDS5 cohesin associated factor B	0.0969893	Cluster 1	2631
Pdxk	Pdxk	pyridoxal kinase	0.164884	Cluster 1	2631
Pdzd8	Pdzd8	PDZ domain containing 8	0.154678	Cluster 1	2631
Peak1	Peak1	pseudopodium-enriched atypical kinase 1	0.234762	Cluster 1	2631
Peli1	Peli1	pellino E3 ubiquitin protein ligase 1	0.197678	Cluster 1	2631
Peli2	Peli2	pellino E3 ubiquitin protein ligase family member 2	0.66008	Cluster 1	2631
Pfas	Pfas	phosphoribosylformylglycinamidine synthase	0.179478	Cluster 1	2631
Pfkfb4	Pfkfb4	6-phosphofructo-2-kinase/fructose-2,6-biphosphatase 4	0.117243	Cluster 1	2631
Pgap2	Pgap2	post-GPI attachment to proteins 2	0.0669057	Cluster 1	2631
Pgap4	Pgap4	post-GPI attachment to proteins GalNAc transferase 4	0.347034	Cluster 1	2631
Pgghg	Pgghg	protein-glucosylgalactosylhydroxylysine glucosidase	0.118438	Cluster 1	2631
Pgm2l1	Pgm2l1	phosphoglucomutase 2-like 1	0.219755	Cluster 1	2631
Pgrmc1	Pgrmc1	progesterone receptor membrane component 1	0.0995364	Cluster 1	2631
Pgrmc2	Pgrmc2	progesterone receptor membrane component 2	0.0651598	Cluster 1	2631
Phactr2	Phactr2	phosphatase and actin regulator 2	0.189409	Cluster 1	2631
Phactr4	Phactr4	phosphatase and actin regulator 4	0.141881	Cluster 1	2631
Phc1	Phc1	polyhomeotic homolog 1	0.102343	Cluster 1	2631
Phc3	Phc3	polyhomeotic homolog 3	0.218598	Cluster 1	2631
Pheta2	Pheta2	PH domain containing endocytic trafficking adaptor 2	0.211709	Cluster 1	2631
Phf12	Phf12	PHD finger protein 12	0.089572	Cluster 1	2631
Phf2	Phf2	PHD finger protein 2	0.115548	Cluster 1	2631
Phf20	Phf20	PHD finger protein 20	0.206269	Cluster 1	2631
Phf20l1/ENSRNOG00000005486	Phf20l1	PHD finger protein 20-like 1	0.205467	Cluster 1	2631
Phf20l1/ENSRNOG00000046527	Phf20l1	PHD finger protein 20-like 1	0.262825	Cluster 1	2631
Phf21a	Phf21a	PHD finger protein 21A	0.0981247	Cluster 1	2631
Phf3	Phf3	PHD finger protein 3	0.106505	Cluster 1	2631
Phf8	Phf8	PHD finger protein 8	0.0911635	Cluster 1	2631
Phip	Phip	pleckstrin homology domain interacting protein	0.343706	Cluster 1	2631
Phka2	Phka2	phosphorylase kinase, alpha 2	0.328954	Cluster 1	2631
Phrf1	Phrf1	PHD and ring finger domains 1	0.0553722	Cluster 1	2631
Phtf2	Phtf2	putative homeodomain transcription factor 2	0.21329	Cluster 1	2631
Pi4k2b	Pi4k2b	phosphatidylinositol 4-kinase type 2 beta	0.216936	Cluster 1	2631
Pi4ka	Pi4ka	phosphatidylinositol 4-kinase alpha	0.0910352	Cluster 1	2631
Pi4kb	Pi4kb	phosphatidylinositol 4-kinase beta	0.0582396	Cluster 1	2631
Pias1	Pias1	protein inhibitor of activated STAT, 1	0.109702	Cluster 1	2631
Pias2	Pias2	protein inhibitor of activated STAT, 2	0.0695846	Cluster 1	2631
Piezo1	Piezo1	piezo-type mechanosensitive ion channel component 1	0.126519	Cluster 1	2631
Pigh	Pigh	phosphatidylinositol glycan anchor biosynthesis, class H	0.099037	Cluster 1	2631
Pigk	Pigk	phosphatidylinositol glycan anchor biosynthesis, class K	0.0681567	Cluster 1	2631
Pigq	Pigq	phosphatidylinositol glycan anchor biosynthesis, class Q	0.107824	Cluster 1	2631
Pik3ap1	Pik3ap1	phosphoinositide-3-kinase adaptor protein 1	0.147412	Cluster 1	2631
Pik3c2a	Pik3c2a	phosphatidylinositol-4-phosphate 3-kinase, catalytic subunit type 2 alpha	0.16107	Cluster 1	2631
Pik3c2b	Pik3c2b	phosphatidylinositol-4-phosphate 3-kinase, catalytic subunit type 2 beta	0.181511	Cluster 1	2631
Pik3ca	Pik3ca	phosphatidylinositol-4,5-bisphosphate 3-kinase, catalytic subunit alpha	0.0985732	Cluster 1	2631
Pik3cd	Pik3cd	phosphatidylinositol-4,5-bisphosphate 3-kinase, catalytic subunit delta	0.163995	Cluster 1	2631
Pik3r2	Pik3r2	phosphoinositide-3-kinase regulatory subunit 2	0.0657167	Cluster 1	2631
Pikfyve	Pikfyve	phosphoinositide kinase, FYVE-type zinc finger containing	0.204098	Cluster 1	2631
Pitpnb	Pitpnb	phosphatidylinositol transfer protein, beta	0.0639764	Cluster 1	2631
Pitpnc1	Pitpnc1	phosphatidylinositol transfer protein, cytoplasmic 1	0.201133	Cluster 1	2631
Pitpnm1	Pitpnm1	phosphatidylinositol transfer protein, membrane-associated 1	0.111802	Cluster 1	2631
Pja1	Pja1	praja ring finger ubiquitin ligase 1	0.0643789	Cluster 1	2631
Pja2	Pja2	praja ring finger ubiquitin ligase 2	0.122125	Cluster 1	2631
Pkd1	Pkd1	polycystin 1, transient receptor potential channel interacting	0.103785	Cluster 1	2631
Pkn2	Pkn2	protein kinase N2	0.125452	Cluster 1	2631
Pknox1	Pknox1	PBX/knotted 1 homeobox 1	0.067859	Cluster 1	2631
Pkp4	Pkp4	plakophilin 4	0.29422	Cluster 1	2631
Pla2g12a	Pla2g12a	phospholipase A2, group XIIA	0.330222	Cluster 1	2631
Plagl2	Plagl2	PLAG1 like zinc finger 2	0.159748	Cluster 1	2631
Plcg2	Plcg2	phospholipase C, gamma 2	0.153703	Cluster 1	2631
Plekha1	Plekha1	pleckstrin homology domain containing A1	0.155853	Cluster 1	2631
Plekha3	Plekha3	pleckstrin homology domain containing A3	0.0815969	Cluster 1	2631
Plekha5	Plekha5	pleckstrin homology domain containing A5	0.264299	Cluster 1	2631
Plekha8	Plekha8	pleckstrin homology domain containing A8	0.179863	Cluster 1	2631
Plekhh1	Plekhh1	pleckstrin homology, MyTH4 and FERM domain containing H1	0.375064	Cluster 1	2631
Plekho2	Plekho2	pleckstrin homology domain containing O2	0.154189	Cluster 1	2631
Plvap	Plvap	plasmalemma vesicle associated protein	0.626793	Cluster 1	2631
Plxna3	Plxna3	plexin A3	0.278731	Cluster 1	2631
Plxnc1	Plxnc1	plexin C1	0.47587	Cluster 1	2631
Plxnd1	Plxnd1	plexin D1	0.290537	Cluster 1	2631
Pm20d1	Pm20d1	peptidase M20 domain containing 1	0.354641	Cluster 1	2631
Pmaip1	Pmaip1	phorbol-12-myristate-13-acetate-induced protein 1	0.344191	Cluster 1	2631
Pmpca	Pmpca	peptidase, mitochondrial processing alpha subunit	0.0720749	Cluster 1	2631
Pnisr	Pnisr	PNN interacting serine and arginine rich protein	0.128482	Cluster 1	2631
Pnpla8	Pnpla8	patatin-like phospholipase domain containing 8	0.145804	Cluster 1	2631
Pogk	Pogk	pogo transposable element derived with KRAB domain	0.158931	Cluster 1	2631
Pogz	Pogz	pogo transposable element derived with ZNF domain	0.136835	Cluster 1	2631
Poldip3	Poldip3	DNA polymerase delta interacting protein 3	0.10396	Cluster 1	2631
Polg	Polg	DNA polymerase gamma, catalytic subunit	0.0977424	Cluster 1	2631
Polr2a	Polr2a	RNA polymerase II subunit A	0.116006	Cluster 1	2631
Polr2b	Polr2b	RNA polymerase II subunit B	0.084893	Cluster 1	2631
Polr3e	Polr3e	RNA polymerase III subunit E	0.116907	Cluster 1	2631
Polr3f	Polr3f	RNA polymerase III subunit F	0.0779359	Cluster 1	2631
Pom121	Pom121	POM121 transmembrane nucleoporin	0.0921004	Cluster 1	2631
Pot1	Pot1	protection of telomeres 1	0.12538	Cluster 1	2631
Pou2af1	Pou2af1	POU class 2 homeobox associating factor 1	0.594424	Cluster 1	2631
Ppa2	Ppa2	inorganic pyrophosphatase 2	0.0888626	Cluster 1	2631
Ppat	Ppat	phosphoribosyl pyrophosphate amidotransferase	0.211406	Cluster 1	2631
Ppfibp1	Ppfibp1	PPFIA binding protein 1	0.176729	Cluster 1	2631
Pphln1	Pphln1	periphilin 1	0.106277	Cluster 1	2631
Ppip5k1	Ppip5k1	diphosphoinositol pentakisphosphate kinase 1	0.0854615	Cluster 1	2631
Ppm1a	Ppm1a	protein phosphatase, Mg2+/Mn2+ dependent, 1A	0.142706	Cluster 1	2631
Ppm1b	Ppm1b	protein phosphatase, Mg2+/Mn2+ dependent, 1B	0.111846	Cluster 1	2631
Ppm1f	Ppm1f	protein phosphatase, Mg2+/Mn2+ dependent, 1F	0.0964632	Cluster 1	2631
Ppp1cb	Ppp1cb	protein phosphatase 1 catalytic subunit beta	0.142216	Cluster 1	2631
Ppp1cc	Ppp1cc	protein phosphatase 1 catalytic subunit gamma	0.106235	Cluster 1	2631
Ppp1r12a	Ppp1r12a	protein phosphatase 1, regulatory subunit 12A	0.153418	Cluster 1	2631
Ppp1r12c	Ppp1r12c	protein phosphatase 1, regulatory subunit 12C	0.06192	Cluster 1	2631
Ppp1r15b	Ppp1r15b	protein phosphatase 1, regulatory subunit 15B	0.126777	Cluster 1	2631
Ppp1r2	Ppp1r2	protein phosphatase 1, regulatory (inhibitor) subunit 2	0.109227	Cluster 1	2631
Ppp1r21	Ppp1r21	protein phosphatase 1, regulatory subunit 21	0.103458	Cluster 1	2631
Ppp1r9b	Ppp1r9b	protein phosphatase 1, regulatory subunit 9B	0.127397	Cluster 1	2631
Ppp2r1a	Ppp2r1a	protein phosphatase 2 scaffold subunit A alpha	0.0653	Cluster 1	2631
Ppp2r2a	Ppp2r2a	protein phosphatase 2, regulatory subunit B, alpha	0.0578863	Cluster 1	2631
Ppp2r3a	Ppp2r3a	protein phosphatase 2, regulatory subunit B'', alpha	0.277601	Cluster 1	2631
Ppp2r5a	Ppp2r5a	protein phosphatase 2, regulatory subunit B', alpha	0.135818	Cluster 1	2631
Ppp2r5c	Ppp2r5c	protein phosphatase 2, regulatory subunit B', gamma	0.104272	Cluster 1	2631
Ppp2r5e	Ppp2r5e	protein phosphatase 2 regulatory subunit B', epsilon	0.106455	Cluster 1	2631
Ppp3ca	Ppp3ca	protein phosphatase 3 catalytic subunit alpha	0.172083	Cluster 1	2631
Ppp3cb	Ppp3cb	protein phosphatase 3 catalytic subunit beta	0.121104	Cluster 1	2631
Ppp3r1	Ppp3r1	protein phosphatase 3, regulatory subunit B, alpha	0.055566	Cluster 1	2631
Ppp4r2	Ppp4r2	protein phosphatase 4, regulatory subunit 2	0.138068	Cluster 1	2631
Ppp4r3a	Ppp4r3a	protein phosphatase 4, regulatory subunit 3A	0.0800517	Cluster 1	2631
Ppp4r3b	Ppp4r3b	protein phosphatase 4, regulatory subunit 3B	0.0971751	Cluster 1	2631
Ppp6c	Ppp6c	protein phosphatase 6, catalytic subunit	0.104705	Cluster 1	2631
Ppp6r1	Ppp6r1	protein phosphatase 6, regulatory subunit 1	0.0818755	Cluster 1	2631
Ppp6r3	Ppp6r3	protein phosphatase 6, regulatory subunit 3	0.0962436	Cluster 1	2631
Pptc7	Pptc7	PTC7 protein phosphatase homolog	0.153846	Cluster 1	2631
Prdm10	Prdm10	PR/SET domain 10	0.149722	Cluster 1	2631
Prdm15	Prdm15	PR/SET domain 15	0.123285	Cluster 1	2631
Prdm2	Prdm2	PR/SET domain 2	0.0798627	Cluster 1	2631
Prdm4	Prdm4	PR/SET domain 4	0.0959592	Cluster 1	2631
Prelid3b	Prelid3b	PRELI domain containing 3B	0.0773872	Cluster 1	2631
Prex1	Prex1	phosphatidylinositol-3,4,5-trisphosphate-dependent Rac exchange factor 1	0.151686	Cluster 1	2631
Primpol	Primpol	primase and DNA directed polymerase	0.217079	Cluster 1	2631
Prkaa1	Prkaa1	protein kinase AMP-activated catalytic subunit alpha 1	0.121739	Cluster 1	2631
Prkab1	Prkab1	protein kinase AMP-activated non-catalytic subunit beta 1	0.0838869	Cluster 1	2631
Prkaca	Prkaca	protein kinase cAMP-activated catalytic subunit alpha	0.124409	Cluster 1	2631
Prkacb	Prkacb	protein kinase cAMP-activated catalytic subunit beta	0.205687	Cluster 1	2631
Prkar1a	Prkar1a	protein kinase cAMP-dependent type I regulatory subunit alpha	0.0792226	Cluster 1	2631
Prkar2a	Prkar2a	protein kinase cAMP-dependent type II regulatory subunit alpha	0.187348	Cluster 1	2631
Prkca	Prkca	protein kinase C, alpha	0.168297	Cluster 1	2631
Prkcd	Prkcd	protein kinase C, delta	0.122024	Cluster 1	2631
Prkce	Prkce	protein kinase C, epsilon	0.239124	Cluster 1	2631
Prkdc	Prkdc	protein kinase, DNA-activated, catalytic subunit	0.114696	Cluster 1	2631
Prkx	Prkx	protein kinase, X-linked	0.155666	Cluster 1	2631
Prodh1	Prodh1	proline dehydrogenase 1	0.249405	Cluster 1	2631
Prpf18	Prpf18	pre-mRNA processing factor 18	0.0688786	Cluster 1	2631
Prpf39	Prpf39	pre-mRNA processing factor 39	0.137554	Cluster 1	2631
Prpf4	Prpf4	pre-mRNA processing factor 4	0.0847884	Cluster 1	2631
Prpf40a	Prpf40a	pre-mRNA processing factor 40 homolog A	0.124474	Cluster 1	2631
Prpf4b	Prpf4b	pre-mRNA processing factor 4B	0.144417	Cluster 1	2631
Prpf8	Prpf8	pre-mRNA processing factor 8	0.0934437	Cluster 1	2631
Prps2	Prps2	phosphoribosyl pyrophosphate synthetase 2	0.14495	Cluster 1	2631
Prr12	Prr12	proline rich 12	0.10182	Cluster 1	2631
Prr14	Prr14	proline rich 14	0.077707	Cluster 1	2631
Prr14l	Prr14l	proline rich 14-like	0.111459	Cluster 1	2631
Prr5l	Prr5l	proline rich 5 like	0.200263	Cluster 1	2631
Prrc1	Prrc1	proline-rich coiled-coil 1	0.110428	Cluster 1	2631
Prrc2a	Prrc2a	proline-rich coiled-coil 2A	0.10644	Cluster 1	2631
Prune1	Prune1	prune exopolyphosphatase 1	0.156134	Cluster 1	2631
Psca	Psca	prostate stem cell antigen	0.435885	Cluster 1	2631
Psd4	Psd4	pleckstrin and Sec7 domain containing 4	0.112413	Cluster 1	2631
Psen1	Psen1	presenilin 1	0.102884	Cluster 1	2631
Pskh1	Pskh1	protein serine kinase H1	0.0974771	Cluster 1	2631
Psma3l	Psma3l	proteasome subunit alpha type 3-like	0.0763994	Cluster 1	2631
Psmc6	Psmc6	proteasome 26S subunit, ATPase 6	0.0519769	Cluster 1	2631
Psmd11	Psmd11	proteasome 26S subunit, non-ATPase 11	0.07872	Cluster 1	2631
Psme4	Psme4	proteasome activator subunit 4	0.114129	Cluster 1	2631
Pstpip2	Pstpip2	proline-serine-threonine phosphatase-interacting protein 2	0.0668599	Cluster 1	2631
Ptbp1	Ptbp1	polypyrimidine tract binding protein 1	0.110286	Cluster 1	2631
Ptbp2	Ptbp2	polypyrimidine tract binding protein 2	0.181682	Cluster 1	2631
Ptbp3	Ptbp3	polypyrimidine tract binding protein 3	0.258409	Cluster 1	2631
Ptdss1	Ptdss1	phosphatidylserine synthase 1	0.0916026	Cluster 1	2631
Ptgdr2	Ptgdr2	prostaglandin D2 receptor 2	0.330962	Cluster 1	2631
Ptgdrl	Ptgdrl	prostaglandin D2 receptor-like	0.38844	Cluster 1	2631
Ptger4	Ptger4	prostaglandin E receptor 4	0.119553	Cluster 1	2631
Ptk2b	Ptk2b	protein tyrosine kinase 2 beta	0.160796	Cluster 1	2631
Ptp4a1	Ptp4a1	protein tyrosine phosphatase 4A1	0.0914408	Cluster 1	2631
Ptp4a2	Ptp4a2	protein tyrosine phosphatase 4A2	0.107286	Cluster 1	2631
Ptpdc1	Ptpdc1	protein tyrosine phosphatase domain containing 1	0.349959	Cluster 1	2631
Ptpn11	Ptpn11	protein tyrosine phosphatase, non-receptor type 11	0.128098	Cluster 1	2631
Ptpn12	Ptpn12	protein tyrosine phosphatase, non-receptor type 12	0.112246	Cluster 1	2631
Ptpn22	Ptpn22	protein tyrosine phosphatase, non-receptor type 22	0.273769	Cluster 1	2631
Ptpn23	Ptpn23	protein tyrosine phosphatase, non-receptor type 23	0.0747593	Cluster 1	2631
Ptpn4	Ptpn4	protein tyrosine phosphatase, non-receptor type 4	0.120866	Cluster 1	2631
Ptpn6	Ptpn6	protein tyrosine phosphatase, non-receptor type 6	0.0867224	Cluster 1	2631
Ptpn9	Ptpn9	protein tyrosine phosphatase, non-receptor type 9	0.0998824	Cluster 1	2631
Ptprc	Ptprc	protein tyrosine phosphatase, receptor type, C	0.158951	Cluster 1	2631
Ptprj	Ptprj	protein tyrosine phosphatase, receptor type, J	0.155443	Cluster 1	2631
Pum1	Pum1	pumilio RNA-binding family member 1	0.101118	Cluster 1	2631
Pum2	Pum2	pumilio RNA-binding family member 2	0.139904	Cluster 1	2631
Purb	Purb	purine rich element binding protein B	0.102611	Cluster 1	2631
Purg	Purg	purine-rich element binding protein G	0.361935	Cluster 1	2631
Pwwp2a	Pwwp2a	PWWP domain containing 2A	0.111626	Cluster 1	2631
Pxk	Pxk	PX domain containing serine/threonine kinase	0.086073	Cluster 1	2631
Pxn	Pxn	paxillin	0.0938633	Cluster 1	2631
Pxylp1	Pxylp1	2-phosphoxylose phosphatase 1	0.20795	Cluster 1	2631
Pygb	Pygb	glycogen phosphorylase B	0.0841073	Cluster 1	2631
Pygl	Pygl	glycogen phosphorylase L	0.0839138	Cluster 1	2631
Qrich1	Qrich1	glutamine-rich 1	0.0960275	Cluster 1	2631
Rab10	Rab10	RAB10, member RAS oncogene family	0.082115	Cluster 1	2631
Rab11fip1	Rab11fip1	RAB11 family interacting protein 1	0.409959	Cluster 1	2631
Rab14	Rab14	RAB14, member RAS oncogene family	0.11778	Cluster 1	2631
Rab18	Rab18	RAB18, member RAS oncogene family	0.101799	Cluster 1	2631
Rab1a	Rab1a	RAB1A, member RAS oncogene family	0.0424895	Cluster 1	2631
Rab21	Rab21	RAB21, member RAS oncogene family	0.0758434	Cluster 1	2631
Rab23	Rab23	RAB23, member RAS oncogene family	0.21742	Cluster 1	2631
Rab25	Rab25	RAB25, member RAS oncogene family	0.171153	Cluster 1	2631
Rab27a	Rab27a	RAB27A, member RAS oncogene family	0.100174	Cluster 1	2631
Rab35	Rab35	RAB35, member RAS oncogene family	0.0675892	Cluster 1	2631
Rab3gap1	Rab3gap1	RAB3 GTPase activating protein catalytic subunit 1	0.0778649	Cluster 1	2631
Rab3gap2	Rab3gap2	RAB3 GTPase activating non-catalytic protein subunit 2	0.103289	Cluster 1	2631
Rab43	Rab43	RAB43, member RAS oncogene family	0.130117	Cluster 1	2631
Rab44	Rab44	RAB44, member RAS oncogene family	0.301222	Cluster 1	2631
Rab4b	Rab4b	RAB4B, member RAS oncogene family	0.0559986	Cluster 1	2631
Rab5a	Rab5a	RAB5A, member RAS oncogene family	0.0953995	Cluster 1	2631
Rab5al1	Rab5al1	Rab5a, member RAS oncogene family-like 1	0.154813	Cluster 1	2631
Rab5b	Rab5b	RAB5B, member RAS oncogene family	0.0711702	Cluster 1	2631
Rab6a	Rab6a	RAB6A, member RAS oncogene family	0.116997	Cluster 1	2631
Rab8a	Rab8a	RAB8A, member RAS oncogene family	0.0770355	Cluster 1	2631
Rabl3	Rabl3	RAB, member of RAS oncogene family-like 3	0.157382	Cluster 1	2631
Rabl6	Rabl6	RAB, member RAS oncogene family-like 6	0.0801296	Cluster 1	2631
Rad21	Rad21	RAD21 cohesin complex component	0.107154	Cluster 1	2631
Rad23a	Rad23a	RAD23 homolog A, nucleotide excision repair protein	0.0826254	Cluster 1	2631
Rad23b	Rad23b	RAD23 homolog B, nucleotide excision repair protein	0.0715794	Cluster 1	2631
Rad50	Rad50	RAD50 double strand break repair protein	0.0983366	Cluster 1	2631
Rad9a	Rad9a	RAD9 checkpoint clamp component A	0.0814598	Cluster 1	2631
Ralbp1	Ralbp1	ralA binding protein 1	0.0761437	Cluster 1	2631
Ralgapa1	Ralgapa1	Ral GTPase activating protein catalytic alpha subunit 1	0.165561	Cluster 1	2631
Ralgapb	Ralgapb	Ral GTPase activating protein non-catalytic beta subunit	0.0999248	Cluster 1	2631
Ranbp2/ENSRNOG00000000796	Ranbp2	RAN binding protein 2	0.117311	Cluster 1	2631
Ranbp3	Ranbp3	RAN binding protein 3	0.0628451	Cluster 1	2631
Rap1a	Rap1a	RAP1A, member of RAS oncogene family	0.082137	Cluster 1	2631
Rap1b	Rap1b	RAP1B, member of RAS oncogene family	0.0870111	Cluster 1	2631
Rap2a	Rap2a	RAP2A, member of RAS oncogene family	0.186041	Cluster 1	2631
Rap2b	Rap2b	RAP2B, member of RAS oncogene family	0.125042	Cluster 1	2631
Rap2c	Rap2c	RAP2C, member of RAS oncogene family	0.123359	Cluster 1	2631
Rapgef1	Rapgef1	Rap guanine nucleotide exchange factor 1	0.163617	Cluster 1	2631
Rapgef6	Rapgef6	Rap guanine nucleotide exchange factor 6	0.209642	Cluster 1	2631
Rara	Rara	retinoic acid receptor, alpha	0.140448	Cluster 1	2631
Rasa1	Rasa1	RAS p21 protein activator 1	0.138001	Cluster 1	2631
Rasa2	Rasa2	RAS p21 protein activator 2	0.185151	Cluster 1	2631
Rasal3	Rasal3	RAS protein activator like 3	0.166636	Cluster 1	2631
Rasgef1b	Rasgef1b	RasGEF domain family, member 1B	0.218583	Cluster 1	2631
Rasgrp1	Rasgrp1	RAS guanyl releasing protein 1	0.420108	Cluster 1	2631
Rasgrp4	Rasgrp4	RAS guanyl releasing protein 4	0.097833	Cluster 1	2631
Rassf2	Rassf2	Ras association domain family member 2	0.146641	Cluster 1	2631
Rassf3	Rassf3	Ras association domain family member 3	0.0993923	Cluster 1	2631
Rassf5	Rassf5	Ras association domain family member 5	0.161871	Cluster 1	2631
Raver1	Raver1	ribonucleoprotein, PTB-binding 1	0.132372	Cluster 1	2631
Rb1	Rb1	RB transcriptional corepressor 1	0.224086	Cluster 1	2631
Rb1cc1	Rb1cc1	RB1-inducible coiled-coil 1	0.112431	Cluster 1	2631
Rbbp4	Rbbp4	RB binding protein 4, chromatin remodeling factor	0.0968697	Cluster 1	2631
Rbbp6	Rbbp6	RB binding protein 6, ubiquitin ligase	0.121925	Cluster 1	2631
Rbl1	Rbl1	RB transcriptional corepressor like 1	0.159554	Cluster 1	2631
Rbl2	Rbl2	RB transcriptional corepressor like 2	0.12322	Cluster 1	2631
Rbm10	Rbm10	RNA binding motif protein 10	0.0773766	Cluster 1	2631
Rbm15	Rbm15	RNA binding motif protein 15	0.171938	Cluster 1	2631
Rbm25l1	Rbm25l1	RNA binding motif protein 25-like 1	0.141258	Cluster 1	2631
Rbm26	Rbm26	RNA binding motif protein 26	0.126338	Cluster 1	2631
Rbm27	Rbm27	RNA binding motif protein 27	0.16619	Cluster 1	2631
Rbm28	Rbm28	RNA binding motif protein 28	0.136971	Cluster 1	2631
Rbm33	Rbm33	RNA binding motif protein 33	0.200291	Cluster 1	2631
Rbm38	Rbm38	RNA binding motif protein 38	0.255245	Cluster 1	2631
Rbm39	Rbm39	RNA binding motif protein 39	0.0623316	Cluster 1	2631
Rbm41	Rbm41	RNA binding motif protein 41	0.109628	Cluster 1	2631
Rbmx	Rbmx	RNA binding motif protein, X-linked	0.120663	Cluster 1	2631
Rbmx2	Rbmx2	RNA binding motif protein, X-linked 2	0.114422	Cluster 1	2631
Rbpj	Rbpj	recombination signal binding protein for immunoglobulin kappa J region	0.142017	Cluster 1	2631
Rbsn	Rbsn	rabenosyn, RAB effector	0.106118	Cluster 1	2631
Rc3h1	Rc3h1	ring finger and CCCH-type domains 1	0.249824	Cluster 1	2631
Rc3h2	Rc3h2	ring finger and CCCH-type domains 2	0.159033	Cluster 1	2631
Rcbtb1	Rcbtb1	RCC1 and BTB domain containing protein 1	0.149206	Cluster 1	2631
Rcbtb2	Rcbtb2	RCC1 and BTB domain containing protein 2	0.160743	Cluster 1	2631
Rcc1	Rcc1	regulator of chromosome condensation 1	0.141998	Cluster 1	2631
Rcc2	Rcc2	regulator of chromosome condensation 2	0.13811	Cluster 1	2631
Rcn3	Rcn3	reticulocalbin 3	0.392785	Cluster 1	2631
Rcor1/ENSRNOG00000008067	Rcor1	REST corepressor 1	0.324392	Cluster 1	2631
Rcor1/ENSRNOG00000049783	Rcor1	REST corepressor 1	0.201631	Cluster 1	2631
Rdx	Rdx	radixin	0.157611	Cluster 1	2631
Reep3	Reep3	receptor accessory protein 3	0.108987	Cluster 1	2631
Rela	Rela	RELA proto-oncogene, NF-kB subunit	0.0661774	Cluster 1	2631
Relch	Relch	RAB11 binding and LisH domain, coiled-coil and HEAT repeat containing	0.102746	Cluster 1	2631
Reps1	Reps1	RALBP1 associated Eps domain containing 1	0.156702	Cluster 1	2631
Rere	Rere	arginine-glutamic acid dipeptide repeats	0.0895189	Cluster 1	2631
Resf1	Resf1	retroelement silencing factor 1	0.111301	Cluster 1	2631
Rest	Rest	RE1-silencing transcription factor	0.179029	Cluster 1	2631
Retnla	Retnla	resistin like alpha	0.547859	Cluster 1	2631
Rev1	Rev1	REV1, DNA directed polymerase	0.105711	Cluster 1	2631
Rev3l	Rev3l	REV3 like, DNA directed polymerase zeta catalytic subunit	0.150869	Cluster 1	2631
Rex2	Rex2	reduced expression 2	0.238081	Cluster 1	2631
Rexo1	Rexo1	RNA exonuclease 1 homolog	0.0742235	Cluster 1	2631
Rfc1	Rfc1	replication factor C subunit 1	0.0758058	Cluster 1	2631
Rffl	Rffl	ring finger and FYVE-like domain containing E3 ubiquitin protein ligase	0.16128	Cluster 1	2631
Rfk	Rfk	riboflavin kinase	0.164695	Cluster 1	2631
Rflnb	Rflnb	refilin B	0.314394	Cluster 1	2631
Rfx5	Rfx5	regulatory factor X5	0.15447	Cluster 1	2631
Rfx7	Rfx7	regulatory factor X, 7	0.162501	Cluster 1	2631
RGD1305464	RGD1305464	similar to human chromosome 15 open reading frame 39	0.188346	Cluster 1	2631
RGD1305713	RGD1305713	similar to RIKEN cDNA 3110040N11	0.172473	Cluster 1	2631
RGD1305938	RGD1305938	similar to expressed sequence AW549877	0.194472	Cluster 1	2631
RGD1306502	RGD1306502	RIKEN cDNA 6030458C11 gene	0.103721	Cluster 1	2631
RGD1306941	RGD1306941	similar to CG31122-PA	0.139266	Cluster 1	2631
RGD1307100	RGD1307100	similar to RIKEN cDNA D630029K19	0.160111	Cluster 1	2631
RGD1307554	RGD1307554	similar to CG16812-PA	0.160976	Cluster 1	2631
RGD1307929	RGD1307929	similar to CG14967-PA	0.0713396	Cluster 1	2631
RGD1308601	RGD1308601	RIKEN cDNA 8030462N17 gene	0.118711	Cluster 1	2631
RGD1309139	RGD1309139	similar to CG5435-PA	0.224232	Cluster 1	2631
RGD1310127	RGD1310127	similar to cDNA sequence BC017158	0.0755265	Cluster 1	2631
RGD1310352	RGD1310352	similar to HTGN29 protein; keratinocytes associated transmembrane protein 2	0.0705214	Cluster 1	2631
RGD1310553	RGD1310553	similar to expressed sequence AI597479	0.0983802	Cluster 1	2631
RGD1311595	RGD1311595	similar to KIAA2026 protein	0.171012	Cluster 1	2631
RGD1359108	RGD1359108	similar to RIKEN cDNA 3110043O21	0.149901	Cluster 1	2631
RGD1359127	RGD1359127	similar to RIKEN cDNA 2310011J03	0.0662447	Cluster 1	2631
RGD1560108	RGD1560108	similar to RIKEN cDNA 2700081O15	0.166864	Cluster 1	2631
RGD1560324/ENSRNOG00000042471	RGD1560324	AADACL2 family member 3	0.0856404	Cluster 1	2631
RGD1563482	RGD1563482	RIKEN cDNA 2810006K23 gene	0.176437	Cluster 1	2631
RGD1563888	RGD1563888	similar to DNA segment, Chr 16, ERATO Doi 472, expressed	0.188722	Cluster 1	2631
RGD1564541	RGD1564541	RIKEN cDNA C330007P06 gene	0.132493	Cluster 1	2631
RGD1565616	RGD1565616	RGD1565616	0.292723	Cluster 1	2631
RGD1566289	RGD1566289	similar to probable nocturnin protein	0.38451	Cluster 1	2631
RGD1566359	RGD1566359	similar to RIKEN cDNA B230219D22	0.302051	Cluster 1	2631
RGD621098	RGD621098	similar to RIKEN cDNA D230025D16Rik	0.108066	Cluster 1	2631
RGD735065	RGD735065	similar to GI:13385412-like protein splice form I	0.071189	Cluster 1	2631
Rgs14	Rgs14	regulator of G-protein signaling 14	0.10305	Cluster 1	2631
Rgs18	Rgs18	regulator of G-protein signaling 18	0.144728	Cluster 1	2631
Rhpn2	Rhpn2	rhophilin, Rho GTPase binding protein 2	0.278858	Cluster 1	2631
Ric1	Ric1	RIC1 homolog, RAB6A GEF complex partner 1	0.152902	Cluster 1	2631
Rictor	Rictor	RPTOR independent companion of MTOR, complex 2	0.318373	Cluster 1	2631
Rif1	Rif1	replication timing regulatory factor 1	0.246923	Cluster 1	2631
Rimbp3	Rimbp3	RIMS binding protein 3	0.267738	Cluster 1	2631
Rin3	Rin3	Ras and Rab interactor 3	0.138648	Cluster 1	2631
Ring1	Ring1	ring finger protein 1	0.0838606	Cluster 1	2631
Riox1	Riox1	ribosomal oxygenase 1	0.0754842	Cluster 1	2631
Rlf	Rlf	rearranged L-myc fusion	0.106077	Cluster 1	2631
Rmnd5a	Rmnd5a	required for meiotic nuclear division 5 homolog A	0.178649	Cluster 1	2631
Rnasel	Rnasel	ribonuclease L	0.0966517	Cluster 1	2631
Rnd3	Rnd3	Rho family GTPase 3	0.476989	Cluster 1	2631
Rnf10	Rnf10	ring finger protein 10	0.0590584	Cluster 1	2631
Rnf103	Rnf103	ring finger protein 103	0.150452	Cluster 1	2631
Rnf111	Rnf111	ring finger protein 111	0.133408	Cluster 1	2631
Rnf112	Rnf112	ring finger protein 112	0.689159	Cluster 1	2631
Rnf125	Rnf125	ring finger protein 125	0.268312	Cluster 1	2631
Rnf145	Rnf145	ring finger protein 145	0.11962	Cluster 1	2631
Rnf146	Rnf146	ring finger protein 146	0.073223	Cluster 1	2631
Rnf167	Rnf167	ring finger protein 167	0.0647254	Cluster 1	2631
Rnf168	Rnf168	ring finger protein 168	0.135452	Cluster 1	2631
Rnf170	Rnf170	ring finger protein 170	0.191731	Cluster 1	2631
Rnf19a	Rnf19a	ring finger protein 19A, RBR E3 ubiquitin protein ligase	0.114329	Cluster 1	2631
Rnf2	Rnf2	ring finger protein 2	0.135952	Cluster 1	2631
Rnf20	Rnf20	ring finger protein 20	0.10192	Cluster 1	2631
Rnf216	Rnf216	ring finger protein 216	0.0620304	Cluster 1	2631
Rnf217	Rnf217	ring finger protein 217	0.159262	Cluster 1	2631
Rnf24	Rnf24	ring finger protein 24	0.780903	Cluster 1	2631
Rnf31	Rnf31	ring finger protein 31	0.100305	Cluster 1	2631
Rnf38	Rnf38	ring finger protein 38	0.277239	Cluster 1	2631
Rnf4	Rnf4	ring finger protein 4	0.0961331	Cluster 1	2631
Rnf44	Rnf44	ring finger protein 44	0.125027	Cluster 1	2631
Rnf6	Rnf6	ring finger protein 6	0.102757	Cluster 1	2631
Rngtt	Rngtt	RNA guanylyltransferase and 5'-phosphatase	0.0938404	Cluster 1	2631
Ro60	Ro60	Ro60, Y RNA binding protein	0.29368	Cluster 1	2631
Rock1	Rock1	Rho-associated coiled-coil containing protein kinase 1	0.131438	Cluster 1	2631
Rock2	Rock2	Rho-associated coiled-coil containing protein kinase 2	0.123731	Cluster 1	2631
Rp2	Rp2	RP2 activator of ARL3 GTPase	0.201055	Cluster 1	2631
Rpap1	Rpap1	RNA polymerase II associated protein 1	0.0937674	Cluster 1	2631
Rpgr	Rpgr	retinitis pigmentosa GTPase regulator	0.196222	Cluster 1	2631
Rpgrip1	Rpgrip1	retinitis pigmentosa GTPase regulator interacting protein 1	0.173222	Cluster 1	2631
Rpia	Rpia	ribose 5-phosphate isomerase A	0.0556442	Cluster 1	2631
Rps6ka1	Rps6ka1	ribosomal protein S6 kinase A1	0.151016	Cluster 1	2631
Rps6ka2	Rps6ka2	ribosomal protein S6 kinase A2	0.187413	Cluster 1	2631
Rps6ka3	Rps6ka3	ribosomal protein S6 kinase A3	0.140312	Cluster 1	2631
Rps6ka4	Rps6ka4	ribosomal protein S6 kinase A4	0.0864233	Cluster 1	2631
Rptor	Rptor	regulatory associated protein of MTOR, complex 1	0.0869889	Cluster 1	2631
Rreb1	Rreb1	ras responsive element binding protein 1	0.19382	Cluster 1	2631
Rsbn1	Rsbn1	round spermatid basic protein 1	0.16897	Cluster 1	2631
Rsbn1l	Rsbn1l	round spermatid basic protein 1-like	0.147572	Cluster 1	2631
Rsf1	Rsf1	remodeling and spacing factor 1	0.105482	Cluster 1	2631
Rsl1	Rsl1	regulator of sex limited protein 1	0.162045	Cluster 1	2631
Rspry1	Rspry1	ring finger and SPRY domain containing 1	0.213175	Cluster 1	2631
RT1-DOa	RT1-DOa	RT1 class II, locus DOa	0.462542	Cluster 1	2631
RT1-DOb	RT1-DOb	RT1 class II, locus DOb	0.457299	Cluster 1	2631
Rtf1	Rtf1	Rtf1, Paf1/RNA polymerase II complex component, homolog (S. cerevisiae)	0.0689404	Cluster 1	2631
Rtfdc1	Rtfdc1	replication termination factor 2 domain containing 1	0.0590484	Cluster 1	2631
Rtl6	Rtl6	retrotransposon Gag like 6	0.543079	Cluster 1	2631
Rtn1	Rtn1	reticulon 1	0.664014	Cluster 1	2631
Rttn	Rttn	rotatin	0.171007	Cluster 1	2631
Rubcnl	Rubcnl	rubicon like autophagy enhancer	0.217543	Cluster 1	2631
Rundc1	Rundc1	RUN domain containing 1	0.116099	Cluster 1	2631
Runx1	Runx1	RUNX family transcription factor 1	0.127266	Cluster 1	2631
Rwdd4	Rwdd4	RWD domain containing 4	0.111261	Cluster 1	2631
Rybp	Rybp	RING1 and YY1 binding protein	0.0813817	Cluster 1	2631
S100a1	S100a1	S100 calcium binding protein A1	0.328522	Cluster 1	2631
S100pbp	S100pbp	S100P binding protein	0.158378	Cluster 1	2631
S1pr5	S1pr5	sphingosine-1-phosphate receptor 5	0.2465	Cluster 1	2631
Sacm1l	Sacm1l	SAC1 like phosphatidylinositide phosphatase	0.0764068	Cluster 1	2631
Sacs	Sacs	sacsin molecular chaperone	0.232645	Cluster 1	2631
Samd4b	Samd4b	sterile alpha motif domain containing 4B	0.115361	Cluster 1	2631
Samhd1	Samhd1	SAM and HD domain containing deoxynucleoside triphosphate triphosphohydrolase 1	0.345653	Cluster 1	2631
Samm50	Samm50	SAMM50 sorting and assembly machinery component	0.0806304	Cluster 1	2631
Sap130	Sap130	Sin3A associated protein 130	0.089433	Cluster 1	2631
Sash3	Sash3	SAM and SH3 domain containing 3	0.185351	Cluster 1	2631
Sbf1	Sbf1	SET binding factor 1	0.114034	Cluster 1	2631
Sbno1	Sbno1	strawberry notch homolog 1	0.0811546	Cluster 1	2631
Sc5d	Sc5d	sterol-C5-desaturase	0.205884	Cluster 1	2631
Scaf11	Scaf11	SR-related CTD-associated factor 11	0.109354	Cluster 1	2631
Scaf4	Scaf4	SR-related CTD-associated factor 4	0.112368	Cluster 1	2631
Scaf8	Scaf8	SR-related CTD-associated factor 8	0.0810479	Cluster 1	2631
Scamp2	Scamp2	secretory carrier membrane protein 2	0.0791006	Cluster 1	2631
Scamp3	Scamp3	secretory carrier membrane protein 3	0.0368969	Cluster 1	2631
Scap	Scap	SREBF chaperone	0.105695	Cluster 1	2631
Scmh1	Scmh1	Scm polycomb group protein homolog 1	0.145058	Cluster 1	2631
Scn1b	Scn1b	sodium voltage-gated channel beta subunit 1	0.223621	Cluster 1	2631
Scn3b	Scn3b	sodium voltage-gated channel beta subunit 3	0.302347	Cluster 1	2631
Scrib	Scrib	scribble planar cell polarity protein	0.0864172	Cluster 1	2631
Scyl2	Scyl2	SCY1 like pseudokinase 2	0.0986448	Cluster 1	2631
Scyl3	Scyl3	SCY1 like pseudokinase 3	0.118102	Cluster 1	2631
Sdad1	Sdad1	SDA1 domain containing 1	0.0532706	Cluster 1	2631
Sdc1	Sdc1	syndecan 1	0.489393	Cluster 1	2631
Sde2	Sde2	SDE2 telomere maintenance homolog	0.126545	Cluster 1	2631
Sdha	Sdha	succinate dehydrogenase complex flavoprotein subunit A	0.0516098	Cluster 1	2631
Sec16a	Sec16a	SEC16 homolog A, endoplasmic reticulum export factor	0.106095	Cluster 1	2631
Sec22b	Sec22b	SEC22 homolog B, vesicle trafficking protein	0.0960207	Cluster 1	2631
Sec23a	Sec23a	Sec23 homolog A, coat complex II component	0.152542	Cluster 1	2631
Sec23ip	Sec23ip	SEC23 interacting protein	0.0949583	Cluster 1	2631
Sec24a	Sec24a	SEC24 homolog A, COPII coat complex component	0.167048	Cluster 1	2631
Sec24b	Sec24b	SEC24 homolog B, COPII coat complex component	0.0856298	Cluster 1	2631
Sec24c	Sec24c	SEC24 homolog C, COPII coat complex component	0.0687003	Cluster 1	2631
Sec31a	Sec31a	SEC31 homolog A, COPII coat complex component	0.0932197	Cluster 1	2631
Sec62	Sec62	SEC62 homolog, preprotein translocation factor	0.0991016	Cluster 1	2631
Secisbp2	Secisbp2	SECIS binding protein 2	0.0851832	Cluster 1	2631
Secisbp2l	Secisbp2l	SECIS binding protein 2-like	0.149098	Cluster 1	2631
Selenoi	Selenoi	selenoprotein I	0.219091	Cluster 1	2631
Selenom	Selenom	selenoprotein M	0.313659	Cluster 1	2631
Selenon	Selenon	selenoprotein N	0.120251	Cluster 1	2631
Selenot	Selenot	selenoprotein T	0.166417	Cluster 1	2631
Senp2	Senp2	SUMO specific peptidase 2	0.130264	Cluster 1	2631
Senp5/ENSRNOG00000024794	Senp5	SUMO specific peptidase 5	0.135133	Cluster 1	2631
Senp6	Senp6	SUMO specific peptidase 6	0.113038	Cluster 1	2631
Sepsecs	Sepsecs	Sep (O-phosphoserine) tRNA:Sec (selenocysteine) tRNA synthase	0.0822669	Cluster 1	2631
Septin2	Septin2	septin 2	0.0993964	Cluster 1	2631
[truncated: 9,774 more rows]

## Sheet: (C) LTTx Lung Expression
unique_gene_id	gene_name	description	lttx_lung_fko1_S75	lttx_lung_fko2_S76	lttx_lung_fko3_S77	lttx_lung_fko4_S78	lttx_lung_mko1_S79	lttx_lung_fwt1_S80	lttx_lung_fwt2_S81	lttx_lung_fwt3_S82	lttx_lung_mwt1_S83	lttx_lung_mwt2_S84
condition_sex			f_ko	f_ko	f_ko	f_ko	m_ko	f_wt	f_wt	f_wt	m_wt	m_wt
condition			ko	ko	ko	ko	ko	wt	wt	wt	wt	wt
sex			female	female	female	female	male	female	female	female	male	male
tissue			lttx_lung	lttx_lung	lttx_lung	lttx_lung	lttx_lung	lttx_lung	lttx_lung	lttx_lung	lttx_lung	lttx_lung
tissue_condition			lttx_lung_ko	lttx_lung_ko	lttx_lung_ko	lttx_lung_ko	lttx_lung_ko	lttx_lung_wt	lttx_lung_wt	lttx_lung_wt	lttx_lung_wt	lttx_lung_wt
1700066B19Rik	1700066B19Rik	RIKEN cDNA 1700066B19 gene	0.810494	0.86298	0.839357	0.537272	0.754699	0.690554	0.939924	0.39703	0.575234	1.03507
1700092M07Rik	1700092M07Rik	RIKEN cDNA 1700092M07 gene	6.70327	6.61658	13.2039	11.6281	7.14625	7.50239	13.0546	12.9255	6.59229	4.55188
3110082J24Rik	3110082J24Rik	RIKEN cDNA 3110082J24 gene	0	1.96626	0	0	0	0	0.387346	0.399433	0	0.850162
4933400A11Rik	4933400A11Rik	RIKEN cDNA 4933400A11 gene	0	0	0	0	0	0	0	0	0	0
4933403O08Rik	4933403O08Rik	RIKEN cDNA 4933403O08 gene	0	0	0.0592267	0	0	0	0.0570328	0	0	0
A1bg	A1bg	alpha-1-B glycoprotein	0	0	1.16887	151.097	12.6365	0	0.0362443	0.599856	0	0
A1cf	A1cf	APOBEC1 complementation factor	0	0.0225985	0	2.80976	0.0633772	0	0.01331	0.0137768	0.0209263	0
A2m	A2m	alpha-2-macroglobulin	0	0	0	0.65001	1.20329	0.0265862	0	0.065405	0	0
A2ml1	A2ml1	alpha-2-macroglobulin-like 1	0.0385579	0.0336809	0.0137852	0.129415	0	0.0556404	0.0132248	0.0273772	0.0103961	0.0435176
A3galt2	A3galt2	alpha 1,3-galactosyltransferase 2	17.5804	20.5855	17.1831	12.6574	21.7016	18.8791	19.5072	21.137	18.6519	25.741
A4galt	A4galt	alpha 1,4-galactosyltransferase (P blood group)	0	0.307226	0.077831	0.148636	0.103662	0.379454	0.261878	0.0386966	0.176573	0.272165
A4gnt	A4gnt	alpha-1,4-N-acetylglucosaminyltransferase	0	0	0	0	0	0	0	0	0.10094	0
Aaas	Aaas	aladin WD repeat nucleoporin	14.4858	15.5392	13.4288	13.6083	15.6637	11.6931	12.8346	12.6383	10.5296	13.7231
AABR07000089.1	AABR07000089.1	vomeronasal type-2 receptor 26-like	0	0	0	0	0	0	0	0	0	0
AABR07000137.1	AABR07000137.1	taste receptor, type 2, member 138	0	0	0	0	0	0	0	0	0	0
AABR07000147.1	AABR07000147.1	coronin 1C	0.130653	0.191495	0	0	0	0.0787603	0	0	0	0.0995381
AABR07000156.1	AABR07000156.1	C-C motif chemokine ligand 11	3.46676	3.14149	3.013	2.86004	1.78546	3.38075	4.65571	2.49497	1.87505	2.91837
AABR07000158.1	AABR07000158.1	UDP-glucose ceramide glucosyltransferase	0	0	0	0	0	0	0	0	0	0.225696
AABR07000159.2	AABR07000159.2	N-acetylated alpha-linked acidic dipeptidase-like 1	0	0	0	0	0.251854	0	0	0.565302	0	0
AABR07000159.4	AABR07000159.4	growth factor receptor bound protein 14	0	0	0	0	0	0	0	0	0	0
AABR07000261.1	AABR07000261.1	adenylate cyclase activating polypeptide 1	3.92034	4.28572	3.18939	1.829	3.08362	2.333	3.76619	5.89382	3.36849	4.03156
AABR07000276.1	AABR07000276.1	similar to olfactory receptor 1394	0	0	0	0	0	0	0	0	0	0
AABR07000385.1	AABR07000385.1	VAMP associated protein A	0	0	0	0	0	0	0	0	0	0
AABR07000398.1	AABR07000398.1	IKAROS family zinc finger 4	733.303	604.511	722.301	569.992	793.674	643.276	424.448	569.749	682.317	672.284
AABR07000534.1	AABR07000534.1	yippee-like 5	4.24685	5.34447	2.45051	4.36011	2.98601	2.76632	6.11263	3.4669	2.00863	4.86247
AABR07000581.1	AABR07000581.1	phospholipase C, beta 2	0	0	0	0	0	0	0	0	0	0
AABR07000583.1	AABR07000583.1	ligand dependent nuclear receptor interacting factor 1	0	0	0	0	0	0	0	0	0	1.9e-07
AABR07000595.1	AABR07000595.1	Ac1254	0	0	0	0	0	0	0	0	0	0.362626
AABR07000629.1	AABR07000629.1	rCG42854-like	0	0	0	0	0	0	0	0	0	0
AABR07000733.1	AABR07000733.1	ATP binding cassette subfamily B member 11	0	0	0	0	0	0	0	0	0	0
AABR07000738.1	AABR07000738.1	sodium voltage-gated channel beta subunit 4	0	0.293842	0	0	0.476892	0	0	0	0	0
AABR07000740.1	AABR07000740.1	uncharacterized LOC103690177	0	0	0.29465	0	0	0	0	0.561734	0	0
AABR07000902.1	AABR07000902.1	chromatin accessibility complex subunit 1	31.1058	24.8653	33.5518	28.8954	22.2143	22.0819	22.9689	26.115	20.55	16.2251
AABR07000989.1	AABR07000989.1	RAS protein activator like 3	0	0	0	0	0	0	0	0	0	0
AABR07001099.2	AABR07001099.2	solute carrier family 32 member 1	20.4412	16.0317	20.3712	13.7084	16.0374	16.919	17.3296	16.401	12.7231	18.3883
AABR07001100.1	AABR07001100.1	WD repeat and coiled coil containing	2.80157	5.64031	0	3.73709	0.445396	2.12709	4.28939	1.79132	7.01442	0.450367
AABR07001160.1	AABR07001160.1	lambda-chain C1-region-like	0	0	0	0	0	0.303517	0	0.301744	0	0.107384
AABR07001348.1	AABR07001348.1	olfactory receptor 812	0	0	0	0	0	0	0	0	0	0
AABR07001408.1	AABR07001408.1	proline rich protein 2-like 1	0	0	0	0	0	1.49998	0.290832	0	0	0
AABR07001416.1	AABR07001416.1	FMS-related tyrosine kinase 1	0	0	0.0795867	0	0	0	0	0	0	0
AABR07001512.1	AABR07001512.1	glucagon-like peptide 2 receptor	0	0.259876	0.158664	0	0.565269	0	0.470137	0.63427	0.837792	0
AABR07001516.1	AABR07001516.1	synaptopodin 2	0	0	0	0	0	0	0	0	0	0
AABR07001519.1	AABR07001519.1	SSU72 homolog, RNA polymerase II CTD phosphatase	1.78526	2.62371	2.52058	0.804147	0.763627	1.25018	2.6613	2.08081	4.90919	3.38332
AABR07001573.2	AABR07001573.2	calcium/calmodulin-dependent protein kinase ID	0	0.2388	0	0	0	0	0	0	0	0
AABR07001592.2	AABR07001592.2	ADP-ribosylation factor like GTPase 5B	0	0.257523	0.31036	0.616577	0.279109	0	0	0.627762	0.240432	0
AABR07001896.1	AABR07001896.1	utrophin	3.31596	3.22445	3.02109	3.99879	3.32944	5.62951	3.67468	4.11101	1.30917	4.19172
AABR07001902.1	AABR07001902.1	HAUS augmin-like complex, subunit 1	0	0	0.316333	0	0	0	0.153598	0	0	0
AABR07001905.1	AABR07001905.1	transcription activation suppressor	0	0	0	0	0	0	0	0	0	0.813479
AABR07001905.2	AABR07001905.2	similar to Zinc finger protein 208	1.0834	3.12409	1.26462	1.71922	2.55988	2.04348	2.78232	2.95616	0.429461	3.52932
AABR07001910.1	AABR07001910.1	Meis homeobox 3	3.1512	3.61528	2.51681	2.55366	2.6996	1.75639	3.91344	3.40281	0.586004	3.73813
AABR07001923.1	AABR07001923.1	rCG55159-like	3.47178	2.88734	1.66595	2.62718	3.23139	2.37529	3.91497	3.46486	0.789203	4.39275
AABR07001926.1	AABR07001926.1	olfactory receptor 2A2-like	0.0698126	0.0590872	0	0	0	0	0.0548017	0	0	0.182554
AABR07001926.3	AABR07001926.3	histidyl-tRNA synthetase 2, mitochondrial	0	0	0	0	0	0.237367	0.117633	0	0	0.256756
AABR07001967.1	AABR07001967.1	vomeronasal type-2 receptor 26-like	0	0	0	0	0	0.0802891	0	0	0	0
AABR07002025.1	AABR07002025.1	olfactory receptor 1593	0	0	0	0	0	0	0	0	0	0
AABR07002044.1	AABR07002044.1	potassium voltage-gated channel subfamily A regulatory beta subunit 3	0	0	0	0	0	0	0	0	0	0
AABR07002065.1	AABR07002065.1	olfactory receptor 298	1.98241	4.55592	2.69306	1.83032	4.11179	0	6.60011	3.23897	0.955093	3.38429
AABR07002065.2	AABR07002065.2	phosphoglycolate phosphatase	1.66267	1.72624	1.34163	1.77363	1.82472	1.94423	2.58903	2.11034	1.71582	1.37378
AABR07002068.1	AABR07002068.1	tetraspanin 11	2.30822	2.14336	1.69533	1.33899	1.27762	1.2935	1.08672	1.58323	0.538478	1.72676
AABR07002093.1	AABR07002093.1	leucine-rich repeat, Ig-like and transmembrane domains 2	0	0	0	0	0	0	0	0	0	0
AABR07002093.2	AABR07002093.2	taste receptor, type 2, member 143	0	0	0	0	0	0	0	0	0	0
AABR07002140.2	AABR07002140.2	Sp3 transcription factor	0	0	0	0	0	0	0	0	0	0
AABR07002209.1	AABR07002209.1	coiled-coil-helix-coiled-coil-helix domain-containing protein 2, mitochondrial-like	0	0	0	0	0	0	0	0	0	0
AABR07002241.1	AABR07002241.1	carbonyl reductase 4	0	0	0	0	0	0	0	0	0	0
AABR07002247.1	AABR07002247.1	ribonuclease H1	0.610735	0.639887	0.38838	0.83392	0.605784	0.295717	0.329884	0.568461	0.163523	0.644979
AABR07002418.1	AABR07002418.1	myeloid-derived growth factor	0	0	0	0	0	0	0	0	0	0
AABR07002467.1	AABR07002467.1	thrombospondin 2	0	0	0	0	0.0216126	0.0245793	0	0	0	0
AABR07002473.1	AABR07002473.1	BRD4 interacting chromatin remodeling complex associated protein	0	0	0	0	0	0	0	0	0	0
AABR07002499.1	AABR07002499.1	binder of sperm protein homolog 2	0	0	0	0	0	0	0	0	0	0
AABR07002622.1	AABR07002622.1	Rho GTPase activating protein 26	0	0	0	0	0	0	0	0	0	0
AABR07002623.1	AABR07002623.1	matrix remodeling associated 8	0	0	0	0	0	0	0	0	0.154318	0
AABR07002659.1	AABR07002659.1	lysozyme G1	0	0	0	0	0	0	0	0	0	0
AABR07002677.1	AABR07002677.1	RGD1560398	0	0	0.630235	0	0	0	0	0	0	0
AABR07002680.2	AABR07002680.2	bromodomain containing 8	0	0	0	0	0	2.07345	0	0	0	0
AABR07002683.1	AABR07002683.1	membrane-spanning 4-domains subfamily A member 12-like	46.7455	51.348	50.7954	40.5946	46.028	46.4457	52.7361	57.0373	52.4978	54.2511
AABR07002689.1	AABR07002689.1	H1.5 linker histone, cluster member	0	0.0979968	0	0	0	0	0	0.0796338	0	0.084488
AABR07002774.1	AABR07002774.1	olfactory receptor 950	0.889838	0.173746	0.198643	0.137675	0.94676	0	0.334491	0.520618	0.345763	0.409746
AABR07002774.2	AABR07002774.2	zinc finger protein 780B	3.75234	4.66349	4.01053	3.52742	3.79057	3.01915	4.17174	4.16259	1.93572	4.33599
AABR07002774.3	AABR07002774.3	similar to RIKEN cDNA 2810408A11	0.801867	0	0	0	0	0	0.444859	1.09939	0.886172	0.611182
AABR07002774.4	AABR07002774.4	pre-mRNA processing factor 40 homolog A	0	0	0	0	0	0.0583399	0	0	0.172962	0
AABR07002775.1	AABR07002775.1	very low density lipoprotein receptor	0	0	0	0	0	0	0	0	0	0
AABR07002779.1	AABR07002779.1	transmembrane p24 trafficking protein 6	0	0	0	0	0	0	0	0	0	0
AABR07002782.1	AABR07002782.1	family with sequence similarity 32, member A	0	0	0	0	0	0	0	0	0	0
AABR07002783.1	AABR07002783.1	lymphotoxin-beta	0	0	0	0	0	0	0	0	0	0
AABR07002784.1	AABR07002784.1	murinoglobulin 2	0.467931	0.440207	0.522352	0.685499	0.635885	0.127228	0.691438	0.644864	0.326164	0.829245
AABR07002848.1	AABR07002848.1	VPS39 subunit of HOPS complex	9.60006	6.75349	4.54355	5.30787	6.77752	8.85144	10.0095	7.27691	8.85485	6.95805
AABR07002854.1	AABR07002854.1	nuclear receptor interacting protein 1	0	0.346442	0	0	0	0	1.4458	0.520539	0	0
AABR07002868.1	AABR07002868.1	scavenger receptor cysteine rich family member with 5 domains	1.50245	1.11684	0.751869	1.0987	1.11803	1.04032	0.434987	0.935525	0.44628	0.91044
AABR07002870.1	AABR07002870.1	lysophosphatidylcholine acyltransferase 4	0.683172	0	0.346232	0	1.17e-09	0.16356	0.228067	0	0.188322	0.0767679
AABR07002870.2	AABR07002870.2	CDC42 effector protein 4	0	0	0	0	0.12995	0.142035	0.140512	0.239701	0	0.308146
AABR07002885.1	AABR07002885.1	zinc finger protein 82-like	0.410699	0.552527	0.34936	0.31589	0.636825	0.722843	0.765549	0.584795	0.376238	0.592818
AABR07002893.1	AABR07002893.1	EYA transcriptional coactivator and phosphatase 2	0	0.0405203	0.0932198	0.355095	0.0768213	5.23e-06	0.0332677	0	0.0879689	0.0109659
AABR07002896.1	AABR07002896.1	RIKEN cDNA 6030458C11 gene	0.683172	0	0.346232	0	1.17e-09	0.16356	0.228067	0	0.188322	0.0767679
AABR07002945.1	AABR07002945.1	leucine rich repeat containing 25	5.52866	8.87002	5.27091	3.63577	6.15753	6.64784	13.0871	8.79595	6.13357	7.47582
AABR07002966.1	AABR07002966.1	epsin 3	0	0	0	0	0	0	0.243804	0	0	0
AABR07003056.1	AABR07003056.1	transmembrane p24 trafficking protein 2	0.288913	0	0	0	0.555044	0.2076	0.531916	0.529765	0	0.382684
AABR07003056.3	AABR07003056.3	GTP cyclohydrolase I feedback regulator	2.64567	0	0	0	0	0	0	0	0	1.97079
AABR07003173.1	AABR07003173.1	electron transfer flavoprotein regulatory factor 1	0.385724	0.789243	0.413487	0.265263	0.306286	0.486403	0	0.205551	0.417209	0.218551
AABR07003176.1	AABR07003176.1	death-associated protein kinase 2	4.77742	4.86681	5.99346	4.26162	5.68267	5.12148	4.45352	5.90283	2.0263	5.38868
AABR07003235.1	AABR07003235.1	sialic acid binding Ig-like lectin 8	8.2295	8.92152	3.57895	5.69654	7.6271	5.21665	8.10509	6.56436	3.03757	6.75464
AABR07003235.2	AABR07003235.2	similar to RIKEN cDNA 1810055G02	0	0	0	0	0	0	4.5e-08	0	0	0
AABR07003241.1	AABR07003241.1	matrix metallopeptidase 16	0	0	0	0	0	0	0	0	0.234633	0
AABR07003241.2	AABR07003241.2	SMAD family member 5	0	0	0	0	0	0	0	0	0	0
AABR07003241.3	AABR07003241.3	SLIT and NTRK-like family, member 5	0	0	0	0	0	0	0	0	0	0
AABR07003244.1	AABR07003244.1	N-deacetylase and N-sulfotransferase 4	0	0	0	0	0	0	0	0	0	0
AABR07003250.1	AABR07003250.1	olfactory receptor 144-like	0	1.39608	0.154364	0	0	0	0.449568	0	0.118263	0.164771
AABR07003273.1	AABR07003273.1	potassium inwardly-rectifying channel, subfamily J, member 10	0	0.99165	0	0	0.412942	0	0	0	0.523482	0.826528
AABR07003291.1	AABR07003291.1	mitochondrial pyruvate carrier 2	0	0	0	0	0	0	0	0	0	0
AABR07003302.1	AABR07003302.1	urotensin 2B	0	0	0	0	0	0	0	0	0	0
AABR07003433.1	AABR07003433.1	RAD51 paralog C	0	0	0	0	0	0	0	0	0	0
AABR07003610.1	AABR07003610.1	transmembrane and coiled-coil domains 2	0	0	0	0	0	0	0	0	0	0
AABR07003616.1	AABR07003616.1	zinc finger and SCAN domain-containing protein 5B-like	0	0	0	0	0	0	0	0	0.21248	0
AABR07003833.1	AABR07003833.1	immunoglobulin superfamily, member 9	2.61331	2.24399	2.53633	2.95842	4.62182	0.943862	1.4018	0.192923	2.88947	2.75888
AABR07003933.1	AABR07003933.1	LKAAEAR motif containing 1	2.13713	1.26117	4.80587	1.29155	1.76735	3.08573	2.13355	3.98325	2.18737	4.25402
AABR07004183.1	AABR07004183.1	cysteine-rich secretory protein 2	0	0	0	0	0	0	0	0	0	0
AABR07004190.1	AABR07004190.1	aldehyde oxidase 2	0	0	0	0	0	0	0	0	0	0
AABR07004232.1	AABR07004232.1	arginine vasopressin receptor 1A	3.89904	5.69634	3.96791	5.44992	5.30283	3.11311	4.01611	4.33539	2.84684	3.99793
AABR07004437.1	AABR07004437.1	phosphatidylinositol-5-phosphate 4-kinase type 2 beta	2.36477	4.40672	3.05357	2.91208	3.56479	4.93976	1.77754	4.74391	5.77598	4.21025
AABR07004507.1	AABR07004507.1	similar to melanoma ubiquitous mutated protein	0	0.172597	0.0756059	0.0865031	0	8.52e-09	0.392208	0	0	0.047814
AABR07004511.1	AABR07004511.1	PWWP domain-containing protein MUM1-like	0	0.172597	0.0756059	0.0865031	0	8.52e-09	0.392208	0	0	0.047814
AABR07004539.1	AABR07004539.1	myosin, light chain 4	0	0	0	0	0	0	0	0	0	0
AABR07004560.1	AABR07004560.1	transient receptor potential cation channel, subfamily C, member 3	0	0	0	0	0	0	0.268134	0	0	0
AABR07004684.1	AABR07004684.1	insulin-like growth factor binding protein 3	0	0	0	0	0	0	0	0	0	0
AABR07004746.1	AABR07004746.1	tropomyosin 4	0	0.392161	0.478086	0.470614	0.214488	0.963049	0	0	0.367296	0.514545
AABR07004776.1	AABR07004776.1	similar to PRAME family member DJ1198H6.2	0	0	2.02078	0	0	0	1.00413	0	0	0
AABR07004891.1	AABR07004891.1	Hedgehog-interacting protein	9.06748	5.22852	3.40141	5.53024	1.02495	1.10963	2.1297	5.49164	5.19912	4.90306
AABR07004947.1	AABR07004947.1	kinesin family member 26B	0	0	0	0	0	0	0	0	0	0
AABR07004960.1	AABR07004960.1	erythrocyte membrane protein band 4.1 like 4B	0	0	0	0	0	0	0	0	0	0
AABR07004966.1	AABR07004966.1	endoplasmic reticulum protein 44	0	0	0	0	0	0	0	0	0	0
AABR07004975.1	AABR07004975.1	semaphorin 3A	0	0	0	0	0	0	0	0	0	0
AABR07004992.1	AABR07004992.1	AT hook, DNA binding motif, containing 1	0	0	0	0	0	0	0	0	0	0
AABR07005027.1	AABR07005027.1	SPRY domain containing 3	0	0.968701	0.884111	1.43403	1.84171	1.18977	0.142958	1.62179	1.12794	1.57167
AABR07005031.1	AABR07005031.1	serine/threonine kinase 32B	0.476574	0.139386	1.8838	0	0.191339	0.370556	1.21218	0.98306	0.306491	0.19985
AABR07005040.1	AABR07005040.1	pancreatic progenitor cell differentiation and proliferation factor	0	0	0	0	0.695268	0	0	0	0	0
AABR07005506.1	AABR07005506.1	misato mitochondrial distribution and morphology regulator 1	1.71942	0.844721	2.25572	1.20665	0.551108	1.03412	0.199831	1.43984	0.946244	2.19668
AABR07005588.1	AABR07005588.1	zinc finger protein 763	28.4087	28.0869	26.1312	23.1693	25.5378	24.5606	27.1624	26.3514	17.9253	26.8673
AABR07005597.1	AABR07005597.1	myosin, heavy chain 15	0.275648	0.267904	0.558514	0.0626765	0.437443	0.26522	0.189407	0.293922	0.124142	0.13855
AABR07005618.1	AABR07005618.1	acetylserotonin O-methyltransferase-like	8.96268	19.2719	7.23806	12.9987	15.5567	9.81198	14.1087	14.1164	6.84765	13.9671
AABR07005632.1	AABR07005632.1	putative ankyrin repeat domain-containing protein 19	0.0470138	0	0	0	0	0	0.0198605	0	0	0
AABR07005633.1	AABR07005633.1	striatin 4	8.85407	11.278	9.7899	8.23827	10.7758	11.0998	15.4141	14.9848	7.58021	13.4315
AABR07005667.1	AABR07005667.1	golgi phosphoprotein 3-like	0.131902	0	0.283089	0	0.0840184	0	0	0	0	0
AABR07005723.1	AABR07005723.1	colony stimulating factor 1 receptor	0	0	0	0	0	0	0	0	0	0
AABR07005775.1	AABR07005775.1	pantothenate kinase 1	1.25486	0.860773	3.44131	0.582649	1.60313	1.96317	2.61342	2.24562	1.94755	1.11737
AABR07005779.1	AABR07005779.1	TNF superfamily member 13	1.10612	2.9803	2.01349	2.4495	1.52038	2.65364	2.18262	1.66246	1.47157	1.7391
AABR07005806.1	AABR07005806.1	armadillo repeat-containing X-linked protein 1	4.76686	6.9373	15.0264	3.14671	10.8588	3.06473	5.9186	12.2031	10.719	8.12005
AABR07005821.1	AABR07005821.1	ELAV like RNA binding protein 2	13.9922	10.5454	6.05363	7.51572	13.1236	9.11878	10.4835	8.21982	7.26818	13.1065
AABR07005844.1	AABR07005844.1	importin 11	0.943649	0.385	0.0618776	0.892609	2.04771	0	0.253294	1.10543	0.212667	0.0335567
AABR07005886.1	AABR07005886.1	eukaryotic translation elongation factor 1 epsilon 1	0	0	0	0	0	0	0	0	0	0
AABR07005961.1	AABR07005961.1	60S ribosomal protein L27a-like	0	0	0	0	0	0	0	0	0	0
AABR07005983.1	AABR07005983.1	defensin beta 33	7.37844	11.4552	11.6367	5.87238	9.65536	11.0478	8.006	6.34851	6.78917	6.85177
AABR07005985.1	AABR07005985.1	recombination activating 1	0	0	0	0	0	0	0	0	0	0
AABR07006025.1	AABR07006025.1	bone morphogenetic protein receptor type 2	36.5579	29.7158	33.2694	29.9515	30.7176	34.33	31.6849	30.6804	35.4215	31.3057
AABR07006030.1	AABR07006030.1	succinate receptor 1	0.173919	0.107989	0.196022	0.103207	0.0969994	0.0920185	0.133236	0.119834	0.111748	0.0517919
AABR07006032.1	AABR07006032.1	NUS1 dehydrodolichyl diphosphate synthase subunit	0	0	0	0	0	0	0	0	0	0
AABR07006033.1	AABR07006033.1	mitochondrial ribosomal protein L58	0.221381	0.0834364	0	0.0753302	0.23579	0	0.407073	0.0844875	0	0.208348
AABR07006042.1	AABR07006042.1	zinc finger protein 169	0	0	0	0	0	0	0	0	0	0
AABR07006049.1	AABR07006049.1	interleukin 18 binding protein	0	0.0889302	0	0	0.13464	0.122145	0.233137	0	0	0
AABR07006055.1	AABR07006055.1	UBX domain protein 2B	0	0	0	0	0	0	0	0	0	0
AABR07006142.1	AABR07006142.1	transmembrane p24 trafficking protein 6	0.470983	0.0880371	0	0.668667	0	0.107934	0	0.505581	0.314632	0.235896
AABR07006232.1	AABR07006232.1	dual specificity phosphatase 3	0	0	0	0	0	0	0	0	0	0
AABR07006242.1	AABR07006242.1	thymocyte selection associated	0	0	0	0	0	0	0	0	0	0
AABR07006258.1	AABR07006258.1	family with sequence similarity 76, member B	1.97203	4.02963	4.49815	2.17988	0.749631	6.43807	4.19591	0.288465	2.66177	2.06153
AABR07006258.2	AABR07006258.2	testis expressed 101	9.60342	0	11.4321	0	15.7453	2.28772	2.25945	4.46056	5.0195	5.03887
AABR07006259.1	AABR07006259.1	zinc finger protein 623	0	0	0	0	0	0	0	0	0	0
AABR07006264.1	AABR07006264.1	N-acetyltransferase 3	0	0	0	0	0	0	0	0	0	0
AABR07006269.1	AABR07006269.1	RAS guanyl releasing protein 2	2.08739	1.24497	0.355391	1.46438	2.88572	1.39943	1.52853	2.39906	0.384222	2.42953
AABR07006275.1	AABR07006275.1	vomeronasal 1 receptor 15	3.49136	2.60158	0.397416	0.918352	3.11786	3.36424	3.56012	4.64122	4.58918	5.01952
AABR07006278.1	AABR07006278.1	PAK1 interacting protein 1	2.06496	3.14723	1.00731	3.56934	5.61697	3.32225	2.24805	2.35053	4.56862	4.59005
AABR07006283.1	AABR07006283.1	kringle containing transmembrane protein 1	1.77845	0.149685	0	0	0	0.550438	0	0.911072	0	0
AABR07006451.1	AABR07006451.1	olfactory receptor 94	0.411553	0.111444	0.272697	0.130854	0.335036	0.137595	0	0.203702	0.323019	0.0721311
AABR07006458.1	AABR07006458.1	RAN, member RAS oncogene family	2.69447	4.67849	3.39779	3.7848	3.15389	2.50761	5.41684	3.93595	0.345601	4.76707
AABR07006474.1	AABR07006474.1	coordinator of PRMT5 and differentiation stimulator	0.608687	0	0	0	0	0	0	0	0.333255	0
AABR07006480.1	AABR07006480.1	2-like	0	0	0	0	0	0	0	0	0	0
AABR07006504.1	AABR07006504.1	PRAME family member 12	0	0	0	0	0	0	0	0	0	0
AABR07006536.1	AABR07006536.1	ATP synthase F1 subunit delta	0.755486	0	0.135073	1.3119	0.120528	0.302031	0.291515	0.581975	0	0.392663
AABR07006542.1	AABR07006542.1	YTH domain containing 1	0	0	0	0	0	0	0	0	0	0
AABR07006544.1	AABR07006544.1	hypothetical protein LOC688842	0	0	0	0	0	0	0	0	0	0
AABR07006576.1	AABR07006576.1	receptor accessory protein 6	0	0	0	0	0	0	0	0	0	0.254468
AABR07006672.1	AABR07006672.1	coenzyme Q5, methyltransferase	9.17305	10.6303	6.83786	7.55797	7.45236	7.24504	7.61107	9.54956	5.44904	8.80191
AABR07006688.1	AABR07006688.1	zinc finger protein 281	0	0	0	0	0	0	0	0	0	0
AABR07006688.2	AABR07006688.2	protein tyrosine phosphatase, receptor type, U	0.673262	0.865927	1.35693	0.237751	0.592412	0.825678	0.358398	0.278438	0.424464	0.921817
AABR07006691.1	AABR07006691.1	ATP binding cassette subfamily A member 1	0	0	0	0.573322	0	0	0	0	0	0
AABR07006774.1	AABR07006774.1	ectonucleotide pyrophosphatase/phosphodiesterase 6	4.49071	4.58315	4.30799	6.07734	3.57511	1.35881	3.77109	4.23572	1.29493	2.74477
AABR07006775.1	AABR07006775.1	1-acylglycerol-3-phosphate O-acyltransferase 3	0	0	0	0	0	0	0	0	0	0
AABR07006823.1	AABR07006823.1	LRRGT00038	0	0	0	0	0	0	0	0	0	0
AABR07006871.1	AABR07006871.1	ring-box 1	0	0	0	0	0	0	0	0	0	0
AABR07007000.1	AABR07007000.1	transcription factor 7 like 2	6.53494	11.7077	9.3489	8.79083	9.87111	6.98422	8.91742	10.5011	3.73708	10.8082
AABR07007023.1	AABR07007023.1	transmembrane protein 201	3.04636	5.34958	3.35702	3.43426	5.39728	3.93295	5.00448	3.2141	4.05187	3.59537
AABR07007032.1	AABR07007032.1	platelet-activating factor acetylhydrolase 1b, regulatory subunit 1	38.0248	44.0073	41.9597	36.2275	44.1903	35.7974	37.0191	47.3321	30.2655	47.6743
AABR07007068.1	AABR07007068.1	regulatory factor X-associated protein	2.79227	3.08662	2.06936	2.23694	2.83459	2.675	2.868	3.43393	2.40256	2.87889
AABR07007121.1	AABR07007121.1	hornerin	35.0834	42.3963	31.7879	32.4712	39.5133	33.4419	37.4314	37.4826	26.61	35.3891
AABR07007130.2	AABR07007130.2	leucine rich repeats and calponin homology domain containing 2	1.39187	3.16899	5.85204	1.94957	2.62249	3.95714	2.90048	0.996374	6.58107	3.12703
AABR07007134.1	AABR07007134.1	nudE neurodevelopment protein 1	0	0	0.338247	0	0.151186	0.170715	0.495844	0.508313	0.389353	0
AABR07007146.1	AABR07007146.1	lymphocyte activating 3	0.485444	0	0.0171545	0	0	0	1.67394	0	0	0
AABR07007399.1	AABR07007399.1	beta-secretase 2	0	0.528599	0	1.97823	0.213057	0.357312	0	0.643493	0.658195	0.544217
AABR07007544.1	AABR07007544.1	zinc finger protein 182-like	0	0.551881	0	1.30985	1.4987	0.338479	0.488818	0.16796	0.385939	0
AABR07007642.1	AABR07007642.1	lysophosphatidic acid receptor 6	1.76907	3.37054	1.33802	2.40982	2.05062	1.74294	2.31254	3.21478	1.24901	2.9983
AABR07007675.1	AABR07007675.1	biogenesis of ribosomes BRX1	0	0	0	0	0	0	0	0.465481	0	0
AABR07007675.2	AABR07007675.2	lymphocyte-specific protein 1	4.28092	18.7401	27.8814	15.3403	15.9669	26.8553	14.9964	24.844	19.1325	35.4668
AABR07007744.2	AABR07007744.2	hydroxysteroid dehydrogenase like 2	1.23633	1.02401	0.533587	0	0	0.179394	1.03498	0.534306	0.302114	0.3802
AABR07007769.1	AABR07007769.1	enoyl-CoA hydratase, mitochondrial-like	0	0	0	0	0	0	0	0	0.0215988	0
AABR07007839.1	AABR07007839.1	olfactory receptor 1271	1.83066	2.35988	1.78297	3.81739	3.38246	1.88539	2.24695	3.2785	2.30581	2.97492
AABR07007853.1	AABR07007853.1	leucine rich repeat containing 15	0	0.148552	0.542551	0.351789	0.563963	0.18243	0	0	0.415825	0.193031
AABR07007905.1	AABR07007905.1	SHC adaptor protein 3	0.257461	0	0	0	0	0	0.178548	0.549696	0	0
AABR07007905.2	AABR07007905.2	glutamate-rich 3	54.5001	50.9743	44.8771	42.7324	50.9965	42.1736	52.182	48.4808	24.2516	56.2182
AABR07007928.1	AABR07007928.1	fibronectin type III domain containing 3a	0	0	0	0	0	0	0	0	0	0
AABR07007931.1	AABR07007931.1	WAP four-disulfide core domain 1	0	0	0	0	0	0	0	0	0	0
AABR07007978.1	AABR07007978.1	V-set and transmembrane domain containing 2A	0	0	0	0	0	0	0	0	0	0
AABR07008066.2	AABR07008066.2	basic helix-loop-helix family, member e40	52.039	50.7396	17.1766	32.338	42.6046	31.8412	34.1405	52.7427	26.6095	36.7439
AABR07008097.1	AABR07008097.1	similar to Phosphoglycerate kinase 1	0	0	0	0	0	0	0	0	0	0
AABR07008142.1	AABR07008142.1	G protein-coupled receptor 35	0	0	0	0	0	0	0	0	0	0
AABR07008152.1	AABR07008152.1	2'-5'-oligoadenylate synthetase-like	0	0	0	0	0	0	0.425908	0	0	0
AABR07008242.1	AABR07008242.1	zinc finger protein 879	0	0	0	0	0	0	0	0	0	0
AABR07008285.1	AABR07008285.1	FA complementation group L	0	0	0	0	0	0	0	0	0	0
AABR07008293.1	AABR07008293.1	glutamate ionotropic receptor NMDA type subunit 3A	0	0	0	0	0	0	0	0	0	0
AABR07008293.3	AABR07008293.3	sodium voltage-gated channel alpha subunit 7	0	0.46095	0	1.46919	1.06388	0	0.271369	0	0.311846	0.394946
AABR07008298.1	AABR07008298.1	zinc finger protein 541	0	0	0	0	0	0	0	0	0	0
AABR07008298.2	AABR07008298.2	Fc fragment of IgG receptor and transporter	0	0	0	0	0	0	0	0	0	0
AABR07008319.1	AABR07008319.1	matrilin 1	0	0	0	0	0	0	0	0	0	0
AABR07008350.1	AABR07008350.1	programmed cell death 2	0	0	0	0.693937	0	0	0.277154	0	0	0.937893
AABR07008370.1	AABR07008370.1	nascent polypeptide associated complex subunit alpha	0	0	0	0	0	0	0	0	0	0
AABR07008439.1	AABR07008439.1	RAN binding protein 3-like	2.99064	3.70877	4.89051	2.55683	3.20999	4.50776	5.67062	3.58221	3.51614	4.13329
AABR07008608.1	AABR07008608.1	S100 calcium binding protein A9	19.2336	21.739	17.6728	16.4544	18.4921	19.086	22.7898	21.1866	19.4967	19.6483
AABR07008681.1	AABR07008681.1	lysine acetyltransferase 14	1.92651	2.60623	0.912594	1.2761	1.3489	0.0877578	1.44463	1.88631	1.04867	1.59322
AABR07008724.1	AABR07008724.1	proliferation and apoptosis adaptor protein 15	0	0	0	0	0	0	0	0	0	0
AABR07008876.1	AABR07008876.1	similar to olfactory receptor Olr490	0	0	0	0	0	0	0	0	0	0
AABR07008904.1	AABR07008904.1	UBX domain protein 8	0	0	0	0	0	0	0	0	0	0
AABR07008911.1	AABR07008911.1	protein phosphatase 1, regulatory (inhibitor) subunit 1B	0	0	0.377585	0	0	0	0	0	0	0
AABR07008940.1	AABR07008940.1	peripheral myelin protein 22	16.7004	8.06941	11.8898	14.6255	7.53525	11.16	6.06151	4.35921	5.98396	13.979
AABR07009105.1	AABR07009105.1	cytoplasmic polyadenylation element binding protein 2	1.4148	2.22232	0.339122	1.32064	3.35921	1.36597	0.984318	1.68764	2.10438	2.90658
AABR07009221.1	AABR07009221.1	DENN domain containing 4C	6.47184	13.6829	7.18275	12.5443	7.23335	6.37678	10.5147	9.1864	5.23115	5.90161
AABR07009224.1	AABR07009224.1	olfactory receptor 6C2-like	0	0	0	0	0	0	0	0	0	0
AABR07009260.1	AABR07009260.1	nuclear casein kinase and cyclin-dependent kinase substrate 1	0.283218	0.342591	0.110815	0.148153	0.145047	0.235788	0.209257	0.201115	0.117505	0.229535
AABR07009357.1	AABR07009357.1	profilin family, member 4	0	0	0	0	0	0	0	0	0	0
AABR07009373.1	AABR07009373.1	taxilin alpha	0	0	0	0	0	0	0.167324	0	0	0.184028
AABR07009572.1	AABR07009572.1	zinc finger CCCH-type containing, antiviral 1	0.402786	1.659	1.00855	0.282251	0.900215	1.16327	2.65506	1.15462	0.66148	1.07536
AABR07009638.1	AABR07009638.1	ATPase plasma membrane Ca2+ transporting 4	0.274458	0.107977	0.957952	1.52434	0.117641	0.303225	0.158946	0.393561	0	0.163202
AABR07009787.1	AABR07009787.1	zinc finger, DHHC-type containing 25	2.4663	1.67581	0.857951	1.44911	2.10179	0.745676	1.74348	2.48141	1.35744	1.71826
AABR07009834.1	AABR07009834.1	similar to Urinary protein 2 precursor (RUP-2)	23.3994	20.1455	19.228	27.5633	24.089	25.8262	36.798	35.7094	29.5514	33.6615
AABR07009890.1	AABR07009890.1	similar to small nuclear ribonucleoprotein polypeptide G	0	0	0	0	0	0	0	0	0	0
AABR07009931.1	AABR07009931.1	coxsackievirus and adenovirus receptor-like	0.249916	0.157859	0	3.8776	2.86372	0.609107	0	3.08916	1.13729	0
AABR07009965.1	AABR07009965.1	SUMO-conjugating enzyme UBC9-like	0	0.20827	0	0.497405	0	0	0	0.760806	0	0
AABR07009978.1	AABR07009978.1	GTPase, very large interferon inducible 1	0	2.27201	0.31217	0	0.843575	1.54004	1.24666	0.639322	1.45758	0.325669
AABR07010085.1	AABR07010085.1	major facilitator superfamily domain containing 6	0	0	0	0	0	0	0	0	0	0
AABR07010085.2	AABR07010085.2	signal-induced proliferation-associated 1 like 2	0	0	0	0	0	0	0	0	0	0
AABR07010333.1	AABR07010333.1	GATA binding protein 3	0	0	0	0	0	0	0	0	0	0
AABR07010476.1	AABR07010476.1	rho GTPase-activating protein 20-like	0	0	0	0	0	0	0	0	0	0
AABR07010524.1	AABR07010524.1	sulfotransferase family 1E member 1	0	0	0	0	0.231937	0	0	0	0.399184	0.278032
AABR07010672.1	AABR07010672.1	zinc finger protein (C2H2 type) 276	0	0	0	0	0	0	0	0	0.248117	0
AABR07010705.1	AABR07010705.1	olfactory receptor 302	3.26077	3.59597	3.44693	2.2705	2.38747	2.99007	1.99237	3.61205	3.01838	4.01987
AABR07010717.1	AABR07010717.1	MYC associated factor X	0	0	0	0	0	0	0	0	0	0
AABR07010747.1	AABR07010747.1	RNA binding motif protein 14	0	0	0	0	0	0	0	0	0.0215669	0
AABR07010840.1	AABR07010840.1	carbonic anhydrase 3	0	0	0	0	0	0	0	0	0	0
AABR07010899.1	AABR07010899.1	similar to GTPase activating protein testicular GAP1	0.0410122	0	0.0586564	0	0.130144	0	0	0.0291478	0	0
AABR07010907.1	AABR07010907.1	SUZ RNA binding domain containing 1	0	0	0	0	0	0	0	0	0	0
AABR07010919.1	AABR07010919.1	trefoil factor 3	0	0	0	0	0	0	0	0	0	0
AABR07010944.1	AABR07010944.1	neural cell adhesion molecule 2	0	0	0	0	0	0	0	0	0	0
AABR07011031.1	AABR07011031.1	putative olfactory receptor 2B3-like	0.77658	0	0	0	4.47027	0.0136662	0	0	0.752063	1.61374
AABR07011057.1	AABR07011057.1	tripartite motif containing 68	0.149799	0.153715	0.139035	0.102701	0.0476174	0.243478	0	0.132906	0	0.0284912
AABR07011057.2	AABR07011057.2	tripartite motif containing 68	0.252848	0.220992	0.565405	0	0.133489	0.0608367	0.231388	0.38879	0.227503	0.15921
AABR07011152.1	AABR07011152.1	vomeronasal 2 receptor, 75	0	0	0	0	0	0	0	0	0	0
AABR07011278.1	AABR07011278.1	testis expressed 2	0	0	0	0	0	0	0	0	0	0
AABR07011700.1	AABR07011700.1	tubulin, gamma complex associated protein 4	2.47259	4.58996	3.97571	3.56824	3.56877	1.69693	3.08083	2.14925	1.22438	2.91434
AABR07011733.1	AABR07011733.1	RAS protein activator like 3	0.914924	2.52765	0.750563	0.570817	0.752557	0.601724	1.60156	1.60877	0.401563	0.764302
AABR07011744.1	AABR07011744.1	delta like canonical Notch ligand 4	0	0.486738	0.582473	0	0	0	0	0	0	0
AABR07011857.2	AABR07011857.2	transmembrane protein 30A	0	0	0	0	0	0	0	0	0	0
AABR07011951.1	AABR07011951.1	hypothetical LOC100361087	77.2082	175.084	162.429	136.219	151.939	152.615	199.652	158.711	80.6838	175.023
AABR07012039.1	AABR07012039.1	nonhomologous end-joining factor 1	11.838	5.64878	23.264	13.7063	9.65347	5.26917	7.06223	15.7974	7.41078	11.3264
AABR07012054.1	AABR07012054.1	SURP and G patch domain containing 1	22.2974	21.4691	24.4583	17.4115	19.6411	24.7729	20.2734	25.1837	19.9452	24.5226
AABR07012129.1	AABR07012129.1	similar to elongation	5.11465	4.36668	4.1041	4.40633	6.43077	5.9399	5.68781	5.14076	4.60243	6.44605
AABR07012269.1	AABR07012269.1	betacellulin	0	0	0	0	0	0	0	0	0	0
AABR07012291.1	AABR07012291.1	homeobox A2	0	0	0	0	0	0	0	0	0	0
AABR07012291.2	AABR07012291.2	suppressor of IKBKE 1	0	0	0	0	0	0	0	0	0	0
AABR07012299.1	AABR07012299.1	DExH-box helicase 9	0	0	0	0	0	0	0	0	0	0
AABR07012302.1	AABR07012302.1	mucin 20, cell surface associated	0	0	0	0	0	0	0	0	0	0
AABR07012314.1	AABR07012314.1	similar to pyridoxal (pyridoxine, vitamin B6) kinase	0.783993	1.39282	3.54e-08	0.554703	0.503407	0.849476	0.822792	3.39095	1.08355	2.41461
AABR07012317.1	AABR07012317.1	ring finger protein 186	0	0	0	0	0	0	0	0	0	0
AABR07012317.2	AABR07012317.2	keratin associated protein 12-1-like	0	0	0	0	0	0	0	0	0	0
AABR07012318.1	AABR07012318.1	neuronal tyrosine-phosphorylated phosphoinositide-3-kinase adapter 1-like	0	0	0	0	0	0	0	0	0	0
AABR07012323.1	AABR07012323.1	FAM20A, golgi associated secretory pathway pseudokinase	0	0	0	0	0	0	0	0	0	0
AABR07012329.1	AABR07012329.1	serine (or cysteine) peptidase inhibitor, clade A (alpha-1 antiproteinase, antitrypsin), member 16	0	0	0	0	0	0	0	0	0	0
AABR07012384.1	AABR07012384.1	Rho family GTPase 3	0	0	0	0	0	0	0	0	0	0
AABR07012426.1	AABR07012426.1	exportin 1	0	0	0	0	0	0	0	0	0	0
AABR07012475.1	AABR07012475.1	myosin heavy chain 7	3.47627	1.25054	5.26275	0.435487	3.17372	0	5.81019	8.18773	0	0
AABR07012492.1	AABR07012492.1	ST6 beta-galactoside alpha-2,6-sialyltransferase 2	15.0695	25.9154	54.3606	21.7803	26.4211	36.4611	27.4973	21.0711	25.4523	31.6516
AABR07012583.2	AABR07012583.2	nedd4 binding protein 3	4.43667	14.3876	6.91536	10.8503	17.389	9.59359	15.4893	14.2554	4.23787	14.7755
AABR07012616.1	AABR07012616.1	similar to chromosome 20 open reading frame 81	0	0	0	0	0	0	0	0	0	0
AABR07012635.1	AABR07012635.1	fem-1 homolog A	0.940278	5.56578	3.99265	6.65565	9.24866	8.78236	3.29289	7.28166	3.62755	7.14679
AABR07012658.1	AABR07012658.1	calpain 6	0	0	0	0	0	0	0	0	0	0
AABR07012763.1	AABR07012763.1	olfactory receptor 161	0	0	0	0	0	0	0	0	0	0
AABR07012775.1	AABR07012775.1	integrator complex subunit 6	15.9643	9.96447	30.5535	13.9233	18.6528	17.6536	12.4702	10.8907	11.6273	16.9427
AABR07012795.1	AABR07012795.1	selenoprotein W	0	0	0	0	0	0.653558	0.506693	0.127675	0.199017	0
AABR07012826.1	AABR07012826.1	von Willebrand factor A domain-containing protein 5A	5.62893	4.69343	2.84067	4.66801	5.73092	3.82508	7.62933	5.95274	3.28721	6.8676
AABR07012856.1	AABR07012856.1	interleukin-1 receptor-associated kinase 1 binding protein 1	0.769373	0.494315	0.220111	0.105381	0.391192	0.388709	0.105942	0.164301	0.0833735	0.639591
AABR07012868.1	AABR07012868.1	ADAM metallopeptidase domain 9	0	0.172404	0	0	0	0	0	0.209843	0	0.448233
AABR07013057.1	AABR07013057.1	solute carrier family 35, member E1	0	0	0	0	0	0	0	0	0	0
AABR07013065.1	AABR07013065.1	complement component 4 binding protein, alpha	18.3829	17.4953	17.423	22.1357	15.9238	14.9435	17.2307	17.0814	10.404	20.3209
AABR07013086.1	AABR07013086.1	SDS3 homolog, SIN3A corepressor complex component	0.184929	0.113419	0.827826	0.513663	0	0	0	0.13228	0	0
AABR07013095.1	AABR07013095.1	minichromosome maintenance complex component 3	0	0	0.336259	0	0	0	0	0	0	0
AABR07013111.1	AABR07013111.1	acyl-CoA synthetase long-chain family member 5	114.175	54.9334	20.7771	65.1056	111.542	15.528	26.8712	13.0845	43.3089	23.0527
AABR07013116.1	AABR07013116.1	TRAF type zinc finger domain containing 1	0.445274	1.99758	0	0	0	0	0	0	0	0.324685
AABR07013147.1	AABR07013147.1	similar to CG16812-PA	8.14717	3.44186	7.37122	6.57616	6.6457	10.4747	9.77283	6.70932	5.09652	3.51753
AABR07013154.2	AABR07013154.2	YME1-like 1 ATPase	126.545	121.343	109.65	128.785	119.875	92.2958	124.218	134.843	90.5766	89.5528
AABR07013200.1	AABR07013200.1	olfactory receptor 1498	0	0.227885	0.0721168	0.130907	0.125963	0	0	0	0	0.151954
AABR07013202.1	AABR07013202.1	HAUS augmin-like complex, subunit 1	0.311019	0	0	0	0	0.105964	0	0	0.0986221	0
AABR07013288.4	AABR07013288.4	olfactory receptor 1609	0.803331	2.83834	1.4602	1.41337	1.53457	1.18589	1.81487	3.91196	0.955322	1.18588
AABR07013302.1	AABR07013302.1	mitotic arrest deficient 1 like 1	0.576142	0.834857	0.82662	1.18437	1.10501	0.416255	0.790101	0.814016	0.941187	0
AABR07013410.1	AABR07013410.1	pyroglutamylated RFamide peptide	0	0	0	0	0	0	0	0.0440671	0	0
AABR07013412.1	AABR07013412.1	hydroxycarboxylic acid receptor 1	0	0	0	0	0	0	0	0	0	0
AABR07013425.1	AABR07013425.1	UDP-GlcNAc:betaGal beta-1,3-N-acetylglucosaminyltransferase 2	0.670805	0.574679	0	0	0.11348	0	1.72688	0.181896	0	0.645745
AABR07013464.1	AABR07013464.1	Rho guanine nucleotide exchange factor 38	0	0.0726569	0.0726474	0	0.308952	0	0.0949266	0	0	0
AABR07013701.1	AABR07013701.1	transmembrane protein 232	15.7731	28.004	47.6127	27.0527	31.4832	20.1769	25.2213	48.7759	19.7778	16.1863
AABR07013776.1	AABR07013776.1	olfactory receptor 383	2.5218	2.9745	1.20247	2.75375	2.15337	3.23751	3.3195	5.02907	4.01068	1.07384
AABR07013798.1	AABR07013798.1	catenin alpha 2	0.428022	1.77513	0	0.606882	2.19898	1.85448	0.599641	0.309042	0.710245	0.989009
AABR07013843.1	AABR07013843.1	proteasome 20S subunit beta 4	0	1.55653	0.94114	1.82443	0.917161	1.31353	0.907542	2.27242	1.43398	1.31882
AABR07013931.1	AABR07013931.1	ATPase Na+/K+ transporting subunit alpha 3	0	1.23237	0	0	0	0	0	0	0	0
AABR07013931.2	AABR07013931.2	Wnt family member 3	0	0	0	0	0	0	0	0	0	0
AABR07014016.1	AABR07014016.1	H1.5 linker histone, cluster member	0	0.0412773	0	0	0	0.0491585	5.75e-08	0	0	0
AABR07014021.1	AABR07014021.1	urate oxidase	0	0	0	0	0	0	0.00590651	0	0	0
AABR07014084.1	AABR07014084.1	vomeronasal 2 receptor, pseudo 125	0	0	0	0	0	0	0	0	0	0
AABR07014087.1	AABR07014087.1	dopamine beta-hydroxylase	0	0	0	0	0	0.0318579	0	0	0	0
AABR07014089.1	AABR07014089.1	GLIS family zinc finger 2	0	0	0	0	0	0	0	0	0	0
AABR07014114.1	AABR07014114.1	DnaJ heat shock protein family (Hsp40) member C12	0	1.2939	7.29087	0	1.77169	0	0	0	0	3.55131
AABR07014241.1	AABR07014241.1	hypothetical protein LOC680190	1.96811	0	0	0	0	0	0	0	0	0.35446
AABR07014259.1	AABR07014259.1	zinc finger protein 442	0	0	0	0	0	0	0	0	0	0
AABR07014298.1	AABR07014298.1	transcriptional adaptor 3	0	0	0	0	0	0	0	0	0	0
AABR07014355.1	AABR07014355.1	defensin alpha 9	0	0	0	0	0	0	0	0	0	0
AABR07014443.1	AABR07014443.1	PRAME family member 20-like	0	0	0	0	0	0	0	0	0	0
AABR07014487.1	AABR07014487.1	NLR family, pyrin domain containing 14	0	0	0	0	0	0	0	0	0	0
AABR07014573.1	AABR07014573.1	lin-9 DREAM MuvB core complex component	0	0	0	0	0	0	0	0	0	0
AABR07014573.2	AABR07014573.2	DEAH-box helicase 16	0	0	0	0	0	0	0	0	0	0
AABR07014676.1	AABR07014676.1	hypothetical protein LOC690783	0.284129	0.55284	1.31394	0.260228	0.241007	0.782902	0.489842	0.806487	1.02668	0.834227
AABR07014739.1	AABR07014739.1	beta-carotene oxygenase 2	0	0	0	0	0	0	0	0	0	0
AABR07014804.1	AABR07014804.1	pericentrin	0	0	0	0	0	0.987402	0	0	0	0
AABR07014882.1	AABR07014882.1	ceramide synthase 6	0	0	0	0	0	0	0	0	0.199592	0
AABR07014974.1	AABR07014974.1	olfactory receptor 563	1.53612	6.05106	0.810989	3.80753	5.85407	0	0	0.6052	0.599073	4.34348
AABR07014996.1	AABR07014996.1	enoyl-CoA hydratase, mitochondrial-like	0	0.101066	0	0	0.109815	0	0	0.246209	0	0
AABR07015003.1	AABR07015003.1	sepiapterin reductase	0	0	0	0	0	0	0	0	0	0
AABR07015015.2	AABR07015015.2	interleukin 17F	0	0	0	0	0	0	0	0	0	0
AABR07015055.1	AABR07015055.1	methionyl-tRNA synthetase 2, mitochondrial	397.791	256.846	436.565	310.17	343.438	293.866	202.146	323.392	332.02	317.871
AABR07015057.1	AABR07015057.1	RuvB-like AAA ATPase 2	1748.36	1015.76	1599.21	946.086	1576.52	1493.47	927.515	1459.77	1405.43	1288.19
[truncated: 25,136 more rows]

## Sheet: (D) Network Analysis - Lung
unique_gene_id	gene_name	description	Coefficient of Variation	MCL Cluster	MCL Cluster Size
[truncated: 8,631 more rows]

[truncated: 2 more sheets: (E) LTTx Liver Expression, (F) Network Analysis - Liver]
