# Supplementary material for: Wild-type bone marrow cells repopulate tissue resident macrophages and reverse the impacts of homozygous CSF1R mutation
Source: PLoS Genet. 2025 Jan 27;21(1):e1011525. doi: 10.1371/journal.pgen.1011525 (PMC11785368; doi:10.1371/journal.pgen.1011525)
Supplement: S10 Table — (XLSX) [file pgen.1011525.s017.xlsx]

## Sheet: Sheet1
Previous study - DOI: 10.5281/zenodo.5080993		Current Study
Rat atlas Cluster 21		Cluster 21 - Global CSF1R-Dependent		Brain/Microglia Cluster	Adrenal CSF1R--dependent	Heart CSF1R-dependent	Muscle CSF1R-dependent	Ovary CSF1R-dependent	Pituitary CSF1R-dependent	Kidney CSF1R-dependent	Adipose CSF1R-dependent
Abi3		Adgre1		Abi3	AABR07003235.1	Adgre1	Abcb9	AABR07003235.1	Acp5	AABR07003235.1	AABR07003235.1
Adora3		Aif1		Adgre1	AABR07024441.1	Aif1	Adgre1	Adgre1	Adgre1	AABR07058124.3	AABR07009978.1
Aif1		Btk		Adora3	AC105662.1	Alox5	Aif1	Adgre4	Adgre4	AABR07064867.1	AABR07029195.1
Anxa3		C1qa		Aif1	Adgre1	Alox5ap	Alox5	Adora3/ENSRNOG00000015788	Aif1	Adgre1	AABR07053830.1
Apbb1ip		C1qb		Alox5	Adgre4	Apobec1	Alox5ap	Aif1	Bcl2a1	Aif1	AABR07070117.1
Arhgap25		C1qc		Alox5ap	Aif1	Arhgap9	Apobec1	Alox5ap	C1qa	Aim2	Abi2
Bhlhe41		C3ar1		Anxa3	Aim2	Arl11	Arl11	Angptl8	C1qb	Akr1c1	AC096239.3
Bin2		Ccr1		Arhgap45	Akr1b8	Bcl2a1	Bcl2a1	Aoah	C1qc	Akr1c12/361266	Acp5
Blnk		Ccr5		Arhgap9	Alox5ap	Bin2	C1qa	Apobec1	C3ar1	Alox5	Adap2
C1qa		Cd163		Arl11	Angpt4	Btk	C1qb	Bcl2a1	C5ar1	Alox5ap	Adgre1
C1qb		Cd209f		Bcl2a1	Apobec1	C1qa	C1qc	Bmp2	Ccl12	Arhgap30	Adgre4
C1qc		Cd300le		Bin2	Arl11	C1qb	C5ar1	Btk	Ccl2	Arl11	Adgrl3
C3ar1		Cd33		Blnk	Bcl2a1	C1qc	Card9	C1qa	Ccl6	Basp1	Aif1
Card11		Cd84		C1qa	Brd8	C2	Ccl24	C1qb	Ccr5	Bcl2a1	Alox5
Cd180		Clec10a		C1qb	C1qa	C3ar1	Ccl6	C1qc	Cd163	Btk	Alox5ap
Cd33		Clec4a		C1qc	C1qb	C5ar1	Ccr1	C3	Cd180	C1qa	Apob
Cd84		Clec4a1		C3	C1qc	Card9	Cd14	C3ar1	Cd300a	C1qb	Apobec1
Csf1r		Clec4a3		C3ar1	C5ar1	Ccl24	Cd163	C5ar1	Cd300le	C1qc	Arhgap30
Ctss		Csf1r		Ccr1	Ccl24	Ccl3	Cd209f	Card11	Cd33	C3ar1	Arhgap9
Cybc1		Cx3cr1		Ccr3	Ccl4	Ccl4	Cd300a	Ccl24	Cd37	C5ar1	Arl11
Cyth4		F13a1		Ccr5	Ccl6	Ccl5	Cd300le	Ccl6	Cd68	C5ar2	Asgr2
Dapp1		Fcgr1a		Cd163	Ccr1	Ccl6	Cd33	Ccr1	Cd74	Card11	Bcl2a1
Dnase2		Fcna		Cd180	Ccr5	Ccr1	Cd37	Ccr5	Cd84	Card9	Bin2
Fcer1g		Fcrl2		Cd300a	Cd163	Ccr5	Cd4	Cd163	Cfd	Ccl4	Blnk
Fcrl2		Folr2		Cd300lf	Cd300a	Cd14	Cd68	Cd209f	Ch25h	Ccl5	Btk
Fgd2		Gal3st4		Cd33	Cd300le	Cd163	Cfh	Cd300a	Ciita	Ccl6	C1qa
Gal3st4		Gna15		Cd53	Cd300lf	Cd180	Clec12a	Cd300le	Clec10a	Ccr1	C1qb
Gna15		Gpr34		Cd84	Cd33	Cd300a	Clec4a	Cd33	Clec12a	Ccr5	C1qc
Gpr31		Gpr84		Cfh	Cd4	Cd300le	Clec4a3	Cd4	Clec4a	Cd163	C3ar1
Gpr34		Havcr2		Clec10a	Cd53	Cd300lf	Csf1r	Cd53	Clec4a2	Cd209f	C5ar1
Gpr84		Ikzf1		Clec4a3	Cd68	Cd33	Cybb	Cd68	Clec4a3	Cd300le	Cacnb2
Havcr2		Irf5		Cnr2	Cd7	Cd37	Cyp2d3	Cd74	Csf1r	Cd33	Card14
Hexb		Itgam		Csf1r	Cd74	Cd4	Cyth4	Cd84	Ctss	Cd37	Ccbe1
Ifngr1		Lat2		Ctss	Cd84	Cd53	Dnase1l3	Cfh	Cx3cr1	Cd4	Ccl11
Il10ra		Ly86		Cx3cr1	Cd86	Cd68	F13a1	Ciita	Cxcl13	Cd53	Ccl24
Il6r		Mpeg1		Cyth4	Cfh	Cd7	Fcer1g	Clec10a	Cybb	Cd68	Ccl28
Inpp5d		Mrgprx3		Dock2	Cgrrf1	Cd72	Fcgr1a	Clec12a	Cyth4	Cd7	Ccl6
Irf5		Ms4a4a/ENSRNOG00000045611		Epsti1	Ciita	Cd83	Fcgr2a	Clec4a	F13a1	Cd72	Ccr1
Kcnk13		Ms4a4e		F13a1	Cish	Cd84	Fcmr	Clec4a1	Fcer1g	Cd74	Ccr5
Lat2		Ms4a6a		Fcer1g	Clec10a	Cfd	Fcna	Clec4a3	Fcgr1a	Cd84	Cd163
LOC100362908		Nckap1l		Fcgr1a	Clec12a	Cfh	Fcrla	Clec7a	Fcgr2a	Cd96	Cd200r1
LOC100363228		Nlrp3		Fcgr2a	Clec4a	Ciita	Fgd2	Creb1	Fcgr3a	Ciita	Cd209f
LOC100911796		P2ry12		Fcgr2b	Clec4a1	Clec10a	Folr2	Csf1r	Fcna	Clec10a	Cd22
LOC103694380		P2ry13		Fcrl2	Clec4a3	Clec12a	Fxyd2	Ctss	Folr2	Clec12a	Cd300a
LOC108348072		P2ry6		Fgd2	Clec4e	Clec4a1	Gbp1	Cx3cr1	Gpr183	Clec4a	Cd300le
LOC108348139/108348139		Pld4		Folr2	Clec7a	Clec4a2	Hck	Cybb	Gpr34	Clec4a1	Cd300lf
LOC108348139/ENSRNOG00000049491		Ptafr		Gpr183	Coq10b	Clec4a3	Hcst	Cyth4	Gpr52	Clec4a2	Cd33
LOC108352750		Rnase2		Gpr31	Crem	Clec4e	Hpgds	Dok3	Gpr84	Clec4a3	Cd37
LOC498836		Selplg		Gpr34	Csf1r	Cma1	Iqcg	Dscr3	Hck	Clec4e	Cd4
LOC685275		Siglec5		Gpr84	Ctss	Cpa3	Irf5	Evi2b	Hk3	Clec7a	Cd53
LOC689081		Stab1		Havcr2	Cx3cr1	Csf1r	Kmo	F13a1	Hpgds	Coro1a	Cd68
Lpar5		Tifab		Hcls1	Cybb	Ctss	Laptm5	Fcar	Ibsp	Csf1r	Cd74
Lpcat2		Tlr2		Hexb	Cyth4	Cx3cr1	Lat2	Fcer1g	Icam4	Cst7	Cd83
Ltc4s		Tlr7		Hpgds	Dnm3	Cxcl10	LOC100910669	Fcgr1a	Icoslg	Ctss	Cd84
Ly86		Trem2		Il7r/ENSRNOG00000058446	Ell2	Cxcr3	LOC102553868	Fcgr2a	Il10ra	Ctsw	Cd86
Man1c1				Irf5	Ezh2	Cybb	LOC108348047/ENSRNOG00000049422	Fcgr3a	Il7r/ENSRNOG00000058446	Cx3cr1	Cd96
Mpeg1				Irf8	F13a1	Cyp2d3	LOC685048	Fcmr	Irf5	cx3cr1	Cdkl3/ENSRNOG00000059485
Nckap1l				Itgad	Fasn	Cyth4	Lst1	Fcna	Irf8	Cxcl9	Cebpe
Nfam1				Itgb2	Fcer1g	Epsti1	Ltc4s	Fcnb	Itgad	Cxcr3	Cela3b
Npc2				Laptm5	Fcgr1a	Evi2b	Mrc1	Fcrl1	Itgal	Cxcr6	Celf6
Olr35				Lat2	Fcgr2a	F13a1	Ms4a4a/ENSRNOG00000045611	Folr2	Itgam	Cybb	Cfh
P2ry12				Lcp2	Fcgr3a	Fcgr1a	Ms4a4e	Fxyd2	Itgax	Dock2	Cfp
P2ry13				LOC100363228	Fcmr	Fcgr2a	Ms4a7	Gdf1	Lair1	Epsti1	Clcn2
P2ry6				LOC100911796	Fcna	Fcgr2b	Msr1	Gpr141	Laptm5	Evi2a	Clec10a
Parvg				LOC100911825/ENSRNOG00000049422	Fcnb	Fcgr3a	Ncf4	Gpr183	Lat2	Evi2b	Clec11a
Pik3r6				LOC102546864	Fcrl2	Fcmr	Nckap1l	Gpr31	Lilrb3	F13a1	Clec4a1
Plcb2				LOC108348139/ENSRNOG00000049491	Fgr	Fcna	Nt5c1a	Gpr34	Lilrc2	Fcer1g	Clec4a2
Pld4				Lpar5	Folr1	Fcnb	Pf4	Gsdmc	Lst1	Fcgr1a	Clec4a3
Ptafr				Ltc4s	Folr2	Fcrl1	Pla2g2d	Gzmbl2/ENSRNOG00000049976	Ltc4s	Fcgr2a	Clec7a
Ptpn6				Lyl1	Fxyd2	Fgd2	Pld4	Hck	Ly49si1	Fcgr3a	Cndp1
RGD1563400/ENSRNOG00000048881				Lyn	Gdf5	Flt3	Plek	Hcls1	Ly49si3/494209	Fcmr	Colec12
Rgs10				Mlxipl	Giot1	Folr2	Ppp1r1c	Hk3	Ly86	Fcna	Cracr2b
Rnaset2				Mpeg1	Gng13	Fxyd2	Ptafr	Ifng	Lyz2	Fcnb	Csf1r
RT1-DMa/294274				Mrc1	Gpnmb	Gbp1	Ptpn6	Igsf6	Mlf1	Fcrl2	Csf3
RT1-DMb/ENSRNOG00000051002				Mrgprx3	Gpr34	Gna15	Rarres1	Il10ra	Mmp13	Flt3	Ctsb
Sh3bp2				Myo1f	Hamp	Gpr183	RGD1559482	Il22ra2	Mpeg1	Folr2	Ctss
Siglec5				Ncf2	Hck	Gpr34	RT1-Ba	Inhba	Mrc1	Foxr1	Cx3cr1
Slc10a6				Nckap1l	Hhex	Gzma	RT1-Bb	Itgam	Ms4a4a	Fyb1	Cxadr
Slc2a5				Nlrp3	Hk3	Hck	RT1-Da	Kcnj3	Ms4a4e	Gbp1	Cybb
Slco2b1				P2ry12	Hpgds	Hk3	RT1-Db1	Kmo	Ms4a6a	Gbp3	Cyp2d3
Tgfbr1				P2ry13	Hsd17b7	Hpgds	RT1-Db2	Laptm5	Ms4a6b	Gng13	Cyth4
Tifab				P2ry6	Ier3	Il18	Selplg	Lilra5	Ms4a6e	Gpr132	Dio2
Tlr7				Pik3cg	Igsf6	Irf5	Sla	Lilrb2	Ms4a7	Gpr171	Dnase1l3
Tmem176a				Pld4	Irf5	Irf8	Spi1	Lilrb4	Nckap1l	Gpr18	Dock2
Tmem176b				Ptafr	Itgam	Itgam	Stab1	LOC100363228	Nt5c1a	Gpr31	Dok2
Tmem273				RGD1563400/ENSRNOG00000048881	Itgax	Itgax	Syk	LOC108348047/ENSRNOG00000049422	P2ry12	Gpr34	Duox1
Tnfaip8l2				RT1-DMb/ENSRNOG00000051002	Itgb2	Itgb2	Tbxas1	LOC108348139	Pld4	Gpr65	E2f3
Tnfsf4				Sash3	Jak2	Laptm5	Tifab	LOC316820	Ptgds	Gpr84	Efcab1
Trem2				Selplg	Laptm5	Lat2	Tnfaip8l2	LOC497963	Ptprc	Hck	Enpp2
Trpc6				Siglec5	Ldlr	Lilra5	Tpsab1	LOC690097	Pycr1	Hcls1	Epsti1
Trpm2				Slc10a6	Lef1	Lilrb3	Trem2	Lrrc2	Rac2	Hcst	Evi2a
Tyrobp				Slc2a5	Lep	LOC100910669	Trpm2	Ly49si2/ENSRNOG00000054265	Rgs1	Hk3	Evi2b
Unc93b1				Slco2b1	Lilra5	LOC108348047/ENSRNOG00000049422	Tyrobp	Ly49si3/ENSRNOG00000055455	RT1-Ba	Hpgds	F13a1
Vsir				Spi1	Lilrb3	LOC108348139		Ly86	RT1-Bb	Igsf6	Fcer1g
				Stab1	Lilrb4	LOC687532		Lyz2	RT1-Da	Ikzf1	Fcgr1a
				Susd3	LOC100910656	LOC691695		Mpo	RT1-Db1	Il10ra	Fcgr2a
				Tbxas1	LOC100910669	Lpcat2		Mrc1	RT1-DMa/294274	Irf5	Fcgr2b
				Tifab	LOC100911804	Ltb		Ms4a4a/ENSRNOG00000045611	RT1-DMb/ENSRNOG00000051002	Irf8	Fcgr3a
				Tlr2	LOC102551168	Ltc4s		Ms4a6a	Runx3	Itgal	Fcmr
				Tlr7	LOC102552170	Ly49si1		Ms4a6bl	Selplg	Itgam	Fcna
				Tmem119	LOC108348047/ENSRNOG00000049422	Ly86		Msr1	Siglec5	Itgax	Fcrl2
				Tnfaip8l2	LOC108348155	Mafb		Nckap1l	Slamf9	Klk4	Fermt3
				Trem2	LOC685048	Matk		Nfam1	Spi1	Lat2	Fgd2
				Tyrobp	LOC690097	Mcpt1l1		Nlrp6/ENSRNOG00000045677	Spic	Lilra5	Fkbp5
				Vav1	Lrat	Mpeg1		P2ry12	Spp1	Lilrb1	Folr2
					Lst1	Mrc1		P2ry6	Stab1	Lilrb3	Fxyd2
					Ly86	Ms4a14		Pf4	Tbxas1	Lilrb4	Fyb1
					Lyc2	Ms4a2		Pld4	Tfec	LOC100363228	Galc
					Lyz2	Ms4a4a/ENSRNOG00000045611		Plek	Tifab	LOC100910669	Gna15
					Map2k3	Ms4a4e		Pnpla3	Tlr2	LOC102552675	Gpr156
					Mmp12	Ms4a6a		Ptpro	Tlr7	LOC108348047/ENSRNOG00000049422	Gpr160
					Mrc1	Ms4a6bl		Ptx3	Tlr8	LOC685048	Gpr183
					Ms4a4a/361734	Ms4a7		RGD1559482	Tmem119	LOC685275	Gpr34
					Ms4a4a/ENSRNOG00000045611	Msr1		RGD1563400/ENSRNOG00000048881	Tnfsf9	Lst1	Hck
					Ms4a4e	Ncf2		Rgs18	Trem2	Ltc4s	Hcls1
					Ms4a6a	Ncf4		RT1-Ba	Trem3	Ly86	Hk3
					Msr1	Nckap1l		RT1-Bb	Treml4	Lyz2	Hmox1
					Ncf4	Nlrp3		RT1-Da	Tyrobp	Matk	Hpgds
					Nckap1l	P2ry12		RT1-Db1		Mefv	Hsh2d
					Nfam1	P2ry13		RT1-Db2		Mmp12	Hyal1
					Nfil3	Pf4		RT1-DMb		Mnda	Hydin
					Nlrp3	Plcb2		Selplg		Mpeg1	Icos
					Osgin2	Pld4		Siglec1		Mrc1	Igsf6
					P2ry13	Pnpla3		Siglec5		Ms4a4a/ENSRNOG00000045611	Il10ra
					Parg	Prkcb		Slamf9		Ms4a6a	Il12a
					Pcbp4	Ptpn6		Slc6a16		Ms4a7	Il13ra1
					Pf4	Ptpro		Slpi		Msr1	Il13ra2
					Pla2g2d	Pycard		Spi1		Naip5	Il17rb
					Pld4	Rarres1		Spp1		Naip6	Il18
					Pnpla3	RGD1559482		Stab1		Nckap1l	Il18r1
					Pstpip1	RGD1562667		Tbxas1		Nfam1	Il20rb
					Ptges	RGD1563400/ENSRNOG00000048881		Tifab		Nlrp3	Il31ra
					Pycard	RT1-Ba		Tlr1		Oosp1	Il4r
					RGD1559482	RT1-Bb		Tlr2		P2ry12	Irf5
					RGD1563400/ENSRNOG00000048881	RT1-Da		Tlr7		P2ry13	Irf8
					RGD1564571	RT1-Db1		Tlr8		Pag1	Isoc1
					Rgs1	RT1-Db2		Tlr9		Pf4	Itgal
					RT1-Ba	RT1-DMa		Tmem173		Pla2g2d	Itgam
					RT1-Bb	RT1-DMb		Tnfaip8l2		Plcb2	Itgax
					RT1-Da	RT1-DOa		Trem1		Pld4	Itgb2
					RT1-Db1	RT1-DOb		Trem2		Plek	Kcnab2
					RT1-Db2	Runx3		Tyrobp		Pou2f2	Laptm5
					RT1-DMa	Siglec1		Vav1		Pstpip1	Lcp1
					RT1-DMb	Siglec10		Zbp1		Ptprc	Lepr
					Runx3	Siglec5				Ptprn	Lgmn
					Scd	Sla				Pycard	Lilra5
					Scx	Slamf9				Rac2	Lilrb3
					Siglec1	Slc2a5				RGD1559482	Lilrb3a
					Siglec5	Slpi				RGD1561143	Lilrb4
					Sla	Snx20				RGD1563400/ENSRNOG00000048881	LOC100910240
					Slamf9	Stab1				Rgs1	LOC102549712
					Slc11a1	Stap1				Rgs18	LOC102555217
					Slc25a30	Tbxas1				RT1-Ba	LOC103694886
					Slc30a3	Tfec				RT1-Bb	LOC103694903
					Slfn4	Tifab				RT1-Da	LOC108348047/ENSRNOG00000049422
					Socs1	Tlr2				RT1-Db1	LOC108348061
					Socs3	Tlr5				RT1-Db2	LOC108348151
					Spi1	Tlr7				RT1-DOa	LOC108349516
					Spsb1	Tlr8				RT1-DOb	LOC685048
					Syk	Tnfaip8l2				Runx3	LOC689800
					Tbxas1	Tnfsf13b				Rxrg	Lpar5
					Thrsp	Tpsab1				Selplg	Lpxn
					Tifab	Tpsb2				Siglec1	Lrrc25
					Tlr1	Trem1				Siglec5	Lrrc58
					Tlr2	Trem2				Slamf9	Lst1
					Tlr7	Trpm2				Spi1	Ltc4s
					Tnfaip8l2	Tyrobp				Spic	Ly86
					Tnfaip8l3	Vav1				Spn	Lyve1
					Tnfrsf8	Xcl1				Tagap	Lyz2
					Trem2	Zbp1				Tbxas1	Mal2
					Tyrobp					Tifab	Matk
					Vav1					Tlr12	Mcoln2
Reference										Tlr7	Megf9
1. Carbon, S., & Mungall, C. (2018). Gene Ontology Data Archive (2021-07-02) [Data set]. Zenodo. https://doi.org/10.5281/zenodo.5080993										Tlr8	Mertk
										Tlr9	Mpeg1
										Tnfaip8l2	Mrc1
										Tnfaip8l3	Ms4a4a/ENSRNOG00000045611
										Tnfrsf8	Ms4a4e
										Tnfsf13b	Ms4a6a
										Trem2	Ms4a6c
										Tyrobp	Msr1
										Vav1	Mycl
										Wdfy4	Nanos1
										Xcl1	Ncf2
											Ncf4
											Nckap1l
											Nek2
											Neurl1b
											Nfam1
											Nfe2l3
											Nlrc4
											Nlrp3
											Nt5e
											Oas2
											P2ry12
											P2ry13
											P2ry14
											P2ry6
											Pcbd1
											Pdgfc
											Pla2g2d
											Plcb2
											Pld4
											Ppy
											Pstpip1
											Ptger4
											Ptgs1
											Ptpn13
											Ptpn18
											Ptpn7
											Ptprc
											Ptpro
											Rab42
											Rbfox3
											Rbp2
											Rex2
											RGD1559482
											RGD1562339
											Rgs18
											Rgs9
											Rrm2
											RT1-Ba
											RT1-Bb
											RT1-Da
											RT1-Db1
											RT1-Db2
											RT1-DMa
											RT1-DMb
											Selenop
											Selplg
											Sema4a
											Sgk3
											Sh3bgrl2
											Siglec1
											Siglec10
											Siglec5
											Sla
											Slc10a6
											Slc15a2
											Slc24a3
											Slc25a2
											Slc25a36
											Slc2a5
											Slc6a4
											Slc7a15
											Sntb1
											Sp3
											Spi1
											Spink4
											Stab1
											Syk
											Syn3
											Tafa3
											Tbxas1
											Tceanc
											Tcf7
											Thy1
											Tiam1
											Ticam2
											Tifab
											Tirap
											Tlk1
											Tlr1
											Tlr12
											Tlr2
											Tlr4
											Tlr5
											Tlr7
											Tmem50b
											Tmem55b
											Tnfaip8l2
											Tnfsf14
											Trem1
											Trem2
											Trem3
											Trim30
											Tyrobp
											Ube2w
											Ucp1
											Vav1
											Wdr76
											Xcr1
											Ypel1
											Ypel2
											Zfat
											Zfp113
